# Supplementary material for: LMAP_S: Lightweight Multigene Alignment and Phylogeny eStimation
Source: BMC Bioinformatics. 2019 Dec 30;20:739. doi: 10.1186/s12859-019-3292-5 (PMC6937843; doi:10.1186/s12859-019-3292-5)
Supplement: Supplementary file 5 — Additional file 5: Resulting CSV reports compiled from LMAP_S execution of the included example dataset. (Table S1): Stage 3 (AOD) outlier detection report. (Table S2): Stage 4 (ARC) TrimAl “compareset” report. (Table S3): Stage 6 (PCC) CONSEL report. (Table S4): Stage 6 (PCC) TreeCmp MP reports. (Table S5): Stage 6 (PCC) TreeCmp R-F_C reports. (Table S6): Stage 6 (PCC) consensus reports. (Table S7): Stage 6 (PCC) consensus brief reports. (Table S8): Stage 6 (PCC) consensus histogram reports. [file 12859_2019_3292_MOESM5_ESM.zip › Additional file 5/Table S1.xlsx]

## Sheet: OUTLIER_REPORT
MSAbyMethod	OD-Seq	EvalMSA
/home/labpc9c/Templates/LMAP_Sv1.0.0/ExampleDatasetResults/NRresults/LMAP_SPool/ATP6/ATP6_CLUSTALO	ATP6_NC_007693.1_8003_8683_Manouria_emys_mitochondrion_complete_genome;ATP6_NC_014048.1_7965_8645_Carettochelys_insculpta_mitochondrion_complete_genome	ATP6_NC_007693.1_8003_8683_Manouria_emys_mitochondrion_complete_genome(678);ATP6_NC_007694.1_8003_8683_Psammobates_pardalis_mitochondrion_complete_genome(678);ATP6_NC_014048.1_7965_8645_Carettochelys_insculpta_mitochondrion_complete_genome(678)
/home/labpc9c/Templates/LMAP_Sv1.0.0/ExampleDatasetResults/NRresults/LMAP_SPool/ATP6/ATP6_CLUSTALW	ATP6_NC_007693.1_8003_8683_Manouria_emys_mitochondrion_complete_genome	ATP6_NC_007693.1_8003_8683_Manouria_emys_mitochondrion_complete_genome(678);ATP6_NC_007694.1_8003_8683_Psammobates_pardalis_mitochondrion_complete_genome(678);ATP6_NC_014048.1_7965_8645_Carettochelys_insculpta_mitochondrion_complete_genome(678)
/home/labpc9c/Templates/LMAP_Sv1.0.0/ExampleDatasetResults/NRresults/LMAP_SPool/ATP6/ATP6_DIALIGN-TXD	ATP6_NC_014048.1_7965_8645_Carettochelys_insculpta_mitochondrion_complete_genome	ATP6_NC_007693.1_8003_8683_Manouria_emys_mitochondrion_complete_genome(678);ATP6_NC_007694.1_8003_8683_Psammobates_pardalis_mitochondrion_complete_genome(678);ATP6_NC_014048.1_7965_8645_Carettochelys_insculpta_mitochondrion_complete_genome(678)
/home/labpc9c/Templates/LMAP_Sv1.0.0/ExampleDatasetResults/NRresults/LMAP_SPool/ATP6/ATP6_DIALIGN-TXT	ATP6_NC_007693.1_8003_8683_Manouria_emys_mitochondrion_complete_genome;ATP6_NC_007694.1_8003_8683_Psammobates_pardalis_mitochondrion_complete_genome;ATP6_NC_014048.1_7965_8645_Carettochelys_insculpta_mitochondrion_complete_genome	ATP6_NC_007693.1_8003_8683_Manouria_emys_mitochondrion_complete_genome(678);ATP6_NC_007694.1_8003_8683_Psammobates_pardalis_mitochondrion_complete_genome(678);ATP6_NC_014048.1_7965_8645_Carettochelys_insculpta_mitochondrion_complete_genome(678)
/home/labpc9c/Templates/LMAP_Sv1.0.0/ExampleDatasetResults/NRresults/LMAP_SPool/ATP6/ATP6_FSA	ATP6_NC_007693.1_8003_8683_Manouria_emys_mitochondrion_complete_genome;ATP6_NC_014048.1_7965_8645_Carettochelys_insculpta_mitochondrion_complete_genome	ATP6_NC_007693.1_8003_8683_Manouria_emys_mitochondrion_complete_genome(678);ATP6_NC_007694.1_8003_8683_Psammobates_pardalis_mitochondrion_complete_genome(678);ATP6_NC_014048.1_7965_8645_Carettochelys_insculpta_mitochondrion_complete_genome(678)
/home/labpc9c/Templates/LMAP_Sv1.0.0/ExampleDatasetResults/NRresults/LMAP_SPool/ATP6/ATP6_GRAMALIGN	ATP6_NC_007693.1_8003_8683_Manouria_emys_mitochondrion_complete_genome	ATP6_NC_007693.1_8003_8683_Manouria_emys_mitochondrion_complete_genome(678);ATP6_NC_007694.1_8003_8683_Psammobates_pardalis_mitochondrion_complete_genome(678);ATP6_NC_014048.1_7965_8645_Carettochelys_insculpta_mitochondrion_complete_genome(678)
/home/labpc9c/Templates/LMAP_Sv1.0.0/ExampleDatasetResults/NRresults/LMAP_SPool/ATP6/ATP6_KALIGN	ATP6_NC_007693.1_8003_8683_Manouria_emys_mitochondrion_complete_genome;ATP6_NC_014048.1_7965_8645_Carettochelys_insculpta_mitochondrion_complete_genome	ATP6_NC_007693.1_8003_8683_Manouria_emys_mitochondrion_complete_genome(678);ATP6_NC_007694.1_8003_8683_Psammobates_pardalis_mitochondrion_complete_genome(678);ATP6_NC_014048.1_7965_8645_Carettochelys_insculpta_mitochondrion_complete_genome(678)
/home/labpc9c/Templates/LMAP_Sv1.0.0/ExampleDatasetResults/NRresults/LMAP_SPool/ATP6/ATP6_MAFFTEI	ATP6_NC_007693.1_8003_8683_Manouria_emys_mitochondrion_complete_genome;ATP6_NC_014048.1_7965_8645_Carettochelys_insculpta_mitochondrion_complete_genome	ATP6_NC_007693.1_8003_8683_Manouria_emys_mitochondrion_complete_genome(678);ATP6_NC_007694.1_8003_8683_Psammobates_pardalis_mitochondrion_complete_genome(678);ATP6_NC_014048.1_7965_8645_Carettochelys_insculpta_mitochondrion_complete_genome(678)
/home/labpc9c/Templates/LMAP_Sv1.0.0/ExampleDatasetResults/NRresults/LMAP_SPool/ATP6/ATP6_MAFFTF2	ATP6_NC_007693.1_8003_8683_Manouria_emys_mitochondrion_complete_genome;ATP6_NC_014048.1_7965_8645_Carettochelys_insculpta_mitochondrion_complete_genome	ATP6_NC_007693.1_8003_8683_Manouria_emys_mitochondrion_complete_genome(678);ATP6_NC_007694.1_8003_8683_Psammobates_pardalis_mitochondrion_complete_genome(678);ATP6_NC_014048.1_7965_8645_Carettochelys_insculpta_mitochondrion_complete_genome(678)
/home/labpc9c/Templates/LMAP_Sv1.0.0/ExampleDatasetResults/NRresults/LMAP_SPool/ATP6/ATP6_MUSCLE	ATP6_NC_014048.1_7965_8645_Carettochelys_insculpta_mitochondrion_complete_genome	ATP6_NC_007693.1_8003_8683_Manouria_emys_mitochondrion_complete_genome(678);ATP6_NC_007694.1_8003_8683_Psammobates_pardalis_mitochondrion_complete_genome(678);ATP6_NC_014048.1_7965_8645_Carettochelys_insculpta_mitochondrion_complete_genome(678)
/home/labpc9c/Templates/LMAP_Sv1.0.0/ExampleDatasetResults/NRresults/LMAP_SPool/ATP6/ATP6_OPAL	ATP6_NC_007693.1_8003_8683_Manouria_emys_mitochondrion_complete_genome;ATP6_NC_007694.1_8003_8683_Psammobates_pardalis_mitochondrion_complete_genome;ATP6_NC_014048.1_7965_8645_Carettochelys_insculpta_mitochondrion_complete_genome	ATP6_NC_007693.1_8003_8683_Manouria_emys_mitochondrion_complete_genome(678);ATP6_NC_007694.1_8003_8683_Psammobates_pardalis_mitochondrion_complete_genome(678);ATP6_NC_014048.1_7965_8645_Carettochelys_insculpta_mitochondrion_complete_genome(678)
/home/labpc9c/Templates/LMAP_Sv1.0.0/ExampleDatasetResults/NRresults/LMAP_SPool/ATP6/ATP6_PRANKCDF	n/a	ATP6_NC_007693.1_8003_8683_Manouria_emys_mitochondrion_complete_genome(678);ATP6_NC_007694.1_8003_8683_Psammobates_pardalis_mitochondrion_complete_genome(678);ATP6_NC_014048.1_7965_8645_Carettochelys_insculpta_mitochondrion_complete_genome(678)
/home/labpc9c/Templates/LMAP_Sv1.0.0/ExampleDatasetResults/NRresults/LMAP_SPool/ATP6/ATP6_PRANKF	n/a	ATP6_NC_007693.1_8003_8683_Manouria_emys_mitochondrion_complete_genome(678);ATP6_NC_007694.1_8003_8683_Psammobates_pardalis_mitochondrion_complete_genome(678);ATP6_NC_014048.1_7965_8645_Carettochelys_insculpta_mitochondrion_complete_genome(678)
/home/labpc9c/Templates/LMAP_Sv1.0.0/ExampleDatasetResults/NRresults/LMAP_SPool/ATP6/ATP6_PROBALIGN	ATP6_NC_014048.1_7965_8645_Carettochelys_insculpta_mitochondrion_complete_genome	ATP6_NC_007693.1_8003_8683_Manouria_emys_mitochondrion_complete_genome(678);ATP6_NC_007694.1_8003_8683_Psammobates_pardalis_mitochondrion_complete_genome(678);ATP6_NC_014048.1_7965_8645_Carettochelys_insculpta_mitochondrion_complete_genome(678)
/home/labpc9c/Templates/LMAP_Sv1.0.0/ExampleDatasetResults/NRresults/LMAP_SPool/ATP6/ATP6_PROBCONS	ATP6_NC_007693.1_8003_8683_Manouria_emys_mitochondrion_complete_genome;ATP6_NC_007694.1_8003_8683_Psammobates_pardalis_mitochondrion_complete_genome;ATP6_NC_014048.1_7965_8645_Carettochelys_insculpta_mitochondrion_complete_genome	ATP6_NC_007693.1_8003_8683_Manouria_emys_mitochondrion_complete_genome(678);ATP6_NC_007694.1_8003_8683_Psammobates_pardalis_mitochondrion_complete_genome(678);ATP6_NC_014048.1_7965_8645_Carettochelys_insculpta_mitochondrion_complete_genome(678)
/home/labpc9c/Templates/LMAP_Sv1.0.0/ExampleDatasetResults/NRresults/LMAP_SPool/ATP6/ATP6_TCOFFEE	ATP6_NC_007693.1_8003_8683_Manouria_emys_mitochondrion_complete_genome;ATP6_NC_014048.1_7965_8645_Carettochelys_insculpta_mitochondrion_complete_genome	ATP6_NC_007693.1_8003_8683_Manouria_emys_mitochondrion_complete_genome(678);ATP6_NC_007694.1_8003_8683_Psammobates_pardalis_mitochondrion_complete_genome(678);ATP6_NC_014048.1_7965_8645_Carettochelys_insculpta_mitochondrion_complete_genome(678)
/home/labpc9c/Templates/LMAP_Sv1.0.0/ExampleDatasetResults/NRresults/LMAP_SPool/ATP6/ATP6_TCOFFEETC	ATP6_NC_007693.1_8003_8683_Manouria_emys_mitochondrion_complete_genome;ATP6_NC_014048.1_7965_8645_Carettochelys_insculpta_mitochondrion_complete_genome	ATP6_NC_007693.1_8003_8683_Manouria_emys_mitochondrion_complete_genome(678);ATP6_NC_007694.1_8003_8683_Psammobates_pardalis_mitochondrion_complete_genome(678);ATP6_NC_014048.1_7965_8645_Carettochelys_insculpta_mitochondrion_complete_genome(678)
/home/labpc9c/Templates/LMAP_Sv1.0.0/ExampleDatasetResults/NRresults/LMAP_SPool/ATP8/ATP8_CLUSTALO	ATP8_NC_007699.1_7844_8026_Testudo_kleinmanni_mitochondrion_complete_genome;ATP8_NC_007700.1_9854_10021_Malacochersus_tornieri_mitochondrion_complete_genome	ATP8_NC_007699.1_7844_8026_Testudo_kleinmanni_mitochondrion_complete_genome(180)
/home/labpc9c/Templates/LMAP_Sv1.0.0/ExampleDatasetResults/NRresults/LMAP_SPool/ATP8/ATP8_CLUSTALW	ATP8_NC_007699.1_7844_8026_Testudo_kleinmanni_mitochondrion_complete_genome	ATP8_NC_007699.1_7844_8026_Testudo_kleinmanni_mitochondrion_complete_genome(180)
/home/labpc9c/Templates/LMAP_Sv1.0.0/ExampleDatasetResults/NRresults/LMAP_SPool/ATP8/ATP8_DIALIGN-TXD	ATP8_NC_007699.1_7844_8026_Testudo_kleinmanni_mitochondrion_complete_genome	ATP8_NC_007699.1_7844_8026_Testudo_kleinmanni_mitochondrion_complete_genome(180)
/home/labpc9c/Templates/LMAP_Sv1.0.0/ExampleDatasetResults/NRresults/LMAP_SPool/ATP8/ATP8_DIALIGN-TXT	ATP8_NC_007699.1_7844_8026_Testudo_kleinmanni_mitochondrion_complete_genome;ATP8_NC_014048.1_7810_7974_Carettochelys_insculpta_mitochondrion_complete_genome	ATP8_NC_007699.1_7844_8026_Testudo_kleinmanni_mitochondrion_complete_genome(180)
/home/labpc9c/Templates/LMAP_Sv1.0.0/ExampleDatasetResults/NRresults/LMAP_SPool/ATP8/ATP8_FSA	ATP8_NC_007699.1_7844_8026_Testudo_kleinmanni_mitochondrion_complete_genome	ATP8_NC_007699.1_7844_8026_Testudo_kleinmanni_mitochondrion_complete_genome(180)
/home/labpc9c/Templates/LMAP_Sv1.0.0/ExampleDatasetResults/NRresults/LMAP_SPool/ATP8/ATP8_GRAMALIGN	ATP8_NC_007699.1_7844_8026_Testudo_kleinmanni_mitochondrion_complete_genome	ATP8_NC_007699.1_7844_8026_Testudo_kleinmanni_mitochondrion_complete_genome(180)
/home/labpc9c/Templates/LMAP_Sv1.0.0/ExampleDatasetResults/NRresults/LMAP_SPool/ATP8/ATP8_KALIGN	ATP8_NC_007699.1_7844_8026_Testudo_kleinmanni_mitochondrion_complete_genome;ATP8_NC_014048.1_7810_7974_Carettochelys_insculpta_mitochondrion_complete_genome	ATP8_NC_007699.1_7844_8026_Testudo_kleinmanni_mitochondrion_complete_genome(180)
/home/labpc9c/Templates/LMAP_Sv1.0.0/ExampleDatasetResults/NRresults/LMAP_SPool/ATP8/ATP8_MAFFTEI	ATP8_NC_007699.1_7844_8026_Testudo_kleinmanni_mitochondrion_complete_genome	ATP8_NC_007699.1_7844_8026_Testudo_kleinmanni_mitochondrion_complete_genome(180)
/home/labpc9c/Templates/LMAP_Sv1.0.0/ExampleDatasetResults/NRresults/LMAP_SPool/ATP8/ATP8_MAFFTF2	ATP8_NC_007699.1_7844_8026_Testudo_kleinmanni_mitochondrion_complete_genome	ATP8_NC_007699.1_7844_8026_Testudo_kleinmanni_mitochondrion_complete_genome(180)
/home/labpc9c/Templates/LMAP_Sv1.0.0/ExampleDatasetResults/NRresults/LMAP_SPool/ATP8/ATP8_MUSCLE	ATP8_NC_007699.1_7844_8026_Testudo_kleinmanni_mitochondrion_complete_genome	ATP8_NC_007699.1_7844_8026_Testudo_kleinmanni_mitochondrion_complete_genome(180)
/home/labpc9c/Templates/LMAP_Sv1.0.0/ExampleDatasetResults/NRresults/LMAP_SPool/ATP8/ATP8_OPAL	ATP8_NC_007699.1_7844_8026_Testudo_kleinmanni_mitochondrion_complete_genome	ATP8_NC_007699.1_7844_8026_Testudo_kleinmanni_mitochondrion_complete_genome(180)
/home/labpc9c/Templates/LMAP_Sv1.0.0/ExampleDatasetResults/NRresults/LMAP_SPool/ATP8/ATP8_PRANKCDF	ATP8_NC_007699.1_7844_8026_Testudo_kleinmanni_mitochondrion_complete_genome	ATP8_NC_007699.1_7844_8026_Testudo_kleinmanni_mitochondrion_complete_genome(180)
/home/labpc9c/Templates/LMAP_Sv1.0.0/ExampleDatasetResults/NRresults/LMAP_SPool/ATP8/ATP8_PRANKF	ATP8_NC_007699.1_7844_8026_Testudo_kleinmanni_mitochondrion_complete_genome	ATP8_NC_007699.1_7844_8026_Testudo_kleinmanni_mitochondrion_complete_genome(180)
/home/labpc9c/Templates/LMAP_Sv1.0.0/ExampleDatasetResults/NRresults/LMAP_SPool/ATP8/ATP8_PROBALIGN	ATP8_NC_012414.1_7827_7991_Lissemys_punctata_mitochondrion_complete_genome;ATP8_NC_013841.1_7846_8010_Palea_steindachneri_mitochondrion_complete_genome	ATP8_NC_007699.1_7844_8026_Testudo_kleinmanni_mitochondrion_complete_genome(180)
/home/labpc9c/Templates/LMAP_Sv1.0.0/ExampleDatasetResults/NRresults/LMAP_SPool/ATP8/ATP8_PROBCONS	n/a	ATP8_NC_007699.1_7844_8026_Testudo_kleinmanni_mitochondrion_complete_genome(180)
/home/labpc9c/Templates/LMAP_Sv1.0.0/ExampleDatasetResults/NRresults/LMAP_SPool/ATP8/ATP8_TCOFFEE	ATP8_NC_007699.1_7844_8026_Testudo_kleinmanni_mitochondrion_complete_genome	ATP8_NC_007699.1_7844_8026_Testudo_kleinmanni_mitochondrion_complete_genome(180)
/home/labpc9c/Templates/LMAP_Sv1.0.0/ExampleDatasetResults/NRresults/LMAP_SPool/ATP8/ATP8_TCOFFEETC	ATP8_NC_007699.1_7844_8026_Testudo_kleinmanni_mitochondrion_complete_genome	ATP8_NC_007699.1_7844_8026_Testudo_kleinmanni_mitochondrion_complete_genome(180)
/home/labpc9c/Templates/LMAP_Sv1.0.0/ExampleDatasetResults/NRresults/LMAP_SPool/COX1/COX1_CLUSTALO	COX1_NC_006132.1_5416_6957_Pelodiscus_sinensis_mitochondrion_complete_genome;COX1_NC_012414.1_5380_6915_Lissemys_punctata_mitochondrion_complete_genome	COX1_NC_002780.1_5399_6934_Dogania_subplana_mitochondrion_complete_genome(1533);COX1_NC_012414.1_5380_6915_Lissemys_punctata_mitochondrion_complete_genome(1533)
/home/labpc9c/Templates/LMAP_Sv1.0.0/ExampleDatasetResults/NRresults/LMAP_SPool/COX1/COX1_CLUSTALW	COX1_NC_006132.1_5416_6957_Pelodiscus_sinensis_mitochondrion_complete_genome;COX1_NC_012414.1_5380_6915_Lissemys_punctata_mitochondrion_complete_genome	COX1_NC_002780.1_5399_6934_Dogania_subplana_mitochondrion_complete_genome(1533);COX1_NC_012414.1_5380_6915_Lissemys_punctata_mitochondrion_complete_genome(1533)
/home/labpc9c/Templates/LMAP_Sv1.0.0/ExampleDatasetResults/NRresults/LMAP_SPool/COX1/COX1_DIALIGN-TXD	COX1_NC_006132.1_5416_6957_Pelodiscus_sinensis_mitochondrion_complete_genome;COX1_NC_012414.1_5380_6915_Lissemys_punctata_mitochondrion_complete_genome	COX1_NC_002780.1_5399_6934_Dogania_subplana_mitochondrion_complete_genome(1533);COX1_NC_012414.1_5380_6915_Lissemys_punctata_mitochondrion_complete_genome(1533)
/home/labpc9c/Templates/LMAP_Sv1.0.0/ExampleDatasetResults/NRresults/LMAP_SPool/COX1/COX1_DIALIGN-TXT	COX1_NC_006132.1_5416_6957_Pelodiscus_sinensis_mitochondrion_complete_genome;COX1_NC_012414.1_5380_6915_Lissemys_punctata_mitochondrion_complete_genome	COX1_NC_002780.1_5399_6934_Dogania_subplana_mitochondrion_complete_genome(1533);COX1_NC_012414.1_5380_6915_Lissemys_punctata_mitochondrion_complete_genome(1533)
/home/labpc9c/Templates/LMAP_Sv1.0.0/ExampleDatasetResults/NRresults/LMAP_SPool/COX1/COX1_FSA	COX1_NC_006132.1_5416_6957_Pelodiscus_sinensis_mitochondrion_complete_genome	COX1_NC_002780.1_5399_6934_Dogania_subplana_mitochondrion_complete_genome(1533);COX1_NC_012414.1_5380_6915_Lissemys_punctata_mitochondrion_complete_genome(1533)
/home/labpc9c/Templates/LMAP_Sv1.0.0/ExampleDatasetResults/NRresults/LMAP_SPool/COX1/COX1_GRAMALIGN	COX1_NC_006132.1_5416_6957_Pelodiscus_sinensis_mitochondrion_complete_genome	COX1_NC_002780.1_5399_6934_Dogania_subplana_mitochondrion_complete_genome(1533);COX1_NC_012414.1_5380_6915_Lissemys_punctata_mitochondrion_complete_genome(1533)
/home/labpc9c/Templates/LMAP_Sv1.0.0/ExampleDatasetResults/NRresults/LMAP_SPool/COX1/COX1_KALIGN	COX1_NC_006132.1_5416_6957_Pelodiscus_sinensis_mitochondrion_complete_genome;COX1_NC_012414.1_5380_6915_Lissemys_punctata_mitochondrion_complete_genome	COX1_NC_002780.1_5399_6934_Dogania_subplana_mitochondrion_complete_genome(1533);COX1_NC_012414.1_5380_6915_Lissemys_punctata_mitochondrion_complete_genome(1533)
/home/labpc9c/Templates/LMAP_Sv1.0.0/ExampleDatasetResults/NRresults/LMAP_SPool/COX1/COX1_MAFFTEI	COX1_NC_006132.1_5416_6957_Pelodiscus_sinensis_mitochondrion_complete_genome;COX1_NC_012414.1_5380_6915_Lissemys_punctata_mitochondrion_complete_genome	COX1_NC_002780.1_5399_6934_Dogania_subplana_mitochondrion_complete_genome(1533);COX1_NC_012414.1_5380_6915_Lissemys_punctata_mitochondrion_complete_genome(1533)
/home/labpc9c/Templates/LMAP_Sv1.0.0/ExampleDatasetResults/NRresults/LMAP_SPool/COX1/COX1_MAFFTF2	COX1_NC_006132.1_5416_6957_Pelodiscus_sinensis_mitochondrion_complete_genome;COX1_NC_012414.1_5380_6915_Lissemys_punctata_mitochondrion_complete_genome	COX1_NC_002780.1_5399_6934_Dogania_subplana_mitochondrion_complete_genome(1533);COX1_NC_012414.1_5380_6915_Lissemys_punctata_mitochondrion_complete_genome(1533)
/home/labpc9c/Templates/LMAP_Sv1.0.0/ExampleDatasetResults/NRresults/LMAP_SPool/COX1/COX1_MUSCLE	COX1_NC_006132.1_5416_6957_Pelodiscus_sinensis_mitochondrion_complete_genome;COX1_NC_012414.1_5380_6915_Lissemys_punctata_mitochondrion_complete_genome	COX1_NC_002780.1_5399_6934_Dogania_subplana_mitochondrion_complete_genome(1533);COX1_NC_012414.1_5380_6915_Lissemys_punctata_mitochondrion_complete_genome(1533)
/home/labpc9c/Templates/LMAP_Sv1.0.0/ExampleDatasetResults/NRresults/LMAP_SPool/COX1/COX1_OPAL	COX1_NC_006132.1_5416_6957_Pelodiscus_sinensis_mitochondrion_complete_genome;COX1_NC_012414.1_5380_6915_Lissemys_punctata_mitochondrion_complete_genome	COX1_NC_002780.1_5399_6934_Dogania_subplana_mitochondrion_complete_genome(1533);COX1_NC_012414.1_5380_6915_Lissemys_punctata_mitochondrion_complete_genome(1533)
/home/labpc9c/Templates/LMAP_Sv1.0.0/ExampleDatasetResults/NRresults/LMAP_SPool/COX1/COX1_PRANKCDF	COX1_NC_006132.1_5416_6957_Pelodiscus_sinensis_mitochondrion_complete_genome	COX1_NC_002780.1_5399_6934_Dogania_subplana_mitochondrion_complete_genome(1533);COX1_NC_012414.1_5380_6915_Lissemys_punctata_mitochondrion_complete_genome(1533)
/home/labpc9c/Templates/LMAP_Sv1.0.0/ExampleDatasetResults/NRresults/LMAP_SPool/COX1/COX1_PRANKF	COX1_NC_006132.1_5416_6957_Pelodiscus_sinensis_mitochondrion_complete_genome	COX1_NC_002780.1_5399_6934_Dogania_subplana_mitochondrion_complete_genome(1533);COX1_NC_012414.1_5380_6915_Lissemys_punctata_mitochondrion_complete_genome(1533)
/home/labpc9c/Templates/LMAP_Sv1.0.0/ExampleDatasetResults/NRresults/LMAP_SPool/COX1/COX1_PROBALIGN	COX1_NC_012414.1_5380_6915_Lissemys_punctata_mitochondrion_complete_genome;COX1_NC_014048.1_5371_6918_Carettochelys_insculpta_mitochondrion_complete_genome	COX1_NC_002780.1_5399_6934_Dogania_subplana_mitochondrion_complete_genome(1533);COX1_NC_012414.1_5380_6915_Lissemys_punctata_mitochondrion_complete_genome(1533)
/home/labpc9c/Templates/LMAP_Sv1.0.0/ExampleDatasetResults/NRresults/LMAP_SPool/COX1/COX1_PROBCONS	COX1_NC_006132.1_5416_6957_Pelodiscus_sinensis_mitochondrion_complete_genome;COX1_NC_012414.1_5380_6915_Lissemys_punctata_mitochondrion_complete_genome	COX1_NC_002780.1_5399_6934_Dogania_subplana_mitochondrion_complete_genome(1533);COX1_NC_012414.1_5380_6915_Lissemys_punctata_mitochondrion_complete_genome(1533)
/home/labpc9c/Templates/LMAP_Sv1.0.0/ExampleDatasetResults/NRresults/LMAP_SPool/COX1/COX1_TCOFFEE	COX1_NC_006132.1_5416_6957_Pelodiscus_sinensis_mitochondrion_complete_genome;COX1_NC_012414.1_5380_6915_Lissemys_punctata_mitochondrion_complete_genome	COX1_NC_002780.1_5399_6934_Dogania_subplana_mitochondrion_complete_genome(1533);COX1_NC_012414.1_5380_6915_Lissemys_punctata_mitochondrion_complete_genome(1533)
/home/labpc9c/Templates/LMAP_Sv1.0.0/ExampleDatasetResults/NRresults/LMAP_SPool/COX1/COX1_TCOFFEETC	COX1_NC_006132.1_5416_6957_Pelodiscus_sinensis_mitochondrion_complete_genome;COX1_NC_012414.1_5380_6915_Lissemys_punctata_mitochondrion_complete_genome	COX1_NC_002780.1_5399_6934_Dogania_subplana_mitochondrion_complete_genome(1533);COX1_NC_012414.1_5380_6915_Lissemys_punctata_mitochondrion_complete_genome(1533)
/home/labpc9c/Templates/LMAP_Sv1.0.0/ExampleDatasetResults/NRresults/LMAP_SPool/COX2/COX2_CLUSTALO	COX2_NC_014048.1_7051_7734_Carettochelys_insculpta_mitochondrion_complete_genome	COX2_NC_014048.1_7051_7734_Carettochelys_insculpta_mitochondrion_complete_genome(681)
/home/labpc9c/Templates/LMAP_Sv1.0.0/ExampleDatasetResults/NRresults/LMAP_SPool/COX2/COX2_CLUSTALW	COX2_NC_014048.1_7051_7734_Carettochelys_insculpta_mitochondrion_complete_genome	COX2_NC_014048.1_7051_7734_Carettochelys_insculpta_mitochondrion_complete_genome(681)
/home/labpc9c/Templates/LMAP_Sv1.0.0/ExampleDatasetResults/NRresults/LMAP_SPool/COX2/COX2_DIALIGN-TXD	COX2_NC_014048.1_7051_7734_Carettochelys_insculpta_mitochondrion_complete_genome	COX2_NC_014048.1_7051_7734_Carettochelys_insculpta_mitochondrion_complete_genome(681)
/home/labpc9c/Templates/LMAP_Sv1.0.0/ExampleDatasetResults/NRresults/LMAP_SPool/COX2/COX2_DIALIGN-TXT	COX2_NC_014048.1_7051_7734_Carettochelys_insculpta_mitochondrion_complete_genome	COX2_NC_014048.1_7051_7734_Carettochelys_insculpta_mitochondrion_complete_genome(681)
/home/labpc9c/Templates/LMAP_Sv1.0.0/ExampleDatasetResults/NRresults/LMAP_SPool/COX2/COX2_FSA	COX2_NC_014048.1_7051_7734_Carettochelys_insculpta_mitochondrion_complete_genome	COX2_NC_014048.1_7051_7734_Carettochelys_insculpta_mitochondrion_complete_genome(681)
/home/labpc9c/Templates/LMAP_Sv1.0.0/ExampleDatasetResults/NRresults/LMAP_SPool/COX2/COX2_GRAMALIGN	COX2_NC_014048.1_7051_7734_Carettochelys_insculpta_mitochondrion_complete_genome	COX2_NC_014048.1_7051_7734_Carettochelys_insculpta_mitochondrion_complete_genome(681)
/home/labpc9c/Templates/LMAP_Sv1.0.0/ExampleDatasetResults/NRresults/LMAP_SPool/COX2/COX2_KALIGN	COX2_NC_014048.1_7051_7734_Carettochelys_insculpta_mitochondrion_complete_genome	COX2_NC_014048.1_7051_7734_Carettochelys_insculpta_mitochondrion_complete_genome(681)
/home/labpc9c/Templates/LMAP_Sv1.0.0/ExampleDatasetResults/NRresults/LMAP_SPool/COX2/COX2_MAFFTEI	COX2_NC_014048.1_7051_7734_Carettochelys_insculpta_mitochondrion_complete_genome	COX2_NC_014048.1_7051_7734_Carettochelys_insculpta_mitochondrion_complete_genome(681)
/home/labpc9c/Templates/LMAP_Sv1.0.0/ExampleDatasetResults/NRresults/LMAP_SPool/COX2/COX2_MAFFTF2	COX2_NC_014048.1_7051_7734_Carettochelys_insculpta_mitochondrion_complete_genome	COX2_NC_014048.1_7051_7734_Carettochelys_insculpta_mitochondrion_complete_genome(681)
/home/labpc9c/Templates/LMAP_Sv1.0.0/ExampleDatasetResults/NRresults/LMAP_SPool/COX2/COX2_MUSCLE	COX2_NC_014048.1_7051_7734_Carettochelys_insculpta_mitochondrion_complete_genome	COX2_NC_014048.1_7051_7734_Carettochelys_insculpta_mitochondrion_complete_genome(681)
/home/labpc9c/Templates/LMAP_Sv1.0.0/ExampleDatasetResults/NRresults/LMAP_SPool/COX2/COX2_OPAL	COX2_NC_014048.1_7051_7734_Carettochelys_insculpta_mitochondrion_complete_genome	COX2_NC_014048.1_7051_7734_Carettochelys_insculpta_mitochondrion_complete_genome(681)
/home/labpc9c/Templates/LMAP_Sv1.0.0/ExampleDatasetResults/NRresults/LMAP_SPool/COX2/COX2_PRANKCDF	COX2_NC_014048.1_7051_7734_Carettochelys_insculpta_mitochondrion_complete_genome	COX2_NC_014048.1_7051_7734_Carettochelys_insculpta_mitochondrion_complete_genome(681)
/home/labpc9c/Templates/LMAP_Sv1.0.0/ExampleDatasetResults/NRresults/LMAP_SPool/COX2/COX2_PRANKF	COX2_NC_014048.1_7051_7734_Carettochelys_insculpta_mitochondrion_complete_genome	COX2_NC_014048.1_7051_7734_Carettochelys_insculpta_mitochondrion_complete_genome(681)
/home/labpc9c/Templates/LMAP_Sv1.0.0/ExampleDatasetResults/NRresults/LMAP_SPool/COX2/COX2_PROBALIGN	COX2_NC_012414.1_7063_7749_Lissemys_punctata_mitochondrion_complete_genome;COX2_NC_014048.1_7051_7734_Carettochelys_insculpta_mitochondrion_complete_genome	COX2_NC_014048.1_7051_7734_Carettochelys_insculpta_mitochondrion_complete_genome(681)
/home/labpc9c/Templates/LMAP_Sv1.0.0/ExampleDatasetResults/NRresults/LMAP_SPool/COX2/COX2_PROBCONS	COX2_NC_014048.1_7051_7734_Carettochelys_insculpta_mitochondrion_complete_genome	COX2_NC_014048.1_7051_7734_Carettochelys_insculpta_mitochondrion_complete_genome(681)
/home/labpc9c/Templates/LMAP_Sv1.0.0/ExampleDatasetResults/NRresults/LMAP_SPool/COX2/COX2_TCOFFEE	COX2_NC_014048.1_7051_7734_Carettochelys_insculpta_mitochondrion_complete_genome	COX2_NC_014048.1_7051_7734_Carettochelys_insculpta_mitochondrion_complete_genome(681)
/home/labpc9c/Templates/LMAP_Sv1.0.0/ExampleDatasetResults/NRresults/LMAP_SPool/COX2/COX2_TCOFFEETC	COX2_NC_014048.1_7051_7734_Carettochelys_insculpta_mitochondrion_complete_genome	COX2_NC_014048.1_7051_7734_Carettochelys_insculpta_mitochondrion_complete_genome(681)
/home/labpc9c/Templates/LMAP_Sv1.0.0/ExampleDatasetResults/NRresults/LMAP_SPool/COX3/COX3_CLUSTALO	COX3_NC_006132.1_8694_9476_Pelodiscus_sinensis_mitochondrion_complete_genome;COX3_NC_013841.1_8684_9464_Palea_steindachneri_mitochondrion_complete_genome	COX3_NC_006132.1_8694_9476_Pelodiscus_sinensis_mitochondrion_complete_genome(780);COX3_NC_013841.1_8684_9464_Palea_steindachneri_mitochondrion_complete_genome(780)
/home/labpc9c/Templates/LMAP_Sv1.0.0/ExampleDatasetResults/NRresults/LMAP_SPool/COX3/COX3_CLUSTALW	COX3_NC_006132.1_8694_9476_Pelodiscus_sinensis_mitochondrion_complete_genome;COX3_NC_013841.1_8684_9464_Palea_steindachneri_mitochondrion_complete_genome	COX3_NC_006132.1_8694_9476_Pelodiscus_sinensis_mitochondrion_complete_genome(780);COX3_NC_013841.1_8684_9464_Palea_steindachneri_mitochondrion_complete_genome(780)
/home/labpc9c/Templates/LMAP_Sv1.0.0/ExampleDatasetResults/NRresults/LMAP_SPool/COX3/COX3_DIALIGN-TXD	COX3_NC_006132.1_8694_9476_Pelodiscus_sinensis_mitochondrion_complete_genome;COX3_NC_013841.1_8684_9464_Palea_steindachneri_mitochondrion_complete_genome	COX3_NC_006132.1_8694_9476_Pelodiscus_sinensis_mitochondrion_complete_genome(780);COX3_NC_013841.1_8684_9464_Palea_steindachneri_mitochondrion_complete_genome(780)
/home/labpc9c/Templates/LMAP_Sv1.0.0/ExampleDatasetResults/NRresults/LMAP_SPool/COX3/COX3_DIALIGN-TXT	COX3_NC_006132.1_8694_9476_Pelodiscus_sinensis_mitochondrion_complete_genome;COX3_NC_013841.1_8684_9464_Palea_steindachneri_mitochondrion_complete_genome	COX3_NC_006132.1_8694_9476_Pelodiscus_sinensis_mitochondrion_complete_genome(780);COX3_NC_013841.1_8684_9464_Palea_steindachneri_mitochondrion_complete_genome(780)
/home/labpc9c/Templates/LMAP_Sv1.0.0/ExampleDatasetResults/NRresults/LMAP_SPool/COX3/COX3_FSA	COX3_NC_006132.1_8694_9476_Pelodiscus_sinensis_mitochondrion_complete_genome;COX3_NC_013841.1_8684_9464_Palea_steindachneri_mitochondrion_complete_genome	COX3_NC_006132.1_8694_9476_Pelodiscus_sinensis_mitochondrion_complete_genome(780);COX3_NC_013841.1_8684_9464_Palea_steindachneri_mitochondrion_complete_genome(780)
/home/labpc9c/Templates/LMAP_Sv1.0.0/ExampleDatasetResults/NRresults/LMAP_SPool/COX3/COX3_GRAMALIGN	COX3_NC_006132.1_8694_9476_Pelodiscus_sinensis_mitochondrion_complete_genome;COX3_NC_013841.1_8684_9464_Palea_steindachneri_mitochondrion_complete_genome	COX3_NC_006132.1_8694_9476_Pelodiscus_sinensis_mitochondrion_complete_genome(780);COX3_NC_013841.1_8684_9464_Palea_steindachneri_mitochondrion_complete_genome(780)
/home/labpc9c/Templates/LMAP_Sv1.0.0/ExampleDatasetResults/NRresults/LMAP_SPool/COX3/COX3_KALIGN	COX3_NC_006132.1_8694_9476_Pelodiscus_sinensis_mitochondrion_complete_genome;COX3_NC_013841.1_8684_9464_Palea_steindachneri_mitochondrion_complete_genome	COX3_NC_006132.1_8694_9476_Pelodiscus_sinensis_mitochondrion_complete_genome(780);COX3_NC_013841.1_8684_9464_Palea_steindachneri_mitochondrion_complete_genome(780)
/home/labpc9c/Templates/LMAP_Sv1.0.0/ExampleDatasetResults/NRresults/LMAP_SPool/COX3/COX3_MAFFTEI	COX3_NC_006132.1_8694_9476_Pelodiscus_sinensis_mitochondrion_complete_genome;COX3_NC_013841.1_8684_9464_Palea_steindachneri_mitochondrion_complete_genome	COX3_NC_006132.1_8694_9476_Pelodiscus_sinensis_mitochondrion_complete_genome(780);COX3_NC_013841.1_8684_9464_Palea_steindachneri_mitochondrion_complete_genome(780)
/home/labpc9c/Templates/LMAP_Sv1.0.0/ExampleDatasetResults/NRresults/LMAP_SPool/COX3/COX3_MAFFTF2	COX3_NC_006132.1_8694_9476_Pelodiscus_sinensis_mitochondrion_complete_genome;COX3_NC_013841.1_8684_9464_Palea_steindachneri_mitochondrion_complete_genome	COX3_NC_006132.1_8694_9476_Pelodiscus_sinensis_mitochondrion_complete_genome(780);COX3_NC_013841.1_8684_9464_Palea_steindachneri_mitochondrion_complete_genome(780)
/home/labpc9c/Templates/LMAP_Sv1.0.0/ExampleDatasetResults/NRresults/LMAP_SPool/COX3/COX3_MUSCLE	COX3_NC_006132.1_8694_9476_Pelodiscus_sinensis_mitochondrion_complete_genome;COX3_NC_013841.1_8684_9464_Palea_steindachneri_mitochondrion_complete_genome	COX3_NC_006132.1_8694_9476_Pelodiscus_sinensis_mitochondrion_complete_genome(780);COX3_NC_013841.1_8684_9464_Palea_steindachneri_mitochondrion_complete_genome(780)
/home/labpc9c/Templates/LMAP_Sv1.0.0/ExampleDatasetResults/NRresults/LMAP_SPool/COX3/COX3_OPAL	COX3_NC_006132.1_8694_9476_Pelodiscus_sinensis_mitochondrion_complete_genome;COX3_NC_013841.1_8684_9464_Palea_steindachneri_mitochondrion_complete_genome	COX3_NC_006132.1_8694_9476_Pelodiscus_sinensis_mitochondrion_complete_genome(780);COX3_NC_013841.1_8684_9464_Palea_steindachneri_mitochondrion_complete_genome(780)
/home/labpc9c/Templates/LMAP_Sv1.0.0/ExampleDatasetResults/NRresults/LMAP_SPool/COX3/COX3_PRANKCDF	COX3_NC_006132.1_8694_9476_Pelodiscus_sinensis_mitochondrion_complete_genome;COX3_NC_013841.1_8684_9464_Palea_steindachneri_mitochondrion_complete_genome	COX3_NC_006132.1_8694_9476_Pelodiscus_sinensis_mitochondrion_complete_genome(780);COX3_NC_013841.1_8684_9464_Palea_steindachneri_mitochondrion_complete_genome(780)
/home/labpc9c/Templates/LMAP_Sv1.0.0/ExampleDatasetResults/NRresults/LMAP_SPool/COX3/COX3_PRANKF	COX3_NC_006132.1_8694_9476_Pelodiscus_sinensis_mitochondrion_complete_genome;COX3_NC_013841.1_8684_9464_Palea_steindachneri_mitochondrion_complete_genome	COX3_NC_006132.1_8694_9476_Pelodiscus_sinensis_mitochondrion_complete_genome(780);COX3_NC_013841.1_8684_9464_Palea_steindachneri_mitochondrion_complete_genome(780)
/home/labpc9c/Templates/LMAP_Sv1.0.0/ExampleDatasetResults/NRresults/LMAP_SPool/COX3/COX3_PROBALIGN	COX3_NC_012414.1_8666_9449_Lissemys_punctata_mitochondrion_complete_genome	COX3_NC_006132.1_8694_9476_Pelodiscus_sinensis_mitochondrion_complete_genome(780);COX3_NC_013841.1_8684_9464_Palea_steindachneri_mitochondrion_complete_genome(780)
/home/labpc9c/Templates/LMAP_Sv1.0.0/ExampleDatasetResults/NRresults/LMAP_SPool/COX3/COX3_PROBCONS	COX3_NC_006132.1_8694_9476_Pelodiscus_sinensis_mitochondrion_complete_genome;COX3_NC_013841.1_8684_9464_Palea_steindachneri_mitochondrion_complete_genome	COX3_NC_006132.1_8694_9476_Pelodiscus_sinensis_mitochondrion_complete_genome(780);COX3_NC_013841.1_8684_9464_Palea_steindachneri_mitochondrion_complete_genome(780)
/home/labpc9c/Templates/LMAP_Sv1.0.0/ExampleDatasetResults/NRresults/LMAP_SPool/COX3/COX3_TCOFFEE	COX3_NC_006132.1_8694_9476_Pelodiscus_sinensis_mitochondrion_complete_genome;COX3_NC_013841.1_8684_9464_Palea_steindachneri_mitochondrion_complete_genome	COX3_NC_006132.1_8694_9476_Pelodiscus_sinensis_mitochondrion_complete_genome(780);COX3_NC_013841.1_8684_9464_Palea_steindachneri_mitochondrion_complete_genome(780)
/home/labpc9c/Templates/LMAP_Sv1.0.0/ExampleDatasetResults/NRresults/LMAP_SPool/COX3/COX3_TCOFFEETC	COX3_NC_006132.1_8694_9476_Pelodiscus_sinensis_mitochondrion_complete_genome;COX3_NC_013841.1_8684_9464_Palea_steindachneri_mitochondrion_complete_genome	COX3_NC_006132.1_8694_9476_Pelodiscus_sinensis_mitochondrion_complete_genome(780);COX3_NC_013841.1_8684_9464_Palea_steindachneri_mitochondrion_complete_genome(780)
/home/labpc9c/Templates/LMAP_Sv1.0.0/ExampleDatasetResults/NRresults/LMAP_SPool/CYTB/CYTB_CLUSTALO	CYTB_DQ080046.1_13712_14127_Testudo_hermanni_voucher_MVZ_244866_mitochondrion_partial_genome	CYTB_DQ080046.1_13712_14127_Testudo_hermanni_voucher_MVZ_244866_mitochondrion_partial_genome(414);CYTB_DQ656607.1_14235_15398_Indotestudo_elongata_mitochondrion_complete_genome(1161)
/home/labpc9c/Templates/LMAP_Sv1.0.0/ExampleDatasetResults/NRresults/LMAP_SPool/CYTB/CYTB_CLUSTALW	CYTB_DQ080046.1_13712_14127_Testudo_hermanni_voucher_MVZ_244866_mitochondrion_partial_genome	CYTB_DQ080046.1_13712_14127_Testudo_hermanni_voucher_MVZ_244866_mitochondrion_partial_genome(414);CYTB_DQ656607.1_14235_15398_Indotestudo_elongata_mitochondrion_complete_genome(1161)
/home/labpc9c/Templates/LMAP_Sv1.0.0/ExampleDatasetResults/NRresults/LMAP_SPool/CYTB/CYTB_DIALIGN-TXD	CYTB_DQ080046.1_13712_14127_Testudo_hermanni_voucher_MVZ_244866_mitochondrion_partial_genome	CYTB_DQ080046.1_13712_14127_Testudo_hermanni_voucher_MVZ_244866_mitochondrion_partial_genome(414);CYTB_DQ656607.1_14235_15398_Indotestudo_elongata_mitochondrion_complete_genome(1161)
/home/labpc9c/Templates/LMAP_Sv1.0.0/ExampleDatasetResults/NRresults/LMAP_SPool/CYTB/CYTB_DIALIGN-TXT	CYTB_DQ080046.1_13712_14127_Testudo_hermanni_voucher_MVZ_244866_mitochondrion_partial_genome	CYTB_DQ080046.1_13712_14127_Testudo_hermanni_voucher_MVZ_244866_mitochondrion_partial_genome(414);CYTB_DQ656607.1_14235_15398_Indotestudo_elongata_mitochondrion_complete_genome(1161)
/home/labpc9c/Templates/LMAP_Sv1.0.0/ExampleDatasetResults/NRresults/LMAP_SPool/CYTB/CYTB_FSA	CYTB_DQ080046.1_13712_14127_Testudo_hermanni_voucher_MVZ_244866_mitochondrion_partial_genome	CYTB_DQ080046.1_13712_14127_Testudo_hermanni_voucher_MVZ_244866_mitochondrion_partial_genome(414);CYTB_DQ656607.1_14235_15398_Indotestudo_elongata_mitochondrion_complete_genome(1161)
/home/labpc9c/Templates/LMAP_Sv1.0.0/ExampleDatasetResults/NRresults/LMAP_SPool/CYTB/CYTB_GRAMALIGN	CYTB_DQ080046.1_13712_14127_Testudo_hermanni_voucher_MVZ_244866_mitochondrion_partial_genome	CYTB_DQ080046.1_13712_14127_Testudo_hermanni_voucher_MVZ_244866_mitochondrion_partial_genome(414);CYTB_DQ656607.1_14235_15398_Indotestudo_elongata_mitochondrion_complete_genome(1161)
/home/labpc9c/Templates/LMAP_Sv1.0.0/ExampleDatasetResults/NRresults/LMAP_SPool/CYTB/CYTB_KALIGN	CYTB_DQ080046.1_13712_14127_Testudo_hermanni_voucher_MVZ_244866_mitochondrion_partial_genome	CYTB_DQ080046.1_13712_14127_Testudo_hermanni_voucher_MVZ_244866_mitochondrion_partial_genome(414);CYTB_DQ656607.1_14235_15398_Indotestudo_elongata_mitochondrion_complete_genome(1161)
/home/labpc9c/Templates/LMAP_Sv1.0.0/ExampleDatasetResults/NRresults/LMAP_SPool/CYTB/CYTB_MAFFTEI	CYTB_DQ080046.1_13712_14127_Testudo_hermanni_voucher_MVZ_244866_mitochondrion_partial_genome	CYTB_DQ080046.1_13712_14127_Testudo_hermanni_voucher_MVZ_244866_mitochondrion_partial_genome(414);CYTB_DQ656607.1_14235_15398_Indotestudo_elongata_mitochondrion_complete_genome(1161)
/home/labpc9c/Templates/LMAP_Sv1.0.0/ExampleDatasetResults/NRresults/LMAP_SPool/CYTB/CYTB_MAFFTF2	CYTB_DQ080046.1_13712_14127_Testudo_hermanni_voucher_MVZ_244866_mitochondrion_partial_genome	CYTB_DQ080046.1_13712_14127_Testudo_hermanni_voucher_MVZ_244866_mitochondrion_partial_genome(414);CYTB_DQ656607.1_14235_15398_Indotestudo_elongata_mitochondrion_complete_genome(1161)
/home/labpc9c/Templates/LMAP_Sv1.0.0/ExampleDatasetResults/NRresults/LMAP_SPool/CYTB/CYTB_MUSCLE	CYTB_DQ080046.1_13712_14127_Testudo_hermanni_voucher_MVZ_244866_mitochondrion_partial_genome	CYTB_DQ080046.1_13712_14127_Testudo_hermanni_voucher_MVZ_244866_mitochondrion_partial_genome(414);CYTB_DQ656607.1_14235_15398_Indotestudo_elongata_mitochondrion_complete_genome(1161)
/home/labpc9c/Templates/LMAP_Sv1.0.0/ExampleDatasetResults/NRresults/LMAP_SPool/CYTB/CYTB_OPAL	CYTB_DQ080046.1_13712_14127_Testudo_hermanni_voucher_MVZ_244866_mitochondrion_partial_genome	CYTB_DQ080046.1_13712_14127_Testudo_hermanni_voucher_MVZ_244866_mitochondrion_partial_genome(414);CYTB_DQ656607.1_14235_15398_Indotestudo_elongata_mitochondrion_complete_genome(1161)
/home/labpc9c/Templates/LMAP_Sv1.0.0/ExampleDatasetResults/NRresults/LMAP_SPool/CYTB/CYTB_PRANKCDF	CYTB_DQ080046.1_13712_14127_Testudo_hermanni_voucher_MVZ_244866_mitochondrion_partial_genome	CYTB_DQ080046.1_13712_14127_Testudo_hermanni_voucher_MVZ_244866_mitochondrion_partial_genome(414);CYTB_DQ656607.1_14235_15398_Indotestudo_elongata_mitochondrion_complete_genome(1161)
/home/labpc9c/Templates/LMAP_Sv1.0.0/ExampleDatasetResults/NRresults/LMAP_SPool/CYTB/CYTB_PRANKF	CYTB_DQ080046.1_13712_14127_Testudo_hermanni_voucher_MVZ_244866_mitochondrion_partial_genome	CYTB_DQ080046.1_13712_14127_Testudo_hermanni_voucher_MVZ_244866_mitochondrion_partial_genome(414);CYTB_DQ656607.1_14235_15398_Indotestudo_elongata_mitochondrion_complete_genome(1161)
/home/labpc9c/Templates/LMAP_Sv1.0.0/ExampleDatasetResults/NRresults/LMAP_SPool/CYTB/CYTB_PROBALIGN	CYTB_DQ080046.1_13712_14127_Testudo_hermanni_voucher_MVZ_244866_mitochondrion_partial_genome	CYTB_DQ080046.1_13712_14127_Testudo_hermanni_voucher_MVZ_244866_mitochondrion_partial_genome(414);CYTB_DQ656607.1_14235_15398_Indotestudo_elongata_mitochondrion_complete_genome(1161)
/home/labpc9c/Templates/LMAP_Sv1.0.0/ExampleDatasetResults/NRresults/LMAP_SPool/CYTB/CYTB_PROBCONS	CYTB_DQ080046.1_13712_14127_Testudo_hermanni_voucher_MVZ_244866_mitochondrion_partial_genome	CYTB_DQ080046.1_13712_14127_Testudo_hermanni_voucher_MVZ_244866_mitochondrion_partial_genome(414);CYTB_DQ656607.1_14235_15398_Indotestudo_elongata_mitochondrion_complete_genome(1161)
/home/labpc9c/Templates/LMAP_Sv1.0.0/ExampleDatasetResults/NRresults/LMAP_SPool/CYTB/CYTB_TCOFFEE	CYTB_DQ080046.1_13712_14127_Testudo_hermanni_voucher_MVZ_244866_mitochondrion_partial_genome	CYTB_DQ080046.1_13712_14127_Testudo_hermanni_voucher_MVZ_244866_mitochondrion_partial_genome(414);CYTB_DQ656607.1_14235_15398_Indotestudo_elongata_mitochondrion_complete_genome(1161)
/home/labpc9c/Templates/LMAP_Sv1.0.0/ExampleDatasetResults/NRresults/LMAP_SPool/CYTB/CYTB_TCOFFEETC	CYTB_DQ080046.1_13712_14127_Testudo_hermanni_voucher_MVZ_244866_mitochondrion_partial_genome	CYTB_DQ080046.1_13712_14127_Testudo_hermanni_voucher_MVZ_244866_mitochondrion_partial_genome(414);CYTB_DQ656607.1_14235_15398_Indotestudo_elongata_mitochondrion_complete_genome(1161)
/home/labpc9c/Templates/LMAP_Sv1.0.0/ExampleDatasetResults/NRresults/LMAP_SPool/ND1/ND1_CLUSTALO	ND1_NC_007697.1_2793_3764_Testudo_horsfieldii_mitochondrion_complete_genome	ND1_NC_002780.1_2795_3763_Dogania_subplana_mitochondrion_complete_genome(966);ND1_NC_007696.1_2792_3760_Indotestudo_forstenii_mitochondrion_complete_genome(966);ND1_NC_012414.1_2774_3742_Lissemys_punctata_mitochondrion_complete_genome(966);ND1_NC_013841.1_2794_3766_Palea_steindachneri_mitochondrion_complete_genome(972);ND1_NC_014048.1_2787_3748_Carettochelys_insculpta_mitochondrion_complete_genom…
/home/labpc9c/Templates/LMAP_Sv1.0.0/ExampleDatasetResults/NRresults/LMAP_SPool/ND1/ND1_CLUSTALW	ND1_NC_007697.1_2793_3764_Testudo_horsfieldii_mitochondrion_complete_genome;ND1_NC_014048.1_2787_3748_Carettochelys_insculpta_mitochondrion_complete_genome	ND1_NC_002780.1_2795_3763_Dogania_subplana_mitochondrion_complete_genome(966);ND1_NC_007696.1_2792_3760_Indotestudo_forstenii_mitochondrion_complete_genome(966);ND1_NC_012414.1_2774_3742_Lissemys_punctata_mitochondrion_complete_genome(966);ND1_NC_013841.1_2794_3766_Palea_steindachneri_mitochondrion_complete_genome(972);ND1_NC_014048.1_2787_3748_Carettochelys_insculpta_mitochondrion_complete_genom…
/home/labpc9c/Templates/LMAP_Sv1.0.0/ExampleDatasetResults/NRresults/LMAP_SPool/ND1/ND1_DIALIGN-TXD	ND1_NC_007697.1_2793_3764_Testudo_horsfieldii_mitochondrion_complete_genome;ND1_NC_014048.1_2787_3748_Carettochelys_insculpta_mitochondrion_complete_genome	ND1_NC_002780.1_2795_3763_Dogania_subplana_mitochondrion_complete_genome(966);ND1_NC_007696.1_2792_3760_Indotestudo_forstenii_mitochondrion_complete_genome(966);ND1_NC_012414.1_2774_3742_Lissemys_punctata_mitochondrion_complete_genome(966);ND1_NC_013841.1_2794_3766_Palea_steindachneri_mitochondrion_complete_genome(972);ND1_NC_014048.1_2787_3748_Carettochelys_insculpta_mitochondrion_complete_genom…
/home/labpc9c/Templates/LMAP_Sv1.0.0/ExampleDatasetResults/NRresults/LMAP_SPool/ND1/ND1_DIALIGN-TXT	ND1_NC_007696.1_2792_3760_Indotestudo_forstenii_mitochondrion_complete_genome;ND1_NC_014048.1_2787_3748_Carettochelys_insculpta_mitochondrion_complete_genome	ND1_NC_002780.1_2795_3763_Dogania_subplana_mitochondrion_complete_genome(966);ND1_NC_007696.1_2792_3760_Indotestudo_forstenii_mitochondrion_complete_genome(966);ND1_NC_012414.1_2774_3742_Lissemys_punctata_mitochondrion_complete_genome(966);ND1_NC_013841.1_2794_3766_Palea_steindachneri_mitochondrion_complete_genome(972);ND1_NC_014048.1_2787_3748_Carettochelys_insculpta_mitochondrion_complete_genom…
/home/labpc9c/Templates/LMAP_Sv1.0.0/ExampleDatasetResults/NRresults/LMAP_SPool/ND1/ND1_FSA	ND1_NC_007697.1_2793_3764_Testudo_horsfieldii_mitochondrion_complete_genome;ND1_NC_014048.1_2787_3748_Carettochelys_insculpta_mitochondrion_complete_genome	ND1_NC_002780.1_2795_3763_Dogania_subplana_mitochondrion_complete_genome(966);ND1_NC_007696.1_2792_3760_Indotestudo_forstenii_mitochondrion_complete_genome(966);ND1_NC_012414.1_2774_3742_Lissemys_punctata_mitochondrion_complete_genome(966);ND1_NC_013841.1_2794_3766_Palea_steindachneri_mitochondrion_complete_genome(972);ND1_NC_014048.1_2787_3748_Carettochelys_insculpta_mitochondrion_complete_genom…
/home/labpc9c/Templates/LMAP_Sv1.0.0/ExampleDatasetResults/NRresults/LMAP_SPool/ND1/ND1_GRAMALIGN	n/a	ND1_NC_002780.1_2795_3763_Dogania_subplana_mitochondrion_complete_genome(966);ND1_NC_007696.1_2792_3760_Indotestudo_forstenii_mitochondrion_complete_genome(966);ND1_NC_012414.1_2774_3742_Lissemys_punctata_mitochondrion_complete_genome(966);ND1_NC_013841.1_2794_3766_Palea_steindachneri_mitochondrion_complete_genome(972);ND1_NC_014048.1_2787_3748_Carettochelys_insculpta_mitochondrion_complete_genom…
/home/labpc9c/Templates/LMAP_Sv1.0.0/ExampleDatasetResults/NRresults/LMAP_SPool/ND1/ND1_KALIGN	ND1_NC_007697.1_2793_3764_Testudo_horsfieldii_mitochondrion_complete_genome;ND1_NC_014048.1_2787_3748_Carettochelys_insculpta_mitochondrion_complete_genome	ND1_NC_002780.1_2795_3763_Dogania_subplana_mitochondrion_complete_genome(966);ND1_NC_007696.1_2792_3760_Indotestudo_forstenii_mitochondrion_complete_genome(966);ND1_NC_012414.1_2774_3742_Lissemys_punctata_mitochondrion_complete_genome(966);ND1_NC_013841.1_2794_3766_Palea_steindachneri_mitochondrion_complete_genome(972);ND1_NC_014048.1_2787_3748_Carettochelys_insculpta_mitochondrion_complete_genom…
/home/labpc9c/Templates/LMAP_Sv1.0.0/ExampleDatasetResults/NRresults/LMAP_SPool/ND1/ND1_MAFFTEI	ND1_NC_007697.1_2793_3764_Testudo_horsfieldii_mitochondrion_complete_genome;ND1_NC_014048.1_2787_3748_Carettochelys_insculpta_mitochondrion_complete_genome	ND1_NC_002780.1_2795_3763_Dogania_subplana_mitochondrion_complete_genome(966);ND1_NC_007696.1_2792_3760_Indotestudo_forstenii_mitochondrion_complete_genome(966);ND1_NC_012414.1_2774_3742_Lissemys_punctata_mitochondrion_complete_genome(966);ND1_NC_013841.1_2794_3766_Palea_steindachneri_mitochondrion_complete_genome(972);ND1_NC_014048.1_2787_3748_Carettochelys_insculpta_mitochondrion_complete_genom…
/home/labpc9c/Templates/LMAP_Sv1.0.0/ExampleDatasetResults/NRresults/LMAP_SPool/ND1/ND1_MAFFTF2	ND1_NC_007697.1_2793_3764_Testudo_horsfieldii_mitochondrion_complete_genome;ND1_NC_014048.1_2787_3748_Carettochelys_insculpta_mitochondrion_complete_genome	ND1_NC_002780.1_2795_3763_Dogania_subplana_mitochondrion_complete_genome(966);ND1_NC_007696.1_2792_3760_Indotestudo_forstenii_mitochondrion_complete_genome(966);ND1_NC_012414.1_2774_3742_Lissemys_punctata_mitochondrion_complete_genome(966);ND1_NC_013841.1_2794_3766_Palea_steindachneri_mitochondrion_complete_genome(972);ND1_NC_014048.1_2787_3748_Carettochelys_insculpta_mitochondrion_complete_genom…
/home/labpc9c/Templates/LMAP_Sv1.0.0/ExampleDatasetResults/NRresults/LMAP_SPool/ND1/ND1_MUSCLE	ND1_NC_007697.1_2793_3764_Testudo_horsfieldii_mitochondrion_complete_genome;ND1_NC_014048.1_2787_3748_Carettochelys_insculpta_mitochondrion_complete_genome	ND1_NC_002780.1_2795_3763_Dogania_subplana_mitochondrion_complete_genome(966);ND1_NC_007696.1_2792_3760_Indotestudo_forstenii_mitochondrion_complete_genome(966);ND1_NC_012414.1_2774_3742_Lissemys_punctata_mitochondrion_complete_genome(966);ND1_NC_013841.1_2794_3766_Palea_steindachneri_mitochondrion_complete_genome(972);ND1_NC_014048.1_2787_3748_Carettochelys_insculpta_mitochondrion_complete_genom…
/home/labpc9c/Templates/LMAP_Sv1.0.0/ExampleDatasetResults/NRresults/LMAP_SPool/ND1/ND1_OPAL	ND1_NC_007697.1_2793_3764_Testudo_horsfieldii_mitochondrion_complete_genome;ND1_NC_014048.1_2787_3748_Carettochelys_insculpta_mitochondrion_complete_genome	ND1_NC_002780.1_2795_3763_Dogania_subplana_mitochondrion_complete_genome(966);ND1_NC_007696.1_2792_3760_Indotestudo_forstenii_mitochondrion_complete_genome(966);ND1_NC_012414.1_2774_3742_Lissemys_punctata_mitochondrion_complete_genome(966);ND1_NC_013841.1_2794_3766_Palea_steindachneri_mitochondrion_complete_genome(972);ND1_NC_014048.1_2787_3748_Carettochelys_insculpta_mitochondrion_complete_genom…
/home/labpc9c/Templates/LMAP_Sv1.0.0/ExampleDatasetResults/NRresults/LMAP_SPool/ND1/ND1_PRANKCDF	ND1_NC_012414.1_2774_3742_Lissemys_punctata_mitochondrion_complete_genome	ND1_NC_002780.1_2795_3763_Dogania_subplana_mitochondrion_complete_genome(966);ND1_NC_007696.1_2792_3760_Indotestudo_forstenii_mitochondrion_complete_genome(966);ND1_NC_012414.1_2774_3742_Lissemys_punctata_mitochondrion_complete_genome(966);ND1_NC_013841.1_2794_3766_Palea_steindachneri_mitochondrion_complete_genome(972);ND1_NC_014048.1_2787_3748_Carettochelys_insculpta_mitochondrion_complete_genom…
/home/labpc9c/Templates/LMAP_Sv1.0.0/ExampleDatasetResults/NRresults/LMAP_SPool/ND1/ND1_PRANKF	ND1_NC_007697.1_2793_3764_Testudo_horsfieldii_mitochondrion_complete_genome	ND1_NC_002780.1_2795_3763_Dogania_subplana_mitochondrion_complete_genome(966);ND1_NC_007696.1_2792_3760_Indotestudo_forstenii_mitochondrion_complete_genome(966);ND1_NC_012414.1_2774_3742_Lissemys_punctata_mitochondrion_complete_genome(966);ND1_NC_013841.1_2794_3766_Palea_steindachneri_mitochondrion_complete_genome(972);ND1_NC_014048.1_2787_3748_Carettochelys_insculpta_mitochondrion_complete_genom…
/home/labpc9c/Templates/LMAP_Sv1.0.0/ExampleDatasetResults/NRresults/LMAP_SPool/ND1/ND1_PROBALIGN	ND1_NC_013841.1_2794_3766_Palea_steindachneri_mitochondrion_complete_genome	ND1_NC_002780.1_2795_3763_Dogania_subplana_mitochondrion_complete_genome(966);ND1_NC_007696.1_2792_3760_Indotestudo_forstenii_mitochondrion_complete_genome(966);ND1_NC_012414.1_2774_3742_Lissemys_punctata_mitochondrion_complete_genome(966);ND1_NC_013841.1_2794_3766_Palea_steindachneri_mitochondrion_complete_genome(972);ND1_NC_014048.1_2787_3748_Carettochelys_insculpta_mitochondrion_complete_genom…
/home/labpc9c/Templates/LMAP_Sv1.0.0/ExampleDatasetResults/NRresults/LMAP_SPool/ND1/ND1_PROBCONS	ND1_NC_007697.1_2793_3764_Testudo_horsfieldii_mitochondrion_complete_genome;ND1_NC_014048.1_2787_3748_Carettochelys_insculpta_mitochondrion_complete_genome	ND1_NC_002780.1_2795_3763_Dogania_subplana_mitochondrion_complete_genome(966);ND1_NC_007696.1_2792_3760_Indotestudo_forstenii_mitochondrion_complete_genome(966);ND1_NC_012414.1_2774_3742_Lissemys_punctata_mitochondrion_complete_genome(966);ND1_NC_013841.1_2794_3766_Palea_steindachneri_mitochondrion_complete_genome(972);ND1_NC_014048.1_2787_3748_Carettochelys_insculpta_mitochondrion_complete_genom…
/home/labpc9c/Templates/LMAP_Sv1.0.0/ExampleDatasetResults/NRresults/LMAP_SPool/ND1/ND1_TCOFFEE	ND1_NC_007697.1_2793_3764_Testudo_horsfieldii_mitochondrion_complete_genome;ND1_NC_014048.1_2787_3748_Carettochelys_insculpta_mitochondrion_complete_genome	ND1_NC_002780.1_2795_3763_Dogania_subplana_mitochondrion_complete_genome(966);ND1_NC_007696.1_2792_3760_Indotestudo_forstenii_mitochondrion_complete_genome(966);ND1_NC_012414.1_2774_3742_Lissemys_punctata_mitochondrion_complete_genome(966);ND1_NC_013841.1_2794_3766_Palea_steindachneri_mitochondrion_complete_genome(972);ND1_NC_014048.1_2787_3748_Carettochelys_insculpta_mitochondrion_complete_genom…
/home/labpc9c/Templates/LMAP_Sv1.0.0/ExampleDatasetResults/NRresults/LMAP_SPool/ND1/ND1_TCOFFEETC	ND1_NC_007697.1_2793_3764_Testudo_horsfieldii_mitochondrion_complete_genome;ND1_NC_014048.1_2787_3748_Carettochelys_insculpta_mitochondrion_complete_genome	ND1_NC_002780.1_2795_3763_Dogania_subplana_mitochondrion_complete_genome(966);ND1_NC_007696.1_2792_3760_Indotestudo_forstenii_mitochondrion_complete_genome(966);ND1_NC_012414.1_2774_3742_Lissemys_punctata_mitochondrion_complete_genome(966);ND1_NC_013841.1_2794_3766_Palea_steindachneri_mitochondrion_complete_genome(972);ND1_NC_014048.1_2787_3748_Carettochelys_insculpta_mitochondrion_complete_genom…
/home/labpc9c/Templates/LMAP_Sv1.0.0/ExampleDatasetResults/NRresults/LMAP_SPool/ND2/ND2_CLUSTALO	ND2_DQ656607.1_3944_5011_Indotestudo_elongata_mitochondrion_complete_genome	ND2_DQ656607.1_3944_5011_Indotestudo_elongata_mitochondrion_complete_genome(1065);ND2_NC_002780.1_3971_5008_Dogania_subplana_mitochondrion_complete_genome(1035);ND2_NC_011815.1_3969_5001_Manouria_impressa_mitochondrion_complete_genome(1032);ND2_NC_012414.1_3952_4987_Lissemys_punctata_mitochondrion_complete_genome(1035)
/home/labpc9c/Templates/LMAP_Sv1.0.0/ExampleDatasetResults/NRresults/LMAP_SPool/ND2/ND2_CLUSTALW	ND2_DQ656607.1_3944_5011_Indotestudo_elongata_mitochondrion_complete_genome	ND2_DQ656607.1_3944_5011_Indotestudo_elongata_mitochondrion_complete_genome(1065);ND2_NC_002780.1_3971_5008_Dogania_subplana_mitochondrion_complete_genome(1035);ND2_NC_011815.1_3969_5001_Manouria_impressa_mitochondrion_complete_genome(1032);ND2_NC_012414.1_3952_4987_Lissemys_punctata_mitochondrion_complete_genome(1035)
/home/labpc9c/Templates/LMAP_Sv1.0.0/ExampleDatasetResults/NRresults/LMAP_SPool/ND2/ND2_DIALIGN-TXD	ND2_DQ656607.1_3944_5011_Indotestudo_elongata_mitochondrion_complete_genome	ND2_DQ656607.1_3944_5011_Indotestudo_elongata_mitochondrion_complete_genome(1065);ND2_NC_002780.1_3971_5008_Dogania_subplana_mitochondrion_complete_genome(1035);ND2_NC_011815.1_3969_5001_Manouria_impressa_mitochondrion_complete_genome(1032);ND2_NC_012414.1_3952_4987_Lissemys_punctata_mitochondrion_complete_genome(1035)
/home/labpc9c/Templates/LMAP_Sv1.0.0/ExampleDatasetResults/NRresults/LMAP_SPool/ND2/ND2_DIALIGN-TXT	ND2_DQ656607.1_3944_5011_Indotestudo_elongata_mitochondrion_complete_genome	ND2_DQ656607.1_3944_5011_Indotestudo_elongata_mitochondrion_complete_genome(1065);ND2_NC_002780.1_3971_5008_Dogania_subplana_mitochondrion_complete_genome(1035);ND2_NC_011815.1_3969_5001_Manouria_impressa_mitochondrion_complete_genome(1032);ND2_NC_012414.1_3952_4987_Lissemys_punctata_mitochondrion_complete_genome(1035)
/home/labpc9c/Templates/LMAP_Sv1.0.0/ExampleDatasetResults/NRresults/LMAP_SPool/ND2/ND2_FSA	ND2_DQ656607.1_3944_5011_Indotestudo_elongata_mitochondrion_complete_genome	ND2_DQ656607.1_3944_5011_Indotestudo_elongata_mitochondrion_complete_genome(1065);ND2_NC_002780.1_3971_5008_Dogania_subplana_mitochondrion_complete_genome(1035);ND2_NC_011815.1_3969_5001_Manouria_impressa_mitochondrion_complete_genome(1032);ND2_NC_012414.1_3952_4987_Lissemys_punctata_mitochondrion_complete_genome(1035)
/home/labpc9c/Templates/LMAP_Sv1.0.0/ExampleDatasetResults/NRresults/LMAP_SPool/ND2/ND2_GRAMALIGN	ND2_DQ656607.1_3944_5011_Indotestudo_elongata_mitochondrion_complete_genome	ND2_DQ656607.1_3944_5011_Indotestudo_elongata_mitochondrion_complete_genome(1065);ND2_NC_002780.1_3971_5008_Dogania_subplana_mitochondrion_complete_genome(1035);ND2_NC_011815.1_3969_5001_Manouria_impressa_mitochondrion_complete_genome(1032);ND2_NC_012414.1_3952_4987_Lissemys_punctata_mitochondrion_complete_genome(1035)
/home/labpc9c/Templates/LMAP_Sv1.0.0/ExampleDatasetResults/NRresults/LMAP_SPool/ND2/ND2_KALIGN	ND2_DQ656607.1_3944_5011_Indotestudo_elongata_mitochondrion_complete_genome	ND2_DQ656607.1_3944_5011_Indotestudo_elongata_mitochondrion_complete_genome(1065);ND2_NC_002780.1_3971_5008_Dogania_subplana_mitochondrion_complete_genome(1035);ND2_NC_011815.1_3969_5001_Manouria_impressa_mitochondrion_complete_genome(1032);ND2_NC_012414.1_3952_4987_Lissemys_punctata_mitochondrion_complete_genome(1035)
/home/labpc9c/Templates/LMAP_Sv1.0.0/ExampleDatasetResults/NRresults/LMAP_SPool/ND2/ND2_MAFFTEI	ND2_DQ656607.1_3944_5011_Indotestudo_elongata_mitochondrion_complete_genome	ND2_DQ656607.1_3944_5011_Indotestudo_elongata_mitochondrion_complete_genome(1065);ND2_NC_002780.1_3971_5008_Dogania_subplana_mitochondrion_complete_genome(1035);ND2_NC_011815.1_3969_5001_Manouria_impressa_mitochondrion_complete_genome(1032);ND2_NC_012414.1_3952_4987_Lissemys_punctata_mitochondrion_complete_genome(1035)
/home/labpc9c/Templates/LMAP_Sv1.0.0/ExampleDatasetResults/NRresults/LMAP_SPool/ND2/ND2_MAFFTF2	ND2_DQ656607.1_3944_5011_Indotestudo_elongata_mitochondrion_complete_genome	ND2_DQ656607.1_3944_5011_Indotestudo_elongata_mitochondrion_complete_genome(1065);ND2_NC_002780.1_3971_5008_Dogania_subplana_mitochondrion_complete_genome(1035);ND2_NC_011815.1_3969_5001_Manouria_impressa_mitochondrion_complete_genome(1032);ND2_NC_012414.1_3952_4987_Lissemys_punctata_mitochondrion_complete_genome(1035)
/home/labpc9c/Templates/LMAP_Sv1.0.0/ExampleDatasetResults/NRresults/LMAP_SPool/ND2/ND2_MUSCLE	ND2_DQ656607.1_3944_5011_Indotestudo_elongata_mitochondrion_complete_genome	ND2_DQ656607.1_3944_5011_Indotestudo_elongata_mitochondrion_complete_genome(1065);ND2_NC_002780.1_3971_5008_Dogania_subplana_mitochondrion_complete_genome(1035);ND2_NC_011815.1_3969_5001_Manouria_impressa_mitochondrion_complete_genome(1032);ND2_NC_012414.1_3952_4987_Lissemys_punctata_mitochondrion_complete_genome(1035)
/home/labpc9c/Templates/LMAP_Sv1.0.0/ExampleDatasetResults/NRresults/LMAP_SPool/ND2/ND2_OPAL	ND2_DQ656607.1_3944_5011_Indotestudo_elongata_mitochondrion_complete_genome	ND2_DQ656607.1_3944_5011_Indotestudo_elongata_mitochondrion_complete_genome(1065);ND2_NC_002780.1_3971_5008_Dogania_subplana_mitochondrion_complete_genome(1035);ND2_NC_011815.1_3969_5001_Manouria_impressa_mitochondrion_complete_genome(1032);ND2_NC_012414.1_3952_4987_Lissemys_punctata_mitochondrion_complete_genome(1035)
/home/labpc9c/Templates/LMAP_Sv1.0.0/ExampleDatasetResults/NRresults/LMAP_SPool/ND2/ND2_PRANKCDF	ND2_NC_014048.1_3957_4995_Carettochelys_insculpta_mitochondrion_complete_genome	ND2_DQ656607.1_3944_5011_Indotestudo_elongata_mitochondrion_complete_genome(1065);ND2_NC_002780.1_3971_5008_Dogania_subplana_mitochondrion_complete_genome(1035);ND2_NC_011815.1_3969_5001_Manouria_impressa_mitochondrion_complete_genome(1032);ND2_NC_012414.1_3952_4987_Lissemys_punctata_mitochondrion_complete_genome(1035)
/home/labpc9c/Templates/LMAP_Sv1.0.0/ExampleDatasetResults/NRresults/LMAP_SPool/ND2/ND2_PRANKF	ND2_DQ656607.1_3944_5011_Indotestudo_elongata_mitochondrion_complete_genome	ND2_DQ656607.1_3944_5011_Indotestudo_elongata_mitochondrion_complete_genome(1065);ND2_NC_002780.1_3971_5008_Dogania_subplana_mitochondrion_complete_genome(1035);ND2_NC_011815.1_3969_5001_Manouria_impressa_mitochondrion_complete_genome(1032);ND2_NC_012414.1_3952_4987_Lissemys_punctata_mitochondrion_complete_genome(1035)
/home/labpc9c/Templates/LMAP_Sv1.0.0/ExampleDatasetResults/NRresults/LMAP_SPool/ND2/ND2_PROBALIGN	ND2_NC_014048.1_3957_4995_Carettochelys_insculpta_mitochondrion_complete_genome	ND2_DQ656607.1_3944_5011_Indotestudo_elongata_mitochondrion_complete_genome(1065);ND2_NC_002780.1_3971_5008_Dogania_subplana_mitochondrion_complete_genome(1035);ND2_NC_011815.1_3969_5001_Manouria_impressa_mitochondrion_complete_genome(1032);ND2_NC_012414.1_3952_4987_Lissemys_punctata_mitochondrion_complete_genome(1035)
/home/labpc9c/Templates/LMAP_Sv1.0.0/ExampleDatasetResults/NRresults/LMAP_SPool/ND2/ND2_PROBCONS	ND2_DQ656607.1_3944_5011_Indotestudo_elongata_mitochondrion_complete_genome	ND2_DQ656607.1_3944_5011_Indotestudo_elongata_mitochondrion_complete_genome(1065);ND2_NC_002780.1_3971_5008_Dogania_subplana_mitochondrion_complete_genome(1035);ND2_NC_011815.1_3969_5001_Manouria_impressa_mitochondrion_complete_genome(1032);ND2_NC_012414.1_3952_4987_Lissemys_punctata_mitochondrion_complete_genome(1035)
/home/labpc9c/Templates/LMAP_Sv1.0.0/ExampleDatasetResults/NRresults/LMAP_SPool/ND2/ND2_TCOFFEE	ND2_DQ656607.1_3944_5011_Indotestudo_elongata_mitochondrion_complete_genome	ND2_DQ656607.1_3944_5011_Indotestudo_elongata_mitochondrion_complete_genome(1065);ND2_NC_002780.1_3971_5008_Dogania_subplana_mitochondrion_complete_genome(1035);ND2_NC_011815.1_3969_5001_Manouria_impressa_mitochondrion_complete_genome(1032);ND2_NC_012414.1_3952_4987_Lissemys_punctata_mitochondrion_complete_genome(1035)
/home/labpc9c/Templates/LMAP_Sv1.0.0/ExampleDatasetResults/NRresults/LMAP_SPool/ND2/ND2_TCOFFEETC	ND2_DQ656607.1_3944_5011_Indotestudo_elongata_mitochondrion_complete_genome	ND2_DQ656607.1_3944_5011_Indotestudo_elongata_mitochondrion_complete_genome(1065);ND2_NC_002780.1_3971_5008_Dogania_subplana_mitochondrion_complete_genome(1035);ND2_NC_011815.1_3969_5001_Manouria_impressa_mitochondrion_complete_genome(1032);ND2_NC_012414.1_3952_4987_Lissemys_punctata_mitochondrion_complete_genome(1035)
/home/labpc9c/Templates/LMAP_Sv1.0.0/ExampleDatasetResults/NRresults/LMAP_SPool/ND3/ND3_CLUSTALO	ND3_NC_002780.1_9530_9875_Dogania_subplana_mitochondrion_complete_genome;ND3_NC_006132.1_9548_9898_Pelodiscus_sinensis_mitochondrion_complete_genome	ND3_NC_002780.1_9530_9875_Dogania_subplana_mitochondrion_complete_genome(345)
/home/labpc9c/Templates/LMAP_Sv1.0.0/ExampleDatasetResults/NRresults/LMAP_SPool/ND3/ND3_CLUSTALW	ND3_NC_002780.1_9530_9875_Dogania_subplana_mitochondrion_complete_genome;ND3_NC_006132.1_9548_9898_Pelodiscus_sinensis_mitochondrion_complete_genome	ND3_NC_002780.1_9530_9875_Dogania_subplana_mitochondrion_complete_genome(345)
/home/labpc9c/Templates/LMAP_Sv1.0.0/ExampleDatasetResults/NRresults/LMAP_SPool/ND3/ND3_DIALIGN-TXD	ND3_NC_006132.1_9548_9898_Pelodiscus_sinensis_mitochondrion_complete_genome	ND3_NC_002780.1_9530_9875_Dogania_subplana_mitochondrion_complete_genome(345)
/home/labpc9c/Templates/LMAP_Sv1.0.0/ExampleDatasetResults/NRresults/LMAP_SPool/ND3/ND3_DIALIGN-TXT	ND3_NC_006132.1_9548_9898_Pelodiscus_sinensis_mitochondrion_complete_genome	ND3_NC_002780.1_9530_9875_Dogania_subplana_mitochondrion_complete_genome(345)
/home/labpc9c/Templates/LMAP_Sv1.0.0/ExampleDatasetResults/NRresults/LMAP_SPool/ND3/ND3_FSA	ND3_NC_006132.1_9548_9898_Pelodiscus_sinensis_mitochondrion_complete_genome	ND3_NC_002780.1_9530_9875_Dogania_subplana_mitochondrion_complete_genome(345)
/home/labpc9c/Templates/LMAP_Sv1.0.0/ExampleDatasetResults/NRresults/LMAP_SPool/ND3/ND3_GRAMALIGN	ND3_NC_006132.1_9548_9898_Pelodiscus_sinensis_mitochondrion_complete_genome	ND3_NC_002780.1_9530_9875_Dogania_subplana_mitochondrion_complete_genome(345)
/home/labpc9c/Templates/LMAP_Sv1.0.0/ExampleDatasetResults/NRresults/LMAP_SPool/ND3/ND3_KALIGN	ND3_NC_006132.1_9548_9898_Pelodiscus_sinensis_mitochondrion_complete_genome	ND3_NC_002780.1_9530_9875_Dogania_subplana_mitochondrion_complete_genome(345)
/home/labpc9c/Templates/LMAP_Sv1.0.0/ExampleDatasetResults/NRresults/LMAP_SPool/ND3/ND3_MAFFTEI	ND3_NC_006132.1_9548_9898_Pelodiscus_sinensis_mitochondrion_complete_genome	ND3_NC_002780.1_9530_9875_Dogania_subplana_mitochondrion_complete_genome(345)
/home/labpc9c/Templates/LMAP_Sv1.0.0/ExampleDatasetResults/NRresults/LMAP_SPool/ND3/ND3_MAFFTF2	ND3_NC_006132.1_9548_9898_Pelodiscus_sinensis_mitochondrion_complete_genome	ND3_NC_002780.1_9530_9875_Dogania_subplana_mitochondrion_complete_genome(345)
/home/labpc9c/Templates/LMAP_Sv1.0.0/ExampleDatasetResults/NRresults/LMAP_SPool/ND3/ND3_MUSCLE	ND3_NC_006132.1_9548_9898_Pelodiscus_sinensis_mitochondrion_complete_genome	ND3_NC_002780.1_9530_9875_Dogania_subplana_mitochondrion_complete_genome(345)
/home/labpc9c/Templates/LMAP_Sv1.0.0/ExampleDatasetResults/NRresults/LMAP_SPool/ND3/ND3_OPAL	ND3_NC_006132.1_9548_9898_Pelodiscus_sinensis_mitochondrion_complete_genome	ND3_NC_002780.1_9530_9875_Dogania_subplana_mitochondrion_complete_genome(345)
/home/labpc9c/Templates/LMAP_Sv1.0.0/ExampleDatasetResults/NRresults/LMAP_SPool/ND3/ND3_PRANKCDF	ND3_NC_002780.1_9530_9875_Dogania_subplana_mitochondrion_complete_genome;ND3_NC_017901.1_9534_9737_9739_9883_Rafetus_swinhoei_mitochondrion_complete_genome	ND3_NC_002780.1_9530_9875_Dogania_subplana_mitochondrion_complete_genome(345)
/home/labpc9c/Templates/LMAP_Sv1.0.0/ExampleDatasetResults/NRresults/LMAP_SPool/ND3/ND3_PRANKF	ND3_NC_006132.1_9548_9898_Pelodiscus_sinensis_mitochondrion_complete_genome	ND3_NC_002780.1_9530_9875_Dogania_subplana_mitochondrion_complete_genome(345)
/home/labpc9c/Templates/LMAP_Sv1.0.0/ExampleDatasetResults/NRresults/LMAP_SPool/ND3/ND3_PROBALIGN	ND3_NC_014048.1_9497_9847_Carettochelys_insculpta_mitochondrion_complete_genome	ND3_NC_002780.1_9530_9875_Dogania_subplana_mitochondrion_complete_genome(345)
/home/labpc9c/Templates/LMAP_Sv1.0.0/ExampleDatasetResults/NRresults/LMAP_SPool/ND3/ND3_PROBCONS	ND3_NC_006132.1_9548_9898_Pelodiscus_sinensis_mitochondrion_complete_genome	ND3_NC_002780.1_9530_9875_Dogania_subplana_mitochondrion_complete_genome(345)
/home/labpc9c/Templates/LMAP_Sv1.0.0/ExampleDatasetResults/NRresults/LMAP_SPool/ND3/ND3_TCOFFEE	ND3_NC_006132.1_9548_9898_Pelodiscus_sinensis_mitochondrion_complete_genome	ND3_NC_002780.1_9530_9875_Dogania_subplana_mitochondrion_complete_genome(345)
/home/labpc9c/Templates/LMAP_Sv1.0.0/ExampleDatasetResults/NRresults/LMAP_SPool/ND3/ND3_TCOFFEETC	ND3_NC_006132.1_9548_9898_Pelodiscus_sinensis_mitochondrion_complete_genome	ND3_NC_002780.1_9530_9875_Dogania_subplana_mitochondrion_complete_genome(345)
/home/labpc9c/Templates/LMAP_Sv1.0.0/ExampleDatasetResults/NRresults/LMAP_SPool/ND4/ND4_CLUSTALO	ND4_NC_014048.1_10220_11591_Carettochelys_insculpta_mitochondrion_complete_genome	ND4_NC_014048.1_10220_11591_Carettochelys_insculpta_mitochondrion_complete_genome(1371)
/home/labpc9c/Templates/LMAP_Sv1.0.0/ExampleDatasetResults/NRresults/LMAP_SPool/ND4/ND4_CLUSTALW	ND4_NC_014048.1_10220_11591_Carettochelys_insculpta_mitochondrion_complete_genome	ND4_NC_014048.1_10220_11591_Carettochelys_insculpta_mitochondrion_complete_genome(1371)
/home/labpc9c/Templates/LMAP_Sv1.0.0/ExampleDatasetResults/NRresults/LMAP_SPool/ND4/ND4_DIALIGN-TXD	ND4_NC_014048.1_10220_11591_Carettochelys_insculpta_mitochondrion_complete_genome	ND4_NC_014048.1_10220_11591_Carettochelys_insculpta_mitochondrion_complete_genome(1371)
/home/labpc9c/Templates/LMAP_Sv1.0.0/ExampleDatasetResults/NRresults/LMAP_SPool/ND4/ND4_DIALIGN-TXT	ND4_NC_014048.1_10220_11591_Carettochelys_insculpta_mitochondrion_complete_genome	ND4_NC_014048.1_10220_11591_Carettochelys_insculpta_mitochondrion_complete_genome(1371)
/home/labpc9c/Templates/LMAP_Sv1.0.0/ExampleDatasetResults/NRresults/LMAP_SPool/ND4/ND4_FSA	ND4_NC_014048.1_10220_11591_Carettochelys_insculpta_mitochondrion_complete_genome	ND4_NC_014048.1_10220_11591_Carettochelys_insculpta_mitochondrion_complete_genome(1371)
/home/labpc9c/Templates/LMAP_Sv1.0.0/ExampleDatasetResults/NRresults/LMAP_SPool/ND4/ND4_GRAMALIGN	ND4_NC_014048.1_10220_11591_Carettochelys_insculpta_mitochondrion_complete_genome	ND4_NC_014048.1_10220_11591_Carettochelys_insculpta_mitochondrion_complete_genome(1371)
/home/labpc9c/Templates/LMAP_Sv1.0.0/ExampleDatasetResults/NRresults/LMAP_SPool/ND4/ND4_KALIGN	ND4_NC_014048.1_10220_11591_Carettochelys_insculpta_mitochondrion_complete_genome	ND4_NC_014048.1_10220_11591_Carettochelys_insculpta_mitochondrion_complete_genome(1371)
/home/labpc9c/Templates/LMAP_Sv1.0.0/ExampleDatasetResults/NRresults/LMAP_SPool/ND4/ND4_MAFFTEI	ND4_NC_014048.1_10220_11591_Carettochelys_insculpta_mitochondrion_complete_genome	ND4_NC_014048.1_10220_11591_Carettochelys_insculpta_mitochondrion_complete_genome(1371)
/home/labpc9c/Templates/LMAP_Sv1.0.0/ExampleDatasetResults/NRresults/LMAP_SPool/ND4/ND4_MAFFTF2	ND4_NC_014048.1_10220_11591_Carettochelys_insculpta_mitochondrion_complete_genome	ND4_NC_014048.1_10220_11591_Carettochelys_insculpta_mitochondrion_complete_genome(1371)
/home/labpc9c/Templates/LMAP_Sv1.0.0/ExampleDatasetResults/NRresults/LMAP_SPool/ND4/ND4_MUSCLE	ND4_NC_014048.1_10220_11591_Carettochelys_insculpta_mitochondrion_complete_genome	ND4_NC_014048.1_10220_11591_Carettochelys_insculpta_mitochondrion_complete_genome(1371)
/home/labpc9c/Templates/LMAP_Sv1.0.0/ExampleDatasetResults/NRresults/LMAP_SPool/ND4/ND4_OPAL	ND4_NC_014048.1_10220_11591_Carettochelys_insculpta_mitochondrion_complete_genome	ND4_NC_014048.1_10220_11591_Carettochelys_insculpta_mitochondrion_complete_genome(1371)
/home/labpc9c/Templates/LMAP_Sv1.0.0/ExampleDatasetResults/NRresults/LMAP_SPool/ND4/ND4_PRANKCDF	ND4_NC_014048.1_10220_11591_Carettochelys_insculpta_mitochondrion_complete_genome	ND4_NC_014048.1_10220_11591_Carettochelys_insculpta_mitochondrion_complete_genome(1371)
/home/labpc9c/Templates/LMAP_Sv1.0.0/ExampleDatasetResults/NRresults/LMAP_SPool/ND4/ND4_PRANKF	ND4_NC_014048.1_10220_11591_Carettochelys_insculpta_mitochondrion_complete_genome	ND4_NC_014048.1_10220_11591_Carettochelys_insculpta_mitochondrion_complete_genome(1371)
/home/labpc9c/Templates/LMAP_Sv1.0.0/ExampleDatasetResults/NRresults/LMAP_SPool/ND4/ND4_PROBALIGN	ND4_NC_014048.1_10220_11591_Carettochelys_insculpta_mitochondrion_complete_genome	ND4_NC_014048.1_10220_11591_Carettochelys_insculpta_mitochondrion_complete_genome(1371)
/home/labpc9c/Templates/LMAP_Sv1.0.0/ExampleDatasetResults/NRresults/LMAP_SPool/ND4/ND4_PROBCONS	ND4_NC_014048.1_10220_11591_Carettochelys_insculpta_mitochondrion_complete_genome	ND4_NC_014048.1_10220_11591_Carettochelys_insculpta_mitochondrion_complete_genome(1371)
/home/labpc9c/Templates/LMAP_Sv1.0.0/ExampleDatasetResults/NRresults/LMAP_SPool/ND4/ND4_TCOFFEE	ND4_NC_014048.1_10220_11591_Carettochelys_insculpta_mitochondrion_complete_genome	ND4_NC_014048.1_10220_11591_Carettochelys_insculpta_mitochondrion_complete_genome(1371)
/home/labpc9c/Templates/LMAP_Sv1.0.0/ExampleDatasetResults/NRresults/LMAP_SPool/ND4/ND4_TCOFFEETC	ND4_NC_014048.1_10220_11591_Carettochelys_insculpta_mitochondrion_complete_genome	ND4_NC_014048.1_10220_11591_Carettochelys_insculpta_mitochondrion_complete_genome(1371)
/home/labpc9c/Templates/LMAP_Sv1.0.0/ExampleDatasetResults/NRresults/LMAP_SPool/ND4L/ND4L_CLUSTALO	ND4L_NC_002780.1_9947_10238_Dogania_subplana_mitochondrion_complete_genome;ND4L_NC_014054.1_9967_10263_Apalone_ferox_mitochondrion_complete_genome	ND4L_NC_002780.1_9947_10238_Dogania_subplana_mitochondrion_complete_genome(291)
/home/labpc9c/Templates/LMAP_Sv1.0.0/ExampleDatasetResults/NRresults/LMAP_SPool/ND4L/ND4L_CLUSTALW	ND4L_NC_002780.1_9947_10238_Dogania_subplana_mitochondrion_complete_genome	ND4L_NC_002780.1_9947_10238_Dogania_subplana_mitochondrion_complete_genome(291)
/home/labpc9c/Templates/LMAP_Sv1.0.0/ExampleDatasetResults/NRresults/LMAP_SPool/ND4L/ND4L_DIALIGN-TXD	ND4L_NC_002780.1_9947_10238_Dogania_subplana_mitochondrion_complete_genome;ND4L_NC_014054.1_9967_10263_Apalone_ferox_mitochondrion_complete_genome	ND4L_NC_002780.1_9947_10238_Dogania_subplana_mitochondrion_complete_genome(291)
/home/labpc9c/Templates/LMAP_Sv1.0.0/ExampleDatasetResults/NRresults/LMAP_SPool/ND4L/ND4L_DIALIGN-TXT	ND4L_NC_002780.1_9947_10238_Dogania_subplana_mitochondrion_complete_genome	ND4L_NC_002780.1_9947_10238_Dogania_subplana_mitochondrion_complete_genome(291)
/home/labpc9c/Templates/LMAP_Sv1.0.0/ExampleDatasetResults/NRresults/LMAP_SPool/ND4L/ND4L_FSA	ND4L_NC_012414.1_9938_10234_Lissemys_punctata_mitochondrion_complete_genome;ND4L_NC_014054.1_9967_10263_Apalone_ferox_mitochondrion_complete_genome	ND4L_NC_002780.1_9947_10238_Dogania_subplana_mitochondrion_complete_genome(291)
/home/labpc9c/Templates/LMAP_Sv1.0.0/ExampleDatasetResults/NRresults/LMAP_SPool/ND4L/ND4L_GRAMALIGN	ND4L_NC_014054.1_9967_10263_Apalone_ferox_mitochondrion_complete_genome	ND4L_NC_002780.1_9947_10238_Dogania_subplana_mitochondrion_complete_genome(291)
/home/labpc9c/Templates/LMAP_Sv1.0.0/ExampleDatasetResults/NRresults/LMAP_SPool/ND4L/ND4L_KALIGN	ND4L_NC_012414.1_9938_10234_Lissemys_punctata_mitochondrion_complete_genome;ND4L_NC_014054.1_9967_10263_Apalone_ferox_mitochondrion_complete_genome	ND4L_NC_002780.1_9947_10238_Dogania_subplana_mitochondrion_complete_genome(291)
/home/labpc9c/Templates/LMAP_Sv1.0.0/ExampleDatasetResults/NRresults/LMAP_SPool/ND4L/ND4L_MAFFTEI	ND4L_NC_014054.1_9967_10263_Apalone_ferox_mitochondrion_complete_genome	ND4L_NC_002780.1_9947_10238_Dogania_subplana_mitochondrion_complete_genome(291)
/home/labpc9c/Templates/LMAP_Sv1.0.0/ExampleDatasetResults/NRresults/LMAP_SPool/ND4L/ND4L_MAFFTF2	ND4L_NC_014054.1_9967_10263_Apalone_ferox_mitochondrion_complete_genome	ND4L_NC_002780.1_9947_10238_Dogania_subplana_mitochondrion_complete_genome(291)
/home/labpc9c/Templates/LMAP_Sv1.0.0/ExampleDatasetResults/NRresults/LMAP_SPool/ND4L/ND4L_MUSCLE	ND4L_NC_014054.1_9967_10263_Apalone_ferox_mitochondrion_complete_genome	ND4L_NC_002780.1_9947_10238_Dogania_subplana_mitochondrion_complete_genome(291)
/home/labpc9c/Templates/LMAP_Sv1.0.0/ExampleDatasetResults/NRresults/LMAP_SPool/ND4L/ND4L_OPAL	ND4L_NC_014054.1_9967_10263_Apalone_ferox_mitochondrion_complete_genome	ND4L_NC_002780.1_9947_10238_Dogania_subplana_mitochondrion_complete_genome(291)
/home/labpc9c/Templates/LMAP_Sv1.0.0/ExampleDatasetResults/NRresults/LMAP_SPool/ND4L/ND4L_PRANKCDF	ND4L_NC_014054.1_9967_10263_Apalone_ferox_mitochondrion_complete_genome	ND4L_NC_002780.1_9947_10238_Dogania_subplana_mitochondrion_complete_genome(291)
/home/labpc9c/Templates/LMAP_Sv1.0.0/ExampleDatasetResults/NRresults/LMAP_SPool/ND4L/ND4L_PRANKF	ND4L_NC_012414.1_9938_10234_Lissemys_punctata_mitochondrion_complete_genome;ND4L_NC_014054.1_9967_10263_Apalone_ferox_mitochondrion_complete_genome	ND4L_NC_002780.1_9947_10238_Dogania_subplana_mitochondrion_complete_genome(291)
/home/labpc9c/Templates/LMAP_Sv1.0.0/ExampleDatasetResults/NRresults/LMAP_SPool/ND4L/ND4L_PROBALIGN	ND4L_NC_014048.1_9921_10217_Carettochelys_insculpta_mitochondrion_complete_genome	ND4L_NC_002780.1_9947_10238_Dogania_subplana_mitochondrion_complete_genome(291)
/home/labpc9c/Templates/LMAP_Sv1.0.0/ExampleDatasetResults/NRresults/LMAP_SPool/ND4L/ND4L_PROBCONS	ND4L_NC_012414.1_9938_10234_Lissemys_punctata_mitochondrion_complete_genome;ND4L_NC_014054.1_9967_10263_Apalone_ferox_mitochondrion_complete_genome	ND4L_NC_002780.1_9947_10238_Dogania_subplana_mitochondrion_complete_genome(291)
/home/labpc9c/Templates/LMAP_Sv1.0.0/ExampleDatasetResults/NRresults/LMAP_SPool/ND4L/ND4L_TCOFFEE	ND4L_NC_012414.1_9938_10234_Lissemys_punctata_mitochondrion_complete_genome;ND4L_NC_014054.1_9967_10263_Apalone_ferox_mitochondrion_complete_genome	ND4L_NC_002780.1_9947_10238_Dogania_subplana_mitochondrion_complete_genome(291)
/home/labpc9c/Templates/LMAP_Sv1.0.0/ExampleDatasetResults/NRresults/LMAP_SPool/ND4L/ND4L_TCOFFEETC	ND4L_NC_014054.1_9967_10263_Apalone_ferox_mitochondrion_complete_genome	ND4L_NC_002780.1_9947_10238_Dogania_subplana_mitochondrion_complete_genome(291)
/home/labpc9c/Templates/LMAP_Sv1.0.0/ExampleDatasetResults/NRresults/LMAP_SPool/ND5/ND5_CLUSTALO	n/a	n/a
/home/labpc9c/Templates/LMAP_Sv1.0.0/ExampleDatasetResults/NRresults/LMAP_SPool/ND5/ND5_CLUSTALW	n/a	n/a
/home/labpc9c/Templates/LMAP_Sv1.0.0/ExampleDatasetResults/NRresults/LMAP_SPool/ND5/ND5_DIALIGN-TXD	n/a	n/a
/home/labpc9c/Templates/LMAP_Sv1.0.0/ExampleDatasetResults/NRresults/LMAP_SPool/ND5/ND5_DIALIGN-TXT	ND5_NC_007698.1_11831_13621_Testudo_marginata_mitochondrion_complete_genome	n/a
/home/labpc9c/Templates/LMAP_Sv1.0.0/ExampleDatasetResults/NRresults/LMAP_SPool/ND5/ND5_FSA	ND5_NC_014048.1_11793_13571_Carettochelys_insculpta_mitochondrion_complete_genome	n/a
/home/labpc9c/Templates/LMAP_Sv1.0.0/ExampleDatasetResults/NRresults/LMAP_SPool/ND5/ND5_GRAMALIGN	n/a	n/a
/home/labpc9c/Templates/LMAP_Sv1.0.0/ExampleDatasetResults/NRresults/LMAP_SPool/ND5/ND5_KALIGN	ND5_NC_017901.1_11828_13627_Rafetus_swinhoei_mitochondrion_complete_genome	n/a
/home/labpc9c/Templates/LMAP_Sv1.0.0/ExampleDatasetResults/NRresults/LMAP_SPool/ND5/ND5_MAFFTEI	n/a	n/a
/home/labpc9c/Templates/LMAP_Sv1.0.0/ExampleDatasetResults/NRresults/LMAP_SPool/ND5/ND5_MAFFTF2	ND5_NC_014048.1_11793_13571_Carettochelys_insculpta_mitochondrion_complete_genome	n/a
/home/labpc9c/Templates/LMAP_Sv1.0.0/ExampleDatasetResults/NRresults/LMAP_SPool/ND5/ND5_MUSCLE	ND5_NC_014048.1_11793_13571_Carettochelys_insculpta_mitochondrion_complete_genome	n/a
/home/labpc9c/Templates/LMAP_Sv1.0.0/ExampleDatasetResults/NRresults/LMAP_SPool/ND5/ND5_OPAL	ND5_NC_007692.1_11836_13632_Testudo_graeca_mitochondrion_complete_genome;ND5_NC_007699.1_11847_13643_Testudo_kleinmanni_mitochondrion_complete_genome	n/a
/home/labpc9c/Templates/LMAP_Sv1.0.0/ExampleDatasetResults/NRresults/LMAP_SPool/ND5/ND5_PRANKCDF	ND5_NC_014048.1_11793_13571_Carettochelys_insculpta_mitochondrion_complete_genome	n/a
/home/labpc9c/Templates/LMAP_Sv1.0.0/ExampleDatasetResults/NRresults/LMAP_SPool/ND5/ND5_PRANKF	ND5_NC_007699.1_11847_13643_Testudo_kleinmanni_mitochondrion_complete_genome	n/a
/home/labpc9c/Templates/LMAP_Sv1.0.0/ExampleDatasetResults/NRresults/LMAP_SPool/ND5/ND5_PROBALIGN	ND5_NC_014048.1_11793_13571_Carettochelys_insculpta_mitochondrion_complete_genome	n/a
/home/labpc9c/Templates/LMAP_Sv1.0.0/ExampleDatasetResults/NRresults/LMAP_SPool/ND5/ND5_PROBCONS	ND5_NC_017901.1_11828_13627_Rafetus_swinhoei_mitochondrion_complete_genome	n/a
/home/labpc9c/Templates/LMAP_Sv1.0.0/ExampleDatasetResults/NRresults/LMAP_SPool/ND5/ND5_TCOFFEE	n/a	n/a
/home/labpc9c/Templates/LMAP_Sv1.0.0/ExampleDatasetResults/NRresults/LMAP_SPool/ND5/ND5_TCOFFEETC	ND5_NC_007692.1_11836_13632_Testudo_graeca_mitochondrion_complete_genome;ND5_NC_007699.1_11847_13643_Testudo_kleinmanni_mitochondrion_complete_genome	n/a
