# Supplementary material for: LMAP_S: Lightweight Multigene Alignment and Phylogeny eStimation
Source: BMC Bioinformatics. 2019 Dec 30;20:739. doi: 10.1186/s12859-019-3292-5 (PMC6937843; doi:10.1186/s12859-019-3292-5)
Supplement: Supplementary file 5 — Additional file 5: Resulting CSV reports compiled from LMAP_S execution of the included example dataset. (Table S1): Stage 3 (AOD) outlier detection report. (Table S2): Stage 4 (ARC) TrimAl “compareset” report. (Table S3): Stage 6 (PCC) CONSEL report. (Table S4): Stage 6 (PCC) TreeCmp MP reports. (Table S5): Stage 6 (PCC) TreeCmp R-F_C reports. (Table S6): Stage 6 (PCC) consensus reports. (Table S7): Stage 6 (PCC) consensus brief reports. (Table S8): Stage 6 (PCC) consensus histogram reports. [file 12859_2019_3292_MOESM5_ESM.zip › Additional file 5/Table S2.xlsx]

## Sheet: TRIMALCMPSET_REPORT
TrimAlCompareset	OriginalSelected	%ConsistencyScore
/home/labpc9c/Templates/LMAP_Sv1.0.0/ExampleDatasetResults/NRresults/LMAP_SPool/ND1/ND1_ALL_TRIMALC.fas	/home/labpc9c/Templates/LMAP_Sv1.0.0/ExampleDatasetResults/NRresults/LMAP_SPool/ND1/ND1_CLUSTALW.fas	0.986493
/home/labpc9c/Templates/LMAP_Sv1.0.0/ExampleDatasetResults/NRresults/LMAP_SPool/COX3/COX3_ALL_TRIMALC.fas	/home/labpc9c/Templates/LMAP_Sv1.0.0/ExampleDatasetResults/NRresults/LMAP_SPool/COX3/COX3_CLUSTALO.fas	0.995569
/home/labpc9c/Templates/LMAP_Sv1.0.0/ExampleDatasetResults/NRresults/LMAP_SPool/ND5/ND5_ALL_TRIMALC.fas	/home/labpc9c/Templates/LMAP_Sv1.0.0/ExampleDatasetResults/NRresults/LMAP_SPool/ND5/ND5_CLUSTALO.fas	0.966447
/home/labpc9c/Templates/LMAP_Sv1.0.0/ExampleDatasetResults/NRresults/LMAP_SPool/ND4L/ND4L_ALL_TRIMALC.fas	/home/labpc9c/Templates/LMAP_Sv1.0.0/ExampleDatasetResults/NRresults/LMAP_SPool/ND4L/ND4L_MAFFTF2.fas	0.976632
/home/labpc9c/Templates/LMAP_Sv1.0.0/ExampleDatasetResults/NRresults/LMAP_SPool/ATP6/ATP6_ALL_TRIMALC.fas	/home/labpc9c/Templates/LMAP_Sv1.0.0/ExampleDatasetResults/NRresults/LMAP_SPool/ATP6/ATP6_CLUSTALO.fas	0.988279
/home/labpc9c/Templates/LMAP_Sv1.0.0/ExampleDatasetResults/NRresults/LMAP_SPool/ND4/ND4_ALL_TRIMALC.fas	/home/labpc9c/Templates/LMAP_Sv1.0.0/ExampleDatasetResults/NRresults/LMAP_SPool/ND4/ND4_MAFFTF2.fas	0.988326
/home/labpc9c/Templates/LMAP_Sv1.0.0/ExampleDatasetResults/NRresults/LMAP_SPool/ND3/ND3_ALL_TRIMALC.fas	/home/labpc9c/Templates/LMAP_Sv1.0.0/ExampleDatasetResults/NRresults/LMAP_SPool/ND3/ND3_MAFFTF2.fas	0.967614
/home/labpc9c/Templates/LMAP_Sv1.0.0/ExampleDatasetResults/NRresults/LMAP_SPool/CYTB/CYTB_ALL_TRIMALC.fas	/home/labpc9c/Templates/LMAP_Sv1.0.0/ExampleDatasetResults/NRresults/LMAP_SPool/CYTB/CYTB_GRAMALIGN.fas	0.969721
/home/labpc9c/Templates/LMAP_Sv1.0.0/ExampleDatasetResults/NRresults/LMAP_SPool/COX2/COX2_ALL_TRIMALC.fas	/home/labpc9c/Templates/LMAP_Sv1.0.0/ExampleDatasetResults/NRresults/LMAP_SPool/COX2/COX2_DIALIGN-TXD.fas	0.995708
/home/labpc9c/Templates/LMAP_Sv1.0.0/ExampleDatasetResults/NRresults/LMAP_SPool/COX1/COX1_ALL_TRIMALC.fas	/home/labpc9c/Templates/LMAP_Sv1.0.0/ExampleDatasetResults/NRresults/LMAP_SPool/COX1/COX1_PRANKF.fas	0.989449
/home/labpc9c/Templates/LMAP_Sv1.0.0/ExampleDatasetResults/NRresults/LMAP_SPool/ND2/ND2_ALL_TRIMALC.fas	/home/labpc9c/Templates/LMAP_Sv1.0.0/ExampleDatasetResults/NRresults/LMAP_SPool/ND2/ND2_FSA.fas	0.958506
/home/labpc9c/Templates/LMAP_Sv1.0.0/ExampleDatasetResults/NRresults/LMAP_SPool/ATP8/ATP8_ALL_TRIMALC.fas	/home/labpc9c/Templates/LMAP_Sv1.0.0/ExampleDatasetResults/NRresults/LMAP_SPool/ATP8/ATP8_DIALIGN-TXT.fas	0.899086
