# Supplementary material for: LMAP_S: Lightweight Multigene Alignment and Phylogeny eStimation
Source: BMC Bioinformatics. 2019 Dec 30;20:739. doi: 10.1186/s12859-019-3292-5 (PMC6937843; doi:10.1186/s12859-019-3292-5)
Supplement: Supplementary file 5 — Additional file 5: Resulting CSV reports compiled from LMAP_S execution of the included example dataset. (Table S1): Stage 3 (AOD) outlier detection report. (Table S2): Stage 4 (ARC) TrimAl “compareset” report. (Table S3): Stage 6 (PCC) CONSEL report. (Table S4): Stage 6 (PCC) TreeCmp MP reports. (Table S5): Stage 6 (PCC) TreeCmp R-F_C reports. (Table S6): Stage 6 (PCC) consensus reports. (Table S7): Stage 6 (PCC) consensus brief reports. (Table S8): Stage 6 (PCC) consensus histogram reports. [file 12859_2019_3292_MOESM5_ESM.zip › Additional file 5/Table S3.xlsx]

## Sheet: ICONSEL_REPORT
source	rank	item	obs	au	np	bp	pp	kh	sh	wkh	wsh
ATP6_GBLOCKSC_i_All2AA	1	ATP6_PRANKCDF_GBLOCKSC_2AA	-1.6	0.779	0.647	0.648	0.708	0.692	0.886	0.691	0.909
ATP6_GBLOCKSC_i_AllCDN	1	ATP6_PRANKCDF_GBLOCKSC_CDN	-2.9	0.75	0.656	0.653	0.818	0.691	0.847	0.691	0.873
ATP6_GBLOCKSC_i_AllDEG	1	ATP6_PRANKCDF_GBLOCKSC_DEG	-1	0.599	0.519	0.516	0.402	0.516	0.755	0.516	0.762
ATP6_GBLOCKSC_i_AllDNA	1	ATP6_PRANKCDF_GBLOCKSC_DNA	-13.9	0.805	0.667	0.665	1	0.796	0.9	0.796	0.918
ATP6_GBLOCKSC_i_AllRY	1	ATP6_PRANKCDF_GBLOCKSC_RYt	-2	0.633	0.52	0.515	0.64	0.539	0.773	0.539	0.791
ATP6_GBLOCKS_i_All2AA	1	ATP6_TCOFFEE_GBLOCKS_2AA	-2.6	0.913	0.889	0.888	0.929	0.895	0.945	0.895	0.978
ATP6_GBLOCKS_i_AllCDN	1	ATP6_PRANKCDF_GBLOCKS_CDN	-2.9	0.631	0.698	0.694	0.9	0.688	0.69	0.688	0.69
ATP6_GBLOCKS_i_AllDEG	1	ATP6_TCOFFEE_GBLOCKS_DEG	0	0.639	0.4	0.405	0.5	0.54	0.784	0.54	0.787
ATP6_GBLOCKS_i_AllDNA	1	ATP6_PRANKCDF_GBLOCKS_DNA	-13.9	0.777	0.796	0.795	1	0.8	0.8	0.8	0.8
ATP6_GBLOCKS_i_AllRY	1	ATP6_CLUSTALW_GBLOCKS_RYt	-0.8	0.562	0.487	0.497	0.531	0.546	0.546	0.546	0.546
ATP6_MAXALIGN_i_All2AA	1	ATP6_TCOFFEETC_MAXALIGN_2AA	0	0.704	0.497	0.177	0.286	0.514	0.956	0.514	0.961
ATP6_MAXALIGN_i_All2AA	2	ATP6_TCOFFEE_MAXALIGN_2AA	0	0.704	0.497	0.177	0.286	0.486	0.942	0.486	0.934
ATP6_MAXALIGN_i_AllCDN	1	ATP6_KALIGN_MAXALIGN_CDN	0.2	0.767	0.342	0.103	0.209	0.461	0.98	0.461	0.993
ATP6_MAXALIGN_i_AllDEG	1	ATP6_MAFFTF2_MAXALIGN_DEG	-0.4	0.619	0.159	0.117	0.317	0.784	0.987	0.58	0.989
ATP6_MAXALIGN_i_AllDNA	1	ATP6_MAFFTF2_MAXALIGN_DNA	-0.1	0.858	0.45	0.153	0.372	0.634	0.989	0.634	0.995
ATP6_MAXALIGN_i_AllRY	1	ATP6_KALIGN_MAXALIGN_RYt	-2.6	0.851	0.385	0.377	0.895	0.831	0.997	0.726	0.997
ATP6_NOISY_i_AllDEG	1	ATP6_GRAMALIGN_NOISY_DEG	0.4	0.615	0.434	0.437	0.367	0.518	0.611	0.518	0.611
ATP6_NOISY_i_AllDNA	1	ATP6_CLUSTALW_NOISY_DNA	-1.1	0.691	0.364	0.359	0.695	0.739	0.965	0.656	0.979
ATP6_NOISY_i_AllRY	1	ATP6_CLUSTALW_NOISY_RYt	-2	0.603	0.318	0.308	0.808	0.612	0.945	0.612	0.956
ATP6_PSARALIGN_i_All2AA	1	ATP6_TCOFFEETC_PSARALIGN_2AA	0	0.705	0.497	0.184	0.286	0.495	0.948	0.495	0.952
ATP6_PSARALIGN_i_All2AA	2	ATP6_TCOFFEE_PSARALIGN_2AA	0	0.705	0.497	0.171	0.286	0.505	0.95	0.505	0.944
ATP6_PSARALIGN_i_AllCDN	1	ATP6_KALIGN_PSARALIGN_CDN	0.2	0.781	0.509	0.103	0.209	0.462	0.98	0.462	0.992
ATP6_PSARALIGN_i_AllDEG	1	ATP6_MAFFTF2_PSARALIGN_DEG	-0.4	0.618	0.159	0.114	0.317	0.773	0.987	0.58	0.989
ATP6_PSARALIGN_i_AllDNA	1	ATP6_MAFFTF2_PSARALIGN_DNA	-0.1	0.859	0.452	0.152	0.372	0.632	0.99	0.632	0.996
ATP6_PSARALIGN_i_AllRY	1	ATP6_KALIGN_PSARALIGN_RYt	-2.7	0.859	0.382	0.381	0.895	0.83	0.996	0.725	0.998
ATP6_TCSFMF_i_All2AA	1	ATP6_KALIGN_TCSFMf_2AA	0.6	0.72	0.495	0.221	0.156	0.435	0.959	0.435	0.981
ATP6_TCSFMF_i_All2AA	2	ATP6_MAFFTEI_TCSFMf_2AA	0.6	0.72	0.495	0.221	0.156	0.435	0.959	0.435	0.981
ATP6_TCSFMF_i_AllCDN	1	ATP6_MAFFTEI_TCSFMf_CDN	0.2	0.781	0.507	0.102	0.209	0.462	0.979	0.462	0.993
ATP6_TCSFMF_i_AllCDN	2	ATP6_KALIGN_TCSFMf_CDN	0.2	0.781	0.507	0.101	0.209	0.463	0.98	0.463	0.996
ATP6_TCSFMF_i_AllDEG	1	ATP6_MAFFTF2_TCSFMf_DEG	-0.4	0.617	0.159	0.115	0.316	0.775	0.987	0.58	0.989
ATP6_TCSFMF_i_AllDNA	1	ATP6_MAFFTF2_TCSFMf_DNA	-0.1	0.856	0.432	0.155	0.373	0.633	0.989	0.633	0.994
ATP6_TCSFMF_i_AllRY	1	ATP6_KALIGN_TCSFMf_RYt	-2.6	0.855	0.387	0.39	0.895	0.828	0.997	0.728	0.998
ATP6_TCSFMW_i_AllDEG	1	ATP6_KALIGN_TCSFMw_DEG	-55.7	0.993	0.986	0.986	1	0.996	0.998	0.99	0.998
ATP6_TCSFMW_i_AllDNA	1	ATP6_KALIGN_TCSFMw_DNA	-65.2	0.988	0.984	0.985	1	0.999	0.999	0.988	0.998
ATP6_TCSFMW_i_AllRY	1	ATP6_KALIGN_TCSFMw_RYt	-59.4	0.969	0.96	0.96	1	0.997	0.998	0.966	0.991
ATP6_TCSF_i_All2AA	1	ATP6_TCOFFEE_TCSf_2AA	0	0.724	0.497	0.177	0.288	0.491	0.953	0.491	0.95
ATP6_TCSF_i_All2AA	2	ATP6_TCOFFEETC_TCSf_2AA	0	0.724	0.496	0.179	0.288	0.509	0.955	0.509	0.958
ATP6_TCSF_i_AllCDN	1	ATP6_MAFFTEI_TCSf_CDN	0.2	0.766	0.343	0.099	0.209	0.461	0.981	0.461	0.995
ATP6_TCSF_i_AllCDN	2	ATP6_KALIGN_TCSf_CDN	0.2	0.766	0.343	0.086	0.209	0.461	0.981	0.459	0.989
ATP6_TCSF_i_AllDEG	1	ATP6_MAFFTF2_TCSf_DEG	-0.4	0.617	0.16	0.114	0.316	0.776	0.988	0.58	0.989
ATP6_TCSF_i_AllDNA	1	ATP6_MAFFTF2_TCSf_DNA	-0.1	0.859	0.48	0.153	0.372	0.632	0.99	0.632	0.996
ATP6_TCSF_i_AllRY	1	ATP6_KALIGN_TCSf_RYt	-2.6	0.851	0.385	0.378	0.895	0.831	0.997	0.726	0.997
ATP6_TCSOGF_i_AllDEG	1	ATP6_KALIGN_TCSOGf_DEG	0	0.032	0.364	0.366	0.077	0.079	0.079	0.079	0.079
ATP6_TCSOGF_i_AllDEG	2	ATP6_CLUSTALO_TCSOGf_DEG	0	0.032	0.364	0.366	0.077	0.079	0.079	0.079	0.079
ATP6_TCSOGF_i_AllDEG	3	ATP6_CLUSTALW_TCSOGf_DEG	0	0.032	0.364	0.366	0.077	0.079	0.079	0.079	0.079
ATP6_TCSOGF_i_AllDEG	4	ATP6_DIALIGN-TXT_TCSOGf_DEG	0	0.032	0.364	0.366	0.077	0.079	0.079	0.079	0.079
ATP6_TCSOGF_i_AllDEG	5	ATP6_OPAL_TCSOGf_DEG	0	0.032	0.364	0.366	0.077	0.079	0.079	0.079	0.079
ATP6_TCSOGF_i_AllDEG	6	ATP6_MUSCLE_TCSOGf_DEG	0	0.032	0.364	0.366	0.077	0.079	0.079	0.079	0.079
ATP6_TCSOGF_i_AllDEG	7	ATP6_MAFFTF2_TCSOGf_DEG	0	0.032	0.364	0.366	0.077	0.079	0.079	0.079	0.079
ATP6_TCSOGF_i_AllDNA	1	ATP6_DIALIGN-TXT_TCSOGf_DNA	0	0.03	0.364	0.374	0.077	0.268	0.268	0.268	0.268
ATP6_TCSOGF_i_AllDNA	2	ATP6_MAFFTEI_TCSOGf_DNA	0	0.03	0.364	0.374	0.077	0.268	0.268	0.268	0.268
ATP6_TCSOGF_i_AllDNA	3	ATP6_TCOFFEETC_TCSOGf_DNA	0	0.03	0.364	0.374	0.077	0.268	0.268	0.268	0.268
ATP6_TCSOGF_i_AllDNA	4	ATP6_PROBCONS_TCSOGf_DNA	0	0.03	0.364	0.374	0.077	0.268	0.268	0.268	0.268
ATP6_TCSOGF_i_AllDNA	5	ATP6_GRAMALIGN_TCSOGf_DNA	0	0.03	0.364	0.374	0.077	0.268	0.268	0.268	0.268
ATP6_TCSOGF_i_AllDNA	6	ATP6_KALIGN_TCSOGf_DNA	0	0.03	0.364	0.374	0.077	0.268	0.268	0.268	0.268
ATP6_TCSOGF_i_AllDNA	7	ATP6_CLUSTALO_TCSOGf_DNA	0	0.03	0.364	0.374	0.077	0.268	0.268	0.268	0.268
ATP6_TCSOGF_i_AllDNA	8	ATP6_MAFFTF2_TCSOGf_DNA	0	0.03	0.364	0.374	0.077	0.268	0.268	0.268	0.268
ATP6_TCSOGF_i_AllRY	1	ATP6_MAFFTEI_TCSOGf_RYt	3.7	0.044	0.312	0	0.002	0.124	0.124	0.124	0.124
ATP6_TCSOGF_i_AllRY	2	ATP6_MAFFTF2_TCSOGf_RYt	3.7	0.044	0.312	0	0.002	0.124	0.124	0.124	0.124
ATP6_TCSOGW_i_AllDEG	1	ATP6_CLUSTALO_TCSOGw_DEG	0.8	0.722	0.048	0.05	0.122	0.442	0.981	0.442	0.978
ATP6_TCSOGW_i_AllDNA	1	ATP6_MAFFTF2_TCSOGw_DNA	-0.4	0.795	0.149	0.144	0.428	0.711	0.992	0.537	0.989
ATP6_TCSOGW_i_AllRY	1	ATP6_CLUSTALO_TCSOGw_RYt	-3.7	0.944	0.37	0.377	0.944	0.766	1	0.766	1
ATP6_TCSW_i_AllDEG	1	ATP6_FSA_TCSw_DEG	-1.2	0.655	0.502	0.505	0.753	0.531	0.881	0.531	0.834
ATP6_TCSW_i_AllDNA	1	ATP6_MUSCLE_TCSw_DNA	1.3	0.625	0.432	0.44	0.212	0.464	0.914	0.464	0.935
ATP6_TCSW_i_AllRY	1	ATP6_MUSCLE_TCSw_RYt	-0.6	0.66	0.479	0.479	0.65	0.521	0.97	0.521	0.963
ATP6_TRIMALA_i_All2AA	1	ATP6_DIALIGN-TXD_TRIMALA_2AA	-2.4	0.645	0.521	0.514	0.904	0.605	0.878	0.605	0.881
ATP6_TRIMALA_i_AllCDN	1	ATP6_PRANKCDF_TRIMALA_CDN	-5.8	0.746	0.56	0.545	0.996	0.725	0.935	0.735	0.954
ATP6_TRIMALA_i_AllDEG	1	ATP6_PRANKCDF_TRIMALA_DEG	-0.4	0.604	0.353	0.349	0.6	0.524	0.932	0.524	0.931
ATP6_TRIMALA_i_AllDNA	1	ATP6_PRANKCDF_TRIMALA_DNA	-15.3	0.848	0.793	0.791	1	0.813	0.977	0.813	0.959
ATP6_TRIMALA_i_AllRY	1	ATP6_PRANKCDF_TRIMALA_RYt	-4.5	0.765	0.566	0.561	0.986	0.666	0.977	0.666	0.97
ATP6_TRIMALG_i_All2AA	1	ATP6_DIALIGN-TXD_TRIMALG_2AA	-2.4	0.636	0.525	0.516	0.904	0.605	0.876	0.605	0.878
ATP6_TRIMALG_i_AllCDN	1	ATP6_PRANKCDF_TRIMALG_CDN	-5.8	0.742	0.562	0.562	0.996	0.73	0.94	0.733	0.96
ATP6_TRIMALG_i_AllDEG	1	ATP6_PRANKCDF_TRIMALG_DEG	-0.4	0.604	0.353	0.349	0.6	0.524	0.932	0.524	0.931
ATP6_TRIMALG_i_AllDNA	1	ATP6_PRANKCDF_TRIMALG_DNA	-15.3	0.847	0.793	0.791	1	0.813	0.977	0.813	0.959
ATP6_TRIMALG_i_AllRY	1	ATP6_PRANKCDF_TRIMALG_RYt	-4.5	0.764	0.566	0.561	0.986	0.666	0.977	0.666	0.969
ATP6_TRIMALP_i_AllDEG	1	ATP6_KALIGN_TRIMALP_DEG	0	0.516	0.526	0.522	0.333	0	0.493	0	0.493
ATP6_TRIMALP_i_AllDEG	2	ATP6_MAFFTEI_TRIMALP_DEG	0	0.516	0.526	0.522	0.333	0	0.493	0	0.493
ATP6_TRIMALP_i_AllDNA	1	ATP6_MAFFTF2_TRIMALP_DNA	0	0.5	0.132	0.133	0.333	0.498	0.881	0.498	0.881
ATP6_TRIMALP_i_AllRY	1	ATP6_KALIGN_TRIMALP_RYt	-1208.5	1	1	1	1	1	1	1	1
ATP6_TRIMALS_i_AllDEG	1	ATP6_PRANKF_TRIMALS_DEG	-7.8	0.698	0.549	0.553	1	0.59	0.861	0.59	0.837
ATP6_TRIMALS_i_AllDNA	1	ATP6_PRANKF_TRIMALS_DNA	-5.8	0.674	0.457	0.451	0.997	0.56	0.844	0.56	0.813
ATP6_TRIMALS_i_AllRY	1	ATP6_PRANKF_TRIMALS_RYt	-32.9	0.874	0.767	0.77	1	0.937	0.973	0.801	0.935
ATP6_TRIMAL_i_All2AA	1	ATP6_TCOFFEETC_TRIMAL_2AA	0	0.725	0.497	0.18	0.288	0.522	0.961	0.522	0.965
ATP6_TRIMAL_i_All2AA	2	ATP6_TCOFFEE_TRIMAL_2AA	0	0.725	0.496	0.179	0.288	0.478	0.944	0.478	0.934
ATP6_TRIMAL_i_AllCDN	1	ATP6_KALIGN_TRIMAL_CDN	0.2	0.766	0.344	0.099	0.209	0.46	0.981	0.48	0.992
ATP6_TRIMAL_i_AllCDN	2	ATP6_MAFFTEI_TRIMAL_CDN	0.2	0.766	0.343	0.098	0.209	0.461	0.981	0.461	0.996
ATP6_TRIMAL_i_AllDEG	1	ATP6_MAFFTF2_TRIMAL_DEG	-0.4	0.618	0.16	0.115	0.316	0.778	0.988	0.58	0.989
ATP6_TRIMAL_i_AllDNA	1	ATP6_MAFFTF2_TRIMAL_DNA	-0.1	0.859	0.467	0.151	0.372	0.623	0.989	0.623	0.995
ATP6_TRIMAL_i_AllRY	1	ATP6_KALIGN_TRIMAL_RYt	-2.6	0.85	0.385	0.377	0.895	0.831	0.997	0.726	0.997
ATP8_GBLOCKSC_i_All2AA	1	ATP8_KALIGN_GBLOCKSC_2AA	-5.3	0.589	0.427	0.428	0.995	0.543	0.775	0.543	0.729
ATP8_GBLOCKSC_i_AllCDN	1	ATP8_MAFFTEI_GBLOCKSC_CDN	-9	0.928	0.505	0.68	1	0.842	0.92	0.808	0.94
ATP8_GBLOCKSC_i_AllDEG	1	ATP8_TCOFFEETC_GBLOCKSC_DEG	0	0.635	0.501	0.227	0.428	0.494	0.786	0.494	0.786
ATP8_GBLOCKSC_i_AllDNA	1	ATP8_MAFFTEI_GBLOCKSC_DNA	-9	0.886	0.756	0.752	1	0.864	0.928	0.839	0.96
ATP8_GBLOCKSC_i_AllRY	1	ATP8_TCOFFEETC_GBLOCKSC_RYt	-1.2	0.708	0.524	0.515	0.758	0.79	0.886	0.637	0.844
ATP8_GBLOCKS_i_AllDEG	1	ATP8_TCOFFEE_GBLOCKS_DEG	-0.1	0.599	0.418	0.423	0.536	0.512	0.754	0.512	0.76
ATP8_GBLOCKS_i_AllDNA	1	ATP8_TCOFFEE_GBLOCKS_DNA	-2.4	0.851	0.722	0.72	0.92	0.85	0.917	0.829	0.958
ATP8_GBLOCKS_i_AllRY	1	ATP8_TCOFFEETC_GBLOCKS_RYt	-3.5	0.796	0.553	0.546	0.971	0.745	0.91	0.745	0.951
ATP8_MAXALIGN_i_All2AA	1	ATP8_DIALIGN-TXD_MAXALIGN_2AA	-19.8	0.67	0.405	0.405	1	0.619	0.904	0.619	0.898
ATP8_MAXALIGN_i_AllCDN	1	ATP8_DIALIGN-TXD_MAXALIGN_CDN	-12	0.633	0.346	0.345	1	0.569	0.87	0.569	0.876
ATP8_MAXALIGN_i_AllDEG	1	ATP8_PRANKCDF_MAXALIGN_DEG	-14.7	0.731	0.421	0.416	1	0.633	0.954	0.633	0.943
ATP8_MAXALIGN_i_AllDNA	1	ATP8_CLUSTALW_MAXALIGN_DNA	4.9	0.607	0.194	0.184	0.007	0.455	0.887	0.455	0.897
ATP8_MAXALIGN_i_AllRY	1	ATP8_CLUSTALW_MAXALIGN_RYt	0.8	0.617	0.264	0.255	0.308	0.493	0.927	0.493	0.929
ATP8_NOISY_i_AllDEG	1	ATP8_TCOFFEETC_NOISY_DEG	0	0.528	0.216	0.215	0.5	0.505	0.807	0.505	0.803
ATP8_NOISY_i_AllDNA	1	ATP8_TCOFFEE_NOISY_DNA	-1	0.614	0.49	0.365	0.616	0.502	0.823	0.502	0.745
ATP8_NOISY_i_AllRY	1	ATP8_CLUSTALO_NOISY_RYt	-8.3	0.555	0.55	0.553	0.999	0.552	0.552	0.552	0.552
ATP8_PSARALIGN_i_All2AA	1	ATP8_DIALIGN-TXD_PSARALIGN_2AA	-6.1	0.625	0.357	0.351	0.998	0.542	0.855	0.542	0.851
ATP8_PSARALIGN_i_AllCDN	1	ATP8_KALIGN_PSARALIGN_CDN	-3	0.693	0.289	0.292	0.953	0.511	0.928	0.511	0.923
ATP8_PSARALIGN_i_AllDEG	1	ATP8_PRANKCDF_PSARALIGN_DEG	-14.7	0.727	0.4	0.395	1	0.633	0.958	0.633	0.946
ATP8_PSARALIGN_i_AllDNA	1	ATP8_PRANKCDF_PSARALIGN_DNA	-5.1	0.638	0.241	0.242	0.993	0.536	0.919	0.536	0.915
ATP8_PSARALIGN_i_AllRY	1	ATP8_PRANKCDF_PSARALIGN_RYt	-0.8	0.609	0.321	0.325	0.687	0.509	0.914	0.509	0.914
ATP8_TCSFMF_i_All2AA	1	ATP8_KALIGN_TCSFMf_2AA	4.7	0.627	0.269	0.273	0.009	0.47	0.902	0.47	0.91
ATP8_TCSFMF_i_AllCDN	1	ATP8_KALIGN_TCSFMf_CDN	-3.4	0.682	0.294	0.297	0.969	0.513	0.922	0.513	0.918
ATP8_TCSFMF_i_AllDEG	1	ATP8_PRANKCDF_TCSFMf_DEG	-14.5	0.736	0.382	0.377	1	0.628	0.96	0.628	0.951
ATP8_TCSFMF_i_AllDNA	1	ATP8_PRANKCDF_TCSFMf_DNA	-2.9	0.602	0.204	0.203	0.937	0.521	0.909	0.521	0.906
ATP8_TCSFMF_i_AllRY	1	ATP8_CLUSTALW_TCSFMf_RYt	0.5	0.619	0.207	0.21	0.369	0.489	0.941	0.489	0.942
ATP8_TCSFMW_i_AllDEG	1	ATP8_TCOFFEETC_TCSFMw_DEG	0	0.511	0.521	0.518	0.501	0.522	0.522	0.522	0.522
ATP8_TCSFMW_i_AllDNA	1	ATP8_TCOFFEETC_TCSFMw_DNA	0.1	0.501	0.493	0.493	0.481	0.497	0.497	0.497	0.497
ATP8_TCSFMW_i_AllRY	1	ATP8_KALIGN_TCSFMw_RYt	-51.7	0.793	0.793	0.788	1	0.79	0.79	0.79	0.79
ATP8_TCSF_i_All2AA	1	ATP8_KALIGN_TCSf_2AA	-22	0.77	0.361	0.324	1	0.613	0.981	0.613	0.969
ATP8_TCSF_i_AllCDN	1	ATP8_KALIGN_TCSf_CDN	-20.5	0.789	0.301	0.29	1	0.579	0.973	0.579	0.964
ATP8_TCSF_i_AllDEG	1	ATP8_DIALIGN-TXT_TCSf_DEG	-6.3	0.81	0.276	0.277	0.998	0.57	0.983	0.57	0.981
ATP8_TCSF_i_AllDNA	1	ATP8_DIALIGN-TXT_TCSf_DNA	-7	0.688	0.155	0.151	0.999	0.558	0.977	0.558	0.977
ATP8_TCSF_i_AllRY	1	ATP8_DIALIGN-TXT_TCSf_RYt	-10	0.745	0.187	0.182	1	0.608	0.993	0.608	0.993
ATP8_TCSOGW_i_AllDEG	1	ATP8_CLUSTALW_TCSOGw_DEG	-6.3	0.688	0.252	0.25	0.998	0.643	0.969	0.569	0.964
ATP8_TCSOGW_i_AllDNA	1	ATP8_CLUSTALW_TCSOGw_DNA	4.5	0.632	0.182	0.178	0.011	0.473	0.91	0.473	0.923
ATP8_TCSOGW_i_AllRY	1	ATP8_DIALIGN-TXD_TCSOGw_RYt	-3.2	0.63	0.355	0.351	0.959	0.516	0.87	0.516	0.868
ATP8_TCSOGW_i_AllRY	2	ATP8_CLUSTALW_TCSOGw_RYt	3.2	0.63	0.228	0.226	0.041	0.484	0.922	0.484	0.93
ATP8_TCSW_i_AllDEG	1	ATP8_FSA_TCSw_DEG	-41.7	0.732	0.743	0.738	1	0.738	0.743	0.738	0.743
ATP8_TCSW_i_AllDNA	1	ATP8_FSA_TCSw_DNA	-6.7	0.535	0.543	0.547	0.997	0.528	0.528	0.528	0.528
ATP8_TCSW_i_AllRY	1	ATP8_FSA_TCSw_RYt	-11.4	0.572	0.574	0.583	1	0.557	0.557	0.557	0.557
ATP8_TRIMALA_i_All2AA	1	ATP8_MUSCLE_TRIMALA_2AA	-6.8	0.901	0.439	0.433	0.999	0.772	0.986	0.764	0.991
ATP8_TRIMALA_i_AllCDN	1	ATP8_MUSCLE_TRIMALA_CDN	-3.2	0.816	0.267	0.264	0.962	0.614	0.959	0.614	0.962
ATP8_TRIMALA_i_AllDEG	1	ATP8_MUSCLE_TRIMALA_DEG	-4.5	0.755	0.444	0.44	0.989	0.617	0.914	0.617	0.911
ATP8_TRIMALA_i_AllDNA	1	ATP8_PRANKCDF_TRIMALA_DNA	-1.8	0.666	0.394	0.386	0.815	0.52	0.888	0.52	0.884
ATP8_TRIMALA_i_AllRY	1	ATP8_PRANKCDF_TRIMALA_RYt	-4.8	0.71	0.359	0.353	0.988	0.676	0.974	0.629	0.978
ATP8_TRIMALG_i_All2AA	1	ATP8_MUSCLE_TRIMALG_2AA	-6.8	0.908	0.436	0.429	0.999	0.772	0.99	0.772	0.993
ATP8_TRIMALG_i_AllCDN	1	ATP8_MUSCLE_TRIMALG_CDN	-3.2	0.782	0.272	0.272	0.961	0.611	0.945	0.611	0.947
ATP8_TRIMALG_i_AllDEG	1	ATP8_MUSCLE_TRIMALG_DEG	-3.8	0.746	0.453	0.448	0.978	0.609	0.903	0.609	0.905
ATP8_TRIMALG_i_AllDNA	1	ATP8_PRANKCDF_TRIMALG_DNA	0.2	0.655	0.335	0.332	0.39	0.474	0.875	0.474	0.875
ATP8_TRIMALG_i_AllRY	1	ATP8_PRANKCDF_TRIMALG_RYt	-2.2	0.642	0.326	0.323	0.895	0.521	0.95	0.521	0.95
ATP8_TRIMALP_i_AllDEG	1	ATP8_TCOFFEE_TRIMALP_DEG	0.7	0.555	0.325	0.149	0.225	0.474	0.672	0.485	0.835
ATP8_TRIMALP_i_AllDNA	1	ATP8_KALIGN_TRIMALP_DNA	-7.4	0.672	0.685	0.68	0.999	0.685	0.724	0.685	0.723
ATP8_TRIMALP_i_AllRY	1	ATP8_KALIGN_TRIMALP_RYt	-11	0.839	0.81	0.81	1	0.825	0.852	0.825	0.849
ATP8_TRIMALS_i_AllDEG	1	ATP8_CLUSTALW_TRIMALS_DEG	-38.4	0.886	0.875	0.874	1	0.875	0.883	0.875	0.883
ATP8_TRIMALS_i_AllDNA	1	ATP8_MAFFTF2_TRIMALS_DNA	0	0.608	0.37	0.371	0.5	0.516	0.757	0.516	0.761
ATP8_TRIMALS_i_AllRY	1	ATP8_PRANKCDF_TRIMALS_RYt	-1.2	0.6	0.577	0.576	0.766	0.593	0.802	0.593	0.834
ATP8_TRIMAL_i_All2AA	1	ATP8_KALIGN_TRIMAL_2AA	6.1	0.648	0.271	0.279	0.002	0.464	0.877	0.464	0.891
ATP8_TRIMAL_i_AllCDN	1	ATP8_KALIGN_TRIMAL_CDN	-3	0.677	0.285	0.289	0.954	0.512	0.931	0.512	0.928
ATP8_TRIMAL_i_AllDEG	1	ATP8_PRANKCDF_TRIMAL_DEG	-14.7	0.727	0.399	0.395	1	0.633	0.956	0.633	0.946
ATP8_TRIMAL_i_AllDNA	1	ATP8_CLUSTALW_TRIMAL_DNA	4.9	0.607	0.153	0.146	0.007	0.455	0.909	0.455	0.92
ATP8_TRIMAL_i_AllDNA	2	ATP8_PRANKCDF_TRIMAL_DNA	-3.4	0.607	0.225	0.225	0.96	0.519	0.913	0.519	0.91
ATP8_TRIMAL_i_AllRY	1	ATP8_CLUSTALW_TRIMAL_RYt	0.8	0.627	0.209	0.203	0.309	0.494	0.944	0.494	0.946
COX1_GBLOCKSC_i_AllDEG	1	COX1_MUSCLE_GBLOCKSC_DEG	-28.3	0.696	0.494	0.528	1	0.56	0.936	0.56	0.838
COX1_GBLOCKSC_i_AllDNA	1	COX1_MUSCLE_GBLOCKSC_DNA	-4.4	0.519	0.241	0.242	0.986	0.578	0.812	0.507	0.803
COX1_GBLOCKSC_i_AllRY	1	COX1_MUSCLE_GBLOCKSC_RYt	-17.1	0.668	0.407	0.394	1	0.546	0.897	0.546	0.845
COX1_GBLOCKS_i_AllDEG	1	COX1_MAFFTEI_GBLOCKS_DEG	-54.9	0.986	0.981	0.982	1	0.952	0.977	0.952	0.998
COX1_GBLOCKS_i_AllDNA	1	COX1_MAFFTEI_GBLOCKS_DNA	-25.6	0.755	0.528	0.531	1	0.783	0.891	0.661	0.886
COX1_GBLOCKS_i_AllRY	1	COX1_DIALIGN-TXD_GBLOCKS_RYt	-862.7	0.994	0.995	0.995	1	0.994	1	0.994	1
COX1_MAXALIGN_i_AllDEG	1	COX1_MUSCLE_MAXALIGN_DEG	-29.7	0.936	0.66	0.657	1	0.836	0.997	0.836	0.999
COX1_MAXALIGN_i_AllDNA	1	COX1_PROBCONS_MAXALIGN_DNA	-4.7	0.697	0.156	0.149	0.988	0.627	0.978	0.58	0.981
COX1_MAXALIGN_i_AllRY	1	COX1_MUSCLE_MAXALIGN_RYt	-4.3	0.683	0.304	0.293	0.986	0.561	0.97	0.561	0.975
COX1_NOISY_i_AllDEG	1	COX1_MUSCLE_NOISY_DEG	-12	0.922	0.78	0.773	1	0.877	0.94	0.873	0.983
COX1_NOISY_i_AllDNA	1	COX1_MAFFTF2_NOISY_DNA	-96	0.657	0.483	0.479	1	0.622	0.82	0.622	0.814
COX1_NOISY_i_AllRY	1	COX1_MUSCLE_NOISY_RYt	-12.4	0.839	0.659	0.663	1	0.848	0.925	0.774	0.948
COX1_PSARALIGN_i_AllDEG	1	COX1_MUSCLE_PSARALIGN_DEG	-29.7	0.933	0.657	0.652	1	0.841	0.997	0.841	0.999
COX1_PSARALIGN_i_AllDNA	1	COX1_PROBCONS_PSARALIGN_DNA	-4.7	0.674	0.165	0.157	0.988	0.621	0.977	0.58	0.98
COX1_PSARALIGN_i_AllRY	1	COX1_MUSCLE_PSARALIGN_RYt	-4.3	0.68	0.307	0.297	0.987	0.561	0.969	0.561	0.974
COX1_TCSFMF_i_AllDEG	1	COX1_MUSCLE_TCSFMf_DEG	-36.7	0.906	0.61	0.602	1	0.842	0.997	0.829	0.998
COX1_TCSFMF_i_AllDNA	1	COX1_PROBCONS_TCSFMf_DNA	-4.7	0.659	0.145	0.14	0.985	0.613	0.979	0.56	0.978
COX1_TCSFMF_i_AllRY	1	COX1_MUSCLE_TCSFMf_RYt	-3.4	0.683	0.282	0.277	0.966	0.548	0.968	0.548	0.972
COX1_TCSFMW_i_AllDEG	1	COX1_MAFFTF2_TCSFMw_DEG	-5.4	0.589	0.278	0.276	0.996	0.543	0.929	0.543	0.933
COX1_TCSFMW_i_AllDNA	1	COX1_TCOFFEETC_TCSFMw_DNA	-27	0.659	0.538	0.541	1	0.624	0.864	0.624	0.875
COX1_TCSFMW_i_AllRY	1	COX1_TCOFFEETC_TCSFMw_RYt	-33.3	0.709	0.585	0.582	1	0.665	0.936	0.665	0.962
COX1_TCSF_i_AllDEG	1	COX1_MUSCLE_TCSf_DEG	-36.7	0.907	0.61	0.602	1	0.842	0.997	0.83	0.998
COX1_TCSF_i_AllDNA	1	COX1_PROBCONS_TCSf_DNA	-4.7	0.658	0.145	0.14	0.985	0.613	0.979	0.56	0.978
COX1_TCSF_i_AllRY	1	COX1_MUSCLE_TCSf_RYt	-3.4	0.672	0.281	0.271	0.967	0.549	0.967	0.549	0.972
COX1_TCSOGW_i_AllDEG	1	COX1_GRAMALIGN_TCSOGw_DEG	-729.6	0.981	0.976	0.975	1	0.978	0.982	0.978	0.982
COX1_TCSOGW_i_AllDNA	1	COX1_PROBCONS_TCSOGw_DNA	-4.6	0.679	0.156	0.157	0.989	0.623	0.969	0.623	0.981
COX1_TCSOGW_i_AllRY	1	COX1_GRAMALIGN_TCSOGw_RYt	-442.9	0.892	0.874	0.875	1	0.88	0.911	0.88	0.919
COX1_TCSW_i_AllDEG	1	COX1_MUSCLE_TCSw_DEG	-1522.8	1	1	1	1	1	1	1	1
COX1_TCSW_i_AllDNA	1	COX1_CLUSTALW_TCSw_DNA	-53	0.583	0.575	0.57	1	0.575	0.575	0.575	0.575
COX1_TCSW_i_AllRY	1	COX1_TCOFFEETC_TCSw_RYt	-2460.6	1	1	1	1	1	1	1	1
COX1_TRIMALA_i_All2AA	1	COX1_FSA_TRIMALA_2AA	-0.9	0.61	0.445	0.416	0.713	0.649	0.955	0.649	0.97
COX1_TRIMALA_i_AllCDN	1	COX1_PROBCONS_TRIMALA_CDN	0.5	0.643	0.332	0.32	0.378	0.456	0.932	0.456	0.927
COX1_TRIMALA_i_AllDEG	1	COX1_KALIGN_TRIMALA_DEG	-6.9	0.741	0.433	0.425	0.999	0.701	0.974	0.684	0.982
COX1_TRIMALA_i_AllDNA	1	COX1_KALIGN_TRIMALA_DNA	-13.1	0.847	0.671	0.666	1	0.838	0.987	0.795	0.993
COX1_TRIMALA_i_AllRY	1	COX1_KALIGN_TRIMALA_RYt	-13.8	0.922	0.738	0.76	1	0.822	0.999	0.822	1
COX1_TRIMALG_i_All2AA	1	COX1_FSA_TRIMALG_2AA	-1	0.678	0.436	0.419	0.734	0.637	0.953	0.637	0.971
COX1_TRIMALG_i_AllCDN	1	COX1_PROBCONS_TRIMALG_CDN	0.5	0.64	0.333	0.32	0.378	0.456	0.932	0.456	0.927
COX1_TRIMALG_i_AllDEG	1	COX1_KALIGN_TRIMALG_DEG	-6.9	0.737	0.433	0.428	0.999	0.706	0.972	0.685	0.98
COX1_TRIMALG_i_AllDNA	1	COX1_KALIGN_TRIMALG_DNA	-13.1	0.849	0.672	0.669	1	0.839	0.99	0.799	0.996
COX1_TRIMALG_i_AllRY	1	COX1_KALIGN_TRIMALG_RYt	-13.8	0.923	0.733	0.761	1	0.823	0.999	0.823	1
COX1_TRIMALP_i_AllDEG	1	COX1_PRANKF_TRIMALP_DEG	-226	0.788	0.79	0.792	1	0.793	0.854	0.793	0.866
COX1_TRIMALP_i_AllDNA	1	COX1_PRANKF_TRIMALP_DNA	2.2	0.498	0.392	0.38	0.102	0.501	0.614	0.501	0.614
COX1_TRIMALP_i_AllRY	1	COX1_PRANKF_TRIMALP_RYt	-902.2	0.994	0.995	0.994	1	0.995	0.999	0.995	0.999
COX1_TRIMALS_i_AllDEG	1	COX1_PRANKF_TRIMALS_DEG	-1612.2	1	1	1	1	1	1	1	1
COX1_TRIMALS_i_AllDNA	1	COX1_FSA_TRIMALS_DNA	-23.8	0.537	0.534	0.538	1	0.535	0.535	0.535	0.535
COX1_TRIMALS_i_AllRY	1	COX1_PRANKCDF_TRIMALS_RYt	-321.4	0.885	0.883	0.884	1	0.882	0.882	0.882	0.882
COX1_TRIMAL_i_AllDEG	1	COX1_MUSCLE_TRIMAL_DEG	-29.7	0.933	0.657	0.652	1	0.84	0.997	0.84	0.999
COX1_TRIMAL_i_AllDNA	1	COX1_PROBCONS_TRIMAL_DNA	-4.7	0.697	0.156	0.149	0.988	0.627	0.978	0.58	0.981
COX1_TRIMAL_i_AllRY	1	COX1_MUSCLE_TRIMAL_RYt	-4.3	0.683	0.304	0.294	0.986	0.56	0.97	0.56	0.975
COX2_GBLOCKSC_i_All2AA	1	COX2_FSA_GBLOCKSC_2AA	0	0.594	0.13	0.122	0.125	0.5	0.961	0.5	0.96
COX2_GBLOCKSC_i_AllCDN	1	COX2_MUSCLE_GBLOCKSC_CDN	0	0.482	0.408	0.403	0.125	0.489	0.581	0.489	0.576
COX2_GBLOCKSC_i_AllCDN	2	COX2_FSA_GBLOCKSC_CDN	0	0.482	0.06	0.056	0.125	0.498	0.95	0.498	0.95
COX2_GBLOCKSC_i_AllDEG	1	COX2_PROBCONS_GBLOCKSC_DEG	-1.9	0.566	0.57	0.566	0.478	0.571	0.571	0.571	0.571
COX2_GBLOCKSC_i_AllDNA	1	COX2_PROBCONS_GBLOCKSC_DNA	0	0.633	0.319	0	0.125	0.49	0.854	0.007	0.948
COX2_GBLOCKSC_i_AllRY	1	COX2_MUSCLE_GBLOCKSC_RYt	0	0.651	0.137	0.141	0.32	0.478	0.989	0.478	0.986
COX2_GBLOCKS_i_AllDEG	1	COX2_PRANKCDF_GBLOCKS_DEG	-18.6	0.764	0.751	0.746	1	0.758	0.976	0.758	0.905
COX2_GBLOCKS_i_AllDNA	1	COX2_PRANKCDF_GBLOCKS_DNA	-25.6	0.898	0.876	0.876	1	0.969	0.982	0.87	0.958
COX2_GBLOCKS_i_AllRY	1	COX2_PRANKCDF_GBLOCKS_RYt	-21.7	0.892	0.814	0.878	1	0.975	0.994	0.871	0.994
COX2_MAXALIGN_i_All2AA	1	COX2_TCOFFEETC_MAXALIGN_2AA	0	0.852	0.421	0.197	0.197	0.537	0.996	0.537	0.996
COX2_MAXALIGN_i_AllCDN	1	COX2_PRANKCDF_MAXALIGN_CDN	-2.1	0.57	0.575	0.573	0.608	0.572	0.751	0.572	0.735
COX2_MAXALIGN_i_AllDEG	1	COX2_PROBCONS_MAXALIGN_DEG	0	0.734	0.356	0.15	0.284	0.569	0.949	0.569	0.959
COX2_MAXALIGN_i_AllDEG	2	COX2_OPAL_MAXALIGN_DEG	0	0.734	0.356	0.106	0.284	0.431	0.935	0.431	0.924
COX2_MAXALIGN_i_AllDNA	1	COX2_PRANKCDF_MAXALIGN_DNA	-16.3	0.922	0.883	0.881	1	0.881	0.938	0.881	0.929
COX2_MAXALIGN_i_AllRY	1	COX2_KALIGN_MAXALIGN_RYt	0.2	0.757	0.492	0.06	0.227	0.217	0.956	0.217	0.736
COX2_NOISY_i_AllDEG	1	COX2_MAFFTEI_NOISY_DEG	0	0.795	0.019	0.002	0.199	0.544	1	0.508	1
COX2_NOISY_i_AllDNA	1	COX2_CLUSTALW_NOISY_DNA	0	0.483	0.455	0.45	0.167	0.487	0.578	0.487	0.579
COX2_NOISY_i_AllDNA	2	COX2_CLUSTALO_NOISY_DNA	0	0.483	0.182	0.185	0.166	0.504	0.758	0.474	0.782
COX2_NOISY_i_AllRY	1	COX2_DIALIGN-TXD_NOISY_RYt	0	0.812	0.5	0.002	0.167	0.488	0.991	0.467	0.991
COX2_PSARALIGN_i_All2AA	1	COX2_PRANKCDF_PSARALIGN_2AA	-0.3	0.995	0.991	0.993	0.102	0.971	0.972	0.971	0.972
COX2_PSARALIGN_i_AllCDN	1	COX2_PRANKCDF_PSARALIGN_CDN	-14.5	0.999	0.998	0.998	1	0.957	0.958	0.957	0.958
COX2_PSARALIGN_i_AllDEG	1	COX2_PRANKCDF_PSARALIGN_DEG	-1.7	0.99	0.99	0.989	0.316	0.989	0.99	0.989	0.99
COX2_PSARALIGN_i_AllDNA	1	COX2_PRANKCDF_PSARALIGN_DNA	-24.7	1	1	1	1	0.972	0.972	0.972	0.972
COX2_PSARALIGN_i_AllRY	1	COX2_PRANKCDF_PSARALIGN_RYt	-3	1	1	1	0.684	1	1	0.999	1
COX2_TCSFMF_i_All2AA	1	COX2_TCOFFEE_TCSFMf_2AA	0	0.72	0.214	0.217	0.198	0.472	0.885	0.472	0.868
COX2_TCSFMF_i_AllCDN	1	COX2_FSA_TCSFMf_CDN	0	0.696	0.3	0.297	0.199	0.496	0.843	0.495	0.819
COX2_TCSFMF_i_AllDEG	1	COX2_PROBCONS_TCSFMf_DEG	0	0.759	0.406	0.154	0.296	0.565	0.957	0.565	0.966
COX2_TCSFMF_i_AllDNA	1	COX2_OPAL_TCSFMf_DNA	0	0.946	0.504	0.199	0.276	0.486	0.959	0.486	0.958
COX2_TCSFMF_i_AllRY	1	COX2_PROBCONS_TCSFMf_RYt	0	0.922	0.5	0.172	0.275	0.49	0.978	0.49	0.971
COX2_TCSFMW_i_AllDEG	1	COX2_PROBCONS_TCSFMw_DEG	0	0.79	0.477	0.474	0.467	0.632	0.96	0.632	0.984
COX2_TCSFMW_i_AllDNA	1	COX2_OPAL_TCSFMw_DNA	0	0.992	0.934	0.944	0.472	1	1	1	1
COX2_TCSFMW_i_AllRY	1	COX2_PROBCONS_TCSFMw_RYt	0	0.794	0.447	0.444	0.478	0.586	0.982	0.586	0.99
COX2_TCSF_i_All2AA	1	COX2_FSA_TCSf_2AA	0	0.851	0.372	0.133	0.197	0.51	0.947	0.51	0.947
COX2_TCSF_i_AllCDN	1	COX2_PRANKCDF_TCSf_CDN	-2.1	0.568	0.574	0.572	0.608	0.572	0.75	0.573	0.735
COX2_TCSF_i_AllDEG	1	COX2_OPAL_TCSf_DEG	0	0.736	0.356	0.144	0.284	0.581	0.958	0.581	0.97
COX2_TCSF_i_AllDEG	2	COX2_PROBCONS_TCSf_DEG	0	0.736	0.356	0.113	0.284	0.419	0.928	0.419	0.907
COX2_TCSF_i_AllDNA	1	COX2_PRANKCDF_TCSf_DNA	-16.3	0.921	0.883	0.881	1	0.881	0.938	0.881	0.929
COX2_TCSF_i_AllRY	1	COX2_PROBCONS_TCSf_RYt	0	0.859	0.496	0.148	0.275	0.428	0.974	0.428	0.947
COX2_TCSOGF_i_AllDEG	10	COX2_PROBCONS_TCSOGf_DEG	0	0	0	1	0.083	0	0	0	0
COX2_TCSOGF_i_AllDEG	11	COX2_TCOFFEETC_TCSOGf_DEG	0	0	0	1	0.083	0	0	0	0
COX2_TCSOGF_i_AllDEG	12	COX2_TCOFFEE_TCSOGf_DEG	0	0	0	1	0.083	0	0	0	0
COX2_TCSOGF_i_AllDEG	1	COX2_CLUSTALO_TCSOGf_DEG	0	0	0	1	0.083	0	0	0	0
COX2_TCSOGF_i_AllDEG	2	COX2_CLUSTALW_TCSOGf_DEG	0	0	0	1	0.083	0	0	0	0
COX2_TCSOGF_i_AllDEG	3	COX2_DIALIGN-TXD_TCSOGf_DEG	0	0	0	1	0.083	0	0	0	0
COX2_TCSOGF_i_AllDEG	4	COX2_DIALIGN-TXT_TCSOGf_DEG	0	0	0	1	0.083	0	0	0	0
COX2_TCSOGF_i_AllDEG	5	COX2_FSA_TCSOGf_DEG	0	0	0	1	0.083	0	0	0	0
COX2_TCSOGF_i_AllDEG	6	COX2_GRAMALIGN_TCSOGf_DEG	0	0	0	1	0.083	0	0	0	0
COX2_TCSOGF_i_AllDEG	7	COX2_KALIGN_TCSOGf_DEG	0	0	0	1	0.083	0	0	0	0
COX2_TCSOGF_i_AllDEG	8	COX2_MAFFTEI_TCSOGf_DEG	0	0	0	1	0.083	0	0	0	0
COX2_TCSOGF_i_AllDEG	9	COX2_OPAL_TCSOGf_DEG	0	0	0	1	0.083	0	0	0	0
COX2_TCSOGF_i_AllDNA	10	COX2_PROBCONS_TCSOGf_DNA	0	0	0	1	0.083	0	0	0	0
COX2_TCSOGF_i_AllDNA	11	COX2_TCOFFEETC_TCSOGf_DNA	0	0	0	1	0.083	0	0	0	0
COX2_TCSOGF_i_AllDNA	12	COX2_TCOFFEE_TCSOGf_DNA	0	0	0	1	0.083	0	0	0	0
COX2_TCSOGF_i_AllDNA	1	COX2_CLUSTALO_TCSOGf_DNA	0	0	0	1	0.083	0	0	0	0
COX2_TCSOGF_i_AllDNA	2	COX2_CLUSTALW_TCSOGf_DNA	0	0	0	1	0.083	0	0	0	0
COX2_TCSOGF_i_AllDNA	3	COX2_DIALIGN-TXD_TCSOGf_DNA	0	0	0	1	0.083	0	0	0	0
COX2_TCSOGF_i_AllDNA	4	COX2_DIALIGN-TXT_TCSOGf_DNA	0	0	0	1	0.083	0	0	0	0
COX2_TCSOGF_i_AllDNA	5	COX2_FSA_TCSOGf_DNA	0	0	0	1	0.083	0	0	0	0
COX2_TCSOGF_i_AllDNA	6	COX2_GRAMALIGN_TCSOGf_DNA	0	0	0	1	0.083	0	0	0	0
COX2_TCSOGF_i_AllDNA	7	COX2_KALIGN_TCSOGf_DNA	0	0	0	1	0.083	0	0	0	0
COX2_TCSOGF_i_AllDNA	8	COX2_MAFFTEI_TCSOGf_DNA	0	0	0	1	0.083	0	0	0	0
COX2_TCSOGF_i_AllDNA	9	COX2_OPAL_TCSOGf_DNA	0	0	0	1	0.083	0	0	0	0
COX2_TCSOGF_i_AllRY	10	COX2_PROBCONS_TCSOGf_RYt	0	0	0	1	0.083	0	0	0	0
COX2_TCSOGF_i_AllRY	11	COX2_TCOFFEETC_TCSOGf_RYt	0	0	0	1	0.083	0	0	0	0
COX2_TCSOGF_i_AllRY	12	COX2_TCOFFEE_TCSOGf_RYt	0	0	0	1	0.083	0	0	0	0
COX2_TCSOGF_i_AllRY	1	COX2_CLUSTALO_TCSOGf_RYt	0	0	0	1	0.083	0	0	0	0
COX2_TCSOGF_i_AllRY	2	COX2_CLUSTALW_TCSOGf_RYt	0	0	0	1	0.083	0	0	0	0
COX2_TCSOGF_i_AllRY	3	COX2_DIALIGN-TXD_TCSOGf_RYt	0	0	0	1	0.083	0	0	0	0
COX2_TCSOGF_i_AllRY	4	COX2_DIALIGN-TXT_TCSOGf_RYt	0	0	0	1	0.083	0	0	0	0
COX2_TCSOGF_i_AllRY	5	COX2_FSA_TCSOGf_RYt	0	0	0	1	0.083	0	0	0	0
COX2_TCSOGF_i_AllRY	6	COX2_GRAMALIGN_TCSOGf_RYt	0	0	0	1	0.083	0	0	0	0
COX2_TCSOGF_i_AllRY	7	COX2_KALIGN_TCSOGf_RYt	0	0	0	1	0.083	0	0	0	0
COX2_TCSOGF_i_AllRY	8	COX2_MAFFTEI_TCSOGf_RYt	0	0	0	1	0.083	0	0	0	0
COX2_TCSOGF_i_AllRY	9	COX2_OPAL_TCSOGf_RYt	0	0	0	1	0.083	0	0	0	0
COX2_TCSOGW_i_AllDEG	1	COX2_KALIGN_TCSOGw_DEG	-0.4	0.802	0.321	0.312	0.357	0.73	0.945	0.707	0.975
COX2_TCSOGW_i_AllDNA	1	COX2_OPAL_TCSOGw_DNA	0	0.787	0.379	0.381	0.346	0.489	0.933	0.489	0.935
COX2_TCSOGW_i_AllRY	1	COX2_OPAL_TCSOGw_RYt	0	0.827	0.5	0.218	0.249	0.572	0.984	0.572	0.985
COX2_TCSW_i_AllDEG	1	COX2_PRANKCDF_TCSw_DEG	-157.9	1	1	1	1	1	1	1	1
COX2_TCSW_i_AllDNA	1	COX2_PRANKCDF_TCSw_DNA	-247.1	1	1	1	1	1	1	1	1
COX2_TCSW_i_AllRY	1	COX2_PRANKCDF_TCSw_RYt	-172.9	1	1	1	1	1	1	1	1
COX2_TRIMALA_i_All2AA	1	COX2_PRANKCDF_TRIMALA_2AA	-0.3	0.998	0.97	0.971	0.182	0.976	0.991	0.946	0.998
COX2_TRIMALA_i_AllCDN	1	COX2_PRANKCDF_TRIMALA_CDN	-14.5	0.999	0.996	0.997	1	0.953	0.98	0.953	0.996
COX2_TRIMALA_i_AllDEG	1	COX2_PRANKCDF_TRIMALA_DEG	-1.6	0.992	0.968	0.97	0.453	0.986	0.995	0.955	0.999
COX2_TRIMALA_i_AllDNA	1	COX2_PRANKCDF_TRIMALA_DNA	-24.8	0.87	0.766	0.845	1	0.971	0.986	0.869	0.969
COX2_TRIMALA_i_AllRY	1	COX2_PRANKCDF_TRIMALA_RYt	-3	0.817	0.575	0.565	0.87	1	1	0.768	0.999
COX2_TRIMALG_i_All2AA	1	COX2_PRANKCDF_TRIMALG_2AA	-0.3	0.998	0.97	0.971	0.182	0.975	0.991	0.946	0.998
COX2_TRIMALG_i_AllCDN	1	COX2_PRANKCDF_TRIMALG_CDN	-14.5	0.999	0.996	0.997	1	0.953	0.98	0.953	0.996
COX2_TRIMALG_i_AllDEG	1	COX2_PRANKCDF_TRIMALG_DEG	-1.6	0.992	0.968	0.97	0.454	0.986	0.995	0.955	0.999
COX2_TRIMALG_i_AllDNA	1	COX2_PRANKCDF_TRIMALG_DNA	-24.8	0.87	0.772	0.845	1	0.971	0.987	0.869	0.97
COX2_TRIMALG_i_AllRY	1	COX2_PRANKCDF_TRIMALG_RYt	-3	0.82	0.677	0.702	0.866	1	1	0.77	0.998
COX2_TRIMALP_i_AllDEG	1	COX2_PRANKCDF_TRIMALP_DEG	-15	0.988	0.94	0.972	1	0.961	0.98	0.955	0.993
COX2_TRIMALP_i_AllDNA	1	COX2_PRANKCDF_TRIMALP_DNA	-24.1	0.92	0.872	0.911	1	0.969	0.983	0.91	0.97
COX2_TRIMALP_i_AllRY	1	COX2_PRANKCDF_TRIMALP_RYt	-8.3	0.961	0.902	0.902	0.999	0.936	0.99	0.911	0.999
COX2_TRIMALS_i_AllDEG	1	COX2_PRANKCDF_TRIMALS_DEG	-15.1	0.985	0.958	0.971	1	0.959	0.978	0.953	0.992
COX2_TRIMALS_i_AllDNA	1	COX2_PRANKCDF_TRIMALS_DNA	-24.1	0.919	0.874	0.912	1	0.968	0.983	0.911	0.97
COX2_TRIMALS_i_AllRY	1	COX2_PRANKCDF_TRIMALS_RYt	-8.2	0.955	0.898	0.896	0.999	0.943	0.992	0.911	0.999
COX2_TRIMAL_i_All2AA	1	COX2_TCOFFEETC_TRIMAL_2AA	0	0.749	0.306	0.311	0.197	0.498	0.865	0.498	0.862
COX2_TRIMAL_i_AllCDN	1	COX2_PRANKCDF_TRIMAL_CDN	-2	0.567	0.573	0.571	0.608	0.572	0.749	0.573	0.733
COX2_TRIMAL_i_AllDEG	1	COX2_PROBCONS_TRIMAL_DEG	0	0.798	0.522	0.121	0.284	0.498	0.944	0.498	0.942
COX2_TRIMAL_i_AllDNA	1	COX2_PRANKCDF_TRIMAL_DNA	-16.2	0.921	0.883	0.881	1	0.88	0.938	0.88	0.928
COX2_TRIMAL_i_AllRY	1	COX2_PROBCONS_TRIMAL_RYt	-0.9	0.837	0.496	0.487	0.642	0.7	0.972	0.7	0.988
COX3_GBLOCKSC_i_All2AA	1	COX3_PRANKCDF_GBLOCKSC_2AA	-0.3	0.868	0.829	0.831	0.104	0.848	0.999	0.842	0.992
COX3_GBLOCKSC_i_AllCDN	1	COX3_PRANKCDF_GBLOCKSC_CDN	-16.2	1	0.999	0.999	1	0.998	0.998	0.998	0.998
COX3_GBLOCKSC_i_AllDEG	1	COX3_PRANKCDF_GBLOCKSC_DEG	-2.7	0.961	0.931	0.93	0.511	0.98	0.99	0.934	0.98
COX3_GBLOCKSC_i_AllDNA	1	COX3_PRANKCDF_GBLOCKSC_DNA	-21.1	1	1	1	1	1	1	1	1
COX3_GBLOCKSC_i_AllRY	1	COX3_PRANKCDF_GBLOCKSC_RYt	-6.1	0.998	0.999	1	0.982	1	1	0.999	1
COX3_GBLOCKS_i_AllDEG	1	COX3_PRANKCDF_GBLOCKS_DEG	-2.6	0.975	0.973	0.972	0.472	0.975	0.98	0.975	0.981
COX3_GBLOCKS_i_AllDNA	1	COX3_PRANKCDF_GBLOCKS_DNA	-21	1	1	1	1	1	1	1	1
COX3_GBLOCKS_i_AllRY	1	COX3_PRANKCDF_GBLOCKS_RYt	-1.7	0.701	0.683	0.691	0.437	0.689	0.981	0.691	0.962
COX3_MAXALIGN_i_All2AA	1	COX3_GRAMALIGN_MAXALIGN_2AA	0	0.788	0.486	0.042	0.077	0.484	0.983	0.484	0.992
COX3_MAXALIGN_i_AllCDN	1	COX3_PRANKCDF_MAXALIGN_CDN	-13.8	0.983	0.985	0.985	1	0.985	1	0.985	0.998
COX3_MAXALIGN_i_AllDEG	1	COX3_PRANKCDF_MAXALIGN_DEG	-2.7	0.962	0.932	0.932	0.543	0.983	0.994	0.917	0.996
COX3_MAXALIGN_i_AllDNA	1	COX3_PRANKCDF_MAXALIGN_DNA	-21	1	1	1	1	1	1	0.985	0.999
COX3_MAXALIGN_i_AllRY	1	COX3_PRANKCDF_MAXALIGN_RYt	-6	0.999	0.999	0.999	0.987	1	1	0.921	1
COX3_NOISY_i_AllDEG	1	COX3_PRANKCDF_NOISY_DEG	-97.8	0.789	0.779	0.783	1	0.788	0.802	0.788	0.802
COX3_NOISY_i_AllDNA	1	COX3_TCOFFEETC_NOISY_DNA	0.1	0.626	0.505	0.048	0.071	0.486	0.928	0.486	0.958
COX3_NOISY_i_AllDNA	2	COX3_MAFFTF2_NOISY_DNA	0.1	0.626	0.505	0.057	0.071	0.484	0.926	0.484	0.946
COX3_NOISY_i_AllRY	1	COX3_PRANKCDF_NOISY_RYt	-35.3	0.614	0.6	0.593	1	0.603	0.618	0.603	0.618
COX3_PSARALIGN_i_All2AA	1	COX3_PRANKCDF_PSARALIGN_2AA	-0.3	0.91	0.819	0.82	0.106	0.998	0.999	0.84	0.994
COX3_PSARALIGN_i_AllCDN	1	COX3_PRANKCDF_PSARALIGN_CDN	-14.1	0.984	0.99	0.989	1	0.987	1	0.988	0.997
COX3_PSARALIGN_i_AllDEG	1	COX3_PRANKCDF_PSARALIGN_DEG	-2.7	0.98	0.977	0.978	0.536	0.983	0.989	0.983	0.994
COX3_PSARALIGN_i_AllDNA	1	COX3_PRANKCDF_PSARALIGN_DNA	-21	1	1	1	1	1	1	0.997	1
COX3_PSARALIGN_i_AllRY	1	COX3_PRANKCDF_PSARALIGN_RYt	-1.7	0.688	0.677	0.683	0.572	0.684	0.99	0.682	0.989
COX3_TCSFMF_i_All2AA	1	COX3_TCOFFEETC_TCSFMf_2AA	0	0.747	0.404	0.087	0.078	0.618	0.997	0.529	0.994
COX3_TCSFMF_i_AllCDN	1	COX3_KALIGN_TCSFMf_CDN	0	0.714	0.303	0.306	0.314	0.523	0.876	0.523	0.891
COX3_TCSFMF_i_AllDEG	1	COX3_PRANKF_TCSFMf_DEG	0	0.877	0.128	0.003	0.08	0.493	1	0.493	1
COX3_TCSFMF_i_AllDNA	1	COX3_OPAL_TCSFMf_DNA	0	0.719	0.202	0.009	0.077	0.476	0.96	0.455	0.976
COX3_TCSFMF_i_AllRY	1	COX3_GRAMALIGN_TCSFMf_RYt	0	0.705	0.331	0.333	0.325	0.502	0.945	0.502	0.949
COX3_TCSFMW_i_AllDEG	1	COX3_CLUSTALO_TCSFMw_DEG	0	0.662	0.51	0.5	0.08	0	0.822	0	0.822
COX3_TCSFMW_i_AllDEG	2	COX3_CLUSTALW_TCSFMw_DEG	0	0.662	0.51	0.5	0.08	0	0.822	0	0.822
COX3_TCSFMW_i_AllDEG	3	COX3_MUSCLE_TCSFMw_DEG	0	0.662	0.51	0.5	0.08	0	0.822	0	0.822
COX3_TCSFMW_i_AllDNA	1	COX3_MAFFTF2_TCSFMw_DNA	0	0.603	0.258	0.251	0.085	0.534	0.929	0.534	0.936
COX3_TCSFMW_i_AllRY	1	COX3_CLUSTALO_TCSFMw_RYt	0	0.754	0.463	0.155	0.094	0.714	0.999	0.534	0.998
COX3_TCSF_i_All2AA	1	COX3_PRANKCDF_TCSf_2AA	-0.3	0.898	0.849	0.848	0.091	0.87	1	0.864	0.996
COX3_TCSF_i_AllCDN	1	COX3_PRANKCDF_TCSf_CDN	-13.8	0.979	0.986	0.986	1	0.985	1	0.985	0.996
COX3_TCSF_i_AllDEG	1	COX3_PRANKCDF_TCSf_DEG	-2.7	0.982	0.976	0.976	0.542	0.984	0.99	0.917	0.992
COX3_TCSF_i_AllDNA	1	COX3_PRANKCDF_TCSf_DNA	-21	1	1	1	1	1	1	0.985	0.999
COX3_TCSF_i_AllRY	1	COX3_PRANKCDF_TCSf_RYt	-6	0.999	0.999	0.999	0.985	1	1	0.921	1
COX3_TCSOGW_i_AllDEG	1	COX3_TCOFFEETC_TCSOGw_DEG	0	0.841	0.121	0	0.077	0.485	0.995	0.468	1
COX3_TCSOGW_i_AllDNA	1	COX3_CLUSTALO_TCSOGw_DNA	0	0.841	0.061	0.0001	0.077	0.508	1	0.484	1
COX3_TCSOGW_i_AllRY	1	COX3_DIALIGN-TXD_TCSOGw_RYt	0	0.85	0.501	0.0002	0.091	0.491	1	0.467	1
COX3_TCSW_i_AllDEG	1	COX3_PRANKCDF_TCSw_DEG	-197.3	1	1	1	1	1	1	1	1
COX3_TCSW_i_AllDNA	1	COX3_PRANKCDF_TCSw_DNA	-205.6	1	1	1	1	1	1	1	1
COX3_TCSW_i_AllRY	1	COX3_PRANKCDF_TCSw_RYt	-159.9	1	1	1	1	1	1	1	1
COX3_TRIMALA_i_All2AA	1	COX3_PRANKCDF_TRIMALA_2AA	-0.3	0.859	0.69	0.686	0.104	0.826	0.999	0.818	0.995
COX3_TRIMALA_i_AllCDN	1	COX3_PRANKCDF_TRIMALA_CDN	-10.5	0.872	0.899	0.899	1	0.908	0.999	0.908	0.971
COX3_TRIMALA_i_AllDEG	1	COX3_PRANKCDF_TRIMALA_DEG	-2.7	0.981	0.981	0.979	0.51	0.983	0.984	0.983	0.984
COX3_TRIMALA_i_AllDNA	1	COX3_PRANKCDF_TRIMALA_DNA	-13.3	0.867	0.894	0.895	1	0.909	0.997	0.909	0.968
COX3_TRIMALA_i_AllRY	1	COX3_PRANKCDF_TRIMALA_RYt	-1.7	0.693	0.671	0.674	0.419	0.687	0.989	0.686	0.974
COX3_TRIMALG_i_All2AA	1	COX3_PRANKCDF_TRIMALG_2AA	-0.4	0.848	0.614	0.62	0.115	0.877	1	0.731	0.992
COX3_TRIMALG_i_AllCDN	1	COX3_PRANKCDF_TRIMALG_CDN	-10.5	0.872	0.899	0.899	1	0.909	0.999	0.909	0.971
COX3_TRIMALG_i_AllDEG	1	COX3_PRANKCDF_TRIMALG_DEG	-2.7	0.981	0.98	0.979	0.509	0.983	0.984	0.983	0.984
COX3_TRIMALG_i_AllDNA	1	COX3_PRANKCDF_TRIMALG_DNA	-13.3	0.882	0.896	0.896	1	0.907	0.998	0.907	0.968
COX3_TRIMALG_i_AllRY	1	COX3_PRANKCDF_TRIMALG_RYt	-1.7	0.698	0.667	0.671	0.396	0.687	0.985	0.687	0.966
COX3_TRIMALP_i_AllDEG	1	COX3_TCOFFEETC_TRIMALP_DEG	0	0.826	0.243	0.002	0.067	0.5	1	0.5	1
COX3_TRIMALP_i_AllDNA	1	COX3_MUSCLE_TRIMALP_DNA	0.1	0.558	0.336	0.109	0.062	0.49	0.794	0.498	0.885
COX3_TRIMALP_i_AllRY	1	COX3_MUSCLE_TRIMALP_RYt	0	0.789	0.355	0.0004	0.077	0.479	0.999	0.479	0.999
COX3_TRIMALS_i_AllDEG	1	COX3_MAFFTEI_TRIMALS_DEG	0	0.509	0.2	0.196	0.067	0.48	0.819	0.48	0.819
COX3_TRIMALS_i_AllDNA	1	COX3_FSA_TRIMALS_DNA	0	0.698	0.482	0.092	0.067	0.497	0.915	0.497	0.914
COX3_TRIMALS_i_AllRY	1	COX3_PRANKF_TRIMALS_RYt	0	0.875	0.502	0.001	0.078	0.491	1	0.491	1
COX3_TRIMAL_i_All2AA	1	COX3_PRANKCDF_TRIMAL_2AA	-0.3	0.825	0.635	0.632	0.122	0.998	0.999	0.717	0.986
COX3_TRIMAL_i_AllCDN	1	COX3_PRANKCDF_TRIMAL_CDN	-13.8	0.98	0.986	0.986	1	0.985	1	0.985	0.996
COX3_TRIMAL_i_AllDEG	1	COX3_PRANKCDF_TRIMAL_DEG	-2.7	0.982	0.975	0.975	0.545	0.983	0.99	0.916	0.992
COX3_TRIMAL_i_AllDNA	1	COX3_PRANKCDF_TRIMAL_DNA	-21	1	1	1	1	1	1	0.985	0.999
COX3_TRIMAL_i_AllRY	1	COX3_PRANKCDF_TRIMAL_RYt	-6	0.999	0.999	0.999	0.983	1	1	0.921	1
CYTB_GBLOCKSC_i_All2AA	1	CYTB_CLUSTALO_GBLOCKSC_2AA	-6.6	0.693	0.683	0.685	0.999	0.692	0.692	0.692	0.692
CYTB_GBLOCKSC_i_AllCDN	1	CYTB_CLUSTALO_GBLOCKSC_CDN	-3.5	0.531	0.555	0.611	0.971	0.585	0.585	0.585	0.585
CYTB_GBLOCKSC_i_AllDEG	1	CYTB_FSA_GBLOCKSC_DEG	0	0.677	0.42	0.416	0.5	0.559	0.779	0.559	0.797
CYTB_GBLOCKSC_i_AllDNA	1	CYTB_CLUSTALW_GBLOCKSC_DNA	0	0.698	0.485	0.487	0.5	0.533	0.804	0.533	0.812
CYTB_GBLOCKSC_i_AllRY	1	CYTB_CLUSTALW_GBLOCKSC_RYt	0	0.727	0.336	0.332	0.5	0.523	0.912	0.523	0.912
CYTB_GBLOCKS_i_All2AA	1	CYTB_MAFFTF2_GBLOCKS_2AA	0	0.687	0.499	0.005	0.242	0.431	0.918	0.431	0.913
CYTB_GBLOCKS_i_AllCDN	1	CYTB_PRANKF_GBLOCKS_CDN	0	0.641	0.441	0.071	0.125	0.481	0.956	0.481	0.957
CYTB_GBLOCKS_i_AllDEG	1	CYTB_PRANKF_GBLOCKS_DEG	0	0.774	0.419	0.427	0.5	0.572	0.961	0.572	0.97
CYTB_GBLOCKS_i_AllDNA	1	CYTB_CLUSTALW_GBLOCKS_DNA	0	0.657	0.502	0.032	0.126	0.516	0.993	0.516	0.992
CYTB_GBLOCKS_i_AllRY	1	CYTB_PROBCONS_GBLOCKS_RYt	0	0.54	0.332	0.33	0.168	0.534	0.962	0.534	0.968
CYTB_NOISY_i_AllDEG	1	CYTB_GRAMALIGN_NOISY_DEG	0	0.663	0.298	0.114	0.2	0.451	0.927	0.451	0.916
CYTB_NOISY_i_AllDNA	1	CYTB_MUSCLE_NOISY_DNA	10.8	0.561	0.315	0.04	2e-05	0.477	0.686	0.477	0.952
CYTB_NOISY_i_AllDNA	2	CYTB_MAFFTF2_NOISY_DNA	10.8	0.561	0.315	0.04	2e-05	0.477	0.686	0.477	0.952
CYTB_NOISY_i_AllRY	1	CYTB_TCOFFEE_NOISY_RYt	-81.2	0.712	0.657	0.646	1	0.69	0.749	0.69	0.748
CYTB_PSARALIGN_i_All2AA	1	CYTB_CLUSTALO_PSARALIGN_2AA	-2.6	0.545	0.502	0.518	0.932	0.528	0.528	0.528	0.528
CYTB_PSARALIGN_i_AllCDN	1	CYTB_CLUSTALO_PSARALIGN_CDN	-3.9	0.546	0.499	0.516	0.981	0.532	0.532	0.532	0.532
CYTB_PSARALIGN_i_AllDEG	1	CYTB_PRANKF_PSARALIGN_DEG	-4.5	0.901	0.502	0.36	0.947	0.841	0.995	0.713	0.999
CYTB_PSARALIGN_i_AllDNA	1	CYTB_PRANKF_PSARALIGN_DNA	-1.3	0.741	0.393	0.277	0.758	0.573	0.992	0.573	0.991
CYTB_PSARALIGN_i_AllRY	1	CYTB_FSA_PSARALIGN_RYt	-5	0.864	0.425	0.416	0.99	0.836	0.995	0.662	0.995
CYTB_TCSFMF_i_All2AA	1	CYTB_CLUSTALO_TCSFMf_2AA	-0.9	0.504	0.497	0.501	0.715	0.514	0.514	0.514	0.514
CYTB_TCSFMF_i_AllCDN	1	CYTB_CLUSTALO_TCSFMf_CDN	-3.7	0.553	0.5	0.513	0.975	0.525	0.525	0.525	0.525
CYTB_TCSFMF_i_AllDEG	1	CYTB_PRANKF_TCSFMf_DEG	-4.5	0.911	0.499	0.349	0.947	0.85	0.995	0.727	0.999
CYTB_TCSFMF_i_AllDNA	1	CYTB_PRANKF_TCSFMf_DNA	-1.3	0.811	0.345	0.238	0.744	0.532	0.993	0.532	0.991
CYTB_TCSFMF_i_AllRY	1	CYTB_PRANKF_TCSFMf_RYt	-0.1	0.774	0.311	0.312	0.437	0.464	0.992	0.464	0.991
CYTB_TCSFMW_i_AllDEG	1	CYTB_MAFFTEI_TCSFMw_DEG	0	0.559	0.503	0.095	0.193	0.495	0.952	0.486	0.952
CYTB_TCSFMW_i_AllDNA	1	CYTB_CLUSTALW_TCSFMw_DNA	0	0.548	0.465	0.398	0.168	0.486	0.74	0.486	0.74
CYTB_TCSFMW_i_AllRY	1	CYTB_CLUSTALW_TCSFMw_RYt	-4.3	0.842	0.516	0.544	0.973	0.629	0.907	0.629	0.937
CYTB_TCSF_i_All2AA	1	CYTB_CLUSTALO_TCSf_2AA	-0.9	0.504	0.497	0.501	0.715	0.514	0.514	0.514	0.514
CYTB_TCSF_i_AllCDN	1	CYTB_DIALIGN-TXT_TCSf_CDN	-2.1	0.506	0.522	0.514	0.892	0.508	0.508	0.508	0.508
CYTB_TCSF_i_AllDEG	1	CYTB_PRANKF_TCSf_DEG	-4.5	0.913	0.418	0.353	0.947	0.82	0.996	0.718	0.999
CYTB_TCSF_i_AllDNA	1	CYTB_PRANKF_TCSf_DNA	-1.3	0.803	0.373	0.228	0.757	0.532	0.991	0.532	0.99
CYTB_TCSF_i_AllRY	1	CYTB_FSA_TCSf_RYt	-5.8	0.849	0.407	0.404	0.995	0.651	0.994	0.651	0.992
CYTB_TCSOGW_i_AllDEG	1	CYTB_PRANKF_TCSOGw_DEG	-6.8	0.885	0.631	0.626	0.995	0.888	0.975	0.792	0.987
CYTB_TCSOGW_i_AllDNA	1	CYTB_PRANKF_TCSOGw_DNA	-8.3	0.616	0.34	0.338	0.998	0.661	0.942	0.554	0.876
CYTB_TCSOGW_i_AllRY	1	CYTB_PRANKF_TCSOGw_RYt	-3.8	0.634	0.415	0.426	0.976	0.563	0.971	0.563	0.967
CYTB_TCSW_i_AllDEG	1	CYTB_GRAMALIGN_TCSw_DEG	0	0.607	0.483	0.27	0.192	0.543	0.787	0.543	0.787
CYTB_TCSW_i_AllDNA	1	CYTB_GRAMALIGN_TCSw_DNA	0	0.587	0.504	0.177	0.143	0.498	0.777	0.498	0.819
CYTB_TCSW_i_AllRY	1	CYTB_CLUSTALW_TCSw_RYt	-0.2	0.631	0.496	0.284	0.54	0.531	0.904	0.531	0.915
CYTB_TRIMALA_i_All2AA	1	CYTB_PRANKF_TRIMALA_2AA	-0.3	0.966	0.634	0.765	0.138	0.837	0.94	0.826	0.985
CYTB_TRIMALA_i_AllCDN	1	CYTB_KALIGN_TRIMALA_CDN	-8.2	0.968	0.636	0.724	0.999	0.786	0.95	0.786	0.986
CYTB_TRIMALA_i_AllDEG	1	CYTB_PRANKF_TRIMALA_DEG	-0.4	0.921	0.732	0.732	0.145	0.81	0.964	0.81	0.987
CYTB_TRIMALA_i_AllDNA	1	CYTB_KALIGN_TRIMALA_DNA	-2.1	0.769	0.511	0.52	0.887	0.628	0.857	0.628	0.87
CYTB_TRIMALA_i_AllRY	1	CYTB_KALIGN_TRIMALA_RYt	-0.7	0.778	0.513	0.555	0.553	0.636	0.949	0.636	0.967
CYTB_TRIMALG_i_All2AA	1	CYTB_PRANKF_TRIMALG_2AA	0.2	0.606	0.498	0.374	0.13	0.463	0.859	0.463	0.877
CYTB_TRIMALG_i_AllCDN	1	CYTB_GRAMALIGN_TRIMALG_CDN	0	0.516	0.496	0.495	0.334	0.525	0.848	0.522	0.858
CYTB_TRIMALG_i_AllDEG	1	CYTB_OPAL_TRIMALG_DEG	-3.1	0.855	0.842	0.845	0.776	0.849	0.953	0.849	0.986
CYTB_TRIMALG_i_AllDNA	1	CYTB_KALIGN_TRIMALG_DNA	-6.7	0.967	0.638	0.666	0.998	0.755	0.891	0.755	0.941
CYTB_TRIMALG_i_AllRY	1	CYTB_KALIGN_TRIMALG_RYt	-0.7	0.773	0.52	0.55	0.553	0.633	0.945	0.633	0.967
CYTB_TRIMALP_i_AllDEG	1	CYTB_MAFFTEI_TRIMALP_DEG	0	0.656	0.501	0.048	0.166	0.431	0.909	0.431	0.95
CYTB_TRIMALP_i_AllDNA	1	CYTB_MAFFTF2_TRIMALP_DNA	0	0.668	0.492	0.014	0.168	0.488	0.966	0.488	0.969
CYTB_TRIMALP_i_AllRY	1	CYTB_GRAMALIGN_TRIMALP_RYt	0	0.586	0.283	0.276	0.275	0.504	0.894	0.504	0.894
CYTB_TRIMALS_i_AllDEG	1	CYTB_GRAMALIGN_TRIMALS_DEG	0	0.507	0.463	0.226	0.166	0.492	0.758	0.492	0.76
CYTB_TRIMALS_i_AllDNA	1	CYTB_GRAMALIGN_TRIMALS_DNA	0	0.68	0.49	0.181	0.167	0.496	0.818	0.496	0.823
CYTB_TRIMALS_i_AllRY	1	CYTB_PRANKF_TRIMALS_RYt	0	0.689	0.346	0.345	0.285	0.526	0.893	0.526	0.916
CYTB_TRIMAL_i_All2AA	1	CYTB_CLUSTALO_TRIMAL_2AA	-2.6	0.545	0.502	0.518	0.932	0.528	0.528	0.528	0.528
CYTB_TRIMAL_i_AllCDN	1	CYTB_CLUSTALO_TRIMAL_CDN	-3.9	0.546	0.5	0.516	0.981	0.532	0.532	0.532	0.532
CYTB_TRIMAL_i_AllDEG	1	CYTB_PRANKF_TRIMAL_DEG	-4.5	0.907	0.499	0.372	0.947	0.839	0.995	0.707	0.998
CYTB_TRIMAL_i_AllDNA	1	CYTB_PRANKF_TRIMAL_DNA	-1.3	0.751	0.397	0.271	0.758	0.571	0.992	0.571	0.99
CYTB_TRIMAL_i_AllRY	1	CYTB_FSA_TRIMAL_RYt	-6.2	0.835	0.486	0.472	0.996	0.662	0.995	0.662	0.993
ND1_GBLOCKSC_i_All2AA	1	ND1_FSA_GBLOCKSC_2AA	0	0.635	0.496	0.311	0.333	0.721	0.946	0.721	0.948
ND1_GBLOCKSC_i_AllCDN	1	ND1_FSA_GBLOCKSC_CDN	0.9	0.515	0.497	0.217	0.184	0.497	0.497	0.497	0.784
ND1_GBLOCKSC_i_AllDEG	1	ND1_OPAL_GBLOCKSC_DEG	-3.7	0.771	0.771	0.77	0.975	0.765	0.888	0.765	0.948
ND1_GBLOCKSC_i_AllDNA	1	ND1_TCOFFEETC_GBLOCKSC_DNA	0	0.576	0.498	0.25	0.491	0.488	0.75	0.488	0.748
ND1_GBLOCKSC_i_AllRY	1	ND1_MUSCLE_GBLOCKSC_RYt	0	0.512	0.491	0.49	0.5	0.508	0.777	0.508	0.777
ND1_GBLOCKS_i_AllDEG	1	ND1_PRANKF_GBLOCKS_DEG	-16.9	0.563	0.551	0.546	1	0.553	0.557	0.553	0.557
ND1_GBLOCKS_i_AllDNA	1	ND1_TCOFFEETC_GBLOCKS_DNA	0	0.566	0.493	0.24	0.459	0.506	0.771	0.504	0.771
ND1_GBLOCKS_i_AllRY	1	ND1_PRANKF_GBLOCKS_RYt	-2.3	0.519	0.505	0.501	0.839	0.508	0.509	0.508	0.509
ND1_MAXALIGN_i_All2AA	1	ND1_FSA_MAXALIGN_2AA	-17.4	0.871	0.731	0.729	1	0.777	0.889	0.777	0.912
ND1_MAXALIGN_i_AllCDN	1	ND1_FSA_MAXALIGN_CDN	-21.3	0.819	0.67	0.674	1	0.733	0.849	0.733	0.868
ND1_MAXALIGN_i_AllDEG	1	ND1_CLUSTALW_MAXALIGN_DEG	-11.4	0.927	0.796	0.796	1	0.87	0.983	0.87	0.997
ND1_MAXALIGN_i_AllDNA	1	ND1_CLUSTALW_MAXALIGN_DNA	-10.8	0.918	0.807	0.812	1	0.939	0.997	0.853	0.999
ND1_MAXALIGN_i_AllRY	1	ND1_CLUSTALW_MAXALIGN_RYt	-22.5	0.877	0.857	0.861	1	0.861	0.998	0.861	0.999
ND1_NOISY_i_AllDEG	1	ND1_PROBCONS_NOISY_DEG	1.9	0.556	0.4	0.396	0.128	0.498	0.678	0.498	0.678
ND1_NOISY_i_AllDNA	1	ND1_PROBCONS_NOISY_DNA	-61.7	0.604	0.456	0.465	1	0.617	0.776	0.617	0.786
ND1_NOISY_i_AllRY	1	ND1_PROBCONS_NOISY_RYt	-20	0.569	0.421	0.409	1	0.543	0.73	0.543	0.726
ND1_PSARALIGN_i_All2AA	1	ND1_FSA_PSARALIGN_2AA	-17.4	0.869	0.732	0.729	1	0.777	0.889	0.777	0.912
ND1_PSARALIGN_i_AllCDN	1	ND1_FSA_PSARALIGN_CDN	-21.3	0.818	0.67	0.674	1	0.733	0.849	0.733	0.868
ND1_PSARALIGN_i_AllDEG	1	ND1_CLUSTALW_PSARALIGN_DEG	-11.4	0.926	0.797	0.797	1	0.87	0.983	0.87	0.997
ND1_PSARALIGN_i_AllDNA	1	ND1_CLUSTALW_PSARALIGN_DNA	-10.8	0.909	0.807	0.805	1	0.938	0.997	0.859	0.999
ND1_PSARALIGN_i_AllRY	1	ND1_CLUSTALW_PSARALIGN_RYt	-22.5	0.879	0.857	0.861	1	0.862	0.997	0.862	0.999
ND1_TCSFMF_i_All2AA	1	ND1_FSA_TCSFMf_2AA	-30.7	0.917	0.8	0.799	1	0.816	0.895	0.816	0.913
ND1_TCSFMF_i_AllCDN	1	ND1_FSA_TCSFMf_CDN	-38.2	0.865	0.728	0.733	1	0.771	0.856	0.771	0.868
ND1_TCSFMF_i_AllDEG	1	ND1_CLUSTALW_TCSFMf_DEG	-9.3	0.906	0.747	0.746	1	0.89	0.989	0.837	0.997
ND1_TCSFMF_i_AllDNA	1	ND1_CLUSTALW_TCSFMf_DNA	-10.8	0.827	0.705	0.708	1	0.938	0.996	0.737	0.991
ND1_TCSFMF_i_AllRY	1	ND1_CLUSTALW_TCSFMf_RYt	-17.4	0.745	0.763	0.765	1	0.756	0.993	0.756	0.994
ND1_TCSFMW_i_AllDEG	1	ND1_KALIGN_TCSFMw_DEG	-176.8	0.995	0.996	0.997	1	0.995	0.995	0.995	0.995
ND1_TCSFMW_i_AllDNA	1	ND1_TCOFFEETC_TCSFMw_DNA	0	0.598	0.601	0.596	0.503	0.602	0.602	0.602	0.602
ND1_TCSFMW_i_AllRY	1	ND1_TCOFFEETC_TCSFMw_RYt	0	0	0	1	0.5	0	0	0	0
ND1_TCSFMW_i_AllRY	2	ND1_TCOFFEE_TCSFMw_RYt	0	0	0	1	0.5	0	0	0	0
ND1_TCSF_i_All2AA	1	ND1_FSA_TCSf_2AA	-30.7	0.917	0.8	0.799	1	0.816	0.894	0.816	0.912
ND1_TCSF_i_AllCDN	1	ND1_FSA_TCSf_CDN	-38.2	0.865	0.728	0.733	1	0.771	0.853	0.771	0.867
ND1_TCSF_i_AllDEG	1	ND1_CLUSTALW_TCSf_DEG	-9.3	0.91	0.744	0.744	1	0.89	0.989	0.837	0.997
ND1_TCSF_i_AllDNA	1	ND1_CLUSTALW_TCSf_DNA	-10.8	0.828	0.706	0.709	1	0.938	0.997	0.74	0.993
ND1_TCSF_i_AllRY	1	ND1_CLUSTALW_TCSf_RYt	-17.4	0.753	0.762	0.765	1	0.755	0.992	0.755	0.993
ND1_TCSOGW_i_AllDEG	1	ND1_OPAL_TCSOGw_DEG	-7.7	0.516	0.515	0.508	1	0.51	0.51	0.51	0.51
ND1_TCSOGW_i_AllDNA	1	ND1_MUSCLE_TCSOGw_DNA	-36.8	0.844	0.871	0.871	1	0.87	0.87	0.87	0.87
ND1_TCSOGW_i_AllRY	1	ND1_CLUSTALW_TCSOGw_RYt	-64.3	0.969	0.975	0.975	1	0.974	0.974	0.974	0.974
ND1_TCSW_i_AllDEG	1	ND1_CLUSTALO_TCSw_DEG	-1351.4	0.993	0.995	0.994	1	0.994	0.994	0.994	0.994
ND1_TCSW_i_AllDNA	1	ND1_OPAL_TCSw_DNA	-1.9	0.504	0.524	0.521	0.865	0.523	0.523	0.523	0.523
ND1_TCSW_i_AllRY	1	ND1_OPAL_TCSw_RYt	-1.5	0.505	0.521	0.521	0.811	0.521	0.521	0.521	0.521
ND1_TRIMALA_i_All2AA	1	ND1_GRAMALIGN_TRIMALA_2AA	-26.3	0.896	0.838	0.844	1	0.856	0.93	0.856	0.918
ND1_TRIMALA_i_AllCDN	1	ND1_GRAMALIGN_TRIMALA_CDN	-28.5	0.846	0.805	0.81	1	0.808	0.919	0.808	0.884
ND1_TRIMALA_i_AllDEG	1	ND1_TCOFFEETC_TRIMALA_DEG	0	0.586	0.275	0.27	0.492	0.504	0.904	0.504	0.905
ND1_TRIMALA_i_AllDNA	1	ND1_KALIGN_TRIMALA_DNA	-3.3	0.686	0.566	0.572	0.934	0.604	0.91	0.604	0.911
ND1_TRIMALA_i_AllRY	1	ND1_TCOFFEE_TRIMALA_RYt	-3	0.707	0.53	0.531	0.916	0.599	0.983	0.599	0.963
ND1_TRIMALG_i_All2AA	1	ND1_GRAMALIGN_TRIMALG_2AA	-26.3	0.896	0.838	0.844	1	0.856	0.93	0.856	0.918
ND1_TRIMALG_i_AllCDN	1	ND1_GRAMALIGN_TRIMALG_CDN	-28.5	0.845	0.805	0.81	1	0.808	0.919	0.808	0.884
ND1_TRIMALG_i_AllDEG	1	ND1_TCOFFEE_TRIMALG_DEG	-3.4	0.74	0.539	0.536	0.961	0.604	0.966	0.604	0.925
ND1_TRIMALG_i_AllDNA	1	ND1_KALIGN_TRIMALG_DNA	-3.3	0.68	0.569	0.563	0.934	0.61	0.916	0.61	0.917
ND1_TRIMALG_i_AllRY	1	ND1_TCOFFEETC_TRIMALG_RYt	0	0.621	0.336	0.335	0.489	0.588	0.959	0.588	0.977
ND1_TRIMALP_i_AllDEG	1	ND1_TCOFFEETC_TRIMALP_DEG	0	0.727	0.663	0.663	0.5	0.668	0.887	0.668	0.901
ND1_TRIMALP_i_AllDNA	1	ND1_OPAL_TRIMALP_DNA	-14.2	0.493	0.406	0.411	1	0.522	0.641	0.522	0.641
ND1_TRIMALP_i_AllRY	1	ND1_TCOFFEE_TRIMALP_RYt	0	0.668	0.447	0.444	0.5	0.505	0.861	0.505	0.863
ND1_TRIMALS_i_AllDEG	1	ND1_KALIGN_TRIMALS_DEG	-449.8	0.997	0.998	0.997	1	0.997	1	0.997	1
ND1_TRIMALS_i_AllDNA	1	ND1_OPAL_TRIMALS_DNA	-14	0.521	0.411	0.409	1	0.517	0.633	0.517	0.633
ND1_TRIMALS_i_AllRY	1	ND1_KALIGN_TRIMALS_RYt	-254.3	0.948	0.937	0.936	1	0.94	0.985	0.94	0.991
ND1_TRIMAL_i_All2AA	1	ND1_FSA_TRIMAL_2AA	-17.4	0.869	0.732	0.729	1	0.777	0.889	0.777	0.912
ND1_TRIMAL_i_AllCDN	1	ND1_FSA_TRIMAL_CDN	-21.3	0.819	0.67	0.674	1	0.733	0.85	0.733	0.869
ND1_TRIMAL_i_AllDEG	1	ND1_CLUSTALW_TRIMAL_DEG	-9.3	0.944	0.808	0.811	1	0.89	0.989	0.89	0.999
ND1_TRIMAL_i_AllDNA	1	ND1_CLUSTALW_TRIMAL_DNA	-10.8	0.925	0.801	0.809	1	0.939	0.996	0.853	0.999
ND1_TRIMAL_i_AllRY	1	ND1_CLUSTALW_TRIMAL_RYt	-22.5	0.863	0.859	0.863	1	0.862	0.998	0.862	0.999
ND2_GBLOCKSC_i_AllDEG	1	ND2_MUSCLE_GBLOCKSC_DEG	-2	0.788	0.597	0.59	0.884	0.727	0.875	0.727	0.933
ND2_GBLOCKSC_i_AllDNA	1	ND2_CLUSTALW_GBLOCKSC_DNA	-1.5	0.639	0.488	0.443	0.813	0.82	0.901	0.527	0.805
ND2_GBLOCKSC_i_AllRY	1	ND2_OPAL_GBLOCKSC_RYt	-1462.9	1	1	1	1	1	1	1	1
ND2_GBLOCKS_i_AllDEG	1	ND2_CLUSTALW_GBLOCKS_DEG	0	0.633	0.373	0.376	0.5	0.601	0.831	0.601	0.853
ND2_GBLOCKS_i_AllDNA	1	ND2_CLUSTALW_GBLOCKS_DNA	0	0.571	0.576	0.567	0.5	0	0.505	0	0.505
ND2_GBLOCKS_i_AllDNA	2	ND2_MUSCLE_GBLOCKS_DNA	0	0.571	0.576	0.567	0.5	0	0.505	0	0.505
ND2_GBLOCKS_i_AllRY	1	ND2_CLUSTALW_GBLOCKS_RYt	0	0.661	0.478	0.484	0.501	0.533	0.77	0.533	0.787
ND2_MAXALIGN_i_AllDEG	1	ND2_OPAL_MAXALIGN_DEG	-1.1	0.666	0.543	0.549	0.609	0.567	0.902	0.567	0.909
ND2_MAXALIGN_i_AllDNA	1	ND2_MAFFTF2_MAXALIGN_DNA	0	0.621	0.457	0.447	0.328	0.498	0.856	0.498	0.855
ND2_MAXALIGN_i_AllDNA	2	ND2_MAFFTEI_MAXALIGN_DNA	0	0.621	0.457	0.447	0.328	0.498	0.856	0.498	0.855
ND2_MAXALIGN_i_AllRY	1	ND2_OPAL_MAXALIGN_RYt	-8	0.981	0.91	0.917	1	0.909	0.983	0.909	0.999
ND2_NOISY_i_AllDEG	1	ND2_DIALIGN-TXD_NOISY_DEG	-16.5	0.545	0.486	0.485	1	0.536	0.607	0.536	0.607
ND2_NOISY_i_AllDNA	1	ND2_FSA_NOISY_DNA	-2.3	0.519	0.314	0.314	0.828	0.507	0.727	0.507	0.728
ND2_NOISY_i_AllRY	1	ND2_DIALIGN-TXD_NOISY_RYt	0.9	0.512	0.437	0.433	0.281	0.5	0.571	0.5	0.571
ND2_PSARALIGN_i_AllDEG	1	ND2_OPAL_PSARALIGN_DEG	-1.1	0.658	0.539	0.541	0.609	0.572	0.912	0.572	0.918
ND2_PSARALIGN_i_AllDNA	1	ND2_MAFFTF2_PSARALIGN_DNA	0	0.623	0.459	0.451	0.328	0.493	0.857	0.493	0.856
ND2_PSARALIGN_i_AllDNA	2	ND2_MAFFTEI_PSARALIGN_DNA	0	0.623	0.459	0.451	0.328	0.493	0.857	0.493	0.856
ND2_PSARALIGN_i_AllRY	1	ND2_OPAL_PSARALIGN_RYt	-8	0.981	0.911	0.917	1	0.909	0.984	0.909	0.999
ND2_TCSFMF_i_AllDEG	1	ND2_OPAL_TCSFMf_DEG	-3.6	0.763	0.648	0.648	0.95	0.672	0.929	0.672	0.944
ND2_TCSFMF_i_AllDNA	1	ND2_OPAL_TCSFMf_DNA	-2.5	0.698	0.528	0.542	0.861	0.622	0.916	0.622	0.928
ND2_TCSFMF_i_AllRY	1	ND2_OPAL_TCSFMf_RYt	-8.8	0.954	0.889	0.898	1	0.899	0.981	0.899	0.999
ND2_TCSFMW_i_AllDEG	1	ND2_TCOFFEETC_TCSFMw_DEG	0	0.935	0.937	0.938	0.5	0	0.496	0	0.496
ND2_TCSFMW_i_AllDEG	2	ND2_TCOFFEE_TCSFMw_DEG	0	0.935	0.937	0.938	0.5	0	0.496	0	0.496
ND2_TCSFMW_i_AllDNA	1	ND2_TCOFFEETC_TCSFMw_DNA	0	0.674	0.668	0.671	0.5	0	0.497	0	0.497
ND2_TCSFMW_i_AllDNA	2	ND2_TCOFFEE_TCSFMw_DNA	0	0.674	0.668	0.671	0.5	0	0.497	0	0.497
ND2_TCSFMW_i_AllRY	1	ND2_TCOFFEETC_TCSFMw_RYt	-0.2	0.692	0.475	0.473	0.538	0.592	0.791	0.592	0.831
ND2_TCSF_i_AllDEG	1	ND2_OPAL_TCSf_DEG	-1.1	0.674	0.508	0.516	0.609	0.539	0.881	0.539	0.883
ND2_TCSF_i_AllDNA	1	ND2_MAFFTF2_TCSf_DNA	0	0.621	0.451	0.227	0.328	0.498	0.9	0.498	0.926
ND2_TCSF_i_AllRY	1	ND2_OPAL_TCSf_RYt	-8	0.939	0.849	0.86	1	0.875	0.977	0.875	0.998
ND2_TCSOGW_i_AllDEG	1	ND2_MAFFTF2_TCSOGw_DEG	0	0.678	0.431	0.427	0.499	0.501	0.841	0.501	0.841
ND2_TCSOGW_i_AllDNA	1	ND2_MAFFTEI_TCSOGw_DNA	0	0.607	0.48	0.485	0.5	0.487	0.844	0.487	0.842
ND2_TCSOGW_i_AllRY	1	ND2_GRAMALIGN_TCSOGw_RYt	-16.8	0.876	0.823	0.82	1	0.971	0.995	0.838	0.991
ND2_TCSW_i_AllDEG	1	ND2_OPAL_TCSw_DEG	-5.1	0.648	0.646	0.652	0.988	0.655	0.655	0.655	0.655
ND2_TCSW_i_AllDNA	1	ND2_MUSCLE_TCSw_DNA	0.9	0.524	0.48	0.394	0.22	0.466	0.562	0.466	0.562
ND2_TCSW_i_AllRY	1	ND2_OPAL_TCSw_RYt	-18613.9	1	1	1	1	1	1	1	1
ND2_TRIMALA_i_All2AA	1	ND2_PRANKF_TRIMALA_2AA	-53.5	0.655	0.516	0.511	1	0.697	0.83	0.624	0.804
ND2_TRIMALA_i_AllCDN	1	ND2_PRANKF_TRIMALA_CDN	-81.9	0.685	0.533	0.526	1	0.625	0.859	0.625	0.809
ND2_TRIMALA_i_AllDEG	1	ND2_PRANKF_TRIMALA_DEG	-45.2	0.678	0.5	0.494	1	0.605	0.902	0.605	0.882
ND2_TRIMALA_i_AllDNA	1	ND2_PROBALIGN_TRIMALA_DNA	-2017.8	1	1	1	1	1	1	1	1
ND2_TRIMALA_i_AllRY	1	ND2_PROBALIGN_TRIMALA_RYt	-1086.9	1	1	1	1	1	1	1	1
ND2_TRIMALG_i_All2AA	1	ND2_PRANKF_TRIMALG_2AA	-53.5	0.655	0.516	0.511	1	0.697	0.83	0.624	0.804
ND2_TRIMALG_i_AllCDN	1	ND2_PRANKF_TRIMALG_CDN	-81.9	0.685	0.533	0.526	1	0.625	0.859	0.625	0.809
ND2_TRIMALG_i_AllDEG	1	ND2_PRANKF_TRIMALG_DEG	-45.2	0.682	0.498	0.501	1	0.605	0.904	0.605	0.885
ND2_TRIMALG_i_AllDNA	1	ND2_PROBALIGN_TRIMALG_DNA	-2017.8	1	1	1	1	1	1	1	1
ND2_TRIMALG_i_AllRY	1	ND2_PROBALIGN_TRIMALG_RYt	-1083.5	1	1	1	1	1	1	1	1
ND2_TRIMALP_i_AllDEG	1	ND2_PROBCONS_TRIMALP_DEG	19.3	0.465	0.445	0.443	4e-09	0.46	0.477	0.46	0.477
ND2_TRIMALP_i_AllDNA	1	ND2_PROBCONS_TRIMALP_DNA	-77.8	0.638	0.628	0.622	1	0.633	0.647	0.633	0.647
ND2_TRIMALP_i_AllRY	1	ND2_DIALIGN-TXD_TRIMALP_RYt	-9	0.671	0.464	0.458	1	0.658	0.83	0.658	0.877
ND2_TRIMALS_i_AllDEG	1	ND2_CLUSTALW_TRIMALS_DEG	-1.1	0.602	0.498	0.523	0.744	0.53	0.53	0.53	0.53
ND2_TRIMALS_i_AllDNA	1	ND2_MAFFTF2_TRIMALS_DNA	0	0.52	0.507	0.508	0.5	0.503	0.503	0.503	0.503
ND2_TRIMALS_i_AllRY	1	ND2_TCOFFEE_TRIMALS_RYt	0	0.658	0.651	0.655	0.501	0.656	0.656	0.656	0.656
ND2_TRIMAL_i_AllDEG	1	ND2_OPAL_TRIMAL_DEG	-1.1	0.667	0.54	0.549	0.609	0.567	0.902	0.567	0.909
ND2_TRIMAL_i_AllDNA	1	ND2_MAFFTF2_TRIMAL_DNA	0	0.634	0.467	0.231	0.328	0.499	0.901	0.499	0.926
ND2_TRIMAL_i_AllDNA	2	ND2_MAFFTEI_TRIMAL_DNA	0	0.634	0.47	0.219	0.328	0.498	0.905	0.498	0.927
ND2_TRIMAL_i_AllRY	1	ND2_OPAL_TRIMAL_RYt	-8	0.981	0.91	0.918	1	0.909	0.983	0.909	0.999
ND3_GBLOCKSC_i_All2AA	1	ND3_MAFFTF2_GBLOCKSC_2AA	0	0.609	0.031	0.029	0.2	0.524	0.998	0.524	0.998
ND3_GBLOCKSC_i_AllCDN	1	ND3_FSA_GBLOCKSC_CDN	0	0.504	0.388	0.385	0.2	0.498	0.623	0.498	0.624
ND3_GBLOCKSC_i_AllDEG	1	ND3_MUSCLE_GBLOCKSC_DEG	-1.1	0.659	0.666	0.668	0.421	0.666	0.889	0.667	0.936
ND3_GBLOCKSC_i_AllDNA	1	ND3_PRANKF_GBLOCKSC_DNA	-15.5	0.599	0.42	0.422	1	0.552	0.761	0.552	0.751
ND3_GBLOCKSC_i_AllRY	1	ND3_FSA_GBLOCKSC_RYt	0	0.626	0.481	0.48	0.334	0.504	0.925	0.504	0.928
ND3_GBLOCKS_i_AllDEG	1	ND3_MAFFTF2_GBLOCKS_DEG	0	0.63	0.493	0.266	0.25	0.707	0.945	0.506	0.918
ND3_GBLOCKS_i_AllDNA	1	ND3_OPAL_GBLOCKS_DNA	0	0.6	0.549	0.552	0.25	0.578	0.63	0.578	0.63
ND3_GBLOCKS_i_AllRY	1	ND3_OPAL_GBLOCKS_RYt	0	0.55	0.549	0.542	0.5	0.55	0.754	0.55	0.763
ND3_MAXALIGN_i_All2AA	1	ND3_CLUSTALO_MAXALIGN_2AA	-17.7	0.79	0.576	0.564	1	0.787	0.899	0.744	0.914
ND3_MAXALIGN_i_AllCDN	1	ND3_KALIGN_MAXALIGN_CDN	-0.2	0.798	0.5	0.436	0.516	0.863	0.989	0.547	0.986
ND3_MAXALIGN_i_AllDEG	1	ND3_KALIGN_MAXALIGN_DEG	-4.2	0.915	0.507	0.479	0.984	0.756	0.976	0.732	0.989
ND3_MAXALIGN_i_AllDNA	1	ND3_KALIGN_MAXALIGN_DNA	-4.5	0.977	0.607	0.696	0.989	0.784	0.98	0.784	0.996
ND3_MAXALIGN_i_AllRY	1	ND3_KALIGN_MAXALIGN_RYt	-4.3	0.973	0.514	0.641	0.986	0.82	0.99	0.834	0.999
ND3_NOISY_i_AllDEG	1	ND3_MUSCLE_NOISY_DEG	0	0.584	0.252	0.255	0.333	0.494	0.918	0.494	0.913
ND3_NOISY_i_AllDNA	1	ND3_KALIGN_NOISY_DNA	-5.4	0.544	0.514	0.518	0.987	0.523	0.692	0.523	0.696
ND3_NOISY_i_AllRY	1	ND3_MAFFTEI_NOISY_RYt	0	0.614	0.491	0.177	0.313	0.498	0.929	0.498	0.927
ND3_PSARALIGN_i_All2AA	1	ND3_CLUSTALO_PSARALIGN_2AA	-17.7	0.79	0.576	0.564	1	0.787	0.899	0.744	0.914
ND3_PSARALIGN_i_AllCDN	1	ND3_KALIGN_PSARALIGN_CDN	-0.2	0.8	0.498	0.434	0.515	0.859	0.988	0.547	0.986
ND3_PSARALIGN_i_AllDEG	1	ND3_KALIGN_PSARALIGN_DEG	-4.2	0.899	0.501	0.482	0.984	0.759	0.976	0.732	0.987
ND3_PSARALIGN_i_AllDNA	1	ND3_KALIGN_PSARALIGN_DNA	-4.5	0.977	0.602	0.704	0.989	0.786	0.978	0.786	0.996
ND3_PSARALIGN_i_AllRY	1	ND3_KALIGN_PSARALIGN_RYt	-4.3	0.973	0.512	0.641	0.986	0.821	0.99	0.834	0.999
ND3_TCSFMF_i_All2AA	1	ND3_CLUSTALO_TCSFMf_2AA	-28.9	0.843	0.654	0.645	1	0.825	0.903	0.793	0.92
ND3_TCSFMF_i_AllCDN	1	ND3_FSA_TCSFMf_CDN	0.2	0.735	0.411	0.054	0.44	0.137	0.917	0.137	0.476
ND3_TCSFMF_i_AllDEG	1	ND3_KALIGN_TCSFMf_DEG	-4.2	0.876	0.498	0.444	0.982	0.759	0.976	0.702	0.984
ND3_TCSFMF_i_AllDNA	1	ND3_KALIGN_TCSFMf_DNA	-4.5	0.975	0.603	0.691	0.989	0.785	0.978	0.785	0.997
ND3_TCSFMF_i_AllRY	1	ND3_KALIGN_TCSFMf_RYt	-4.3	0.974	0.512	0.639	0.986	0.821	0.99	0.834	0.999
ND3_TCSFMW_i_AllDEG	1	ND3_KALIGN_TCSFMw_DEG	-33.3	0.99	0.989	0.99	1	0.98	0.989	0.98	0.995
ND3_TCSFMW_i_AllDNA	1	ND3_KALIGN_TCSFMw_DNA	-45.8	1	1	1	1	0.997	0.998	0.997	1
ND3_TCSFMW_i_AllRY	1	ND3_KALIGN_TCSFMw_RYt	-45.8	1	1	1	1	0.997	0.999	0.997	1
ND3_TCSF_i_All2AA	1	ND3_CLUSTALO_TCSf_2AA	-28.9	0.808	0.615	0.604	1	0.825	0.903	0.748	0.892
ND3_TCSF_i_AllCDN	1	ND3_FSA_TCSf_CDN	0.2	0.74	0.499	0.069	0.414	0.141	0.904	0.141	0.432
ND3_TCSF_i_AllDEG	1	ND3_KALIGN_TCSf_DEG	-4.2	0.902	0.496	0.476	0.983	0.759	0.978	0.725	0.988
ND3_TCSF_i_AllDNA	1	ND3_KALIGN_TCSf_DNA	-4.5	0.977	0.604	0.696	0.989	0.785	0.979	0.785	0.996
ND3_TCSF_i_AllRY	1	ND3_KALIGN_TCSf_RYt	-4.3	0.973	0.511	0.636	0.986	0.821	0.99	0.828	0.999
ND3_TCSOGW_i_AllDEG	1	ND3_CLUSTALW_TCSOGw_DEG	-2.6	0.624	0.536	0.535	0.879	0.62	0.793	0.623	0.801
ND3_TCSOGW_i_AllDNA	1	ND3_KALIGN_TCSOGw_DNA	-4.6	0.976	0.601	0.685	0.99	0.777	0.959	0.777	0.985
ND3_TCSOGW_i_AllRY	1	ND3_KALIGN_TCSOGw_RYt	-4.6	0.967	0.539	0.666	0.99	0.79	0.984	0.79	0.999
ND3_TCSW_i_AllDEG	1	ND3_KALIGN_TCSw_DEG	-47.3	0.998	0.998	1	1	0.997	0.999	0.997	1
ND3_TCSW_i_AllDNA	1	ND3_KALIGN_TCSw_DNA	-46.6	1	1	1	1	0.997	0.998	0.997	0.999
ND3_TCSW_i_AllRY	1	ND3_KALIGN_TCSw_RYt	-46.5	1	1	1	1	0.997	0.999	0.997	1
ND3_TRIMALA_i_AllDEG	1	ND3_TCOFFEETC_TRIMALA_DEG	0.3	0.682	0.5	0.145	0.412	0.238	0.872	0.238	0.593
ND3_TRIMALA_i_AllDNA	1	ND3_PRANKF_TRIMALA_DNA	0.6	0.557	0.233	0.23	0.194	0.508	0.811	0.508	0.806
ND3_TRIMALA_i_AllRY	1	ND3_PRANKF_TRIMALA_RYt	-12.2	0.891	0.704	0.703	1	0.805	0.951	0.805	0.981
ND3_TRIMALG_i_AllDEG	1	ND3_TCOFFEE_TRIMALG_DEG	-0.3	0.887	0.482	0.48	0.572	0.776	0.967	0.765	0.994
ND3_TRIMALG_i_AllDNA	1	ND3_PRANKF_TRIMALG_DNA	0.6	0.557	0.233	0.229	0.193	0.508	0.81	0.508	0.806
ND3_TRIMALG_i_AllRY	1	ND3_PRANKF_TRIMALG_RYt	-9.6	0.857	0.636	0.636	1	0.754	0.938	0.754	0.967
ND3_TRIMALP_i_AllDEG	1	ND3_FSA_TRIMALP_DEG	-0.1	0.921	0.527	0.52	0.509	0.79	0.905	0.79	0.947
ND3_TRIMALP_i_AllDNA	1	ND3_FSA_TRIMALP_DNA	-2.9	0.919	0.661	0.661	0.93	0.851	0.963	0.816	0.968
ND3_TRIMALP_i_AllRY	1	ND3_FSA_TRIMALP_RYt	-0.1	0.915	0.61	0.609	0.515	0.783	0.957	0.783	0.987
ND3_TRIMALS_i_AllDEG	1	ND3_KALIGN_TRIMALS_DEG	-1	0.581	0.588	0.596	0.602	0.584	0.628	0.584	0.63
ND3_TRIMALS_i_AllDNA	1	ND3_FSA_TRIMALS_DNA	-0.1	0.929	0.562	0.566	0.513	0.779	0.927	0.779	0.962
ND3_TRIMALS_i_AllRY	1	ND3_KALIGN_TRIMALS_RYt	0	0.682	0.428	0.415	0.487	0.526	0.878	0.526	0.906
ND3_TRIMAL_i_All2AA	1	ND3_CLUSTALO_TRIMAL_2AA	-17.7	0.79	0.576	0.564	1	0.787	0.899	0.744	0.914
ND3_TRIMAL_i_AllCDN	1	ND3_KALIGN_TRIMAL_CDN	-0.2	0.793	0.5	0.43	0.515	0.858	0.989	0.547	0.984
ND3_TRIMAL_i_AllDEG	1	ND3_KALIGN_TRIMAL_DEG	-4.2	0.908	0.499	0.488	0.984	0.759	0.979	0.734	0.991
ND3_TRIMAL_i_AllDNA	1	ND3_KALIGN_TRIMAL_DNA	-4.5	0.977	0.607	0.695	0.989	0.783	0.98	0.783	0.996
ND3_TRIMAL_i_AllRY	1	ND3_KALIGN_TRIMAL_RYt	-4.3	0.973	0.513	0.641	0.986	0.82	0.99	0.834	0.999
ND4L_GBLOCKSC_i_AllDEG	1	ND4L_MAFFTEI_GBLOCKSC_DEG	0	0.723	0.366	0.365	0.5	0.529	0.882	0.529	0.885
ND4L_GBLOCKSC_i_AllDNA	1	ND4L_OPAL_GBLOCKSC_DNA	-5	0.851	0.508	0.504	0.987	0.738	0.984	0.738	0.99
ND4L_GBLOCKSC_i_AllRY	1	ND4L_OPAL_GBLOCKSC_RYt	0	0.637	0.39	0.384	0.5	0.485	0.928	0.485	0.922
ND4L_GBLOCKS_i_AllDEG	1	ND4L_TCOFFEE_GBLOCKS_DEG	-3.9	0.767	0.446	0.445	0.981	0.717	0.869	0.717	0.908
ND4L_GBLOCKS_i_AllDNA	1	ND4L_TCOFFEE_GBLOCKS_DNA	-7	0.689	0.502	0.522	0.999	0.86	0.907	0.569	0.852
ND4L_GBLOCKS_i_AllRY	1	ND4L_DIALIGN-TXD_GBLOCKS_RYt	-567	1	1	1	1	1	1	1	1
ND4L_MAXALIGN_i_AllDEG	1	ND4L_MAFFTEI_MAXALIGN_DEG	0	0.628	0.27	0.266	0.491	0.494	0.897	0.494	0.89
ND4L_MAXALIGN_i_AllDNA	1	ND4L_MAFFTEI_MAXALIGN_DNA	0	0.611	0.456	0.282	0.327	0.455	0.91	0.455	0.869
ND4L_MAXALIGN_i_AllDNA	2	ND4L_MAFFTF2_MAXALIGN_DNA	0	0.611	0.456	0.1	0.327	0.279	0.839	0.279	0.826
ND4L_MAXALIGN_i_AllRY	1	ND4L_OPAL_MAXALIGN_RYt	-2.9	0.827	0.535	0.561	0.945	0.693	0.945	0.693	0.974
ND4L_NOISY_i_AllDEG	1	ND4L_CLUSTALW_NOISY_DEG	-58.2	0.786	0.769	0.766	1	0.776	0.814	0.776	0.808
ND4L_NOISY_i_AllDNA	1	ND4L_CLUSTALW_NOISY_DNA	-78	0.803	0.774	0.776	1	0.796	0.832	0.796	0.833
ND4L_NOISY_i_AllRY	1	ND4L_CLUSTALW_NOISY_RYt	-72.9	0.822	0.802	0.804	1	0.821	0.856	0.821	0.852
ND4L_PSARALIGN_i_AllDEG	1	ND4L_MAFFTF2_PSARALIGN_DEG	0	0.747	0.492	0.23	0.491	0.489	0.947	0.489	0.942
ND4L_PSARALIGN_i_AllDEG	2	ND4L_MAFFTEI_PSARALIGN_DEG	0	0.747	0.491	0.249	0.493	0.511	0.947	0.511	0.951
ND4L_PSARALIGN_i_AllDNA	1	ND4L_MAFFTF2_PSARALIGN_DNA	-3.4	0.736	0.429	0.431	0.927	0.657	0.992	0.657	0.984
ND4L_PSARALIGN_i_AllRY	1	ND4L_OPAL_PSARALIGN_RYt	-2.9	0.83	0.529	0.565	0.945	0.696	0.97	0.696	0.988
ND4L_TCSFMF_i_All2AA	1	ND4L_FSA_TCSFMf_2AA	-6.1	0.601	0.512	0.539	0.998	0.604	0.604	0.604	0.604
ND4L_TCSFMF_i_AllCDN	1	ND4L_FSA_TCSFMf_CDN	-7.9	0.704	0.511	0.53	1	0.616	0.616	0.616	0.616
ND4L_TCSFMF_i_AllDEG	1	ND4L_MAFFTEI_TCSFMf_DEG	0	0.695	0.501	0.254	0.476	0.487	0.897	0.487	0.895
ND4L_TCSFMF_i_AllDNA	1	ND4L_OPAL_TCSFMf_DNA	-0.6	0.579	0.237	0.218	0.465	0.566	0.913	0.566	0.922
ND4L_TCSFMF_i_AllRY	1	ND4L_OPAL_TCSFMf_RYt	-4.1	0.856	0.572	0.598	0.98	0.756	0.958	0.756	0.985
ND4L_TCSFMW_i_AllDEG	1	ND4L_MAFFTF2_TCSFMw_DEG	-2.8	0.866	0.718	0.724	0.942	0.847	0.913	0.833	0.96
ND4L_TCSFMW_i_AllDNA	1	ND4L_OPAL_TCSFMw_DNA	-43.8	0.97	0.968	0.966	1	0.96	0.982	0.96	0.993
ND4L_TCSFMW_i_AllRY	1	ND4L_OPAL_TCSFMw_RYt	-54.1	0.993	0.992	0.992	1	0.986	0.993	0.986	0.998
ND4L_TCSF_i_All2AA	1	ND4L_FSA_TCSf_2AA	-9.2	0.6	0.552	0.58	1	0.626	0.626	0.626	0.626
ND4L_TCSF_i_AllCDN	1	ND4L_FSA_TCSf_CDN	-12.7	0.816	0.519	0.596	1	0.632	0.632	0.632	0.632
ND4L_TCSF_i_AllDEG	1	ND4L_MAFFTF2_TCSf_DEG	0	0.729	0.489	0.225	0.494	0.487	0.904	0.487	0.895
ND4L_TCSF_i_AllDNA	1	ND4L_MAFFTF2_TCSf_DNA	-3.4	0.743	0.42	0.422	0.928	0.651	0.981	0.651	0.951
ND4L_TCSF_i_AllRY	1	ND4L_OPAL_TCSf_RYt	-2.9	0.815	0.515	0.547	0.945	0.682	0.949	0.682	0.975
ND4L_TCSOGW_i_AllDEG	1	ND4L_OPAL_TCSOGw_DEG	-3.4	0.679	0.509	0.449	0.93	0.587	0.928	0.587	0.92
ND4L_TCSOGW_i_AllDNA	1	ND4L_OPAL_TCSOGw_DNA	0	0.663	0.377	0.234	0.327	0.457	0.901	0.457	0.901
ND4L_TCSOGW_i_AllRY	1	ND4L_OPAL_TCSOGw_RYt	-3.5	0.703	0.497	0.465	0.965	0.759	0.946	0.643	0.962
ND4L_TCSW_i_AllDEG	1	ND4L_OPAL_TCSw_DEG	-2	0.636	0.446	0.44	0.787	0.532	0.774	0.532	0.768
ND4L_TCSW_i_AllDNA	1	ND4L_MAFFTF2_TCSw_DNA	0	0.572	0.496	0.235	0.333	0.493	0.804	0.493	0.796
ND4L_TCSW_i_AllRY	1	ND4L_OPAL_TCSw_RYt	-34.1	0.967	0.967	0.969	1	0.956	0.981	0.956	0.999
ND4L_TRIMALA_i_All2AA	1	ND4L_PRANKCDF_TRIMALA_2AA	-71.2	1	1	1	1	1	1	1	1
ND4L_TRIMALA_i_AllCDN	1	ND4L_PRANKCDF_TRIMALA_CDN	-109.2	1	1	1	1	0.999	0.999	0.999	0.999
ND4L_TRIMALA_i_AllDEG	1	ND4L_FSA_TRIMALA_DEG	-2.7	0.902	0.505	0.506	0.909	0.847	0.989	0.72	0.995
ND4L_TRIMALA_i_AllDNA	1	ND4L_KALIGN_TRIMALA_DNA	-4	0.704	0.293	0.287	0.966	0.631	0.982	0.599	0.975
ND4L_TRIMALA_i_AllRY	1	ND4L_MUSCLE_TRIMALA_RYt	-1.1	0.707	0.236	0.235	0.73	0.562	0.959	0.562	0.966
ND4L_TRIMALG_i_All2AA	1	ND4L_PRANKCDF_TRIMALG_2AA	-71.2	1	1	1	1	1	1	1	1
ND4L_TRIMALG_i_AllCDN	1	ND4L_PRANKCDF_TRIMALG_CDN	-109.2	1	1	1	1	0.999	0.999	0.999	0.999
ND4L_TRIMALG_i_AllDEG	1	ND4L_FSA_TRIMALG_DEG	-2	0.715	0.448	0.381	0.81	0.593	0.975	0.593	0.976
ND4L_TRIMALG_i_AllDNA	1	ND4L_KALIGN_TRIMALG_DNA	-4	0.705	0.291	0.287	0.966	0.631	0.982	0.599	0.975
ND4L_TRIMALG_i_AllRY	1	ND4L_MUSCLE_TRIMALG_RYt	-1.1	0.708	0.234	0.233	0.73	0.563	0.96	0.563	0.967
ND4L_TRIMALP_i_AllDEG	1	ND4L_PRANKCDF_TRIMALP_DEG	-140.5	0.978	0.962	0.965	1	0.961	0.997	0.961	0.992
ND4L_TRIMALP_i_AllDNA	1	ND4L_PRANKF_TRIMALP_DNA	-19.7	0.718	0.542	0.541	1	0.612	0.844	0.612	0.838
ND4L_TRIMALP_i_AllRY	1	ND4L_PRANKF_TRIMALP_RYt	-27.2	0.752	0.571	0.573	1	0.669	0.876	0.669	0.873
ND4L_TRIMALS_i_AllDEG	1	ND4L_PRANKCDF_TRIMALS_DEG	-140.5	0.978	0.962	0.965	1	0.961	0.997	0.961	0.992
ND4L_TRIMALS_i_AllDNA	1	ND4L_PRANKF_TRIMALS_DNA	-19.7	0.717	0.542	0.54	1	0.612	0.844	0.612	0.838
ND4L_TRIMALS_i_AllRY	1	ND4L_PRANKF_TRIMALS_RYt	-27.2	0.752	0.571	0.573	1	0.669	0.876	0.669	0.873
ND4L_TRIMAL_i_AllDEG	1	ND4L_MAFFTEI_TRIMAL_DEG	-0.9	0.641	0.358	0.352	0.708	0.512	0.897	0.512	0.901
ND4L_TRIMAL_i_AllDNA	1	ND4L_MAFFTF2_TRIMAL_DNA	0	0.613	0.455	0.198	0.327	0.557	0.905	0.455	0.892
ND4L_TRIMAL_i_AllRY	1	ND4L_OPAL_TRIMAL_RYt	-2.9	0.827	0.535	0.56	0.945	0.693	0.945	0.693	0.974
ND4_GBLOCKSC_i_All2AA	1	ND4_FSA_GBLOCKSC_2AA	3.3	0.561	0.445	0.095	0.015	0.173	0.575	0.173	0.307
ND4_GBLOCKSC_i_AllCDN	1	ND4_TCOFFEETC_GBLOCKSC_CDN	0	0.615	0.5	0.22	0.499	0.476	0.766	0.476	0.752
ND4_GBLOCKSC_i_AllDEG	1	ND4_KALIGN_GBLOCKSC_DEG	2.6	0.587	0.49	0.188	0.029	0.499	0.774	0.305	0.667
ND4_GBLOCKSC_i_AllDNA	1	ND4_TCOFFEETC_GBLOCKSC_DNA	0	0.539	0.362	0.171	0.496	0.441	0.826	0.441	0.8
ND4_GBLOCKSC_i_AllRY	1	ND4_KALIGN_GBLOCKSC_RYt	16.7	0.555	0.495	0.101	3e-08	0.469	0.658	0.198	0.445
ND4_GBLOCKS_i_AllDEG	1	ND4_MAFFTEI_GBLOCKS_DEG	0	0.89	0.503	0.009	0.329	0.467	0.984	0.467	0.975
ND4_GBLOCKS_i_AllDNA	1	ND4_CLUSTALW_GBLOCKS_DNA	0	0.728	0.269	0.268	0.333	0.544	0.948	0.522	0.968
ND4_GBLOCKS_i_AllRY	1	ND4_CLUSTALW_GBLOCKS_RYt	-4.2	0.98	0.53	0.726	0.985	0.856	0.98	0.856	0.998
ND4_MAXALIGN_i_All2AA	1	ND4_KALIGN_MAXALIGN_2AA	-18.6	0.846	0.665	0.695	1	0.785	0.846	0.785	0.856
ND4_MAXALIGN_i_AllCDN	1	ND4_KALIGN_MAXALIGN_CDN	-29.6	0.857	0.705	0.701	1	0.807	0.882	0.807	0.891
ND4_MAXALIGN_i_AllDEG	1	ND4_MAFFTF2_MAXALIGN_DEG	0	0.821	0.418	0.171	0.278	0.486	0.953	0.486	0.942
ND4_MAXALIGN_i_AllDEG	2	ND4_MAFFTEI_MAXALIGN_DEG	0	0.821	0.418	0.171	0.278	0.486	0.953	0.486	0.942
ND4_MAXALIGN_i_AllDNA	1	ND4_MAFFTEI_MAXALIGN_DNA	0	0.648	0.244	0.116	0.293	0	0.937	0	0.937
ND4_MAXALIGN_i_AllDNA	2	ND4_CLUSTALW_MAXALIGN_DNA	0	0.648	0.244	0.116	0.293	0	0.937	0	0.937
ND4_MAXALIGN_i_AllRY	1	ND4_CLUSTALW_MAXALIGN_RYt	-0.3	0.583	0.27	0.244	0.439	0.554	0.955	0.518	0.961
ND4_NOISY_i_AllDEG	1	ND4_MUSCLE_NOISY_DEG	-268	0.945	0.813	0.813	1	0.9	0.994	0.9	0.992
ND4_NOISY_i_AllDNA	1	ND4_PRANKF_NOISY_DNA	-94.8	0.661	0.437	0.435	1	0.64	0.855	0.64	0.851
ND4_NOISY_i_AllRY	1	ND4_PRANKF_NOISY_RYt	-35.4	0.614	0.425	0.422	1	0.565	0.798	0.565	0.8
ND4_PSARALIGN_i_All2AA	1	ND4_KALIGN_PSARALIGN_2AA	-18.6	0.846	0.665	0.695	1	0.785	0.846	0.785	0.856
ND4_PSARALIGN_i_AllCDN	1	ND4_KALIGN_PSARALIGN_CDN	-29.6	0.857	0.705	0.7	1	0.806	0.881	0.806	0.89
ND4_PSARALIGN_i_AllDEG	1	ND4_MAFFTEI_PSARALIGN_DEG	0	0.824	0.415	0.18	0.279	0.492	0.952	0.492	0.953
ND4_PSARALIGN_i_AllDNA	1	ND4_MAFFTF2_PSARALIGN_DNA	0	0.649	0.243	0.115	0.293	0	0.937	0	0.937
ND4_PSARALIGN_i_AllDNA	2	ND4_CLUSTALW_PSARALIGN_DNA	0	0.649	0.243	0.115	0.293	0	0.937	0	0.937
ND4_PSARALIGN_i_AllRY	1	ND4_CLUSTALW_PSARALIGN_RYt	-0.3	0.589	0.266	0.249	0.438	0.552	0.951	0.516	0.958
ND4_TCSFMF_i_All2AA	1	ND4_KALIGN_TCSFMf_2AA	-18.6	0.846	0.665	0.695	1	0.785	0.846	0.785	0.856
ND4_TCSFMF_i_AllCDN	1	ND4_KALIGN_TCSFMf_CDN	-29.6	0.858	0.707	0.709	1	0.807	0.881	0.807	0.891
ND4_TCSFMF_i_AllDEG	1	ND4_CLUSTALW_TCSFMf_DEG	0	0.828	0.406	0.195	0.279	0	0.948	0	0.948
ND4_TCSFMF_i_AllDEG	2	ND4_MAFFTEI_TCSFMf_DEG	0	0.828	0.406	0.195	0.279	0	0.948	0	0.948
ND4_TCSFMF_i_AllDNA	1	ND4_MAFFTF2_TCSFMf_DNA	0	0.633	0.23	0.228	0.292	0	0.873	0	0.873
ND4_TCSFMF_i_AllDNA	2	ND4_CLUSTALW_TCSFMf_DNA	0	0.633	0.23	0.228	0.292	0	0.873	0	0.873
ND4_TCSFMF_i_AllDNA	3	ND4_MAFFTEI_TCSFMf_DNA	0	0.633	0.23	0.228	0.292	0	0.873	0	0.873
ND4_TCSFMF_i_AllRY	1	ND4_CLUSTALW_TCSFMf_RYt	-0.3	0.59	0.268	0.249	0.437	0.55	0.951	0.516	0.958
ND4_TCSFMW_i_AllDEG	1	ND4_CLUSTALW_TCSFMw_DEG	0	0.676	0.38	0.381	0.341	0	0.817	0	0.817
ND4_TCSFMW_i_AllDEG	2	ND4_MAFFTEI_TCSFMw_DEG	0	0.676	0.38	0.381	0.341	0	0.817	0	0.817
ND4_TCSFMW_i_AllDNA	1	ND4_MAFFTF2_TCSFMw_DNA	-0.2	0.703	0.427	0.434	0.375	0.575	0.837	0.575	0.865
ND4_TCSFMW_i_AllRY	1	ND4_CLUSTALW_TCSFMw_RYt	-11.4	0.799	0.705	0.703	1	0.754	0.911	0.754	0.963
ND4_TCSF_i_All2AA	1	ND4_KALIGN_TCSf_2AA	-27.3	0.896	0.738	0.756	1	0.812	0.864	0.812	0.871
ND4_TCSF_i_AllCDN	1	ND4_KALIGN_TCSf_CDN	-39.8	0.901	0.753	0.749	1	0.83	0.887	0.83	0.894
ND4_TCSF_i_AllDEG	1	ND4_MAFFTF2_TCSf_DEG	0	0.828	0.416	0.172	0.279	0.543	0.969	0.543	0.979
ND4_TCSF_i_AllDNA	1	ND4_CLUSTALW_TCSf_DNA	0	0.664	0.242	0.236	0.303	0	0.882	0	0.882
ND4_TCSF_i_AllDNA	2	ND4_MAFFTF2_TCSf_DNA	0	0.664	0.242	0.236	0.303	0	0.882	0	0.882
ND4_TCSF_i_AllDNA	3	ND4_MAFFTEI_TCSf_DNA	0	0.664	0.242	0.236	0.303	0	0.882	0	0.882
ND4_TCSF_i_AllRY	1	ND4_CLUSTALW_TCSf_RYt	-0.3	0.637	0.296	0.275	0.496	0.551	0.95	0.551	0.958
ND4_TCSOGW_i_AllDEG	1	ND4_DIALIGN-TXT_TCSOGw_DEG	-0.2	0.5	0.369	0.297	0.23	0.617	0.812	0.529	0.817
ND4_TCSOGW_i_AllDNA	1	ND4_MAFFTF2_TCSOGw_DNA	0	0.752	0.483	0.475	0.333	0	0.77	0	0.77
ND4_TCSOGW_i_AllDNA	2	ND4_CLUSTALW_TCSOGw_DNA	0	0.752	0.483	0.475	0.333	0	0.77	0	0.77
ND4_TCSOGW_i_AllRY	1	ND4_CLUSTALW_TCSOGw_RYt	-7.8	0.931	0.838	0.856	1	0.857	0.945	0.857	0.986
ND4_TCSW_i_AllDEG	1	ND4_PRANKF_TCSw_DEG	-1015.7	0.982	0.985	0.986	1	0.986	0.997	0.986	0.994
ND4_TCSW_i_AllDNA	1	ND4_PRANKF_TCSw_DNA	-385.4	0.779	0.719	0.722	1	0.757	0.84	0.757	0.826
ND4_TCSW_i_AllRY	1	ND4_PRANKF_TCSw_RYt	-636.6	0.908	0.91	0.911	1	0.908	0.968	0.908	0.97
ND4_TRIMALA_i_All2AA	1	ND4_PRANKCDF_TRIMALA_2AA	-29.8	0.874	0.854	0.851	1	0.858	0.957	0.858	0.952
ND4_TRIMALA_i_AllCDN	1	ND4_PRANKCDF_TRIMALA_CDN	-33	0.798	0.797	0.806	1	0.795	0.964	0.795	0.952
ND4_TRIMALA_i_AllDEG	1	ND4_PRANKCDF_TRIMALA_DEG	-32.1	0.908	0.904	0.901	1	0.896	0.981	0.896	0.977
ND4_TRIMALA_i_AllDNA	1	ND4_PRANKCDF_TRIMALA_DNA	-100.4	0.998	0.998	0.998	1	0.997	0.999	0.997	0.999
ND4_TRIMALA_i_AllRY	1	ND4_PRANKCDF_TRIMALA_RYt	-25.3	0.825	0.839	0.843	1	0.836	0.984	0.836	0.992
ND4_TRIMALG_i_All2AA	1	ND4_PRANKCDF_TRIMALG_2AA	-29.8	0.874	0.854	0.851	1	0.858	0.958	0.858	0.952
ND4_TRIMALG_i_AllCDN	1	ND4_PRANKCDF_TRIMALG_CDN	-33	0.798	0.797	0.806	1	0.795	0.966	0.795	0.951
ND4_TRIMALG_i_AllDEG	1	ND4_PRANKCDF_TRIMALG_DEG	-32.1	0.903	0.903	0.906	1	0.901	0.984	0.901	0.979
ND4_TRIMALG_i_AllDNA	1	ND4_PRANKCDF_TRIMALG_DNA	-100.4	0.998	0.998	0.998	1	0.997	0.999	0.997	0.999
ND4_TRIMALG_i_AllRY	1	ND4_PRANKCDF_TRIMALG_RYt	-22.4	0.807	0.809	0.808	1	0.811	0.977	0.811	0.987
ND4_TRIMALP_i_AllDEG	1	ND4_CLUSTALW_TRIMALP_DEG	0	0.864	0.49	0.174	0.305	0.5	0.961	0.5	0.96
ND4_TRIMALP_i_AllDNA	1	ND4_MAFFTEI_TRIMALP_DNA	0	0.786	0.273	0.268	0.325	0	0.926	0	0.926
ND4_TRIMALP_i_AllDNA	2	ND4_MAFFTF2_TRIMALP_DNA	0	0.786	0.273	0.268	0.325	0	0.926	0	0.926
ND4_TRIMALP_i_AllRY	1	ND4_CLUSTALW_TRIMALP_RYt	-2.1	0.846	0.477	0.466	0.794	0.748	0.98	0.748	0.992
ND4_TRIMALS_i_AllDEG	1	ND4_CLUSTALW_TRIMALS_DEG	0	0.722	0.295	0.29	0.32	0	0.9	0	0.9
ND4_TRIMALS_i_AllDEG	2	ND4_MAFFTF2_TRIMALS_DEG	0	0.722	0.295	0.29	0.32	0	0.9	0	0.9
ND4_TRIMALS_i_AllDNA	1	ND4_MAFFTF2_TRIMALS_DNA	0	0.898	0.5	0.085	0.331	0.447	0.968	0.447	0.935
ND4_TRIMALS_i_AllRY	1	ND4_CLUSTALW_TRIMALS_RYt	-2.3	0.898	0.508	0.597	0.89	0.764	0.971	0.764	0.985
ND4_TRIMAL_i_All2AA	1	ND4_KALIGN_TRIMAL_2AA	-18.6	0.846	0.665	0.695	1	0.785	0.846	0.785	0.856
ND4_TRIMAL_i_AllCDN	1	ND4_KALIGN_TRIMAL_CDN	-29.6	0.857	0.705	0.701	1	0.807	0.881	0.807	0.891
ND4_TRIMAL_i_AllDEG	1	ND4_CLUSTALW_TRIMAL_DEG	0	0.822	0.408	0.102	0.279	0.561	0.98	0.561	0.987
ND4_TRIMAL_i_AllDNA	1	ND4_MAFFTF2_TRIMAL_DNA	0	0.635	0.228	0.228	0.292	0	0.873	0	0.873
ND4_TRIMAL_i_AllDNA	2	ND4_CLUSTALW_TRIMAL_DNA	0	0.635	0.228	0.228	0.292	0	0.873	0	0.873
ND4_TRIMAL_i_AllDNA	3	ND4_MAFFTEI_TRIMAL_DNA	0	0.635	0.228	0.228	0.292	0	0.873	0	0.873
ND4_TRIMAL_i_AllRY	1	ND4_CLUSTALW_TRIMAL_RYt	-0.3	0.582	0.281	0.265	0.443	0.551	0.956	0.551	0.963
ND5_GBLOCKSC_i_All2AA	1	ND5_MAFFTEI_GBLOCKSC_2AA	-77.3	0.623	0.626	0.617	1	0.625	0.625	0.625	0.625
ND5_GBLOCKSC_i_AllCDN	1	ND5_OPAL_GBLOCKSC_CDN	-44.8	0.558	0.557	0.552	1	0.56	0.56	0.56	0.56
ND5_GBLOCKSC_i_AllDEG	1	ND5_CLUSTALW_GBLOCKSC_DEG	-757.7	0.991	0.993	0.992	1	0.994	0.999	0.994	0.999
ND5_GBLOCKSC_i_AllDNA	1	ND5_TCOFFEETC_GBLOCKSC_DNA	0	0.549	0.391	0.202	0.499	0.461	0.814	0.461	0.795
ND5_GBLOCKSC_i_AllRY	1	ND5_CLUSTALW_GBLOCKSC_RYt	-292.7	0.826	0.812	0.814	1	0.815	0.913	0.815	0.916
ND5_GBLOCKS_i_AllDEG	1	ND5_CLUSTALW_GBLOCKS_DEG	2864.3	3e-06	3e-07	0	0	0	0	0	0
ND5_GBLOCKS_i_AllDNA	1	ND5_TCOFFEETC_GBLOCKS_DNA	0	0.531	0.526	0.524	0.5	0	0.497	0	0.497
ND5_GBLOCKS_i_AllDNA	2	ND5_TCOFFEE_GBLOCKS_DNA	0	0.531	0.526	0.524	0.5	0	0.497	0	0.497
ND5_GBLOCKS_i_AllRY	1	ND5_TCOFFEETC_GBLOCKS_RYt	0	0.552	0.578	0.574	0.503	0.562	0.781	0.562	0.81
ND5_MAXALIGN_i_All2AA	1	ND5_MAFFTEI_MAXALIGN_2AA	-109.6	0.971	0.975	0.976	1	0.956	0.956	0.956	0.956
ND5_MAXALIGN_i_AllCDN	1	ND5_MAFFTEI_MAXALIGN_CDN	-148.1	0.939	0.946	0.946	1	0.934	0.934	0.934	0.934
ND5_MAXALIGN_i_AllDEG	1	ND5_DIALIGN-TXT_MAXALIGN_DEG	-9.5	0.6	0.592	0.589	1	0.6	0.6	0.6	0.6
ND5_MAXALIGN_i_AllDNA	1	ND5_MAFFTEI_MAXALIGN_DNA	-55.1	0.829	0.831	0.832	1	0.835	0.835	0.835	0.835
ND5_MAXALIGN_i_AllRY	1	ND5_DIALIGN-TXT_MAXALIGN_RYt	-4672.8	1	1	1	1	1	1	1	1
ND5_NOISY_i_AllDEG	1	ND5_MUSCLE_NOISY_DEG	-71.8	0.607	0.46	0.461	1	0.606	0.759	0.606	0.76
ND5_NOISY_i_AllDNA	1	ND5_MAFFTF2_NOISY_DNA	8.3	0.547	0.391	0.389	0.0002	0.486	0.653	0.486	0.653
ND5_NOISY_i_AllRY	1	ND5_MAFFTF2_NOISY_RYt	-69.9	0.618	0.461	0.461	1	0.605	0.764	0.605	0.766
ND5_PSARALIGN_i_All2AA	1	ND5_MAFFTEI_PSARALIGN_2AA	-109.6	0.979	0.977	0.98	1	0.962	0.962	0.962	0.962
ND5_PSARALIGN_i_AllCDN	1	ND5_MAFFTEI_PSARALIGN_CDN	-148.1	0.939	0.946	0.946	1	0.934	0.934	0.934	0.934
ND5_PSARALIGN_i_AllDEG	1	ND5_DIALIGN-TXT_PSARALIGN_DEG	-9.5	0.59	0.592	0.6	1	0.599	0.599	0.599	0.599
ND5_PSARALIGN_i_AllDNA	1	ND5_MAFFTEI_PSARALIGN_DNA	-55.1	0.829	0.831	0.832	1	0.835	0.835	0.835	0.835
ND5_PSARALIGN_i_AllRY	1	ND5_DIALIGN-TXT_PSARALIGN_RYt	-4672.8	1	1	1	1	1	1	1	1
ND5_TCSFMF_i_All2AA	1	ND5_MAFFTEI_TCSFMf_2AA	-110.2	0.974	0.97	0.973	1	0.954	0.954	0.954	0.954
ND5_TCSFMF_i_AllCDN	1	ND5_MAFFTEI_TCSFMf_CDN	-152.7	0.936	0.941	0.942	1	0.929	0.929	0.929	0.929
ND5_TCSFMF_i_AllDEG	1	ND5_DIALIGN-TXT_TCSFMf_DEG	-11.1	0.608	0.604	0.611	1	0.611	0.611	0.611	0.611
ND5_TCSFMF_i_AllDNA	1	ND5_MAFFTEI_TCSFMf_DNA	-56.4	0.825	0.826	0.827	1	0.828	0.828	0.828	0.828
ND5_TCSFMF_i_AllRY	1	ND5_DIALIGN-TXT_TCSFMf_RYt	-4670.3	1	1	1	1	1	1	1	1
ND5_TCSF_i_All2AA	1	ND5_MAFFTEI_TCSf_2AA	-86.3	0.921	0.91	0.91	1	0.898	0.898	0.898	0.898
ND5_TCSF_i_AllCDN	1	ND5_MAFFTEI_TCSf_CDN	-110	0.839	0.841	0.841	1	0.85	0.85	0.85	0.85
ND5_TCSF_i_AllDEG	1	ND5_DIALIGN-TXT_TCSf_DEG	-19.8	0.68	0.674	0.671	1	0.68	0.68	0.68	0.68
ND5_TCSF_i_AllDNA	1	ND5_MAFFTEI_TCSf_DNA	-22.1	0.628	0.636	0.642	1	0.641	0.641	0.641	0.641
ND5_TCSF_i_AllRY	1	ND5_DIALIGN-TXT_TCSf_RYt	-4694.4	1	1	1	1	1	1	1	1
ND5_TCSOGW_i_AllDEG	1	ND5_MAFFTEI_TCSOGw_DEG	-856.6	1	1	1	1	0.999	0.999	0.999	0.999
ND5_TCSOGW_i_AllDNA	1	ND5_TCOFFEETC_TCSOGw_DNA	-46.7	0.539	0.562	0.56	1	0.563	0.563	0.563	0.563
ND5_TCSOGW_i_AllRY	1	ND5_TCOFFEETC_TCSOGw_RYt	-2986.9	1	1	1	1	1	1	1	1
ND5_TCSW_i_AllDEG	1	ND5_TCOFFEE_TCSw_DEG	-755.9	0.788	0.797	0.799	1	0.802	0.802	0.802	0.802
ND5_TCSW_i_AllDNA	1	ND5_TCOFFEE_TCSw_DNA	11.6	0.502	0.494	0.492	9e-06	0.495	0.495	0.495	0.495
ND5_TCSW_i_AllRY	1	ND5_TCOFFEE_TCSw_RYt	-723	0.786	0.779	0.779	1	0.782	0.782	0.782	0.782
ND5_TRIMALA_i_All2AA	1	ND5_DIALIGN-TXD_TRIMALA_2AA	-17	0.554	0.523	0.526	1	0.544	0.612	0.544	0.614
ND5_TRIMALA_i_AllCDN	1	ND5_DIALIGN-TXD_TRIMALA_CDN	-41.3	0.593	0.577	0.574	1	0.58	0.634	0.58	0.635
ND5_TRIMALA_i_AllDEG	1	ND5_OPAL_TRIMALA_DEG	0.2	0.6	0.409	0.401	0.439	0.501	0.786	0.501	0.787
ND5_TRIMALA_i_AllDNA	1	ND5_OPAL_TRIMALA_DNA	9.6	0.568	0.452	0.45	7e-05	0.48	0.752	0.48	0.785
ND5_TRIMALA_i_AllRY	1	ND5_OPAL_TRIMALA_RYt	-11.1	0.611	0.499	0.498	1	0.527	0.85	0.527	0.819
ND5_TRIMALG_i_All2AA	1	ND5_DIALIGN-TXD_TRIMALG_2AA	-17	0.571	0.528	0.529	1	0.545	0.617	0.545	0.617
ND5_TRIMALG_i_AllCDN	1	ND5_DIALIGN-TXD_TRIMALG_CDN	-41.3	0.593	0.577	0.574	1	0.58	0.634	0.58	0.635
ND5_TRIMALG_i_AllDEG	1	ND5_OPAL_TRIMALG_DEG	0.3	0.593	0.408	0.406	0.438	0.5	0.786	0.5	0.787
ND5_TRIMALG_i_AllDNA	1	ND5_OPAL_TRIMALG_DNA	9.6	0.569	0.452	0.45	7e-05	0.48	0.752	0.48	0.785
ND5_TRIMALG_i_AllRY	1	ND5_OPAL_TRIMALG_RYt	-11.1	0.621	0.5	0.495	1	0.529	0.851	0.529	0.819
ND5_TRIMALP_i_AllDEG	1	ND5_TCOFFEETC_TRIMALP_DEG	0	0.668	0.66	0.65	0.5	0	0.505	0	0.505
ND5_TRIMALP_i_AllDEG	2	ND5_TCOFFEE_TRIMALP_DEG	0	0.668	0.66	0.65	0.5	0	0.505	0	0.505
ND5_TRIMALP_i_AllDNA	1	ND5_TCOFFEE_TRIMALP_DNA	0	0.593	0.378	0.38	0.5	0.559	0.763	0.559	0.775
ND5_TRIMALP_i_AllRY	1	ND5_TCOFFEE_TRIMALP_RYt	0	0.598	0.366	0.37	0.5	0.509	0.761	0.509	0.764
ND5_TRIMALS_i_AllDEG	1	ND5_PROBCONS_TRIMALS_DEG	-263	0.897	0.891	0.891	1	0.894	0.894	0.894	0.894
ND5_TRIMALS_i_AllDNA	1	ND5_PROBCONS_TRIMALS_DNA	-7.7	0.511	0.514	0.514	0.999	0.507	0.507	0.507	0.507
ND5_TRIMALS_i_AllRY	1	ND5_PROBCONS_TRIMALS_RYt	-50.3	0.581	0.588	0.588	1	0.589	0.589	0.589	0.589
ND5_TRIMAL_i_All2AA	1	ND5_MAFFTEI_TRIMAL_2AA	-109.6	0.981	0.977	0.976	1	0.954	0.954	0.954	0.954
ND5_TRIMAL_i_AllCDN	1	ND5_MAFFTEI_TRIMAL_CDN	-148.1	0.939	0.946	0.946	1	0.934	0.934	0.934	0.934
ND5_TRIMAL_i_AllDEG	1	ND5_DIALIGN-TXT_TRIMAL_DEG	-9.5	0.599	0.592	0.588	1	0.6	0.6	0.6	0.6
ND5_TRIMAL_i_AllDNA	1	ND5_MAFFTEI_TRIMAL_DNA	-55.1	0.829	0.831	0.832	1	0.835	0.835	0.835	0.835
ND5_TRIMAL_i_AllRY	1	ND5_DIALIGN-TXT_TRIMAL_RYt	-4672.8	1	1	1	1	1	1	1	1
