# Supplementary material for: LMAP_S: Lightweight Multigene Alignment and Phylogeny eStimation
Source: BMC Bioinformatics. 2019 Dec 30;20:739. doi: 10.1186/s12859-019-3292-5 (PMC6937843; doi:10.1186/s12859-019-3292-5)
Supplement: Supplementary file 5 — Additional file 5: Resulting CSV reports compiled from LMAP_S execution of the included example dataset. (Table S1): Stage 3 (AOD) outlier detection report. (Table S2): Stage 4 (ARC) TrimAl “compareset” report. (Table S3): Stage 6 (PCC) CONSEL report. (Table S4): Stage 6 (PCC) TreeCmp MP reports. (Table S5): Stage 6 (PCC) TreeCmp R-F_C reports. (Table S6): Stage 6 (PCC) consensus reports. (Table S7): Stage 6 (PCC) consensus brief reports. (Table S8): Stage 6 (PCC) consensus histogram reports. [file 12859_2019_3292_MOESM5_ESM.zip › Additional file 5/Table S5.xlsx]

## Sheet: ATP6_TREECMP_RC_REPORT
Robinson-Foulds_Cluster for ATP6	ATP6_ALL_MERGEALIGN_CDN_UB	ATP6_ALL_MERGEALIGN_DEG_UB	ATP6_ALL_MERGEALIGN_DNA_UB	ATP6_ALL_MERGEALIGN_RYt_UB	ATP6_ALL_MERGEALIGN_2AA_UB	ATP6_ALL_TRIMALC_CDN_UB	ATP6_ALL_TRIMALC_DEG_UB	ATP6_ALL_TRIMALC_DNA_UB	ATP6_ALL_TRIMALC_RYt_UB	ATP6_ALL_TRIMALC_2AA_UB	ATP6_ALL_WEAVEALIGN_CDN_UB	ATP6_ALL_WEAVEALIGN_DEG_UB	ATP6_ALL_WEAVEALIGN_DNA_UB	ATP6_ALL_WEAVEALIGN_RYt_UB	ATP6_ALL_WEAVEALIGN_2AA_UB	ATP6_CLUSTALO_GBLOCKSC_CDN_UB	ATP6_CLUSTALO_GBLOCKSC_DEG_UB	ATP6_CLUSTALO_GBLOCKSC_DNA_UB	ATP6_CLUSTALO_GBLOCKSC_RYt_UB	ATP6_CLUSTALO_GBLOCKSC_2AA_UB	ATP6_CLUSTALO_GBLOCKS_CDN_UB	ATP6_CLUSTALO_GBLOCKS_DEG_UB	ATP6_CLUSTALO_GBLOCKS_DNA_UB	ATP6_CLUSTALO_GBLOCKS_RYt_UB	ATP6_CLUSTALO_GBLOCKS_2AA_UB	ATP6_CLUSTALO_MAXALIGN_CDN_UB	ATP6_CLUSTALO_MAXALIGN_DEG_UB	ATP6_CLUSTALO_MAXALIGN_DNA_UB	ATP6_CLUSTALO_MAXALIGN_RYt_UB	ATP6_CLUSTALO_MAXALIGN_2AA_UB	ATP6_CLUSTALO_NOISY_DEG_UB	ATP6_CLUSTALO_NOISY_DNA_UB	ATP6_CLUSTALO_NOISY_RYt_UB	ATP6_CLUSTALO_PSARALIGN_CDN_UB	ATP6_CLUSTALO_PSARALIGN_DEG_UB	ATP6_CLUSTALO_PSARALIGN_DNA_UB	ATP6_CLUSTALO_PSARALIGN_RYt_UB	ATP6_CLUSTALO_PSARALIGN_2AA_UB	ATP6_CLUSTALO_TCSFMf_CDN_UB	ATP6_CLUSTALO_TCSFMf_DEG_UB	ATP6_CLUSTALO_TCSFMf_DNA_UB	ATP6_CLUSTALO_TCSFMf_RYt_UB	ATP6_CLUSTALO_TCSFMf_2AA_UB	ATP6_CLUSTALO_TCSFMw_DEG_UB	ATP6_CLUSTALO_TCSFMw_DNA_UB	ATP6_CLUSTALO_TCSFMw_RYt_UB	ATP6_CLUSTALO_TCSOGf_DEG_UB	ATP6_CLUSTALO_TCSOGf_DNA_UB	ATP6_CLUSTALO_TCSOGf_RYt_UB
ATP6_ALL_MERGEALIGN_CDN_UB	-	-	-	-	-	-	-	-	-	-	-	-	-	-	-	-	-	-	-	-	-	-	-	-	-	-	-	-	-	-	-	-	-	-	-	-	-	-	-	-	-	-	-	-	-	-	-	-	-
ATP6_ALL_MERGEALIGN_DEG_UB	8	-	-	-	-	-	-	-	-	-	-	-	-	-	-	-	-	-	-	-	-	-	-	-	-	-	-	-	-	-	-	-	-	-	-	-	-	-	-	-	-	-	-	-	-	-	-	-	-
ATP6_ALL_MERGEALIGN_DNA_UB	4	8	-	-	-	-	-	-	-	-	-	-	-	-	-	-	-	-	-	-	-	-	-	-	-	-	-	-	-	-	-	-	-	-	-	-	-	-	-	-	-	-	-	-	-	-	-	-	-
ATP6_ALL_MERGEALIGN_RYt_UB	4	8	0	-	-	-	-	-	-	-	-	-	-	-	-	-	-	-	-	-	-	-	-	-	-	-	-	-	-	-	-	-	-	-	-	-	-	-	-	-	-	-	-	-	-	-	-	-	-
ATP6_ALL_MERGEALIGN_2AA_UB	5	6	8	8	-	-	-	-	-	-	-	-	-	-	-	-	-	-	-	-	-	-	-	-	-	-	-	-	-	-	-	-	-	-	-	-	-	-	-	-	-	-	-	-	-	-	-	-	-
ATP6_ALL_TRIMALC_CDN_UB	4	6	7	7	7	-	-	-	-	-	-	-	-	-	-	-	-	-	-	-	-	-	-	-	-	-	-	-	-	-	-	-	-	-	-	-	-	-	-	-	-	-	-	-	-	-	-	-	-
ATP6_ALL_TRIMALC_DEG_UB	8	0	8	8	6	6	-	-	-	-	-	-	-	-	-	-	-	-	-	-	-	-	-	-	-	-	-	-	-	-	-	-	-	-	-	-	-	-	-	-	-	-	-	-	-	-	-	-	-
ATP6_ALL_TRIMALC_DNA_UB	7	5	5	5	9	4	5	-	-	-	-	-	-	-	-	-	-	-	-	-	-	-	-	-	-	-	-	-	-	-	-	-	-	-	-	-	-	-	-	-	-	-	-	-	-	-	-	-	-
ATP6_ALL_TRIMALC_RYt_UB	8	3	6	6	8	7	3	4	-	-	-	-	-	-	-	-	-	-	-	-	-	-	-	-	-	-	-	-	-	-	-	-	-	-	-	-	-	-	-	-	-	-	-	-	-	-	-	-	-
ATP6_ALL_TRIMALC_2AA_UB	7	4	9	9	4	5	4	8	6	-	-	-	-	-	-	-	-	-	-	-	-	-	-	-	-	-	-	-	-	-	-	-	-	-	-	-	-	-	-	-	-	-	-	-	-	-	-	-	-
ATP6_ALL_WEAVEALIGN_CDN_UB	4	6	7	7	7	0	6	4	7	5	-	-	-	-	-	-	-	-	-	-	-	-	-	-	-	-	-	-	-	-	-	-	-	-	-	-	-	-	-	-	-	-	-	-	-	-	-	-	-
ATP6_ALL_WEAVEALIGN_DEG_UB	8	0	8	8	6	6	0	5	3	4	6	-	-	-	-	-	-	-	-	-	-	-	-	-	-	-	-	-	-	-	-	-	-	-	-	-	-	-	-	-	-	-	-	-	-	-	-	-	-
ATP6_ALL_WEAVEALIGN_DNA_UB	7	5	5	5	9	4	5	0	4	8	4	5	-	-	-	-	-	-	-	-	-	-	-	-	-	-	-	-	-	-	-	-	-	-	-	-	-	-	-	-	-	-	-	-	-	-	-	-	-
ATP6_ALL_WEAVEALIGN_RYt_UB	8	3	6	6	8	7	3	4	0	6	7	3	4	-	-	-	-	-	-	-	-	-	-	-	-	-	-	-	-	-	-	-	-	-	-	-	-	-	-	-	-	-	-	-	-	-	-	-	-
ATP6_ALL_WEAVEALIGN_2AA_UB	7	4	9	9	4	5	4	8	6	0	5	4	8	6	-	-	-	-	-	-	-	-	-	-	-	-	-	-	-	-	-	-	-	-	-	-	-	-	-	-	-	-	-	-	-	-	-	-	-
ATP6_CLUSTALO_GBLOCKSC_CDN_UB	5	7	6	6	8	1	7	3	6	6	1	7	3	6	6	-	-	-	-	-	-	-	-	-	-	-	-	-	-	-	-	-	-	-	-	-	-	-	-	-	-	-	-	-	-	-	-	-	-
ATP6_CLUSTALO_GBLOCKSC_DEG_UB	7	2	8	8	6	4	2	4	5	5	4	2	4	5	5	5	-	-	-	-	-	-	-	-	-	-	-	-	-	-	-	-	-	-	-	-	-	-	-	-	-	-	-	-	-	-	-	-	-
ATP6_CLUSTALO_GBLOCKSC_DNA_UB	7	5	5	5	9	4	5	0	4	8	4	5	0	4	8	3	4	-	-	-	-	-	-	-	-	-	-	-	-	-	-	-	-	-	-	-	-	-	-	-	-	-	-	-	-	-	-	-	-
ATP6_CLUSTALO_GBLOCKSC_RYt_UB	7	5	6	6	8	6	5	5	2	7	6	5	5	2	7	5	5	5	-	-	-	-	-	-	-	-	-	-	-	-	-	-	-	-	-	-	-	-	-	-	-	-	-	-	-	-	-	-	-
ATP6_CLUSTALO_GBLOCKSC_2AA_UB	7	6	8	8	5	5	6	7	6	2	5	6	7	6	2	4	5	7	5	-	-	-	-	-	-	-	-	-	-	-	-	-	-	-	-	-	-	-	-	-	-	-	-	-	-	-	-	-	-
ATP6_CLUSTALO_GBLOCKS_CDN_UB	5	7	6	6	8	1	7	3	6	6	1	7	3	6	6	0	5	3	5	4	-	-	-	-	-	-	-	-	-	-	-	-	-	-	-	-	-	-	-	-	-	-	-	-	-	-	-	-	-
ATP6_CLUSTALO_GBLOCKS_DEG_UB	8	3	7	7	7	5	3	3	4	6	5	3	3	4	6	4	1	3	4	4	4	-	-	-	-	-	-	-	-	-	-	-	-	-	-	-	-	-	-	-	-	-	-	-	-	-	-	-	-
ATP6_CLUSTALO_GBLOCKS_DNA_UB	7	5	5	5	9	4	5	0	4	8	4	5	0	4	8	3	4	0	5	7	3	3	-	-	-	-	-	-	-	-	-	-	-	-	-	-	-	-	-	-	-	-	-	-	-	-	-	-	-
ATP6_CLUSTALO_GBLOCKS_RYt_UB	7	5	6	6	8	6	5	5	2	7	6	5	5	2	7	5	5	5	0	5	5	4	5	-	-	-	-	-	-	-	-	-	-	-	-	-	-	-	-	-	-	-	-	-	-	-	-	-	-
ATP6_CLUSTALO_GBLOCKS_2AA_UB	7	6	8	8	5	5	6	7	6	2	5	6	7	6	2	4	5	7	5	0	4	4	7	5	-	-	-	-	-	-	-	-	-	-	-	-	-	-	-	-	-	-	-	-	-	-	-	-	-
ATP6_CLUSTALO_MAXALIGN_CDN_UB	4	6	7	7	7	0	6	4	7	5	0	6	4	7	5	1	4	4	6	5	1	5	4	6	5	-	-	-	-	-	-	-	-	-	-	-	-	-	-	-	-	-	-	-	-	-	-	-	-
ATP6_CLUSTALO_MAXALIGN_DEG_UB	8	0	8	8	6	6	0	5	3	4	6	0	5	3	4	7	2	5	5	6	7	3	5	5	6	6	-	-	-	-	-	-	-	-	-	-	-	-	-	-	-	-	-	-	-	-	-	-	-
ATP6_CLUSTALO_MAXALIGN_DNA_UB	7	5	5	5	9	4	5	0	4	8	4	5	0	4	8	3	4	0	5	7	3	3	0	5	7	4	5	-	-	-	-	-	-	-	-	-	-	-	-	-	-	-	-	-	-	-	-	-	-
ATP6_CLUSTALO_MAXALIGN_RYt_UB	8	3	6	6	8	7	3	4	0	6	7	3	4	0	6	6	5	4	2	6	6	4	4	2	6	7	3	4	-	-	-	-	-	-	-	-	-	-	-	-	-	-	-	-	-	-	-	-	-
ATP6_CLUSTALO_MAXALIGN_2AA_UB	7	4	9	9	4	5	4	8	6	0	5	4	8	6	0	6	5	8	7	2	6	6	8	7	2	5	4	8	6	-	-	-	-	-	-	-	-	-	-	-	-	-	-	-	-	-	-	-	-
ATP6_CLUSTALO_NOISY_DEG_UB	7	7	6	6	9	5	7	5	5	6	5	7	5	5	6	4	8	5	5	6	4	7	5	5	6	5	7	5	5	6	-	-	-	-	-	-	-	-	-	-	-	-	-	-	-	-	-	-	-
ATP6_CLUSTALO_NOISY_DNA_UB	7	8	7	7	8	4	8	5	6	5	4	8	5	6	5	3	8	5	7	5	3	7	5	7	5	4	8	5	6	5	4	-	-	-	-	-	-	-	-	-	-	-	-	-	-	-	-	-	-
ATP6_CLUSTALO_NOISY_RYt_UB	8	7	8	8	8	6	7	7	7	5	6	7	7	7	5	5	8	7	7	5	5	7	7	7	5	6	7	7	7	5	3	5	-	-	-	-	-	-	-	-	-	-	-	-	-	-	-	-	-
ATP6_CLUSTALO_PSARALIGN_CDN_UB	4	6	7	7	7	0	6	4	7	5	0	6	4	7	5	1	4	4	6	5	1	5	4	6	5	0	6	4	7	5	5	4	6	-	-	-	-	-	-	-	-	-	-	-	-	-	-	-	-
ATP6_CLUSTALO_PSARALIGN_DEG_UB	8	0	8	8	6	6	0	5	3	4	6	0	5	3	4	7	2	5	5	6	7	3	5	5	6	6	0	5	3	4	7	8	7	6	-	-	-	-	-	-	-	-	-	-	-	-	-	-	-
ATP6_CLUSTALO_PSARALIGN_DNA_UB	7	5	5	5	9	4	5	0	4	8	4	5	0	4	8	3	4	0	5	7	3	3	0	5	7	4	5	0	4	8	5	5	7	4	5	-	-	-	-	-	-	-	-	-	-	-	-	-	-
ATP6_CLUSTALO_PSARALIGN_RYt_UB	8	3	6	6	8	7	3	4	0	6	7	3	4	0	6	6	5	4	2	6	6	4	4	2	6	7	3	4	0	6	5	6	7	7	3	4	-	-	-	-	-	-	-	-	-	-	-	-	-
ATP6_CLUSTALO_PSARALIGN_2AA_UB	7	4	9	9	4	5	4	8	6	0	5	4	8	6	0	6	5	8	7	2	6	6	8	7	2	5	4	8	6	0	6	5	5	5	4	8	6	-	-	-	-	-	-	-	-	-	-	-	-
ATP6_CLUSTALO_TCSFMf_CDN_UB	4	6	7	7	7	0	6	4	7	5	0	6	4	7	5	1	4	4	6	5	1	5	4	6	5	0	6	4	7	5	5	4	6	0	6	4	7	5	-	-	-	-	-	-	-	-	-	-	-
ATP6_CLUSTALO_TCSFMf_DEG_UB	8	0	8	8	6	6	0	5	3	4	6	0	5	3	4	7	2	5	5	6	7	3	5	5	6	6	0	5	3	4	7	8	7	6	0	5	3	4	6	-	-	-	-	-	-	-	-	-	-
ATP6_CLUSTALO_TCSFMf_DNA_UB	7	5	5	5	9	4	5	0	4	8	4	5	0	4	8	3	4	0	5	7	3	3	0	5	7	4	5	0	4	8	5	5	7	4	5	0	4	8	4	5	-	-	-	-	-	-	-	-	-
ATP6_CLUSTALO_TCSFMf_RYt_UB	8	3	6	6	8	7	3	4	0	6	7	3	4	0	6	6	5	4	2	6	6	4	4	2	6	7	3	4	0	6	5	6	7	7	3	4	0	6	7	3	4	-	-	-	-	-	-	-	-
ATP6_CLUSTALO_TCSFMf_2AA_UB	7	4	9	9	4	5	4	8	6	0	5	4	8	6	0	6	5	8	7	2	6	6	8	7	2	5	4	8	6	0	6	5	5	5	4	8	6	0	5	4	8	6	-	-	-	-	-	-	-
ATP6_CLUSTALO_TCSFMw_DEG_UB	7	5	5	5	9	4	5	0	4	8	4	5	0	4	8	3	4	0	5	7	3	3	0	5	7	4	5	0	4	8	5	5	7	4	5	0	4	8	4	5	0	4	8	-	-	-	-	-	-
ATP6_CLUSTALO_TCSFMw_DNA_UB	7	5	5	5	9	4	5	0	4	8	4	5	0	4	8	3	4	0	5	7	3	3	0	5	7	4	5	0	4	8	5	5	7	4	5	0	4	8	4	5	0	4	8	0	-	-	-	-	-
ATP6_CLUSTALO_TCSFMw_RYt_UB	7	5	5	5	9	4	5	0	4	8	4	5	0	4	8	3	4	0	5	7	3	3	0	5	7	4	5	0	4	8	5	5	7	4	5	0	4	8	4	5	0	4	8	0	0	-	-	-	-
ATP6_CLUSTALO_TCSOGf_DEG_UB	17	17	17	17	17	17	17	17	17	17	17	17	17	17	17	17	17	17	17	17	17	17	17	17	17	17	17	17	17	17	17	17	17	17	17	17	17	17	17	17	17	17	17	17	17	17	-	-	-
ATP6_CLUSTALO_TCSOGf_DNA_UB	17	17	17	17	17	17	17	17	17	17	17	17	17	17	17	17	17	17	17	17	17	17	17	17	17	17	17	17	17	17	17	17	17	17	17	17	17	17	17	17	17	17	17	17	17	17	14	-	-
ATP6_CLUSTALO_TCSOGf_RYt_UB	17	17	17	17	17	17	17	17	17	17	17	17	17	17	17	17	17	17	17	17	17	17	17	17	17	17	17	17	17	17	17	17	17	17	17	17	17	17	17	17	17	17	17	17	17	17	16	16	-
ATP6_CLUSTALO_TCSOGw_DEG_UB	7	7	7	7	7	6	7	5	4	6	6	7	5	4	6	5	7	5	3	5	5	6	5	3	5	6	7	5	4	6	5	6	6	6	7	5	4	6	6	7	5	4	6	5	5	5	17	17	17
ATP6_CLUSTALO_TCSOGw_DNA_UB	7	6	5	5	9	6	6	3	3	8	6	6	3	3	8	5	7	3	2	7	5	6	3	2	7	6	6	3	3	8	4	6	6	6	6	3	3	8	6	6	3	3	8	3	3	3	17	17	17
ATP6_CLUSTALO_TCSOGw_RYt_UB	8	6	6	6	8	7	6	4	3	7	7	6	4	3	7	6	6	4	2	6	6	5	4	2	6	7	6	4	3	7	5	7	7	7	6	4	3	7	7	6	4	3	7	4	4	4	17	17	17
ATP6_CLUSTALO_TCSf_CDN_UB	4	6	7	7	7	0	6	4	7	5	0	6	4	7	5	1	4	4	6	5	1	5	4	6	5	0	6	4	7	5	5	4	6	0	6	4	7	5	0	6	4	7	5	4	4	4	17	17	17
ATP6_CLUSTALO_TCSf_DEG_UB	8	0	8	8	6	6	0	5	3	4	6	0	5	3	4	7	2	5	5	6	7	3	5	5	6	6	0	5	3	4	7	8	7	6	0	5	3	4	6	0	5	3	4	5	5	5	17	17	17
ATP6_CLUSTALO_TCSf_DNA_UB	7	5	5	5	9	4	5	0	4	8	4	5	0	4	8	3	4	0	5	7	3	3	0	5	7	4	5	0	4	8	5	5	7	4	5	0	4	8	4	5	0	4	8	0	0	0	17	17	17
ATP6_CLUSTALO_TCSf_RYt_UB	8	3	6	6	8	7	3	4	0	6	7	3	4	0	6	6	5	4	2	6	6	4	4	2	6	7	3	4	0	6	5	6	7	7	3	4	0	6	7	3	4	0	6	4	4	4	17	17	17
ATP6_CLUSTALO_TCSf_2AA_UB	7	4	9	9	4	5	4	8	6	0	5	4	8	6	0	6	5	8	7	2	6	6	8	7	2	5	4	8	6	0	6	5	5	5	4	8	6	0	5	4	8	6	0	8	8	8	17	17	17
ATP6_CLUSTALO_TCSw_DEG_UB	6	7	5	5	8	3	7	3	5	6	3	7	3	5	6	2	5	3	4	4	2	4	3	4	4	3	7	3	5	6	4	3	6	3	7	3	5	6	3	7	3	5	6	3	3	3	17	17	17
ATP6_CLUSTALO_TCSw_DNA_UB	7	5	5	5	9	4	5	0	4	8	4	5	0	4	8	3	4	0	5	7	3	3	0	5	7	4	5	0	4	8	5	5	7	4	5	0	4	8	4	5	0	4	8	0	0	0	17	17	17
ATP6_CLUSTALO_TCSw_RYt_UB	7	5	5	5	9	4	5	0	4	8	4	5	0	4	8	3	4	0	5	7	3	3	0	5	7	4	5	0	4	8	5	5	7	4	5	0	4	8	4	5	0	4	8	0	0	0	17	17	17
ATP6_CLUSTALO_TRIMALA_DEG_UB	8	2	8	8	6	7	2	5	3	5	7	2	5	3	5	8	3	5	4	6	8	4	5	4	6	7	2	5	3	5	8	9	8	7	2	5	3	5	7	2	5	3	5	5	5	5	17	17	17
ATP6_CLUSTALO_TRIMALA_DNA_UB	7	5	5	5	9	4	5	0	4	8	4	5	0	4	8	3	4	0	5	7	3	3	0	5	7	4	5	0	4	8	5	5	7	4	5	0	4	8	4	5	0	4	8	0	0	0	17	17	17
ATP6_CLUSTALO_TRIMALA_RYt_UB	8	4	6	6	8	7	4	3	1	7	7	4	3	1	7	6	5	3	2	6	6	4	3	2	6	7	4	3	1	7	6	7	8	7	4	3	1	7	7	4	3	1	7	3	3	3	17	17	17
ATP6_CLUSTALO_TRIMALG_DEG_UB	8	2	8	8	6	7	2	5	3	5	7	2	5	3	5	8	3	5	4	6	8	4	5	4	6	7	2	5	3	5	8	9	8	7	2	5	3	5	7	2	5	3	5	5	5	5	17	17	17
ATP6_CLUSTALO_TRIMALG_DNA_UB	7	5	5	5	9	4	5	0	4	8	4	5	0	4	8	3	4	0	5	7	3	3	0	5	7	4	5	0	4	8	5	5	7	4	5	0	4	8	4	5	0	4	8	0	0	0	17	17	17
ATP6_CLUSTALO_TRIMALG_RYt_UB	8	4	6	6	8	7	4	3	1	7	7	4	3	1	7	6	5	3	2	6	6	4	3	2	6	7	4	3	1	7	6	7	8	7	4	3	1	7	7	4	3	1	7	3	3	3	17	17	17
ATP6_CLUSTALO_TRIMALP_DEG_UB	8	5	7	7	8	7	5	5	3	7	7	5	5	3	7	7	6	5	2	7	7	6	5	2	7	7	5	5	3	7	6	8	8	7	5	5	3	7	7	5	5	3	7	5	5	5	17	17	17
ATP6_CLUSTALO_TRIMALP_DNA_UB	6	7	5	5	8	3	7	3	5	6	3	7	3	5	6	2	5	3	4	4	2	4	3	4	4	3	7	3	5	6	4	3	6	3	7	3	5	6	3	7	3	5	6	3	3	3	17	17	17
ATP6_CLUSTALO_TRIMALP_RYt_UB	8	4	6	6	8	5	4	1	3	7	5	4	1	3	7	4	3	1	4	6	4	2	1	4	6	5	4	1	3	7	6	6	8	5	4	1	3	7	5	4	1	3	7	1	1	1	17	17	17
ATP6_CLUSTALO_TRIMALS_DEG_UB	6	7	5	5	8	3	7	3	5	6	3	7	3	5	6	2	5	3	4	4	2	4	3	4	4	3	7	3	5	6	4	3	6	3	7	3	5	6	3	7	3	5	6	3	3	3	17	17	17
ATP6_CLUSTALO_TRIMALS_DNA_UB	6	7	5	5	8	3	7	3	5	6	3	7	3	5	6	2	5	3	4	4	2	4	3	4	4	3	7	3	5	6	4	3	6	3	7	3	5	6	3	7	3	5	6	3	3	3	17	17	17
ATP6_CLUSTALO_TRIMALS_RYt_UB	6	7	5	5	8	4	7	4	5	5	4	7	4	5	5	3	6	4	4	3	3	5	4	4	3	4	7	4	5	5	4	4	6	4	7	4	5	5	4	7	4	5	5	4	4	4	17	17	17
ATP6_CLUSTALO_TRIMAL_CDN_UB	4	6	7	7	7	0	6	4	7	5	0	6	4	7	5	1	4	4	6	5	1	5	4	6	5	0	6	4	7	5	5	4	6	0	6	4	7	5	0	6	4	7	5	4	4	4	17	17	17
ATP6_CLUSTALO_TRIMAL_DEG_UB	8	0	8	8	6	6	0	5	3	4	6	0	5	3	4	7	2	5	5	6	7	3	5	5	6	6	0	5	3	4	7	8	7	6	0	5	3	4	6	0	5	3	4	5	5	5	17	17	17
ATP6_CLUSTALO_TRIMAL_DNA_UB	7	5	5	5	9	4	5	0	4	8	4	5	0	4	8	3	4	0	5	7	3	3	0	5	7	4	5	0	4	8	5	5	7	4	5	0	4	8	4	5	0	4	8	0	0	0	17	17	17
ATP6_CLUSTALO_TRIMAL_RYt_UB	8	3	6	6	8	7	3	4	0	6	7	3	4	0	6	6	5	4	2	6	6	4	4	2	6	7	3	4	0	6	5	6	7	7	3	4	0	6	7	3	4	0	6	4	4	4	17	17	17
ATP6_CLUSTALO_TRIMAL_2AA_UB	7	4	9	9	4	5	4	8	6	0	5	4	8	6	0	6	5	8	7	2	6	6	8	7	2	5	4	8	6	0	6	5	5	5	4	8	6	0	5	4	8	6	0	8	8	8	17	17	17
ATP6_CLUSTALW_GBLOCKSC_CDN_UB	4	6	7	7	7	0	6	4	7	5	0	6	4	7	5	1	4	4	6	5	1	5	4	6	5	0	6	4	7	5	5	4	6	0	6	4	7	5	0	6	4	7	5	4	4	4	17	17	17
ATP6_CLUSTALW_GBLOCKSC_DEG_UB	8	2	8	8	6	7	2	7	4	3	7	2	7	4	3	8	4	7	5	5	8	5	7	5	5	7	2	7	4	3	7	8	7	7	2	7	4	3	7	2	7	4	3	7	7	7	17	17	17
ATP6_CLUSTALW_GBLOCKSC_DNA_UB	7	5	5	5	9	4	5	0	4	8	4	5	0	4	8	3	4	0	5	7	3	3	0	5	7	4	5	0	4	8	5	5	7	4	5	0	4	8	4	5	0	4	8	0	0	0	17	17	17
ATP6_CLUSTALW_GBLOCKSC_RYt_UB	8	3	6	6	8	7	3	4	0	6	7	3	4	0	6	6	5	4	2	6	6	4	4	2	6	7	3	4	0	6	5	6	7	7	3	4	0	6	7	3	4	0	6	4	4	4	17	17	17
ATP6_CLUSTALW_GBLOCKSC_2AA_UB	7	4	9	9	4	5	4	8	6	0	5	4	8	6	0	6	5	8	7	2	6	6	8	7	2	5	4	8	6	0	6	5	5	5	4	8	6	0	5	4	8	6	0	8	8	8	17	17	17
ATP6_CLUSTALW_GBLOCKS_CDN_UB	4	6	7	7	7	0	6	4	7	5	0	6	4	7	5	1	4	4	6	5	1	5	4	6	5	0	6	4	7	5	5	4	6	0	6	4	7	5	0	6	4	7	5	4	4	4	17	17	17
ATP6_CLUSTALW_GBLOCKS_DEG_UB	8	2	8	8	6	7	2	7	4	3	7	2	7	4	3	8	4	7	5	5	8	5	7	5	5	7	2	7	4	3	7	8	7	7	2	7	4	3	7	2	7	4	3	7	7	7	17	17	17
ATP6_CLUSTALW_GBLOCKS_DNA_UB	7	5	5	5	9	4	5	0	4	8	4	5	0	4	8	3	4	0	5	7	3	3	0	5	7	4	5	0	4	8	5	5	7	4	5	0	4	8	4	5	0	4	8	0	0	0	17	17	17
ATP6_CLUSTALW_GBLOCKS_RYt_UB	8	3	6	6	8	7	3	4	0	6	7	3	4	0	6	6	5	4	2	6	6	4	4	2	6	7	3	4	0	6	5	6	7	7	3	4	0	6	7	3	4	0	6	4	4	4	17	17	17
ATP6_CLUSTALW_GBLOCKS_2AA_UB	7	4	9	9	4	5	4	8	6	0	5	4	8	6	0	6	5	8	7	2	6	6	8	7	2	5	4	8	6	0	6	5	5	5	4	8	6	0	5	4	8	6	0	8	8	8	17	17	17
ATP6_CLUSTALW_MAXALIGN_CDN_UB	4	6	7	7	7	0	6	4	7	5	0	6	4	7	5	1	4	4	6	5	1	5	4	6	5	0	6	4	7	5	5	4	6	0	6	4	7	5	0	6	4	7	5	4	4	4	17	17	17
ATP6_CLUSTALW_MAXALIGN_DEG_UB	8	2	8	8	6	7	2	7	4	3	7	2	7	4	3	8	4	7	5	5	8	5	7	5	5	7	2	7	4	3	7	8	7	7	2	7	4	3	7	2	7	4	3	7	7	7	17	17	17
ATP6_CLUSTALW_MAXALIGN_DNA_UB	7	5	5	5	9	4	5	0	4	8	4	5	0	4	8	3	4	0	5	7	3	3	0	5	7	4	5	0	4	8	5	5	7	4	5	0	4	8	4	5	0	4	8	0	0	0	17	17	17
ATP6_CLUSTALW_MAXALIGN_RYt_UB	8	3	6	6	8	7	3	4	0	6	7	3	4	0	6	6	5	4	2	6	6	4	4	2	6	7	3	4	0	6	5	6	7	7	3	4	0	6	7	3	4	0	6	4	4	4	17	17	17
ATP6_CLUSTALW_MAXALIGN_2AA_UB	7	4	9	9	4	5	4	8	6	0	5	4	8	6	0	6	5	8	7	2	6	6	8	7	2	5	4	8	6	0	6	5	5	5	4	8	6	0	5	4	8	6	0	8	8	8	17	17	17
ATP6_CLUSTALW_NOISY_DEG_UB	8	8	8	8	9	6	8	7	8	7	6	8	7	8	7	5	7	7	6	5	5	6	7	6	5	6	8	7	8	7	3	7	2	6	8	7	8	7	6	8	7	8	7	7	7	7	17	17	17
ATP6_CLUSTALW_NOISY_DNA_UB	6	9	7	7	8	3	9	5	7	6	3	9	5	7	6	2	7	5	6	4	2	6	5	6	4	3	9	5	7	6	5	1	6	3	9	5	7	6	3	9	5	7	6	5	5	5	17	17	17
ATP6_CLUSTALW_NOISY_RYt_UB	7	8	8	8	8	5	8	7	8	6	5	8	7	8	6	4	7	7	6	4	4	6	7	6	4	5	8	7	8	6	4	6	1	5	8	7	8	6	5	8	7	8	6	7	7	7	17	17	17
ATP6_CLUSTALW_PSARALIGN_CDN_UB	4	6	7	7	7	0	6	4	7	5	0	6	4	7	5	1	4	4	6	5	1	5	4	6	5	0	6	4	7	5	5	4	6	0	6	4	7	5	0	6	4	7	5	4	4	4	17	17	17
ATP6_CLUSTALW_PSARALIGN_DEG_UB	8	2	8	8	6	7	2	7	4	3	7	2	7	4	3	8	4	7	5	5	8	5	7	5	5	7	2	7	4	3	7	8	7	7	2	7	4	3	7	2	7	4	3	7	7	7	17	17	17
ATP6_CLUSTALW_PSARALIGN_DNA_UB	7	5	5	5	9	4	5	0	4	8	4	5	0	4	8	3	4	0	5	7	3	3	0	5	7	4	5	0	4	8	5	5	7	4	5	0	4	8	4	5	0	4	8	0	0	0	17	17	17
ATP6_CLUSTALW_PSARALIGN_RYt_UB	8	3	6	6	8	7	3	4	0	6	7	3	4	0	6	6	5	4	2	6	6	4	4	2	6	7	3	4	0	6	5	6	7	7	3	4	0	6	7	3	4	0	6	4	4	4	17	17	17
ATP6_CLUSTALW_PSARALIGN_2AA_UB	7	4	9	9	4	5	4	8	6	0	5	4	8	6	0	6	5	8	7	2	6	6	8	7	2	5	4	8	6	0	6	5	5	5	4	8	6	0	5	4	8	6	0	8	8	8	17	17	17
ATP6_CLUSTALW_TCSFMf_CDN_UB	4	6	7	7	7	0	6	4	7	5	0	6	4	7	5	1	4	4	6	5	1	5	4	6	5	0	6	4	7	5	5	4	6	0	6	4	7	5	0	6	4	7	5	4	4	4	17	17	17
ATP6_CLUSTALW_TCSFMf_DEG_UB	8	2	8	8	6	7	2	7	4	3	7	2	7	4	3	8	4	7	5	5	8	5	7	5	5	7	2	7	4	3	7	8	7	7	2	7	4	3	7	2	7	4	3	7	7	7	17	17	17
ATP6_CLUSTALW_TCSFMf_DNA_UB	7	5	5	5	9	4	5	0	4	8	4	5	0	4	8	3	4	0	5	7	3	3	0	5	7	4	5	0	4	8	5	5	7	4	5	0	4	8	4	5	0	4	8	0	0	0	17	17	17
ATP6_CLUSTALW_TCSFMf_RYt_UB	8	3	6	6	8	7	3	4	0	6	7	3	4	0	6	6	5	4	2	6	6	4	4	2	6	7	3	4	0	6	5	6	7	7	3	4	0	6	7	3	4	0	6	4	4	4	17	17	17
ATP6_CLUSTALW_TCSFMf_2AA_UB	7	4	9	9	4	5	4	8	6	0	5	4	8	6	0	6	5	8	7	2	6	6	8	7	2	5	4	8	6	0	6	5	5	5	4	8	6	0	5	4	8	6	0	8	8	8	17	17	17
ATP6_CLUSTALW_TCSFMw_DEG_UB	7	5	5	5	9	4	5	0	4	8	4	5	0	4	8	3	4	0	5	7	3	3	0	5	7	4	5	0	4	8	5	5	7	4	5	0	4	8	4	5	0	4	8	0	0	0	17	17	17
ATP6_CLUSTALW_TCSFMw_DNA_UB	7	5	5	5	9	4	5	0	4	8	4	5	0	4	8	3	4	0	5	7	3	3	0	5	7	4	5	0	4	8	5	5	7	4	5	0	4	8	4	5	0	4	8	0	0	0	17	17	17
ATP6_CLUSTALW_TCSFMw_RYt_UB	8	4	6	6	8	5	4	1	3	7	5	4	1	3	7	4	3	1	4	6	4	2	1	4	6	5	4	1	3	7	6	6	8	5	4	1	3	7	5	4	1	3	7	1	1	1	17	17	17
ATP6_CLUSTALW_TCSOGf_DEG_UB	17	17	17	17	17	16	17	16	17	17	16	17	16	17	17	16	16	16	17	17	16	16	16	17	17	16	17	16	17	17	17	16	17	16	17	16	17	17	16	17	16	17	17	16	16	16	14	13	16
ATP6_CLUSTALW_TCSOGf_DNA_UB	17	17	17	17	17	17	17	17	17	17	17	17	17	17	17	17	17	17	17	17	17	17	17	17	17	17	17	17	17	17	17	17	17	17	17	17	17	17	17	17	17	17	17	17	17	17	14	13	16
ATP6_CLUSTALW_TCSOGf_RYt_UB	17	17	17	17	17	17	17	17	17	17	17	17	17	17	17	17	17	17	17	17	17	17	17	17	17	17	17	17	17	17	17	17	17	17	17	17	17	17	17	17	17	17	17	17	17	17	16	16	14
ATP6_CLUSTALW_TCSOGw_DEG_UB	7	7	7	7	7	6	7	5	4	6	6	7	5	4	6	5	7	5	3	5	5	6	5	3	5	6	7	5	4	6	5	6	6	6	7	5	4	6	6	7	5	4	6	5	5	5	17	17	17
ATP6_CLUSTALW_TCSOGw_DNA_UB	7	6	5	5	9	6	6	3	3	8	6	6	3	3	8	5	7	3	2	7	5	6	3	2	7	6	6	3	3	8	4	6	6	6	6	3	3	8	6	6	3	3	8	3	3	3	17	17	17
ATP6_CLUSTALW_TCSOGw_RYt_UB	8	6	6	6	8	7	6	4	3	7	7	6	4	3	7	6	6	4	2	6	6	5	4	2	6	7	6	4	3	7	5	7	7	7	6	4	3	7	7	6	4	3	7	4	4	4	17	17	17
ATP6_CLUSTALW_TCSf_CDN_UB	4	6	7	7	7	0	6	4	7	5	0	6	4	7	5	1	4	4	6	5	1	5	4	6	5	0	6	4	7	5	5	4	6	0	6	4	7	5	0	6	4	7	5	4	4	4	17	17	17
ATP6_CLUSTALW_TCSf_DEG_UB	8	2	8	8	6	7	2	7	4	3	7	2	7	4	3	8	4	7	5	5	8	5	7	5	5	7	2	7	4	3	7	8	7	7	2	7	4	3	7	2	7	4	3	7	7	7	17	17	17
ATP6_CLUSTALW_TCSf_DNA_UB	7	5	5	5	9	4	5	0	4	8	4	5	0	4	8	3	4	0	5	7	3	3	0	5	7	4	5	0	4	8	5	5	7	4	5	0	4	8	4	5	0	4	8	0	0	0	17	17	17
ATP6_CLUSTALW_TCSf_RYt_UB	8	3	6	6	8	7	3	4	0	6	7	3	4	0	6	6	5	4	2	6	6	4	4	2	6	7	3	4	0	6	5	6	7	7	3	4	0	6	7	3	4	0	6	4	4	4	17	17	17
ATP6_CLUSTALW_TCSf_2AA_UB	7	4	9	9	4	5	4	8	6	0	5	4	8	6	0	6	5	8	7	2	6	6	8	7	2	5	4	8	6	0	6	5	5	5	4	8	6	0	5	4	8	6	0	8	8	8	17	17	17
ATP6_CLUSTALW_TCSw_DEG_UB	6	7	5	5	8	3	7	3	5	6	3	7	3	5	6	2	5	3	4	4	2	4	3	4	4	3	7	3	5	6	4	3	6	3	7	3	5	6	3	7	3	5	6	3	3	3	17	17	17
ATP6_CLUSTALW_TCSw_DNA_UB	7	5	5	5	9	4	5	0	4	8	4	5	0	4	8	3	4	0	5	7	3	3	0	5	7	4	5	0	4	8	5	5	7	4	5	0	4	8	4	5	0	4	8	0	0	0	17	17	17
ATP6_CLUSTALW_TCSw_RYt_UB	7	5	5	5	9	4	5	0	4	8	4	5	0	4	8	3	4	0	5	7	3	3	0	5	7	4	5	0	4	8	5	5	7	4	5	0	4	8	4	5	0	4	8	0	0	0	17	17	17
ATP6_CLUSTALW_TRIMALA_CDN_UB	4	6	7	7	7	0	6	4	7	5	0	6	4	7	5	1	4	4	6	5	1	5	4	6	5	0	6	4	7	5	5	4	6	0	6	4	7	5	0	6	4	7	5	4	4	4	17	17	17
ATP6_CLUSTALW_TRIMALA_DEG_UB	8	2	8	8	6	7	2	7	4	3	7	2	7	4	3	8	4	7	5	5	8	5	7	5	5	7	2	7	4	3	7	8	7	7	2	7	4	3	7	2	7	4	3	7	7	7	17	17	17
ATP6_CLUSTALW_TRIMALA_DNA_UB	7	5	5	5	9	4	5	0	4	8	4	5	0	4	8	3	4	0	5	7	3	3	0	5	7	4	5	0	4	8	5	5	7	4	5	0	4	8	4	5	0	4	8	0	0	0	17	17	17
ATP6_CLUSTALW_TRIMALA_RYt_UB	8	3	6	6	8	7	3	4	0	6	7	3	4	0	6	6	5	4	2	6	6	4	4	2	6	7	3	4	0	6	5	6	7	7	3	4	0	6	7	3	4	0	6	4	4	4	17	17	17
ATP6_CLUSTALW_TRIMALA_2AA_UB	7	4	9	9	4	5	4	8	6	0	5	4	8	6	0	6	5	8	7	2	6	6	8	7	2	5	4	8	6	0	6	5	5	5	4	8	6	0	5	4	8	6	0	8	8	8	17	17	17
ATP6_CLUSTALW_TRIMALG_CDN_UB	4	6	7	7	7	0	6	4	7	5	0	6	4	7	5	1	4	4	6	5	1	5	4	6	5	0	6	4	7	5	5	4	6	0	6	4	7	5	0	6	4	7	5	4	4	4	17	17	17
ATP6_CLUSTALW_TRIMALG_DEG_UB	8	2	8	8	6	7	2	7	4	3	7	2	7	4	3	8	4	7	5	5	8	5	7	5	5	7	2	7	4	3	7	8	7	7	2	7	4	3	7	2	7	4	3	7	7	7	17	17	17
ATP6_CLUSTALW_TRIMALG_DNA_UB	7	5	5	5	9	4	5	0	4	8	4	5	0	4	8	3	4	0	5	7	3	3	0	5	7	4	5	0	4	8	5	5	7	4	5	0	4	8	4	5	0	4	8	0	0	0	17	17	17
ATP6_CLUSTALW_TRIMALG_RYt_UB	8	3	6	6	8	7	3	4	0	6	7	3	4	0	6	6	5	4	2	6	6	4	4	2	6	7	3	4	0	6	5	6	7	7	3	4	0	6	7	3	4	0	6	4	4	4	17	17	17
ATP6_CLUSTALW_TRIMALG_2AA_UB	7	4	9	9	4	5	4	8	6	0	5	4	8	6	0	6	5	8	7	2	6	6	8	7	2	5	4	8	6	0	6	5	5	5	4	8	6	0	5	4	8	6	0	8	8	8	17	17	17
ATP6_CLUSTALW_TRIMALP_DEG_UB	6	6	6	6	7	3	6	3	6	5	3	6	3	6	5	4	5	3	6	6	4	6	3	6	6	3	6	3	6	5	5	4	7	3	6	3	6	5	3	6	3	6	5	3	3	3	17	17	17
ATP6_CLUSTALW_TRIMALP_DNA_UB	6	7	5	5	8	3	7	3	5	6	3	7	3	5	6	2	5	3	4	4	2	4	3	4	4	3	7	3	5	6	4	3	6	3	7	3	5	6	3	7	3	5	6	3	3	3	17	17	17
ATP6_CLUSTALW_TRIMALP_RYt_UB	7	5	5	5	9	4	5	0	4	8	4	5	0	4	8	3	4	0	5	7	3	3	0	5	7	4	5	0	4	8	5	5	7	4	5	0	4	8	4	5	0	4	8	0	0	0	17	17	17
ATP6_CLUSTALW_TRIMALS_DEG_UB	6	5	6	6	8	5	5	4	4	7	5	5	4	4	7	6	6	4	3	8	6	7	4	3	8	5	5	4	4	7	5	7	7	5	5	4	4	7	5	5	4	4	7	4	4	4	17	17	17
ATP6_CLUSTALW_TRIMALS_DNA_UB	6	7	5	5	8	3	7	3	5	6	3	7	3	5	6	2	5	3	4	4	2	4	3	4	4	3	7	3	5	6	4	3	6	3	7	3	5	6	3	7	3	5	6	3	3	3	17	17	17
ATP6_CLUSTALW_TRIMALS_RYt_UB	6	7	5	5	8	3	7	3	5	6	3	7	3	5	6	2	5	3	4	4	2	4	3	4	4	3	7	3	5	6	4	3	6	3	7	3	5	6	3	7	3	5	6	3	3	3	17	17	17
ATP6_CLUSTALW_TRIMAL_CDN_UB	4	6	7	7	7	0	6	4	7	5	0	6	4	7	5	1	4	4	6	5	1	5	4	6	5	0	6	4	7	5	5	4	6	0	6	4	7	5	0	6	4	7	5	4	4	4	17	17	17
ATP6_CLUSTALW_TRIMAL_DEG_UB	8	2	8	8	6	7	2	7	4	3	7	2	7	4	3	8	4	7	5	5	8	5	7	5	5	7	2	7	4	3	7	8	7	7	2	7	4	3	7	2	7	4	3	7	7	7	17	17	17
ATP6_CLUSTALW_TRIMAL_DNA_UB	7	5	5	5	9	4	5	0	4	8	4	5	0	4	8	3	4	0	5	7	3	3	0	5	7	4	5	0	4	8	5	5	7	4	5	0	4	8	4	5	0	4	8	0	0	0	17	17	17
ATP6_CLUSTALW_TRIMAL_RYt_UB	8	3	6	6	8	7	3	4	0	6	7	3	4	0	6	6	5	4	2	6	6	4	4	2	6	7	3	4	0	6	5	6	7	7	3	4	0	6	7	3	4	0	6	4	4	4	17	17	17
ATP6_CLUSTALW_TRIMAL_2AA_UB	7	4	9	9	4	5	4	8	6	0	5	4	8	6	0	6	5	8	7	2	6	6	8	7	2	5	4	8	6	0	6	5	5	5	4	8	6	0	5	4	8	6	0	8	8	8	17	17	17
ATP6_DIALIGN-TXD_GBLOCKSC_CDN_UB	5	7	6	6	8	1	7	3	6	6	1	7	3	6	6	0	5	3	5	4	0	4	3	5	4	1	7	3	6	6	4	3	5	1	7	3	6	6	1	7	3	6	6	3	3	3	17	17	17
ATP6_DIALIGN-TXD_GBLOCKSC_DEG_UB	7	2	8	8	6	4	2	4	5	5	4	2	4	5	5	5	0	4	5	5	5	1	4	5	5	4	2	4	5	5	8	8	8	4	2	4	5	5	4	2	4	5	5	4	4	4	17	17	17
ATP6_DIALIGN-TXD_GBLOCKSC_DNA_UB	7	5	5	5	9	4	5	0	4	8	4	5	0	4	8	3	4	0	5	7	3	3	0	5	7	4	5	0	4	8	5	5	7	4	5	0	4	8	4	5	0	4	8	0	0	0	17	17	17
ATP6_DIALIGN-TXD_GBLOCKSC_RYt_UB	7	5	6	6	8	6	5	5	2	7	6	5	5	2	7	5	5	5	0	5	5	4	5	0	5	6	5	5	2	7	5	7	7	6	5	5	2	7	6	5	5	2	7	5	5	5	17	17	17
ATP6_DIALIGN-TXD_GBLOCKSC_2AA_UB	7	6	8	8	5	5	6	7	6	2	5	6	7	6	2	4	5	7	5	0	4	4	7	5	0	5	6	7	6	2	6	5	5	5	6	7	6	2	5	6	7	6	2	7	7	7	17	17	17
ATP6_DIALIGN-TXD_GBLOCKS_DEG_UB	7	5	9	9	4	6	5	7	7	2	6	5	7	7	2	7	5	7	7	3	7	6	7	7	3	6	5	7	7	2	8	7	7	6	5	7	7	2	6	5	7	7	2	7	7	7	17	17	17
ATP6_DIALIGN-TXD_GBLOCKS_DNA_UB	7	5	5	5	9	4	5	0	4	8	4	5	0	4	8	3	4	0	5	7	3	3	0	5	7	4	5	0	4	8	5	5	7	4	5	0	4	8	4	5	0	4	8	0	0	0	17	17	17
ATP6_DIALIGN-TXD_GBLOCKS_RYt_UB	7	6	6	6	7	6	6	5	4	5	6	6	5	4	5	5	5	5	3	3	5	4	5	3	3	6	6	5	4	5	6	6	8	6	6	5	4	5	6	6	5	4	5	5	5	5	17	17	17
ATP6_DIALIGN-TXD_MAXALIGN_CDN_UB	5	5	8	8	6	1	5	5	8	4	1	5	5	8	4	2	3	5	7	4	2	4	5	7	4	1	5	5	8	4	6	5	5	1	5	5	8	4	1	5	5	8	4	5	5	5	17	17	17
ATP6_DIALIGN-TXD_MAXALIGN_DEG_UB	8	2	8	8	6	7	2	7	4	3	7	2	7	4	3	8	4	7	5	5	8	5	7	5	5	7	2	7	4	3	7	8	7	7	2	7	4	3	7	2	7	4	3	7	7	7	17	17	17
ATP6_DIALIGN-TXD_MAXALIGN_DNA_UB	7	5	5	5	9	4	5	0	4	8	4	5	0	4	8	3	4	0	5	7	3	3	0	5	7	4	5	0	4	8	5	5	7	4	5	0	4	8	4	5	0	4	8	0	0	0	17	17	17
ATP6_DIALIGN-TXD_MAXALIGN_RYt_UB	8	3	6	6	8	7	3	4	0	6	7	3	4	0	6	6	5	4	2	6	6	4	4	2	6	7	3	4	0	6	5	6	7	7	3	4	0	6	7	3	4	0	6	4	4	4	17	17	17
ATP6_DIALIGN-TXD_MAXALIGN_2AA_UB	7	4	9	9	4	5	4	8	6	0	5	4	8	6	0	6	5	8	7	2	6	6	8	7	2	5	4	8	6	0	6	5	5	5	4	8	6	0	5	4	8	6	0	8	8	8	17	17	17
ATP6_DIALIGN-TXD_NOISY_DEG_UB	6	8	6	6	9	4	8	5	6	7	4	8	5	6	7	3	7	5	4	5	3	6	5	4	5	4	8	5	6	7	1	5	4	4	8	5	6	7	4	8	5	6	7	5	5	5	17	17	17
ATP6_DIALIGN-TXD_NOISY_DNA_UB	7	8	7	7	8	4	8	5	6	5	4	8	5	6	5	3	8	5	7	5	3	7	5	7	5	4	8	5	6	5	4	0	5	4	8	5	6	5	4	8	5	6	5	5	5	5	17	17	17
ATP6_DIALIGN-TXD_NOISY_RYt_UB	8	7	8	8	8	6	7	7	7	5	6	7	7	7	5	5	8	7	7	5	5	7	7	7	5	6	7	7	7	5	3	5	0	6	7	7	7	5	6	7	7	7	5	7	7	7	17	17	17
ATP6_DIALIGN-TXD_PSARALIGN_CDN_UB	5	5	8	8	6	1	5	5	8	4	1	5	5	8	4	2	3	5	7	4	2	4	5	7	4	1	5	5	8	4	6	5	5	1	5	5	8	4	1	5	5	8	4	5	5	5	17	17	17
ATP6_DIALIGN-TXD_PSARALIGN_DEG_UB	8	2	8	8	6	7	2	7	4	3	7	2	7	4	3	8	4	7	5	5	8	5	7	5	5	7	2	7	4	3	7	8	7	7	2	7	4	3	7	2	7	4	3	7	7	7	17	17	17
ATP6_DIALIGN-TXD_PSARALIGN_DNA_UB	7	5	5	5	9	4	5	0	4	8	4	5	0	4	8	3	4	0	5	7	3	3	0	5	7	4	5	0	4	8	5	5	7	4	5	0	4	8	4	5	0	4	8	0	0	0	17	17	17
ATP6_DIALIGN-TXD_PSARALIGN_RYt_UB	8	3	6	6	8	7	3	4	0	6	7	3	4	0	6	6	5	4	2	6	6	4	4	2	6	7	3	4	0	6	5	6	7	7	3	4	0	6	7	3	4	0	6	4	4	4	17	17	17
ATP6_DIALIGN-TXD_PSARALIGN_2AA_UB	7	4	9	9	4	5	4	8	6	0	5	4	8	6	0	6	5	8	7	2	6	6	8	7	2	5	4	8	6	0	6	5	5	5	4	8	6	0	5	4	8	6	0	8	8	8	17	17	17
ATP6_DIALIGN-TXD_TCSFMf_CDN_UB	5	5	8	8	6	1	5	5	8	4	1	5	5	8	4	2	3	5	7	4	2	4	5	7	4	1	5	5	8	4	6	5	5	1	5	5	8	4	1	5	5	8	4	5	5	5	17	17	17
ATP6_DIALIGN-TXD_TCSFMf_DEG_UB	8	2	8	8	6	7	2	7	4	3	7	2	7	4	3	8	4	7	5	5	8	5	7	5	5	7	2	7	4	3	7	8	7	7	2	7	4	3	7	2	7	4	3	7	7	7	17	17	17
ATP6_DIALIGN-TXD_TCSFMf_DNA_UB	7	5	5	5	9	4	5	0	4	8	4	5	0	4	8	3	4	0	5	7	3	3	0	5	7	4	5	0	4	8	5	5	7	4	5	0	4	8	4	5	0	4	8	0	0	0	17	17	17
ATP6_DIALIGN-TXD_TCSFMf_RYt_UB	8	3	6	6	8	7	3	4	0	6	7	3	4	0	6	6	5	4	2	6	6	4	4	2	6	7	3	4	0	6	5	6	7	7	3	4	0	6	7	3	4	0	6	4	4	4	17	17	17
ATP6_DIALIGN-TXD_TCSFMf_2AA_UB	7	4	9	9	4	5	4	8	6	0	5	4	8	6	0	6	5	8	7	2	6	6	8	7	2	5	4	8	6	0	6	5	5	5	4	8	6	0	5	4	8	6	0	8	8	8	17	17	17
ATP6_DIALIGN-TXD_TCSFMw_DEG_UB	7	5	5	5	9	4	5	0	4	8	4	5	0	4	8	3	4	0	5	7	3	3	0	5	7	4	5	0	4	8	5	5	7	4	5	0	4	8	4	5	0	4	8	0	0	0	17	17	17
ATP6_DIALIGN-TXD_TCSFMw_DNA_UB	7	5	5	5	9	4	5	0	4	8	4	5	0	4	8	3	4	0	5	7	3	3	0	5	7	4	5	0	4	8	5	5	7	4	5	0	4	8	4	5	0	4	8	0	0	0	17	17	17
ATP6_DIALIGN-TXD_TCSFMw_RYt_UB	7	5	5	5	9	4	5	0	4	8	4	5	0	4	8	3	4	0	5	7	3	3	0	5	7	4	5	0	4	8	5	5	7	4	5	0	4	8	4	5	0	4	8	0	0	0	17	17	17
ATP6_DIALIGN-TXD_TCSOGf_DEG_UB	17	17	17	17	17	16	17	16	17	17	16	17	16	17	17	16	16	16	17	17	16	16	16	17	17	16	17	16	17	17	17	16	17	16	17	16	17	17	16	17	16	17	17	16	16	16	14	14	16
ATP6_DIALIGN-TXD_TCSOGf_DNA_UB	17	17	17	17	17	17	17	17	17	17	17	17	17	17	17	17	17	17	17	17	17	17	17	17	17	17	17	17	17	17	17	17	17	17	17	17	17	17	17	17	17	17	17	17	17	17	14	14	16
ATP6_DIALIGN-TXD_TCSOGf_RYt_UB	17	17	17	17	17	17	17	17	17	17	17	17	17	17	17	17	17	17	17	17	17	17	17	17	17	17	17	17	17	17	17	17	17	17	17	17	17	17	17	17	17	17	17	17	17	17	15	15	16
ATP6_DIALIGN-TXD_TCSOGw_DEG_UB	8	6	8	8	6	7	6	6	5	5	7	6	6	5	5	6	6	6	4	4	6	5	6	4	4	7	6	6	5	5	6	7	5	7	6	6	5	5	7	6	6	5	5	6	6	6	17	17	17
ATP6_DIALIGN-TXD_TCSOGw_DNA_UB	7	6	5	5	9	6	6	3	3	8	6	6	3	3	8	5	7	3	2	7	5	6	3	2	7	6	6	3	3	8	4	6	6	6	6	3	3	8	6	6	3	3	8	3	3	3	17	17	17
ATP6_DIALIGN-TXD_TCSOGw_RYt_UB	9	5	7	7	7	8	5	5	4	6	8	5	5	4	6	7	5	5	3	5	7	4	5	3	5	8	5	5	4	6	6	8	6	8	5	5	4	6	8	5	5	4	6	5	5	5	17	17	17
ATP6_DIALIGN-TXD_TCSf_CDN_UB	5	5	8	8	6	1	5	5	8	4	1	5	5	8	4	2	3	5	7	4	2	4	5	7	4	1	5	5	8	4	6	5	5	1	5	5	8	4	1	5	5	8	4	5	5	5	17	17	17
ATP6_DIALIGN-TXD_TCSf_DEG_UB	8	2	8	8	6	7	2	7	4	3	7	2	7	4	3	8	4	7	5	5	8	5	7	5	5	7	2	7	4	3	7	8	7	7	2	7	4	3	7	2	7	4	3	7	7	7	17	17	17
ATP6_DIALIGN-TXD_TCSf_DNA_UB	7	5	5	5	9	4	5	0	4	8	4	5	0	4	8	3	4	0	5	7	3	3	0	5	7	4	5	0	4	8	5	5	7	4	5	0	4	8	4	5	0	4	8	0	0	0	17	17	17
ATP6_DIALIGN-TXD_TCSf_RYt_UB	8	3	6	6	8	7	3	4	0	6	7	3	4	0	6	6	5	4	2	6	6	4	4	2	6	7	3	4	0	6	5	6	7	7	3	4	0	6	7	3	4	0	6	4	4	4	17	17	17
ATP6_DIALIGN-TXD_TCSf_2AA_UB	7	4	9	9	4	5	4	8	6	0	5	4	8	6	0	6	5	8	7	2	6	6	8	7	2	5	4	8	6	0	6	5	5	5	4	8	6	0	5	4	8	6	0	8	8	8	17	17	17
ATP6_DIALIGN-TXD_TCSw_DEG_UB	6	7	5	5	8	3	7	3	5	6	3	7	3	5	6	2	5	3	4	4	2	4	3	4	4	3	7	3	5	6	4	3	6	3	7	3	5	6	3	7	3	5	6	3	3	3	17	17	17
ATP6_DIALIGN-TXD_TCSw_DNA_UB	7	5	5	5	9	4	5	0	4	8	4	5	0	4	8	3	4	0	5	7	3	3	0	5	7	4	5	0	4	8	5	5	7	4	5	0	4	8	4	5	0	4	8	0	0	0	17	17	17
ATP6_DIALIGN-TXD_TCSw_RYt_UB	6	7	5	5	8	3	7	3	5	6	3	7	3	5	6	2	5	3	4	4	2	4	3	4	4	3	7	3	5	6	4	3	6	3	7	3	5	6	3	7	3	5	6	3	3	3	17	17	17
ATP6_DIALIGN-TXD_TRIMALA_CDN_UB	5	5	8	8	6	1	5	5	8	4	1	5	5	8	4	2	3	5	7	4	2	4	5	7	4	1	5	5	8	4	6	5	5	1	5	5	8	4	1	5	5	8	4	5	5	5	17	17	17
ATP6_DIALIGN-TXD_TRIMALA_DEG_UB	8	2	8	8	6	7	2	7	4	3	7	2	7	4	3	8	4	7	5	5	8	5	7	5	5	7	2	7	4	3	7	8	7	7	2	7	4	3	7	2	7	4	3	7	7	7	17	17	17
ATP6_DIALIGN-TXD_TRIMALA_DNA_UB	7	5	5	5	9	4	5	0	4	8	4	5	0	4	8	3	4	0	5	7	3	3	0	5	7	4	5	0	4	8	5	5	7	4	5	0	4	8	4	5	0	4	8	0	0	0	17	17	17
ATP6_DIALIGN-TXD_TRIMALA_RYt_UB	7	4	6	6	8	6	4	4	1	7	6	4	4	1	7	5	4	4	1	5	5	3	4	1	5	6	4	4	1	7	6	7	8	6	4	4	1	7	6	4	4	1	7	4	4	4	17	17	17
ATP6_DIALIGN-TXD_TRIMALA_2AA_UB	6	5	9	9	4	4	5	8	7	1	4	5	8	7	1	5	4	8	6	1	5	5	8	6	1	4	5	8	7	1	7	6	6	4	5	8	7	1	4	5	8	7	1	8	8	8	17	17	17
ATP6_DIALIGN-TXD_TRIMALG_CDN_UB	5	5	8	8	6	1	5	5	8	4	1	5	5	8	4	2	3	5	7	4	2	4	5	7	4	1	5	5	8	4	6	5	5	1	5	5	8	4	1	5	5	8	4	5	5	5	17	17	17
ATP6_DIALIGN-TXD_TRIMALG_DEG_UB	8	2	8	8	6	7	2	7	4	3	7	2	7	4	3	8	4	7	5	5	8	5	7	5	5	7	2	7	4	3	7	8	7	7	2	7	4	3	7	2	7	4	3	7	7	7	17	17	17
ATP6_DIALIGN-TXD_TRIMALG_DNA_UB	7	5	5	5	9	4	5	0	4	8	4	5	0	4	8	3	4	0	5	7	3	3	0	5	7	4	5	0	4	8	5	5	7	4	5	0	4	8	4	5	0	4	8	0	0	0	17	17	17
ATP6_DIALIGN-TXD_TRIMALG_RYt_UB	7	4	6	6	8	6	4	4	1	7	6	4	4	1	7	5	4	4	1	5	5	3	4	1	5	6	4	4	1	7	6	7	8	6	4	4	1	7	6	4	4	1	7	4	4	4	17	17	17
ATP6_DIALIGN-TXD_TRIMALG_2AA_UB	6	5	9	9	4	4	5	8	7	1	4	5	8	7	1	5	4	8	6	1	5	5	8	6	1	4	5	8	7	1	7	6	6	4	5	8	7	1	4	5	8	7	1	8	8	8	17	17	17
ATP6_DIALIGN-TXD_TRIMALP_DEG_UB	7	7	5	5	8	4	7	2	5	6	4	7	2	5	6	3	6	2	5	5	3	5	2	5	5	4	7	2	5	6	4	3	6	4	7	2	5	6	4	7	2	5	6	2	2	2	17	17	17
ATP6_DIALIGN-TXD_TRIMALP_DNA_UB	6	7	5	5	8	3	7	3	5	6	3	7	3	5	6	2	5	3	4	4	2	4	3	4	4	3	7	3	5	6	4	3	6	3	7	3	5	6	3	7	3	5	6	3	3	3	17	17	17
ATP6_DIALIGN-TXD_TRIMALP_RYt_UB	8	4	6	6	8	5	4	1	3	7	5	4	1	3	7	4	3	1	4	6	4	2	1	4	6	5	4	1	3	7	6	6	8	5	4	1	3	7	5	4	1	3	7	1	1	1	17	17	17
ATP6_DIALIGN-TXD_TRIMALS_DEG_UB	10	9	9	9	10	7	9	6	8	8	7	9	6	8	8	7	8	6	8	8	7	8	6	8	8	7	9	6	8	8	8	7	10	7	9	6	8	8	7	9	6	8	8	6	6	6	17	17	17
ATP6_DIALIGN-TXD_TRIMALS_DNA_UB	6	7	5	5	8	3	7	3	5	6	3	7	3	5	6	2	5	3	4	4	2	4	3	4	4	3	7	3	5	6	4	3	6	3	7	3	5	6	3	7	3	5	6	3	3	3	17	17	17
ATP6_DIALIGN-TXD_TRIMALS_RYt_UB	6	7	5	5	8	3	7	3	5	6	3	7	3	5	6	2	5	3	4	4	2	4	3	4	4	3	7	3	5	6	4	3	6	3	7	3	5	6	3	7	3	5	6	3	3	3	17	17	17
ATP6_DIALIGN-TXD_TRIMAL_CDN_UB	5	5	8	8	6	1	5	5	8	4	1	5	5	8	4	2	3	5	7	4	2	4	5	7	4	1	5	5	8	4	6	5	5	1	5	5	8	4	1	5	5	8	4	5	5	5	17	17	17
ATP6_DIALIGN-TXD_TRIMAL_DEG_UB	8	2	8	8	6	7	2	7	4	3	7	2	7	4	3	8	4	7	5	5	8	5	7	5	5	7	2	7	4	3	7	8	7	7	2	7	4	3	7	2	7	4	3	7	7	7	17	17	17
ATP6_DIALIGN-TXD_TRIMAL_DNA_UB	7	5	5	5	9	4	5	0	4	8	4	5	0	4	8	3	4	0	5	7	3	3	0	5	7	4	5	0	4	8	5	5	7	4	5	0	4	8	4	5	0	4	8	0	0	0	17	17	17
ATP6_DIALIGN-TXD_TRIMAL_RYt_UB	8	3	6	6	8	7	3	4	0	6	7	3	4	0	6	6	5	4	2	6	6	4	4	2	6	7	3	4	0	6	5	6	7	7	3	4	0	6	7	3	4	0	6	4	4	4	17	17	17
ATP6_DIALIGN-TXD_TRIMAL_2AA_UB	7	4	9	9	4	5	4	8	6	0	5	4	8	6	0	6	5	8	7	2	6	6	8	7	2	5	4	8	6	0	6	5	5	5	4	8	6	0	5	4	8	6	0	8	8	8	17	17	17
ATP6_DIALIGN-TXT_GBLOCKSC_CDN_UB	4	6	7	7	7	0	6	4	7	5	0	6	4	7	5	1	4	4	6	5	1	5	4	6	5	0	6	4	7	5	5	4	6	0	6	4	7	5	0	6	4	7	5	4	4	4	17	17	17
ATP6_DIALIGN-TXT_GBLOCKSC_DEG_UB	8	0	8	8	6	6	0	5	3	4	6	0	5	3	4	7	2	5	5	6	7	3	5	5	6	6	0	5	3	4	7	8	7	6	0	5	3	4	6	0	5	3	4	5	5	5	17	17	17
ATP6_DIALIGN-TXT_GBLOCKSC_DNA_UB	7	5	5	5	9	4	5	0	4	8	4	5	0	4	8	3	4	0	5	7	3	3	0	5	7	4	5	0	4	8	5	5	7	4	5	0	4	8	4	5	0	4	8	0	0	0	17	17	17
ATP6_DIALIGN-TXT_GBLOCKSC_RYt_UB	8	3	6	6	8	7	3	4	0	6	7	3	4	0	6	6	5	4	2	6	6	4	4	2	6	7	3	4	0	6	5	6	7	7	3	4	0	6	7	3	4	0	6	4	4	4	17	17	17
ATP6_DIALIGN-TXT_GBLOCKSC_2AA_UB	7	4	9	9	4	5	4	8	6	0	5	4	8	6	0	6	5	8	7	2	6	6	8	7	2	5	4	8	6	0	6	5	5	5	4	8	6	0	5	4	8	6	0	8	8	8	17	17	17
ATP6_DIALIGN-TXT_GBLOCKS_CDN_UB	4	6	7	7	7	0	6	4	7	5	0	6	4	7	5	1	4	4	6	5	1	5	4	6	5	0	6	4	7	5	5	4	6	0	6	4	7	5	0	6	4	7	5	4	4	4	17	17	17
ATP6_DIALIGN-TXT_GBLOCKS_DEG_UB	8	0	8	8	6	6	0	5	3	4	6	0	5	3	4	7	2	5	5	6	7	3	5	5	6	6	0	5	3	4	7	8	7	6	0	5	3	4	6	0	5	3	4	5	5	5	17	17	17
ATP6_DIALIGN-TXT_GBLOCKS_DNA_UB	7	5	5	5	9	4	5	0	4	8	4	5	0	4	8	3	4	0	5	7	3	3	0	5	7	4	5	0	4	8	5	5	7	4	5	0	4	8	4	5	0	4	8	0	0	0	17	17	17
ATP6_DIALIGN-TXT_GBLOCKS_RYt_UB	8	3	6	6	8	7	3	4	0	6	7	3	4	0	6	6	5	4	2	6	6	4	4	2	6	7	3	4	0	6	5	6	7	7	3	4	0	6	7	3	4	0	6	4	4	4	17	17	17
ATP6_DIALIGN-TXT_GBLOCKS_2AA_UB	7	4	9	9	4	5	4	8	6	0	5	4	8	6	0	6	5	8	7	2	6	6	8	7	2	5	4	8	6	0	6	5	5	5	4	8	6	0	5	4	8	6	0	8	8	8	17	17	17
ATP6_DIALIGN-TXT_MAXALIGN_CDN_UB	4	6	7	7	7	0	6	4	7	5	0	6	4	7	5	1	4	4	6	5	1	5	4	6	5	0	6	4	7	5	5	4	6	0	6	4	7	5	0	6	4	7	5	4	4	4	17	17	17
ATP6_DIALIGN-TXT_MAXALIGN_DEG_UB	8	0	8	8	6	6	0	5	3	4	6	0	5	3	4	7	2	5	5	6	7	3	5	5	6	6	0	5	3	4	7	8	7	6	0	5	3	4	6	0	5	3	4	5	5	5	17	17	17
ATP6_DIALIGN-TXT_MAXALIGN_DNA_UB	7	5	5	5	9	4	5	0	4	8	4	5	0	4	8	3	4	0	5	7	3	3	0	5	7	4	5	0	4	8	5	5	7	4	5	0	4	8	4	5	0	4	8	0	0	0	17	17	17
ATP6_DIALIGN-TXT_MAXALIGN_RYt_UB	8	3	6	6	8	7	3	4	0	6	7	3	4	0	6	6	5	4	2	6	6	4	4	2	6	7	3	4	0	6	5	6	7	7	3	4	0	6	7	3	4	0	6	4	4	4	17	17	17
ATP6_DIALIGN-TXT_MAXALIGN_2AA_UB	7	4	9	9	4	5	4	8	6	0	5	4	8	6	0	6	5	8	7	2	6	6	8	7	2	5	4	8	6	0	6	5	5	5	4	8	6	0	5	4	8	6	0	8	8	8	17	17	17
ATP6_DIALIGN-TXT_NOISY_DEG_UB	6	8	6	6	9	4	8	5	6	7	4	8	5	6	7	3	7	5	4	5	3	6	5	4	5	4	8	5	6	7	1	5	4	4	8	5	6	7	4	8	5	6	7	5	5	5	17	17	17
ATP6_DIALIGN-TXT_NOISY_DNA_UB	6	9	7	7	8	3	9	5	7	6	3	9	5	7	6	2	7	5	6	4	2	6	5	6	4	3	9	5	7	6	5	1	6	3	9	5	7	6	3	9	5	7	6	5	5	5	17	17	17
ATP6_DIALIGN-TXT_NOISY_RYt_UB	6	9	7	7	9	4	9	6	7	7	4	9	6	7	7	3	8	6	5	5	3	7	6	5	5	4	9	6	7	7	3	3	4	4	9	6	7	7	4	9	6	7	7	6	6	6	17	17	17
ATP6_DIALIGN-TXT_PSARALIGN_CDN_UB	4	6	7	7	7	0	6	4	7	5	0	6	4	7	5	1	4	4	6	5	1	5	4	6	5	0	6	4	7	5	5	4	6	0	6	4	7	5	0	6	4	7	5	4	4	4	17	17	17
ATP6_DIALIGN-TXT_PSARALIGN_DEG_UB	8	0	8	8	6	6	0	5	3	4	6	0	5	3	4	7	2	5	5	6	7	3	5	5	6	6	0	5	3	4	7	8	7	6	0	5	3	4	6	0	5	3	4	5	5	5	17	17	17
ATP6_DIALIGN-TXT_PSARALIGN_DNA_UB	7	5	5	5	9	4	5	0	4	8	4	5	0	4	8	3	4	0	5	7	3	3	0	5	7	4	5	0	4	8	5	5	7	4	5	0	4	8	4	5	0	4	8	0	0	0	17	17	17
ATP6_DIALIGN-TXT_PSARALIGN_RYt_UB	8	3	6	6	8	7	3	4	0	6	7	3	4	0	6	6	5	4	2	6	6	4	4	2	6	7	3	4	0	6	5	6	7	7	3	4	0	6	7	3	4	0	6	4	4	4	17	17	17
ATP6_DIALIGN-TXT_PSARALIGN_2AA_UB	7	4	9	9	4	5	4	8	6	0	5	4	8	6	0	6	5	8	7	2	6	6	8	7	2	5	4	8	6	0	6	5	5	5	4	8	6	0	5	4	8	6	0	8	8	8	17	17	17
ATP6_DIALIGN-TXT_TCSFMf_CDN_UB	4	6	7	7	7	0	6	4	7	5	0	6	4	7	5	1	4	4	6	5	1	5	4	6	5	0	6	4	7	5	5	4	6	0	6	4	7	5	0	6	4	7	5	4	4	4	17	17	17
ATP6_DIALIGN-TXT_TCSFMf_DEG_UB	8	0	8	8	6	6	0	5	3	4	6	0	5	3	4	7	2	5	5	6	7	3	5	5	6	6	0	5	3	4	7	8	7	6	0	5	3	4	6	0	5	3	4	5	5	5	17	17	17
ATP6_DIALIGN-TXT_TCSFMf_DNA_UB	7	5	5	5	9	4	5	0	4	8	4	5	0	4	8	3	4	0	5	7	3	3	0	5	7	4	5	0	4	8	5	5	7	4	5	0	4	8	4	5	0	4	8	0	0	0	17	17	17
ATP6_DIALIGN-TXT_TCSFMf_RYt_UB	8	3	6	6	8	7	3	4	0	6	7	3	4	0	6	6	5	4	2	6	6	4	4	2	6	7	3	4	0	6	5	6	7	7	3	4	0	6	7	3	4	0	6	4	4	4	17	17	17
ATP6_DIALIGN-TXT_TCSFMf_2AA_UB	7	4	9	9	4	5	4	8	6	0	5	4	8	6	0	6	5	8	7	2	6	6	8	7	2	5	4	8	6	0	6	5	5	5	4	8	6	0	5	4	8	6	0	8	8	8	17	17	17
ATP6_DIALIGN-TXT_TCSFMw_DEG_UB	7	5	5	5	9	4	5	0	4	8	4	5	0	4	8	3	4	0	5	7	3	3	0	5	7	4	5	0	4	8	5	5	7	4	5	0	4	8	4	5	0	4	8	0	0	0	17	17	17
ATP6_DIALIGN-TXT_TCSFMw_DNA_UB	7	5	5	5	9	4	5	0	4	8	4	5	0	4	8	3	4	0	5	7	3	3	0	5	7	4	5	0	4	8	5	5	7	4	5	0	4	8	4	5	0	4	8	0	0	0	17	17	17
ATP6_DIALIGN-TXT_TCSFMw_RYt_UB	7	5	5	5	9	4	5	0	4	8	4	5	0	4	8	3	4	0	5	7	3	3	0	5	7	4	5	0	4	8	5	5	7	4	5	0	4	8	4	5	0	4	8	0	0	0	17	17	17
ATP6_DIALIGN-TXT_TCSOGf_DEG_UB	17	17	17	17	17	17	17	17	17	17	17	17	17	17	17	17	17	17	17	17	17	17	17	17	17	17	17	17	17	17	17	17	17	17	17	17	17	17	17	17	17	17	17	17	17	17	14	13	16
ATP6_DIALIGN-TXT_TCSOGf_DNA_UB	17	17	17	17	17	16	17	16	17	17	16	17	16	17	17	16	16	16	17	17	16	16	16	17	17	16	17	16	17	17	17	16	17	16	17	16	17	17	16	17	16	17	17	16	16	16	14	13	16
ATP6_DIALIGN-TXT_TCSOGf_RYt_UB	17	17	17	17	17	17	17	17	17	17	17	17	17	17	17	17	17	17	17	17	17	17	17	17	17	17	17	17	17	17	17	17	17	17	17	17	17	17	17	17	17	17	17	17	17	17	16	15	15
ATP6_DIALIGN-TXT_TCSOGw_DEG_UB	7	7	7	7	7	6	7	5	4	6	6	7	5	4	6	5	7	5	3	5	5	6	5	3	5	6	7	5	4	6	5	6	6	6	7	5	4	6	6	7	5	4	6	5	5	5	17	17	17
ATP6_DIALIGN-TXT_TCSOGw_DNA_UB	7	6	5	5	9	6	6	3	3	8	6	6	3	3	8	5	7	3	2	7	5	6	3	2	7	6	6	3	3	8	4	6	6	6	6	3	3	8	6	6	3	3	8	3	3	3	17	17	17
ATP6_DIALIGN-TXT_TCSOGw_RYt_UB	8	6	6	6	8	7	6	4	3	7	7	6	4	3	7	6	6	4	2	6	6	5	4	2	6	7	6	4	3	7	5	7	7	7	6	4	3	7	7	6	4	3	7	4	4	4	17	17	17
ATP6_DIALIGN-TXT_TCSf_CDN_UB	4	6	7	7	7	0	6	4	7	5	0	6	4	7	5	1	4	4	6	5	1	5	4	6	5	0	6	4	7	5	5	4	6	0	6	4	7	5	0	6	4	7	5	4	4	4	17	17	17
ATP6_DIALIGN-TXT_TCSf_DEG_UB	8	0	8	8	6	6	0	5	3	4	6	0	5	3	4	7	2	5	5	6	7	3	5	5	6	6	0	5	3	4	7	8	7	6	0	5	3	4	6	0	5	3	4	5	5	5	17	17	17
ATP6_DIALIGN-TXT_TCSf_DNA_UB	7	5	5	5	9	4	5	0	4	8	4	5	0	4	8	3	4	0	5	7	3	3	0	5	7	4	5	0	4	8	5	5	7	4	5	0	4	8	4	5	0	4	8	0	0	0	17	17	17
ATP6_DIALIGN-TXT_TCSf_RYt_UB	8	3	6	6	8	7	3	4	0	6	7	3	4	0	6	6	5	4	2	6	6	4	4	2	6	7	3	4	0	6	5	6	7	7	3	4	0	6	7	3	4	0	6	4	4	4	17	17	17
ATP6_DIALIGN-TXT_TCSf_2AA_UB	7	4	9	9	4	5	4	8	6	0	5	4	8	6	0	6	5	8	7	2	6	6	8	7	2	5	4	8	6	0	6	5	5	5	4	8	6	0	5	4	8	6	0	8	8	8	17	17	17
ATP6_DIALIGN-TXT_TCSw_DEG_UB	6	7	5	5	8	3	7	3	5	6	3	7	3	5	6	2	5	3	4	4	2	4	3	4	4	3	7	3	5	6	4	3	6	3	7	3	5	6	3	7	3	5	6	3	3	3	17	17	17
ATP6_DIALIGN-TXT_TCSw_DNA_UB	7	5	5	5	9	4	5	0	4	8	4	5	0	4	8	3	4	0	5	7	3	3	0	5	7	4	5	0	4	8	5	5	7	4	5	0	4	8	4	5	0	4	8	0	0	0	17	17	17
ATP6_DIALIGN-TXT_TCSw_RYt_UB	6	7	5	5	8	3	7	3	5	6	3	7	3	5	6	2	5	3	4	4	2	4	3	4	4	3	7	3	5	6	4	3	6	3	7	3	5	6	3	7	3	5	6	3	3	3	17	17	17
ATP6_DIALIGN-TXT_TRIMALA_CDN_UB	4	6	7	7	7	0	6	4	7	5	0	6	4	7	5	1	4	4	6	5	1	5	4	6	5	0	6	4	7	5	5	4	6	0	6	4	7	5	0	6	4	7	5	4	4	4	17	17	17
ATP6_DIALIGN-TXT_TRIMALA_DEG_UB	8	0	8	8	6	6	0	5	3	4	6	0	5	3	4	7	2	5	5	6	7	3	5	5	6	6	0	5	3	4	7	8	7	6	0	5	3	4	6	0	5	3	4	5	5	5	17	17	17
ATP6_DIALIGN-TXT_TRIMALA_DNA_UB	7	5	5	5	9	4	5	0	4	8	4	5	0	4	8	3	4	0	5	7	3	3	0	5	7	4	5	0	4	8	5	5	7	4	5	0	4	8	4	5	0	4	8	0	0	0	17	17	17
ATP6_DIALIGN-TXT_TRIMALA_RYt_UB	8	3	6	6	8	7	3	4	0	6	7	3	4	0	6	6	5	4	2	6	6	4	4	2	6	7	3	4	0	6	5	6	7	7	3	4	0	6	7	3	4	0	6	4	4	4	17	17	17
ATP6_DIALIGN-TXT_TRIMALA_2AA_UB	7	4	9	9	4	5	4	8	6	0	5	4	8	6	0	6	5	8	7	2	6	6	8	7	2	5	4	8	6	0	6	5	5	5	4	8	6	0	5	4	8	6	0	8	8	8	17	17	17
ATP6_DIALIGN-TXT_TRIMALG_CDN_UB	4	6	7	7	7	0	6	4	7	5	0	6	4	7	5	1	4	4	6	5	1	5	4	6	5	0	6	4	7	5	5	4	6	0	6	4	7	5	0	6	4	7	5	4	4	4	17	17	17
ATP6_DIALIGN-TXT_TRIMALG_DEG_UB	8	0	8	8	6	6	0	5	3	4	6	0	5	3	4	7	2	5	5	6	7	3	5	5	6	6	0	5	3	4	7	8	7	6	0	5	3	4	6	0	5	3	4	5	5	5	17	17	17
ATP6_DIALIGN-TXT_TRIMALG_DNA_UB	7	5	5	5	9	4	5	0	4	8	4	5	0	4	8	3	4	0	5	7	3	3	0	5	7	4	5	0	4	8	5	5	7	4	5	0	4	8	4	5	0	4	8	0	0	0	17	17	17
ATP6_DIALIGN-TXT_TRIMALG_RYt_UB	8	3	6	6	8	7	3	4	0	6	7	3	4	0	6	6	5	4	2	6	6	4	4	2	6	7	3	4	0	6	5	6	7	7	3	4	0	6	7	3	4	0	6	4	4	4	17	17	17
ATP6_DIALIGN-TXT_TRIMALG_2AA_UB	7	4	9	9	4	5	4	8	6	0	5	4	8	6	0	6	5	8	7	2	6	6	8	7	2	5	4	8	6	0	6	5	5	5	4	8	6	0	5	4	8	6	0	8	8	8	17	17	17
ATP6_DIALIGN-TXT_TRIMALP_DEG_UB	8	6	6	6	7	5	6	3	4	5	5	6	3	4	5	4	5	3	4	4	4	4	3	4	4	5	6	3	4	5	5	4	7	5	6	3	4	5	5	6	3	4	5	3	3	3	17	17	17
ATP6_DIALIGN-TXT_TRIMALP_DNA_UB	6	7	5	5	8	3	7	3	5	6	3	7	3	5	6	2	5	3	4	4	2	4	3	4	4	3	7	3	5	6	4	3	6	3	7	3	5	6	3	7	3	5	6	3	3	3	17	17	17
ATP6_DIALIGN-TXT_TRIMALP_RYt_UB	8	5	6	6	8	4	5	2	4	6	4	5	2	4	6	3	4	2	4	5	3	3	2	4	5	4	5	2	4	6	5	5	7	4	5	2	4	6	4	5	2	4	6	2	2	2	17	17	17
ATP6_DIALIGN-TXT_TRIMALS_DEG_UB	8	5	7	7	8	7	5	5	3	7	7	5	5	3	7	7	6	5	2	7	7	6	5	2	7	7	5	5	3	7	6	8	8	7	5	5	3	7	7	5	5	3	7	5	5	5	17	17	17
ATP6_DIALIGN-TXT_TRIMALS_DNA_UB	6	7	5	5	8	3	7	3	5	6	3	7	3	5	6	2	5	3	4	4	2	4	3	4	4	3	7	3	5	6	4	3	6	3	7	3	5	6	3	7	3	5	6	3	3	3	17	17	17
ATP6_DIALIGN-TXT_TRIMALS_RYt_UB	6	7	5	5	8	3	7	3	5	6	3	7	3	5	6	2	5	3	4	4	2	4	3	4	4	3	7	3	5	6	4	3	6	3	7	3	5	6	3	7	3	5	6	3	3	3	17	17	17
ATP6_DIALIGN-TXT_TRIMAL_CDN_UB	4	6	7	7	7	0	6	4	7	5	0	6	4	7	5	1	4	4	6	5	1	5	4	6	5	0	6	4	7	5	5	4	6	0	6	4	7	5	0	6	4	7	5	4	4	4	17	17	17
ATP6_DIALIGN-TXT_TRIMAL_DEG_UB	8	0	8	8	6	6	0	5	3	4	6	0	5	3	4	7	2	5	5	6	7	3	5	5	6	6	0	5	3	4	7	8	7	6	0	5	3	4	6	0	5	3	4	5	5	5	17	17	17
ATP6_DIALIGN-TXT_TRIMAL_DNA_UB	7	5	5	5	9	4	5	0	4	8	4	5	0	4	8	3	4	0	5	7	3	3	0	5	7	4	5	0	4	8	5	5	7	4	5	0	4	8	4	5	0	4	8	0	0	0	17	17	17
ATP6_DIALIGN-TXT_TRIMAL_RYt_UB	8	3	6	6	8	7	3	4	0	6	7	3	4	0	6	6	5	4	2	6	6	4	4	2	6	7	3	4	0	6	5	6	7	7	3	4	0	6	7	3	4	0	6	4	4	4	17	17	17
ATP6_DIALIGN-TXT_TRIMAL_2AA_UB	7	4	9	9	4	5	4	8	6	0	5	4	8	6	0	6	5	8	7	2	6	6	8	7	2	5	4	8	6	0	6	5	5	5	4	8	6	0	5	4	8	6	0	8	8	8	17	17	17
ATP6_FSA_GBLOCKSC_CDN_UB	5	7	6	6	8	1	7	3	6	6	1	7	3	6	6	0	5	3	5	4	0	4	3	5	4	1	7	3	6	6	4	3	5	1	7	3	6	6	1	7	3	6	6	3	3	3	17	17	17
ATP6_FSA_GBLOCKSC_DEG_UB	8	3	7	7	7	5	3	3	4	6	5	3	3	4	6	4	1	3	4	4	4	0	3	4	4	5	3	3	4	6	7	7	7	5	3	3	4	6	5	3	3	4	6	3	3	3	17	17	17
ATP6_FSA_GBLOCKSC_DNA_UB	7	5	5	5	9	4	5	0	4	8	4	5	0	4	8	3	4	0	5	7	3	3	0	5	7	4	5	0	4	8	5	5	7	4	5	0	4	8	4	5	0	4	8	0	0	0	17	17	17
ATP6_FSA_GBLOCKSC_RYt_UB	7	4	6	6	8	6	4	4	1	7	6	4	4	1	7	5	4	4	1	5	5	3	4	1	5	6	4	4	1	7	6	7	8	6	4	4	1	7	6	4	4	1	7	4	4	4	17	17	17
ATP6_FSA_GBLOCKSC_2AA_UB	7	6	8	8	5	5	6	7	6	2	5	6	7	6	2	4	5	7	5	0	4	4	7	5	0	5	6	7	6	2	6	5	5	5	6	7	6	2	5	6	7	6	2	7	7	7	17	17	17
ATP6_FSA_GBLOCKS_CDN_UB	5	7	6	6	8	1	7	3	6	6	1	7	3	6	6	0	5	3	5	4	0	4	3	5	4	1	7	3	6	6	4	3	5	1	7	3	6	6	1	7	3	6	6	3	3	3	17	17	17
ATP6_FSA_GBLOCKS_DEG_UB	8	3	7	7	7	5	3	3	4	6	5	3	3	4	6	4	1	3	4	4	4	0	3	4	4	5	3	3	4	6	7	7	7	5	3	3	4	6	5	3	3	4	6	3	3	3	17	17	17
ATP6_FSA_GBLOCKS_DNA_UB	7	5	5	5	9	4	5	0	4	8	4	5	0	4	8	3	4	0	5	7	3	3	0	5	7	4	5	0	4	8	5	5	7	4	5	0	4	8	4	5	0	4	8	0	0	0	17	17	17
ATP6_FSA_GBLOCKS_RYt_UB	7	4	6	6	8	6	4	4	1	7	6	4	4	1	7	5	4	4	1	5	5	3	4	1	5	6	4	4	1	7	6	7	8	6	4	4	1	7	6	4	4	1	7	4	4	4	17	17	17
ATP6_FSA_GBLOCKS_2AA_UB	7	6	8	8	5	5	6	7	6	2	5	6	7	6	2	4	5	7	5	0	4	4	7	5	0	5	6	7	6	2	6	5	5	5	6	7	6	2	5	6	7	6	2	7	7	7	17	17	17
ATP6_FSA_MAXALIGN_CDN_UB	4	6	7	7	7	0	6	4	7	5	0	6	4	7	5	1	4	4	6	5	1	5	4	6	5	0	6	4	7	5	5	4	6	0	6	4	7	5	0	6	4	7	5	4	4	4	17	17	17
ATP6_FSA_MAXALIGN_DEG_UB	8	0	8	8	6	6	0	5	3	4	6	0	5	3	4	7	2	5	5	6	7	3	5	5	6	6	0	5	3	4	7	8	7	6	0	5	3	4	6	0	5	3	4	5	5	5	17	17	17
ATP6_FSA_MAXALIGN_DNA_UB	7	5	5	5	9	4	5	0	4	8	4	5	0	4	8	3	4	0	5	7	3	3	0	5	7	4	5	0	4	8	5	5	7	4	5	0	4	8	4	5	0	4	8	0	0	0	17	17	17
ATP6_FSA_MAXALIGN_RYt_UB	8	3	6	6	8	7	3	4	0	6	7	3	4	0	6	6	5	4	2	6	6	4	4	2	6	7	3	4	0	6	5	6	7	7	3	4	0	6	7	3	4	0	6	4	4	4	17	17	17
ATP6_FSA_MAXALIGN_2AA_UB	7	4	9	9	4	5	4	8	6	0	5	4	8	6	0	6	5	8	7	2	6	6	8	7	2	5	4	8	6	0	6	5	5	5	4	8	6	0	5	4	8	6	0	8	8	8	17	17	17
ATP6_FSA_NOISY_DEG_UB	7	7	6	6	9	5	7	5	5	6	5	7	5	5	6	4	8	5	5	6	4	7	5	5	6	5	7	5	5	6	0	4	3	5	7	5	5	6	5	7	5	5	6	5	5	5	17	17	17
ATP6_FSA_NOISY_DNA_UB	7	8	7	7	8	4	8	5	6	5	4	8	5	6	5	3	8	5	7	5	3	7	5	7	5	4	8	5	6	5	4	0	5	4	8	5	6	5	4	8	5	6	5	5	5	5	17	17	17
ATP6_FSA_NOISY_RYt_UB	8	7	8	8	8	6	7	7	7	5	6	7	7	7	5	5	8	7	7	5	5	7	7	7	5	6	7	7	7	5	3	5	0	6	7	7	7	5	6	7	7	7	5	7	7	7	17	17	17
ATP6_FSA_PSARALIGN_CDN_UB	4	6	7	7	7	0	6	4	7	5	0	6	4	7	5	1	4	4	6	5	1	5	4	6	5	0	6	4	7	5	5	4	6	0	6	4	7	5	0	6	4	7	5	4	4	4	17	17	17
ATP6_FSA_PSARALIGN_DEG_UB	8	0	8	8	6	6	0	5	3	4	6	0	5	3	4	7	2	5	5	6	7	3	5	5	6	6	0	5	3	4	7	8	7	6	0	5	3	4	6	0	5	3	4	5	5	5	17	17	17
ATP6_FSA_PSARALIGN_DNA_UB	7	5	5	5	9	4	5	0	4	8	4	5	0	4	8	3	4	0	5	7	3	3	0	5	7	4	5	0	4	8	5	5	7	4	5	0	4	8	4	5	0	4	8	0	0	0	17	17	17
ATP6_FSA_PSARALIGN_RYt_UB	8	3	6	6	8	7	3	4	0	6	7	3	4	0	6	6	5	4	2	6	6	4	4	2	6	7	3	4	0	6	5	6	7	7	3	4	0	6	7	3	4	0	6	4	4	4	17	17	17
ATP6_FSA_PSARALIGN_2AA_UB	7	4	9	9	4	5	4	8	6	0	5	4	8	6	0	6	5	8	7	2	6	6	8	7	2	5	4	8	6	0	6	5	5	5	4	8	6	0	5	4	8	6	0	8	8	8	17	17	17
ATP6_FSA_TCSFMf_CDN_UB	4	6	7	7	7	0	6	4	7	5	0	6	4	7	5	1	4	4	6	5	1	5	4	6	5	0	6	4	7	5	5	4	6	0	6	4	7	5	0	6	4	7	5	4	4	4	17	17	17
ATP6_FSA_TCSFMf_DEG_UB	8	0	8	8	6	6	0	5	3	4	6	0	5	3	4	7	2	5	5	6	7	3	5	5	6	6	0	5	3	4	7	8	7	6	0	5	3	4	6	0	5	3	4	5	5	5	17	17	17
ATP6_FSA_TCSFMf_DNA_UB	7	5	5	5	9	4	5	0	4	8	4	5	0	4	8	3	4	0	5	7	3	3	0	5	7	4	5	0	4	8	5	5	7	4	5	0	4	8	4	5	0	4	8	0	0	0	17	17	17
ATP6_FSA_TCSFMf_RYt_UB	8	3	6	6	8	7	3	4	0	6	7	3	4	0	6	6	5	4	2	6	6	4	4	2	6	7	3	4	0	6	5	6	7	7	3	4	0	6	7	3	4	0	6	4	4	4	17	17	17
ATP6_FSA_TCSFMf_2AA_UB	7	4	9	9	4	5	4	8	6	0	5	4	8	6	0	6	5	8	7	2	6	6	8	7	2	5	4	8	6	0	6	5	5	5	4	8	6	0	5	4	8	6	0	8	8	8	17	17	17
ATP6_FSA_TCSFMw_DEG_UB	7	5	5	5	9	4	5	0	4	8	4	5	0	4	8	3	4	0	5	7	3	3	0	5	7	4	5	0	4	8	5	5	7	4	5	0	4	8	4	5	0	4	8	0	0	0	17	17	17
ATP6_FSA_TCSFMw_DNA_UB	7	5	5	5	9	4	5	0	4	8	4	5	0	4	8	3	4	0	5	7	3	3	0	5	7	4	5	0	4	8	5	5	7	4	5	0	4	8	4	5	0	4	8	0	0	0	17	17	17
ATP6_FSA_TCSFMw_RYt_UB	7	5	5	5	9	4	5	0	4	8	4	5	0	4	8	3	4	0	5	7	3	3	0	5	7	4	5	0	4	8	5	5	7	4	5	0	4	8	4	5	0	4	8	0	0	0	17	17	17
ATP6_FSA_TCSOGf_DEG_UB	17	17	17	17	17	16	17	16	17	17	16	17	16	17	17	16	16	16	17	17	16	16	16	17	17	16	17	16	17	17	17	16	17	16	17	16	17	17	16	17	16	17	17	16	16	16	14	14	16
ATP6_FSA_TCSOGf_DNA_UB	17	17	17	17	17	17	17	17	17	17	17	17	17	17	17	17	17	17	17	17	17	17	17	17	17	17	17	17	17	17	17	17	17	17	17	17	17	17	17	17	17	17	17	17	17	17	14	14	16
ATP6_FSA_TCSOGf_RYt_UB	17	17	17	17	17	16	17	16	17	17	16	17	16	17	17	16	16	16	17	17	16	16	16	17	17	16	17	16	17	17	17	16	17	16	17	16	17	17	16	17	16	17	17	16	16	16	16	16	15
ATP6_FSA_TCSOGw_DEG_UB	7	7	7	7	7	6	7	5	4	6	6	7	5	4	6	5	7	5	3	5	5	6	5	3	5	6	7	5	4	6	5	6	6	6	7	5	4	6	6	7	5	4	6	5	5	5	17	17	17
ATP6_FSA_TCSOGw_DNA_UB	7	6	5	5	9	6	6	3	3	8	6	6	3	3	8	5	7	3	2	7	5	6	3	2	7	6	6	3	3	8	4	6	6	6	6	3	3	8	6	6	3	3	8	3	3	3	17	17	17
ATP6_FSA_TCSOGw_RYt_UB	8	6	6	6	8	7	6	4	3	7	7	6	4	3	7	6	6	4	2	6	6	5	4	2	6	7	6	4	3	7	5	7	7	7	6	4	3	7	7	6	4	3	7	4	4	4	17	17	17
ATP6_FSA_TCSf_CDN_UB	4	6	7	7	7	0	6	4	7	5	0	6	4	7	5	1	4	4	6	5	1	5	4	6	5	0	6	4	7	5	5	4	6	0	6	4	7	5	0	6	4	7	5	4	4	4	17	17	17
ATP6_FSA_TCSf_DEG_UB	8	0	8	8	6	6	0	5	3	4	6	0	5	3	4	7	2	5	5	6	7	3	5	5	6	6	0	5	3	4	7	8	7	6	0	5	3	4	6	0	5	3	4	5	5	5	17	17	17
ATP6_FSA_TCSf_DNA_UB	7	5	5	5	9	4	5	0	4	8	4	5	0	4	8	3	4	0	5	7	3	3	0	5	7	4	5	0	4	8	5	5	7	4	5	0	4	8	4	5	0	4	8	0	0	0	17	17	17
ATP6_FSA_TCSf_RYt_UB	8	3	6	6	8	7	3	4	0	6	7	3	4	0	6	6	5	4	2	6	6	4	4	2	6	7	3	4	0	6	5	6	7	7	3	4	0	6	7	3	4	0	6	4	4	4	17	17	17
ATP6_FSA_TCSf_2AA_UB	7	4	9	9	4	5	4	8	6	0	5	4	8	6	0	6	5	8	7	2	6	6	8	7	2	5	4	8	6	0	6	5	5	5	4	8	6	0	5	4	8	6	0	8	8	8	17	17	17
ATP6_FSA_TCSw_DEG_UB	7	5	5	5	9	4	5	0	4	8	4	5	0	4	8	3	4	0	5	7	3	3	0	5	7	4	5	0	4	8	5	5	7	4	5	0	4	8	4	5	0	4	8	0	0	0	17	17	17
ATP6_FSA_TCSw_DNA_UB	7	5	5	5	9	4	5	0	4	8	4	5	0	4	8	3	4	0	5	7	3	3	0	5	7	4	5	0	4	8	5	5	7	4	5	0	4	8	4	5	0	4	8	0	0	0	17	17	17
ATP6_FSA_TCSw_RYt_UB	7	5	5	5	9	4	5	0	4	8	4	5	0	4	8	3	4	0	5	7	3	3	0	5	7	4	5	0	4	8	5	5	7	4	5	0	4	8	4	5	0	4	8	0	0	0	17	17	17
ATP6_FSA_TRIMALA_DEG_UB	7	5	9	9	4	6	5	7	7	2	6	5	7	7	2	7	5	7	7	3	7	6	7	7	3	6	5	7	7	2	8	7	7	6	5	7	7	2	6	5	7	7	2	7	7	7	17	17	17
ATP6_FSA_TRIMALA_DNA_UB	7	5	5	5	9	4	5	0	4	8	4	5	0	4	8	3	4	0	5	7	3	3	0	5	7	4	5	0	4	8	5	5	7	4	5	0	4	8	4	5	0	4	8	0	0	0	17	17	17
ATP6_FSA_TRIMALA_RYt_UB	7	5	6	6	8	6	5	5	3	6	6	5	5	3	6	5	5	5	2	4	5	4	5	2	4	6	5	5	3	6	6	7	8	6	5	5	3	6	6	5	5	3	6	5	5	5	17	17	17
ATP6_FSA_TRIMALG_DEG_UB	7	5	9	9	4	6	5	7	7	2	6	5	7	7	2	7	5	7	7	3	7	6	7	7	3	6	5	7	7	2	8	7	7	6	5	7	7	2	6	5	7	7	2	7	7	7	17	17	17
ATP6_FSA_TRIMALG_DNA_UB	7	5	5	5	9	4	5	0	4	8	4	5	0	4	8	3	4	0	5	7	3	3	0	5	7	4	5	0	4	8	5	5	7	4	5	0	4	8	4	5	0	4	8	0	0	0	17	17	17
ATP6_FSA_TRIMALG_RYt_UB	7	5	6	6	8	6	5	5	3	6	6	5	5	3	6	5	5	5	2	4	5	4	5	2	4	6	5	5	3	6	6	7	8	6	5	5	3	6	6	5	5	3	6	5	5	5	17	17	17
ATP6_FSA_TRIMALP_DEG_UB	8	6	6	6	7	5	6	3	4	5	5	6	3	4	5	4	5	3	4	4	4	4	3	4	4	5	6	3	4	5	5	4	7	5	6	3	4	5	5	6	3	4	5	3	3	3	17	17	17
ATP6_FSA_TRIMALP_DNA_UB	6	7	5	5	8	3	7	3	5	6	3	7	3	5	6	2	5	3	4	4	2	4	3	4	4	3	7	3	5	6	4	3	6	3	7	3	5	6	3	7	3	5	6	3	3	3	17	17	17
ATP6_FSA_TRIMALP_RYt_UB	8	5	6	6	8	4	5	2	4	6	4	5	2	4	6	3	4	2	4	5	3	3	2	4	5	4	5	2	4	6	5	5	7	4	5	2	4	6	4	5	2	4	6	2	2	2	17	17	17
ATP6_FSA_TRIMALS_DEG_UB	8	5	7	7	8	7	5	5	3	7	7	5	5	3	7	7	6	5	2	7	7	6	5	2	7	7	5	5	3	7	6	8	8	7	5	5	3	7	7	5	5	3	7	5	5	5	17	17	17
ATP6_FSA_TRIMALS_DNA_UB	6	7	5	5	8	3	7	3	5	6	3	7	3	5	6	2	5	3	4	4	2	4	3	4	4	3	7	3	5	6	4	3	6	3	7	3	5	6	3	7	3	5	6	3	3	3	17	17	17
ATP6_FSA_TRIMALS_RYt_UB	6	7	5	5	8	3	7	3	5	6	3	7	3	5	6	2	5	3	4	4	2	4	3	4	4	3	7	3	5	6	4	3	6	3	7	3	5	6	3	7	3	5	6	3	3	3	17	17	17
ATP6_FSA_TRIMAL_CDN_UB	4	6	7	7	7	0	6	4	7	5	0	6	4	7	5	1	4	4	6	5	1	5	4	6	5	0	6	4	7	5	5	4	6	0	6	4	7	5	0	6	4	7	5	4	4	4	17	17	17
ATP6_FSA_TRIMAL_DEG_UB	8	0	8	8	6	6	0	5	3	4	6	0	5	3	4	7	2	5	5	6	7	3	5	5	6	6	0	5	3	4	7	8	7	6	0	5	3	4	6	0	5	3	4	5	5	5	17	17	17
ATP6_FSA_TRIMAL_DNA_UB	7	5	5	5	9	4	5	0	4	8	4	5	0	4	8	3	4	0	5	7	3	3	0	5	7	4	5	0	4	8	5	5	7	4	5	0	4	8	4	5	0	4	8	0	0	0	17	17	17
ATP6_FSA_TRIMAL_RYt_UB	8	3	6	6	8	7	3	4	0	6	7	3	4	0	6	6	5	4	2	6	6	4	4	2	6	7	3	4	0	6	5	6	7	7	3	4	0	6	7	3	4	0	6	4	4	4	17	17	17
ATP6_FSA_TRIMAL_2AA_UB	7	4	9	9	4	5	4	8	6	0	5	4	8	6	0	6	5	8	7	2	6	6	8	7	2	5	4	8	6	0	6	5	5	5	4	8	6	0	5	4	8	6	0	8	8	8	17	17	17
ATP6_GRAMALIGN_GBLOCKSC_CDN_UB	4	6	7	7	7	2	6	6	6	4	2	6	6	6	4	3	6	6	5	4	3	7	6	5	4	2	6	6	6	4	5	5	6	2	6	6	6	4	2	6	6	6	4	6	6	6	17	17	17
ATP6_GRAMALIGN_GBLOCKSC_DEG_UB	8	3	8	8	5	7	3	7	5	2	7	3	7	5	2	8	4	7	6	4	8	5	7	6	4	7	3	7	5	2	7	7	7	7	3	7	5	2	7	3	7	5	2	7	7	7	17	17	17
ATP6_GRAMALIGN_GBLOCKSC_DNA_UB	7	5	5	5	9	4	5	0	4	8	4	5	0	4	8	3	4	0	5	7	3	3	0	5	7	4	5	0	4	8	5	5	7	4	5	0	4	8	4	5	0	4	8	0	0	0	17	17	17
ATP6_GRAMALIGN_GBLOCKSC_RYt_UB	8	3	6	6	8	7	3	4	0	6	7	3	4	0	6	6	5	4	2	6	6	4	4	2	6	7	3	4	0	6	5	6	7	7	3	4	0	6	7	3	4	0	6	4	4	4	17	17	17
ATP6_GRAMALIGN_GBLOCKSC_2AA_UB	7	4	9	9	4	5	4	8	6	0	5	4	8	6	0	6	5	8	7	2	6	6	8	7	2	5	4	8	6	0	6	5	5	5	4	8	6	0	5	4	8	6	0	8	8	8	17	17	17
ATP6_GRAMALIGN_GBLOCKS_DEG_UB	7	4	9	9	5	6	4	7	6	3	6	4	7	6	3	7	5	7	6	4	7	6	7	6	4	6	4	7	6	3	8	8	7	6	4	7	6	3	6	4	7	6	3	7	7	7	17	17	17
ATP6_GRAMALIGN_GBLOCKS_DNA_UB	7	5	5	5	9	4	5	0	4	8	4	5	0	4	8	3	4	0	5	7	3	3	0	5	7	4	5	0	4	8	5	5	7	4	5	0	4	8	4	5	0	4	8	0	0	0	17	17	17
ATP6_GRAMALIGN_GBLOCKS_RYt_UB	7	5	6	6	8	6	5	5	3	6	6	5	5	3	6	5	5	5	2	4	5	4	5	2	4	6	5	5	3	6	6	7	8	6	5	5	3	6	6	5	5	3	6	5	5	5	17	17	17
ATP6_GRAMALIGN_MAXALIGN_CDN_UB	4	6	7	7	7	0	6	4	7	5	0	6	4	7	5	1	4	4	6	5	1	5	4	6	5	0	6	4	7	5	5	4	6	0	6	4	7	5	0	6	4	7	5	4	4	4	17	17	17
ATP6_GRAMALIGN_MAXALIGN_DEG_UB	8	2	8	8	6	7	2	7	4	3	7	2	7	4	3	8	4	7	5	5	8	5	7	5	5	7	2	7	4	3	7	8	7	7	2	7	4	3	7	2	7	4	3	7	7	7	17	17	17
ATP6_GRAMALIGN_MAXALIGN_DNA_UB	7	5	5	5	9	4	5	0	4	8	4	5	0	4	8	3	4	0	5	7	3	3	0	5	7	4	5	0	4	8	5	5	7	4	5	0	4	8	4	5	0	4	8	0	0	0	17	17	17
ATP6_GRAMALIGN_MAXALIGN_RYt_UB	8	3	6	6	8	7	3	4	0	6	7	3	4	0	6	6	5	4	2	6	6	4	4	2	6	7	3	4	0	6	5	6	7	7	3	4	0	6	7	3	4	0	6	4	4	4	17	17	17
ATP6_GRAMALIGN_MAXALIGN_2AA_UB	7	4	9	9	4	5	4	8	6	0	5	4	8	6	0	6	5	8	7	2	6	6	8	7	2	5	4	8	6	0	6	5	5	5	4	8	6	0	5	4	8	6	0	8	8	8	17	17	17
ATP6_GRAMALIGN_NOISY_DEG_UB	9	9	8	8	9	9	9	8	9	9	9	9	8	9	9	8	9	8	9	8	8	8	8	9	8	9	9	8	9	9	7	9	7	9	9	8	9	9	9	9	8	9	9	8	8	8	17	17	17
ATP6_GRAMALIGN_NOISY_DNA_UB	6	9	7	7	8	3	9	5	7	6	3	9	5	7	6	2	7	5	6	4	2	6	5	6	4	3	9	5	7	6	5	1	6	3	9	5	7	6	3	9	5	7	6	5	5	5	17	17	17
ATP6_GRAMALIGN_NOISY_RYt_UB	6	7	7	7	7	4	7	6	7	5	4	7	6	7	5	3	6	6	5	3	3	5	6	5	3	4	7	6	7	5	3	5	2	4	7	6	7	5	4	7	6	7	5	6	6	6	17	17	17
ATP6_GRAMALIGN_PSARALIGN_CDN_UB	4	6	7	7	7	0	6	4	7	5	0	6	4	7	5	1	4	4	6	5	1	5	4	6	5	0	6	4	7	5	5	4	6	0	6	4	7	5	0	6	4	7	5	4	4	4	17	17	17
ATP6_GRAMALIGN_PSARALIGN_DEG_UB	8	2	8	8	6	7	2	7	4	3	7	2	7	4	3	8	4	7	5	5	8	5	7	5	5	7	2	7	4	3	7	8	7	7	2	7	4	3	7	2	7	4	3	7	7	7	17	17	17
ATP6_GRAMALIGN_PSARALIGN_DNA_UB	7	5	5	5	9	4	5	0	4	8	4	5	0	4	8	3	4	0	5	7	3	3	0	5	7	4	5	0	4	8	5	5	7	4	5	0	4	8	4	5	0	4	8	0	0	0	17	17	17
ATP6_GRAMALIGN_PSARALIGN_RYt_UB	8	3	6	6	8	7	3	4	0	6	7	3	4	0	6	6	5	4	2	6	6	4	4	2	6	7	3	4	0	6	5	6	7	7	3	4	0	6	7	3	4	0	6	4	4	4	17	17	17
ATP6_GRAMALIGN_PSARALIGN_2AA_UB	7	4	9	9	4	5	4	8	6	0	5	4	8	6	0	6	5	8	7	2	6	6	8	7	2	5	4	8	6	0	6	5	5	5	4	8	6	0	5	4	8	6	0	8	8	8	17	17	17
ATP6_GRAMALIGN_TCSFMf_CDN_UB	4	6	7	7	7	0	6	4	7	5	0	6	4	7	5	1	4	4	6	5	1	5	4	6	5	0	6	4	7	5	5	4	6	0	6	4	7	5	0	6	4	7	5	4	4	4	17	17	17
ATP6_GRAMALIGN_TCSFMf_DEG_UB	8	2	8	8	6	7	2	7	4	3	7	2	7	4	3	8	4	7	5	5	8	5	7	5	5	7	2	7	4	3	7	8	7	7	2	7	4	3	7	2	7	4	3	7	7	7	17	17	17
ATP6_GRAMALIGN_TCSFMf_DNA_UB	7	5	5	5	9	4	5	0	4	8	4	5	0	4	8	3	4	0	5	7	3	3	0	5	7	4	5	0	4	8	5	5	7	4	5	0	4	8	4	5	0	4	8	0	0	0	17	17	17
ATP6_GRAMALIGN_TCSFMf_RYt_UB	8	3	6	6	8	7	3	4	0	6	7	3	4	0	6	6	5	4	2	6	6	4	4	2	6	7	3	4	0	6	5	6	7	7	3	4	0	6	7	3	4	0	6	4	4	4	17	17	17
ATP6_GRAMALIGN_TCSFMf_2AA_UB	7	4	9	9	4	5	4	8	6	0	5	4	8	6	0	6	5	8	7	2	6	6	8	7	2	5	4	8	6	0	6	5	5	5	4	8	6	0	5	4	8	6	0	8	8	8	17	17	17
ATP6_GRAMALIGN_TCSFMw_DEG_UB	7	5	5	5	9	4	5	0	4	8	4	5	0	4	8	3	4	0	5	7	3	3	0	5	7	4	5	0	4	8	5	5	7	4	5	0	4	8	4	5	0	4	8	0	0	0	17	17	17
ATP6_GRAMALIGN_TCSFMw_DNA_UB	7	5	5	5	9	4	5	0	4	8	4	5	0	4	8	3	4	0	5	7	3	3	0	5	7	4	5	0	4	8	5	5	7	4	5	0	4	8	4	5	0	4	8	0	0	0	17	17	17
ATP6_GRAMALIGN_TCSFMw_RYt_UB	8	4	6	6	8	5	4	1	3	7	5	4	1	3	7	4	3	1	4	6	4	2	1	4	6	5	4	1	3	7	6	6	8	5	4	1	3	7	5	4	1	3	7	1	1	1	17	17	17
ATP6_GRAMALIGN_TCSOGf_DEG_UB	17	17	17	17	17	17	17	17	17	17	17	17	17	17	17	17	17	17	17	17	17	17	17	17	17	17	17	17	17	17	17	17	17	17	17	17	17	17	17	17	17	17	17	17	17	17	14	14	16
ATP6_GRAMALIGN_TCSOGf_DNA_UB	17	17	17	17	17	17	17	17	17	17	17	17	17	17	17	17	17	17	17	17	17	17	17	17	17	17	17	17	17	17	17	17	17	17	17	17	17	17	17	17	17	17	17	17	17	17	14	14	16
ATP6_GRAMALIGN_TCSOGf_RYt_UB	17	17	17	17	17	17	17	17	17	17	17	17	17	17	17	17	17	17	17	17	17	17	17	17	17	17	17	17	17	17	17	17	17	17	17	17	17	17	17	17	17	17	17	17	17	17	16	16	15
ATP6_GRAMALIGN_TCSOGw_DEG_UB	7	7	7	7	7	6	7	5	4	6	6	7	5	4	6	5	7	5	3	5	5	6	5	3	5	6	7	5	4	6	5	6	6	6	7	5	4	6	6	7	5	4	6	5	5	5	17	17	17
ATP6_GRAMALIGN_TCSOGw_DNA_UB	7	6	5	5	9	6	6	3	3	8	6	6	3	3	8	5	7	3	2	7	5	6	3	2	7	6	6	3	3	8	4	6	6	6	6	3	3	8	6	6	3	3	8	3	3	3	17	17	17
ATP6_GRAMALIGN_TCSOGw_RYt_UB	8	6	6	6	8	7	6	4	3	7	7	6	4	3	7	6	6	4	2	6	6	5	4	2	6	7	6	4	3	7	5	7	7	7	6	4	3	7	7	6	4	3	7	4	4	4	17	17	17
ATP6_GRAMALIGN_TCSf_CDN_UB	4	6	7	7	7	0	6	4	7	5	0	6	4	7	5	1	4	4	6	5	1	5	4	6	5	0	6	4	7	5	5	4	6	0	6	4	7	5	0	6	4	7	5	4	4	4	17	17	17
ATP6_GRAMALIGN_TCSf_DEG_UB	8	2	8	8	6	7	2	7	4	3	7	2	7	4	3	8	4	7	5	5	8	5	7	5	5	7	2	7	4	3	7	8	7	7	2	7	4	3	7	2	7	4	3	7	7	7	17	17	17
ATP6_GRAMALIGN_TCSf_DNA_UB	7	5	5	5	9	4	5	0	4	8	4	5	0	4	8	3	4	0	5	7	3	3	0	5	7	4	5	0	4	8	5	5	7	4	5	0	4	8	4	5	0	4	8	0	0	0	17	17	17
ATP6_GRAMALIGN_TCSf_RYt_UB	8	3	6	6	8	7	3	4	0	6	7	3	4	0	6	6	5	4	2	6	6	4	4	2	6	7	3	4	0	6	5	6	7	7	3	4	0	6	7	3	4	0	6	4	4	4	17	17	17
ATP6_GRAMALIGN_TCSf_2AA_UB	7	4	9	9	4	5	4	8	6	0	5	4	8	6	0	6	5	8	7	2	6	6	8	7	2	5	4	8	6	0	6	5	5	5	4	8	6	0	5	4	8	6	0	8	8	8	17	17	17
ATP6_GRAMALIGN_TCSw_DEG_UB	6	7	5	5	8	3	7	3	5	6	3	7	3	5	6	2	5	3	4	4	2	4	3	4	4	3	7	3	5	6	4	3	6	3	7	3	5	6	3	7	3	5	6	3	3	3	17	17	17
ATP6_GRAMALIGN_TCSw_DNA_UB	7	5	5	5	9	4	5	0	4	8	4	5	0	4	8	3	4	0	5	7	3	3	0	5	7	4	5	0	4	8	5	5	7	4	5	0	4	8	4	5	0	4	8	0	0	0	17	17	17
ATP6_GRAMALIGN_TCSw_RYt_UB	6	7	5	5	8	3	7	3	5	6	3	7	3	5	6	2	5	3	4	4	2	4	3	4	4	3	7	3	5	6	4	3	6	3	7	3	5	6	3	7	3	5	6	3	3	3	17	17	17
ATP6_GRAMALIGN_TRIMALA_CDN_UB	4	6	7	7	7	2	6	6	6	4	2	6	6	6	4	3	6	6	5	4	3	7	6	5	4	2	6	6	6	4	5	5	6	2	6	6	6	4	2	6	6	6	4	6	6	6	17	17	17
ATP6_GRAMALIGN_TRIMALA_DEG_UB	8	2	8	8	6	7	2	7	4	3	7	2	7	4	3	8	4	7	5	5	8	5	7	5	5	7	2	7	4	3	7	8	7	7	2	7	4	3	7	2	7	4	3	7	7	7	17	17	17
ATP6_GRAMALIGN_TRIMALA_DNA_UB	7	5	5	5	9	4	5	0	4	8	4	5	0	4	8	3	4	0	5	7	3	3	0	5	7	4	5	0	4	8	5	5	7	4	5	0	4	8	4	5	0	4	8	0	0	0	17	17	17
ATP6_GRAMALIGN_TRIMALA_RYt_UB	8	3	6	6	8	7	3	4	0	6	7	3	4	0	6	6	5	4	2	6	6	4	4	2	6	7	3	4	0	6	5	6	7	7	3	4	0	6	7	3	4	0	6	4	4	4	17	17	17
ATP6_GRAMALIGN_TRIMALA_2AA_UB	7	4	9	9	4	5	4	8	6	0	5	4	8	6	0	6	5	8	7	2	6	6	8	7	2	5	4	8	6	0	6	5	5	5	4	8	6	0	5	4	8	6	0	8	8	8	17	17	17
ATP6_GRAMALIGN_TRIMALG_CDN_UB	4	6	7	7	7	2	6	6	6	4	2	6	6	6	4	3	6	6	5	4	3	7	6	5	4	2	6	6	6	4	5	5	6	2	6	6	6	4	2	6	6	6	4	6	6	6	17	17	17
ATP6_GRAMALIGN_TRIMALG_DEG_UB	8	2	8	8	6	7	2	7	4	3	7	2	7	4	3	8	4	7	5	5	8	5	7	5	5	7	2	7	4	3	7	8	7	7	2	7	4	3	7	2	7	4	3	7	7	7	17	17	17
ATP6_GRAMALIGN_TRIMALG_DNA_UB	7	5	5	5	9	4	5	0	4	8	4	5	0	4	8	3	4	0	5	7	3	3	0	5	7	4	5	0	4	8	5	5	7	4	5	0	4	8	4	5	0	4	8	0	0	0	17	17	17
ATP6_GRAMALIGN_TRIMALG_RYt_UB	8	3	6	6	8	7	3	4	0	6	7	3	4	0	6	6	5	4	2	6	6	4	4	2	6	7	3	4	0	6	5	6	7	7	3	4	0	6	7	3	4	0	6	4	4	4	17	17	17
ATP6_GRAMALIGN_TRIMALG_2AA_UB	7	4	9	9	4	5	4	8	6	0	5	4	8	6	0	6	5	8	7	2	6	6	8	7	2	5	4	8	6	0	6	5	5	5	4	8	6	0	5	4	8	6	0	8	8	8	17	17	17
ATP6_GRAMALIGN_TRIMALP_DEG_UB	8	5	6	6	8	4	5	2	4	6	4	5	2	4	6	3	4	2	4	5	3	3	2	4	5	4	5	2	4	6	5	5	7	4	5	2	4	6	4	5	2	4	6	2	2	2	17	17	17
ATP6_GRAMALIGN_TRIMALP_DNA_UB	6	7	5	5	8	3	7	3	5	6	3	7	3	5	6	2	5	3	4	4	2	4	3	4	4	3	7	3	5	6	4	3	6	3	7	3	5	6	3	7	3	5	6	3	3	3	17	17	17
ATP6_GRAMALIGN_TRIMALP_RYt_UB	8	5	6	6	8	4	5	2	4	6	4	5	2	4	6	3	4	2	4	5	3	3	2	4	5	4	5	2	4	6	5	5	7	4	5	2	4	6	4	5	2	4	6	2	2	2	17	17	17
ATP6_GRAMALIGN_TRIMALS_DEG_UB	6	7	5	5	8	3	7	3	5	6	3	7	3	5	6	2	5	3	4	4	2	4	3	4	4	3	7	3	5	6	4	3	6	3	7	3	5	6	3	7	3	5	6	3	3	3	17	17	17
ATP6_GRAMALIGN_TRIMALS_DNA_UB	6	7	5	5	8	3	7	3	5	6	3	7	3	5	6	2	5	3	4	4	2	4	3	4	4	3	7	3	5	6	4	3	6	3	7	3	5	6	3	7	3	5	6	3	3	3	17	17	17
ATP6_GRAMALIGN_TRIMALS_RYt_UB	6	7	5	5	8	3	7	3	5	6	3	7	3	5	6	2	5	3	4	4	2	4	3	4	4	3	7	3	5	6	4	3	6	3	7	3	5	6	3	7	3	5	6	3	3	3	17	17	17
ATP6_GRAMALIGN_TRIMAL_CDN_UB	4	6	7	7	7	0	6	4	7	5	0	6	4	7	5	1	4	4	6	5	1	5	4	6	5	0	6	4	7	5	5	4	6	0	6	4	7	5	0	6	4	7	5	4	4	4	17	17	17
ATP6_GRAMALIGN_TRIMAL_DEG_UB	8	2	8	8	6	7	2	7	4	3	7	2	7	4	3	8	4	7	5	5	8	5	7	5	5	7	2	7	4	3	7	8	7	7	2	7	4	3	7	2	7	4	3	7	7	7	17	17	17
ATP6_GRAMALIGN_TRIMAL_DNA_UB	7	5	5	5	9	4	5	0	4	8	4	5	0	4	8	3	4	0	5	7	3	3	0	5	7	4	5	0	4	8	5	5	7	4	5	0	4	8	4	5	0	4	8	0	0	0	17	17	17
ATP6_GRAMALIGN_TRIMAL_RYt_UB	8	3	6	6	8	7	3	4	0	6	7	3	4	0	6	6	5	4	2	6	6	4	4	2	6	7	3	4	0	6	5	6	7	7	3	4	0	6	7	3	4	0	6	4	4	4	17	17	17
ATP6_GRAMALIGN_TRIMAL_2AA_UB	7	4	9	9	4	5	4	8	6	0	5	4	8	6	0	6	5	8	7	2	6	6	8	7	2	5	4	8	6	0	6	5	5	5	4	8	6	0	5	4	8	6	0	8	8	8	17	17	17
ATP6_KALIGN_GBLOCKSC_CDN_UB	6	6	7	7	7	2	6	4	5	5	2	6	4	5	5	1	4	4	4	3	1	3	4	4	3	2	6	4	5	5	5	4	6	2	6	4	5	5	2	6	4	5	5	4	4	4	17	17	17
ATP6_KALIGN_GBLOCKSC_DEG_UB	8	3	7	7	7	5	3	3	4	6	5	3	3	4	6	4	1	3	4	4	4	0	3	4	4	5	3	3	4	6	7	7	7	5	3	3	4	6	5	3	3	4	6	3	3	3	17	17	17
ATP6_KALIGN_GBLOCKSC_DNA_UB	7	5	5	5	9	4	5	0	4	8	4	5	0	4	8	3	4	0	5	7	3	3	0	5	7	4	5	0	4	8	5	5	7	4	5	0	4	8	4	5	0	4	8	0	0	0	17	17	17
ATP6_KALIGN_GBLOCKSC_RYt_UB	7	5	6	6	8	6	5	5	2	7	6	5	5	2	7	5	5	5	0	5	5	4	5	0	5	6	5	5	2	7	5	7	7	6	5	5	2	7	6	5	5	2	7	5	5	5	17	17	17
ATP6_KALIGN_GBLOCKSC_2AA_UB	7	6	8	8	5	5	6	7	6	2	5	6	7	6	2	4	5	7	5	0	4	4	7	5	0	5	6	7	6	2	6	5	5	5	6	7	6	2	5	6	7	6	2	7	7	7	17	17	17
ATP6_KALIGN_GBLOCKS_DEG_UB	8	2	8	8	6	7	2	5	3	5	7	2	5	3	5	8	3	5	4	6	8	4	5	4	6	7	2	5	3	5	8	9	8	7	2	5	3	5	7	2	5	3	5	5	5	5	17	17	17
ATP6_KALIGN_GBLOCKS_DNA_UB	7	5	5	5	9	4	5	0	4	8	4	5	0	4	8	3	4	0	5	7	3	3	0	5	7	4	5	0	4	8	5	5	7	4	5	0	4	8	4	5	0	4	8	0	0	0	17	17	17
ATP6_KALIGN_GBLOCKS_RYt_UB	8	4	6	6	8	7	4	3	1	7	7	4	3	1	7	6	5	3	2	6	6	4	3	2	6	7	4	3	1	7	6	7	8	7	4	3	1	7	7	4	3	1	7	3	3	3	17	17	17
ATP6_KALIGN_MAXALIGN_CDN_UB	4	6	7	7	7	0	6	4	7	5	0	6	4	7	5	1	4	4	6	5	1	5	4	6	5	0	6	4	7	5	5	4	6	0	6	4	7	5	0	6	4	7	5	4	4	4	17	17	17
ATP6_KALIGN_MAXALIGN_DEG_UB	8	0	8	8	6	6	0	5	3	4	6	0	5	3	4	7	2	5	5	6	7	3	5	5	6	6	0	5	3	4	7	8	7	6	0	5	3	4	6	0	5	3	4	5	5	5	17	17	17
ATP6_KALIGN_MAXALIGN_DNA_UB	7	5	5	5	9	4	5	0	4	8	4	5	0	4	8	3	4	0	5	7	3	3	0	5	7	4	5	0	4	8	5	5	7	4	5	0	4	8	4	5	0	4	8	0	0	0	17	17	17
ATP6_KALIGN_MAXALIGN_RYt_UB	8	3	6	6	8	7	3	4	0	6	7	3	4	0	6	6	5	4	2	6	6	4	4	2	6	7	3	4	0	6	5	6	7	7	3	4	0	6	7	3	4	0	6	4	4	4	17	17	17
ATP6_KALIGN_MAXALIGN_2AA_UB	7	4	9	9	4	5	4	8	6	0	5	4	8	6	0	6	5	8	7	2	6	6	8	7	2	5	4	8	6	0	6	5	5	5	4	8	6	0	5	4	8	6	0	8	8	8	17	17	17
ATP6_KALIGN_NOISY_DEG_UB	7	7	6	6	9	5	7	5	5	6	5	7	5	5	6	4	8	5	5	6	4	7	5	5	6	5	7	5	5	6	0	4	3	5	7	5	5	6	5	7	5	5	6	5	5	5	17	17	17
ATP6_KALIGN_NOISY_DNA_UB	7	8	7	7	8	4	8	5	6	5	4	8	5	6	5	3	8	5	7	5	3	7	5	7	5	4	8	5	6	5	4	0	5	4	8	5	6	5	4	8	5	6	5	5	5	5	17	17	17
ATP6_KALIGN_NOISY_RYt_UB	7	8	7	7	9	5	8	6	6	6	5	8	6	6	6	4	9	6	6	6	4	8	6	6	6	5	8	6	6	6	2	2	3	5	8	6	6	6	5	8	6	6	6	6	6	6	17	17	17
ATP6_KALIGN_PSARALIGN_CDN_UB	4	6	7	7	7	0	6	4	7	5	0	6	4	7	5	1	4	4	6	5	1	5	4	6	5	0	6	4	7	5	5	4	6	0	6	4	7	5	0	6	4	7	5	4	4	4	17	17	17
ATP6_KALIGN_PSARALIGN_DEG_UB	8	0	8	8	6	6	0	5	3	4	6	0	5	3	4	7	2	5	5	6	7	3	5	5	6	6	0	5	3	4	7	8	7	6	0	5	3	4	6	0	5	3	4	5	5	5	17	17	17
ATP6_KALIGN_PSARALIGN_DNA_UB	7	5	5	5	9	4	5	0	4	8	4	5	0	4	8	3	4	0	5	7	3	3	0	5	7	4	5	0	4	8	5	5	7	4	5	0	4	8	4	5	0	4	8	0	0	0	17	17	17
ATP6_KALIGN_PSARALIGN_RYt_UB	8	3	6	6	8	7	3	4	0	6	7	3	4	0	6	6	5	4	2	6	6	4	4	2	6	7	3	4	0	6	5	6	7	7	3	4	0	6	7	3	4	0	6	4	4	4	17	17	17
ATP6_KALIGN_PSARALIGN_2AA_UB	7	4	9	9	4	5	4	8	6	0	5	4	8	6	0	6	5	8	7	2	6	6	8	7	2	5	4	8	6	0	6	5	5	5	4	8	6	0	5	4	8	6	0	8	8	8	17	17	17
ATP6_KALIGN_TCSFMf_CDN_UB	4	6	7	7	7	0	6	4	7	5	0	6	4	7	5	1	4	4	6	5	1	5	4	6	5	0	6	4	7	5	5	4	6	0	6	4	7	5	0	6	4	7	5	4	4	4	17	17	17
ATP6_KALIGN_TCSFMf_DEG_UB	8	0	8	8	6	6	0	5	3	4	6	0	5	3	4	7	2	5	5	6	7	3	5	5	6	6	0	5	3	4	7	8	7	6	0	5	3	4	6	0	5	3	4	5	5	5	17	17	17
ATP6_KALIGN_TCSFMf_DNA_UB	7	5	5	5	9	4	5	0	4	8	4	5	0	4	8	3	4	0	5	7	3	3	0	5	7	4	5	0	4	8	5	5	7	4	5	0	4	8	4	5	0	4	8	0	0	0	17	17	17
ATP6_KALIGN_TCSFMf_RYt_UB	8	3	6	6	8	7	3	4	0	6	7	3	4	0	6	6	5	4	2	6	6	4	4	2	6	7	3	4	0	6	5	6	7	7	3	4	0	6	7	3	4	0	6	4	4	4	17	17	17
ATP6_KALIGN_TCSFMf_2AA_UB	7	4	9	9	4	5	4	8	6	0	5	4	8	6	0	6	5	8	7	2	6	6	8	7	2	5	4	8	6	0	6	5	5	5	4	8	6	0	5	4	8	6	0	8	8	8	17	17	17
ATP6_KALIGN_TCSFMw_DEG_UB	7	5	5	5	9	4	5	0	4	8	4	5	0	4	8	3	4	0	5	7	3	3	0	5	7	4	5	0	4	8	5	5	7	4	5	0	4	8	4	5	0	4	8	0	0	0	17	17	17
ATP6_KALIGN_TCSFMw_DNA_UB	7	5	5	5	9	4	5	0	4	8	4	5	0	4	8	3	4	0	5	7	3	3	0	5	7	4	5	0	4	8	5	5	7	4	5	0	4	8	4	5	0	4	8	0	0	0	17	17	17
ATP6_KALIGN_TCSFMw_RYt_UB	7	5	5	5	9	4	5	0	4	8	4	5	0	4	8	3	4	0	5	7	3	3	0	5	7	4	5	0	4	8	5	5	7	4	5	0	4	8	4	5	0	4	8	0	0	0	17	17	17
ATP6_KALIGN_TCSOGf_DEG_UB	17	17	17	17	17	17	17	17	17	17	17	17	17	17	17	17	17	17	17	17	17	17	17	17	17	17	17	17	17	17	17	17	17	17	17	17	17	17	17	17	17	17	17	17	17	17	14	14	16
ATP6_KALIGN_TCSOGf_DNA_UB	17	17	17	17	17	17	17	17	17	17	17	17	17	17	17	17	17	17	17	17	17	17	17	17	17	17	17	17	17	17	17	17	17	17	17	17	17	17	17	17	17	17	17	17	17	17	14	14	16
ATP6_KALIGN_TCSOGf_RYt_UB	17	17	17	17	17	17	17	17	17	17	17	17	17	17	17	17	17	17	17	17	17	17	17	17	17	17	17	17	17	17	17	17	17	17	17	17	17	17	17	17	17	17	17	17	17	17	16	16	15
ATP6_KALIGN_TCSOGw_DEG_UB	7	7	7	7	7	6	7	5	4	6	6	7	5	4	6	5	7	5	3	5	5	6	5	3	5	6	7	5	4	6	5	6	6	6	7	5	4	6	6	7	5	4	6	5	5	5	17	17	17
ATP6_KALIGN_TCSOGw_DNA_UB	7	6	5	5	9	6	6	3	3	8	6	6	3	3	8	5	7	3	2	7	5	6	3	2	7	6	6	3	3	8	4	6	6	6	6	3	3	8	6	6	3	3	8	3	3	3	17	17	17
ATP6_KALIGN_TCSOGw_RYt_UB	8	6	6	6	8	7	6	4	3	7	7	6	4	3	7	6	6	4	2	6	6	5	4	2	6	7	6	4	3	7	5	7	7	7	6	4	3	7	7	6	4	3	7	4	4	4	17	17	17
ATP6_KALIGN_TCSf_CDN_UB	4	6	7	7	7	0	6	4	7	5	0	6	4	7	5	1	4	4	6	5	1	5	4	6	5	0	6	4	7	5	5	4	6	0	6	4	7	5	0	6	4	7	5	4	4	4	17	17	17
ATP6_KALIGN_TCSf_DEG_UB	8	0	8	8	6	6	0	5	3	4	6	0	5	3	4	7	2	5	5	6	7	3	5	5	6	6	0	5	3	4	7	8	7	6	0	5	3	4	6	0	5	3	4	5	5	5	17	17	17
ATP6_KALIGN_TCSf_DNA_UB	7	5	5	5	9	4	5	0	4	8	4	5	0	4	8	3	4	0	5	7	3	3	0	5	7	4	5	0	4	8	5	5	7	4	5	0	4	8	4	5	0	4	8	0	0	0	17	17	17
ATP6_KALIGN_TCSf_RYt_UB	8	3	6	6	8	7	3	4	0	6	7	3	4	0	6	6	5	4	2	6	6	4	4	2	6	7	3	4	0	6	5	6	7	7	3	4	0	6	7	3	4	0	6	4	4	4	17	17	17
ATP6_KALIGN_TCSf_2AA_UB	7	4	9	9	4	5	4	8	6	0	5	4	8	6	0	6	5	8	7	2	6	6	8	7	2	5	4	8	6	0	6	5	5	5	4	8	6	0	5	4	8	6	0	8	8	8	17	17	17
ATP6_KALIGN_TCSw_DEG_UB	6	7	5	5	8	3	7	3	5	6	3	7	3	5	6	2	5	3	4	4	2	4	3	4	4	3	7	3	5	6	4	3	6	3	7	3	5	6	3	7	3	5	6	3	3	3	17	17	17
ATP6_KALIGN_TCSw_DNA_UB	7	5	5	5	9	4	5	0	4	8	4	5	0	4	8	3	4	0	5	7	3	3	0	5	7	4	5	0	4	8	5	5	7	4	5	0	4	8	4	5	0	4	8	0	0	0	17	17	17
ATP6_KALIGN_TCSw_RYt_UB	7	5	5	5	9	4	5	0	4	8	4	5	0	4	8	3	4	0	5	7	3	3	0	5	7	4	5	0	4	8	5	5	7	4	5	0	4	8	4	5	0	4	8	0	0	0	17	17	17
ATP6_KALIGN_TRIMALA_CDN_UB	5	7	6	6	8	1	7	3	6	6	1	7	3	6	6	0	5	3	5	4	0	4	3	5	4	1	7	3	6	6	4	3	5	1	7	3	6	6	1	7	3	6	6	3	3	3	17	17	17
ATP6_KALIGN_TRIMALA_DEG_UB	9	3	7	7	7	8	3	6	3	4	8	3	6	3	4	7	5	6	4	4	7	4	6	4	4	8	3	6	3	4	6	7	6	8	3	6	3	4	8	3	6	3	4	6	6	6	17	17	17
ATP6_KALIGN_TRIMALA_DNA_UB	7	5	5	5	9	4	5	0	4	8	4	5	0	4	8	3	4	0	5	7	3	3	0	5	7	4	5	0	4	8	5	5	7	4	5	0	4	8	4	5	0	4	8	0	0	0	17	17	17
ATP6_KALIGN_TRIMALA_RYt_UB	7	4	6	6	8	6	4	4	1	7	6	4	4	1	7	5	4	4	1	5	5	3	4	1	5	6	4	4	1	7	6	7	8	6	4	4	1	7	6	4	4	1	7	4	4	4	17	17	17
ATP6_KALIGN_TRIMALA_2AA_UB	7	6	8	8	5	5	6	7	6	2	5	6	7	6	2	4	5	7	5	0	4	4	7	5	0	5	6	7	6	2	6	5	5	5	6	7	6	2	5	6	7	6	2	7	7	7	17	17	17
ATP6_KALIGN_TRIMALG_CDN_UB	5	7	6	6	8	1	7	3	6	6	1	7	3	6	6	0	5	3	5	4	0	4	3	5	4	1	7	3	6	6	4	3	5	1	7	3	6	6	1	7	3	6	6	3	3	3	17	17	17
ATP6_KALIGN_TRIMALG_DEG_UB	9	3	7	7	7	8	3	6	3	4	8	3	6	3	4	7	5	6	4	4	7	4	6	4	4	8	3	6	3	4	6	7	6	8	3	6	3	4	8	3	6	3	4	6	6	6	17	17	17
ATP6_KALIGN_TRIMALG_DNA_UB	7	5	5	5	9	4	5	0	4	8	4	5	0	4	8	3	4	0	5	7	3	3	0	5	7	4	5	0	4	8	5	5	7	4	5	0	4	8	4	5	0	4	8	0	0	0	17	17	17
ATP6_KALIGN_TRIMALG_RYt_UB	7	4	6	6	8	6	4	4	1	7	6	4	4	1	7	5	4	4	1	5	5	3	4	1	5	6	4	4	1	7	6	7	8	6	4	4	1	7	6	4	4	1	7	4	4	4	17	17	17
ATP6_KALIGN_TRIMALG_2AA_UB	7	6	8	8	5	5	6	7	6	2	5	6	7	6	2	4	5	7	5	0	4	4	7	5	0	5	6	7	6	2	6	5	5	5	6	7	6	2	5	6	7	6	2	7	7	7	17	17	17
ATP6_KALIGN_TRIMALP_DEG_UB	7	7	5	5	8	4	7	2	5	6	4	7	2	5	6	3	6	2	5	5	3	5	2	5	5	4	7	2	5	6	4	3	6	4	7	2	5	6	4	7	2	5	6	2	2	2	17	17	17
ATP6_KALIGN_TRIMALP_DNA_UB	6	7	5	5	8	3	7	3	5	6	3	7	3	5	6	2	5	3	4	4	2	4	3	4	4	3	7	3	5	6	4	3	6	3	7	3	5	6	3	7	3	5	6	3	3	3	17	17	17
ATP6_KALIGN_TRIMALP_RYt_UB	7	5	5	5	9	4	5	0	4	8	4	5	0	4	8	3	4	0	5	7	3	3	0	5	7	4	5	0	4	8	5	5	7	4	5	0	4	8	4	5	0	4	8	0	0	0	17	17	17
ATP6_KALIGN_TRIMALS_DEG_UB	8	5	7	7	8	7	5	5	3	7	7	5	5	3	7	7	6	5	2	7	7	6	5	2	7	7	5	5	3	7	6	8	8	7	5	5	3	7	7	5	5	3	7	5	5	5	17	17	17
ATP6_KALIGN_TRIMALS_DNA_UB	6	7	5	5	8	3	7	3	5	6	3	7	3	5	6	2	5	3	4	4	2	4	3	4	4	3	7	3	5	6	4	3	6	3	7	3	5	6	3	7	3	5	6	3	3	3	17	17	17
ATP6_KALIGN_TRIMALS_RYt_UB	6	7	5	5	8	3	7	3	5	6	3	7	3	5	6	2	5	3	4	4	2	4	3	4	4	3	7	3	5	6	4	3	6	3	7	3	5	6	3	7	3	5	6	3	3	3	17	17	17
ATP6_KALIGN_TRIMAL_CDN_UB	4	6	7	7	7	0	6	4	7	5	0	6	4	7	5	1	4	4	6	5	1	5	4	6	5	0	6	4	7	5	5	4	6	0	6	4	7	5	0	6	4	7	5	4	4	4	17	17	17
ATP6_KALIGN_TRIMAL_DEG_UB	8	0	8	8	6	6	0	5	3	4	6	0	5	3	4	7	2	5	5	6	7	3	5	5	6	6	0	5	3	4	7	8	7	6	0	5	3	4	6	0	5	3	4	5	5	5	17	17	17
ATP6_KALIGN_TRIMAL_DNA_UB	7	5	5	5	9	4	5	0	4	8	4	5	0	4	8	3	4	0	5	7	3	3	0	5	7	4	5	0	4	8	5	5	7	4	5	0	4	8	4	5	0	4	8	0	0	0	17	17	17
ATP6_KALIGN_TRIMAL_RYt_UB	8	3	6	6	8	7	3	4	0	6	7	3	4	0	6	6	5	4	2	6	6	4	4	2	6	7	3	4	0	6	5	6	7	7	3	4	0	6	7	3	4	0	6	4	4	4	17	17	17
ATP6_KALIGN_TRIMAL_2AA_UB	7	4	9	9	4	5	4	8	6	0	5	4	8	6	0	6	5	8	7	2	6	6	8	7	2	5	4	8	6	0	6	5	5	5	4	8	6	0	5	4	8	6	0	8	8	8	17	17	17
ATP6_MAFFTEI_GBLOCKSC_CDN_UB	5	7	6	6	8	1	7	3	6	6	1	7	3	6	6	0	5	3	5	4	0	4	3	5	4	1	7	3	6	6	4	3	5	1	7	3	6	6	1	7	3	6	6	3	3	3	17	17	17
ATP6_MAFFTEI_GBLOCKSC_DEG_UB	8	3	7	7	7	5	3	3	4	6	5	3	3	4	6	4	1	3	4	4	4	0	3	4	4	5	3	3	4	6	7	7	7	5	3	3	4	6	5	3	3	4	6	3	3	3	17	17	17
ATP6_MAFFTEI_GBLOCKSC_DNA_UB	7	5	5	5	9	4	5	0	4	8	4	5	0	4	8	3	4	0	5	7	3	3	0	5	7	4	5	0	4	8	5	5	7	4	5	0	4	8	4	5	0	4	8	0	0	0	17	17	17
ATP6_MAFFTEI_GBLOCKSC_RYt_UB	7	5	5	5	9	4	5	0	4	8	4	5	0	4	8	3	4	0	5	7	3	3	0	5	7	4	5	0	4	8	5	5	7	4	5	0	4	8	4	5	0	4	8	0	0	0	17	17	17
ATP6_MAFFTEI_GBLOCKSC_2AA_UB	7	6	8	8	5	5	6	7	6	2	5	6	7	6	2	4	5	7	5	0	4	4	7	5	0	5	6	7	6	2	6	5	5	5	6	7	6	2	5	6	7	6	2	7	7	7	17	17	17
ATP6_MAFFTEI_GBLOCKS_DEG_UB	8	2	8	8	6	7	2	5	3	5	7	2	5	3	5	8	3	5	4	6	8	4	5	4	6	7	2	5	3	5	8	9	8	7	2	5	3	5	7	2	5	3	5	5	5	5	17	17	17
ATP6_MAFFTEI_GBLOCKS_DNA_UB	7	5	5	5	9	4	5	0	4	8	4	5	0	4	8	3	4	0	5	7	3	3	0	5	7	4	5	0	4	8	5	5	7	4	5	0	4	8	4	5	0	4	8	0	0	0	17	17	17
ATP6_MAFFTEI_GBLOCKS_RYt_UB	7	5	5	5	9	4	5	0	4	8	4	5	0	4	8	3	4	0	5	7	3	3	0	5	7	4	5	0	4	8	5	5	7	4	5	0	4	8	4	5	0	4	8	0	0	0	17	17	17
ATP6_MAFFTEI_MAXALIGN_CDN_UB	4	6	7	7	7	0	6	4	7	5	0	6	4	7	5	1	4	4	6	5	1	5	4	6	5	0	6	4	7	5	5	4	6	0	6	4	7	5	0	6	4	7	5	4	4	4	17	17	17
ATP6_MAFFTEI_MAXALIGN_DEG_UB	8	2	8	8	6	7	2	7	4	3	7	2	7	4	3	8	4	7	5	5	8	5	7	5	5	7	2	7	4	3	7	8	7	7	2	7	4	3	7	2	7	4	3	7	7	7	17	17	17
ATP6_MAFFTEI_MAXALIGN_DNA_UB	7	5	5	5	9	4	5	0	4	8	4	5	0	4	8	3	4	0	5	7	3	3	0	5	7	4	5	0	4	8	5	5	7	4	5	0	4	8	4	5	0	4	8	0	0	0	17	17	17
ATP6_MAFFTEI_MAXALIGN_RYt_UB	7	5	5	5	9	4	5	0	4	8	4	5	0	4	8	3	4	0	5	7	3	3	0	5	7	4	5	0	4	8	5	5	7	4	5	0	4	8	4	5	0	4	8	0	0	0	17	17	17
ATP6_MAFFTEI_MAXALIGN_2AA_UB	7	4	9	9	4	5	4	8	6	0	5	4	8	6	0	6	5	8	7	2	6	6	8	7	2	5	4	8	6	0	6	5	5	5	4	8	6	0	5	4	8	6	0	8	8	8	17	17	17
ATP6_MAFFTEI_NOISY_DEG_UB	7	9	7	7	10	5	9	6	7	8	5	9	6	7	8	4	8	6	5	6	4	7	6	5	6	5	9	6	7	8	2	4	5	5	9	6	7	8	5	9	6	7	8	6	6	6	17	17	17
ATP6_MAFFTEI_NOISY_DNA_UB	6	9	7	7	8	3	9	5	7	6	3	9	5	7	6	2	7	5	6	4	2	6	5	6	4	3	9	5	7	6	5	1	6	3	9	5	7	6	3	9	5	7	6	5	5	5	17	17	17
ATP6_MAFFTEI_NOISY_RYt_UB	6	9	7	7	8	3	9	5	7	6	3	9	5	7	6	2	7	5	6	4	2	6	5	6	4	3	9	5	7	6	5	1	6	3	9	5	7	6	3	9	5	7	6	5	5	5	17	17	17
ATP6_MAFFTEI_PSARALIGN_CDN_UB	4	6	7	7	7	0	6	4	7	5	0	6	4	7	5	1	4	4	6	5	1	5	4	6	5	0	6	4	7	5	5	4	6	0	6	4	7	5	0	6	4	7	5	4	4	4	17	17	17
ATP6_MAFFTEI_PSARALIGN_DEG_UB	8	2	8	8	6	7	2	7	4	3	7	2	7	4	3	8	4	7	5	5	8	5	7	5	5	7	2	7	4	3	7	8	7	7	2	7	4	3	7	2	7	4	3	7	7	7	17	17	17
ATP6_MAFFTEI_PSARALIGN_DNA_UB	7	5	5	5	9	4	5	0	4	8	4	5	0	4	8	3	4	0	5	7	3	3	0	5	7	4	5	0	4	8	5	5	7	4	5	0	4	8	4	5	0	4	8	0	0	0	17	17	17
ATP6_MAFFTEI_PSARALIGN_RYt_UB	7	5	5	5	9	4	5	0	4	8	4	5	0	4	8	3	4	0	5	7	3	3	0	5	7	4	5	0	4	8	5	5	7	4	5	0	4	8	4	5	0	4	8	0	0	0	17	17	17
ATP6_MAFFTEI_PSARALIGN_2AA_UB	7	4	9	9	4	5	4	8	6	0	5	4	8	6	0	6	5	8	7	2	6	6	8	7	2	5	4	8	6	0	6	5	5	5	4	8	6	0	5	4	8	6	0	8	8	8	17	17	17
ATP6_MAFFTEI_TCSFMf_CDN_UB	4	6	7	7	7	0	6	4	7	5	0	6	4	7	5	1	4	4	6	5	1	5	4	6	5	0	6	4	7	5	5	4	6	0	6	4	7	5	0	6	4	7	5	4	4	4	17	17	17
ATP6_MAFFTEI_TCSFMf_DEG_UB	8	2	8	8	6	7	2	7	4	3	7	2	7	4	3	8	4	7	5	5	8	5	7	5	5	7	2	7	4	3	7	8	7	7	2	7	4	3	7	2	7	4	3	7	7	7	17	17	17
ATP6_MAFFTEI_TCSFMf_DNA_UB	7	5	5	5	9	4	5	0	4	8	4	5	0	4	8	3	4	0	5	7	3	3	0	5	7	4	5	0	4	8	5	5	7	4	5	0	4	8	4	5	0	4	8	0	0	0	17	17	17
ATP6_MAFFTEI_TCSFMf_RYt_UB	7	5	5	5	9	4	5	0	4	8	4	5	0	4	8	3	4	0	5	7	3	3	0	5	7	4	5	0	4	8	5	5	7	4	5	0	4	8	4	5	0	4	8	0	0	0	17	17	17
ATP6_MAFFTEI_TCSFMf_2AA_UB	7	4	9	9	4	5	4	8	6	0	5	4	8	6	0	6	5	8	7	2	6	6	8	7	2	5	4	8	6	0	6	5	5	5	4	8	6	0	5	4	8	6	0	8	8	8	17	17	17
ATP6_MAFFTEI_TCSFMw_DEG_UB	7	5	5	5	9	4	5	0	4	8	4	5	0	4	8	3	4	0	5	7	3	3	0	5	7	4	5	0	4	8	5	5	7	4	5	0	4	8	4	5	0	4	8	0	0	0	17	17	17
ATP6_MAFFTEI_TCSFMw_DNA_UB	7	5	5	5	9	4	5	0	4	8	4	5	0	4	8	3	4	0	5	7	3	3	0	5	7	4	5	0	4	8	5	5	7	4	5	0	4	8	4	5	0	4	8	0	0	0	17	17	17
ATP6_MAFFTEI_TCSFMw_RYt_UB	7	5	5	5	9	4	5	0	4	8	4	5	0	4	8	3	4	0	5	7	3	3	0	5	7	4	5	0	4	8	5	5	7	4	5	0	4	8	4	5	0	4	8	0	0	0	17	17	17
ATP6_MAFFTEI_TCSOGf_DEG_UB	17	16	17	17	17	17	16	17	16	17	17	16	17	16	17	17	17	17	16	17	17	17	17	16	17	17	16	17	16	17	17	17	17	17	16	17	16	17	17	16	17	16	17	17	17	17	14	14	16
ATP6_MAFFTEI_TCSOGf_DNA_UB	17	17	17	17	17	17	17	17	17	17	17	17	17	17	17	17	17	17	17	17	17	17	17	17	17	17	17	17	17	17	17	17	17	17	17	17	17	17	17	17	17	17	17	17	17	17	14	14	16
ATP6_MAFFTEI_TCSOGf_RYt_UB	17	17	17	17	17	17	17	17	17	17	17	17	17	17	17	17	17	17	17	17	17	17	17	17	17	17	17	17	17	17	17	17	17	17	17	17	17	17	17	17	17	17	17	17	17	17	14	14	16
ATP6_MAFFTEI_TCSOGw_DEG_UB	7	7	7	7	7	6	7	5	4	6	6	7	5	4	6	5	7	5	3	5	5	6	5	3	5	6	7	5	4	6	5	6	6	6	7	5	4	6	6	7	5	4	6	5	5	5	17	17	17
ATP6_MAFFTEI_TCSOGw_DNA_UB	7	6	5	5	9	6	6	3	3	8	6	6	3	3	8	5	7	3	2	7	5	6	3	2	7	6	6	3	3	8	4	6	6	6	6	3	3	8	6	6	3	3	8	3	3	3	17	17	17
ATP6_MAFFTEI_TCSOGw_RYt_UB	7	6	5	5	9	6	6	3	3	8	6	6	3	3	8	5	7	3	2	7	5	6	3	2	7	6	6	3	3	8	4	6	6	6	6	3	3	8	6	6	3	3	8	3	3	3	17	17	17
ATP6_MAFFTEI_TCSf_CDN_UB	4	6	7	7	7	0	6	4	7	5	0	6	4	7	5	1	4	4	6	5	1	5	4	6	5	0	6	4	7	5	5	4	6	0	6	4	7	5	0	6	4	7	5	4	4	4	17	17	17
ATP6_MAFFTEI_TCSf_DEG_UB	8	2	8	8	6	7	2	7	4	3	7	2	7	4	3	8	4	7	5	5	8	5	7	5	5	7	2	7	4	3	7	8	7	7	2	7	4	3	7	2	7	4	3	7	7	7	17	17	17
ATP6_MAFFTEI_TCSf_DNA_UB	7	5	5	5	9	4	5	0	4	8	4	5	0	4	8	3	4	0	5	7	3	3	0	5	7	4	5	0	4	8	5	5	7	4	5	0	4	8	4	5	0	4	8	0	0	0	17	17	17
ATP6_MAFFTEI_TCSf_RYt_UB	7	5	5	5	9	4	5	0	4	8	4	5	0	4	8	3	4	0	5	7	3	3	0	5	7	4	5	0	4	8	5	5	7	4	5	0	4	8	4	5	0	4	8	0	0	0	17	17	17
ATP6_MAFFTEI_TCSf_2AA_UB	7	4	9	9	4	5	4	8	6	0	5	4	8	6	0	6	5	8	7	2	6	6	8	7	2	5	4	8	6	0	6	5	5	5	4	8	6	0	5	4	8	6	0	8	8	8	17	17	17
ATP6_MAFFTEI_TCSw_DEG_UB	6	7	5	5	8	3	7	3	5	6	3	7	3	5	6	2	5	3	4	4	2	4	3	4	4	3	7	3	5	6	4	3	6	3	7	3	5	6	3	7	3	5	6	3	3	3	17	17	17
ATP6_MAFFTEI_TCSw_DNA_UB	7	5	5	5	9	4	5	0	4	8	4	5	0	4	8	3	4	0	5	7	3	3	0	5	7	4	5	0	4	8	5	5	7	4	5	0	4	8	4	5	0	4	8	0	0	0	17	17	17
ATP6_MAFFTEI_TCSw_RYt_UB	7	5	5	5	9	4	5	0	4	8	4	5	0	4	8	3	4	0	5	7	3	3	0	5	7	4	5	0	4	8	5	5	7	4	5	0	4	8	4	5	0	4	8	0	0	0	17	17	17
ATP6_MAFFTEI_TRIMALA_CDN_UB	5	7	6	6	8	1	7	3	6	6	1	7	3	6	6	0	5	3	5	4	0	4	3	5	4	1	7	3	6	6	4	3	5	1	7	3	6	6	1	7	3	6	6	3	3	3	17	17	17
ATP6_MAFFTEI_TRIMALA_DEG_UB	9	3	7	7	7	8	3	6	3	4	8	3	6	3	4	7	5	6	4	4	7	4	6	4	4	8	3	6	3	4	6	7	6	8	3	6	3	4	8	3	6	3	4	6	6	6	17	17	17
ATP6_MAFFTEI_TRIMALA_DNA_UB	7	5	5	5	9	4	5	0	4	8	4	5	0	4	8	3	4	0	5	7	3	3	0	5	7	4	5	0	4	8	5	5	7	4	5	0	4	8	4	5	0	4	8	0	0	0	17	17	17
ATP6_MAFFTEI_TRIMALA_RYt_UB	7	5	5	5	9	4	5	0	4	8	4	5	0	4	8	3	4	0	5	7	3	3	0	5	7	4	5	0	4	8	5	5	7	4	5	0	4	8	4	5	0	4	8	0	0	0	17	17	17
ATP6_MAFFTEI_TRIMALA_2AA_UB	8	5	8	8	5	6	5	7	5	1	6	5	7	5	1	5	6	7	6	1	5	5	7	6	1	6	5	7	5	1	5	4	4	6	5	7	5	1	6	5	7	5	1	7	7	7	17	17	17
ATP6_MAFFTEI_TRIMALG_CDN_UB	5	7	6	6	8	1	7	3	6	6	1	7	3	6	6	0	5	3	5	4	0	4	3	5	4	1	7	3	6	6	4	3	5	1	7	3	6	6	1	7	3	6	6	3	3	3	17	17	17
ATP6_MAFFTEI_TRIMALG_DEG_UB	9	3	7	7	7	8	3	6	3	4	8	3	6	3	4	7	5	6	4	4	7	4	6	4	4	8	3	6	3	4	6	7	6	8	3	6	3	4	8	3	6	3	4	6	6	6	17	17	17
ATP6_MAFFTEI_TRIMALG_DNA_UB	7	5	5	5	9	4	5	0	4	8	4	5	0	4	8	3	4	0	5	7	3	3	0	5	7	4	5	0	4	8	5	5	7	4	5	0	4	8	4	5	0	4	8	0	0	0	17	17	17
ATP6_MAFFTEI_TRIMALG_RYt_UB	7	5	5	5	9	4	5	0	4	8	4	5	0	4	8	3	4	0	5	7	3	3	0	5	7	4	5	0	4	8	5	5	7	4	5	0	4	8	4	5	0	4	8	0	0	0	17	17	17
ATP6_MAFFTEI_TRIMALG_2AA_UB	8	5	8	8	5	6	5	7	5	1	6	5	7	5	1	5	6	7	6	1	5	5	7	6	1	6	5	7	5	1	5	4	4	6	5	7	5	1	6	5	7	5	1	7	7	7	17	17	17
ATP6_MAFFTEI_TRIMALP_DEG_UB	7	7	5	5	8	4	7	2	5	6	4	7	2	5	6	3	6	2	5	5	3	5	2	5	5	4	7	2	5	6	4	3	6	4	7	2	5	6	4	7	2	5	6	2	2	2	17	17	17
ATP6_MAFFTEI_TRIMALP_DNA_UB	6	7	5	5	8	3	7	3	5	6	3	7	3	5	6	2	5	3	4	4	2	4	3	4	4	3	7	3	5	6	4	3	6	3	7	3	5	6	3	7	3	5	6	3	3	3	17	17	17
ATP6_MAFFTEI_TRIMALP_RYt_UB	6	7	5	5	8	3	7	3	5	6	3	7	3	5	6	2	5	3	4	4	2	4	3	4	4	3	7	3	5	6	4	3	6	3	7	3	5	6	3	7	3	5	6	3	3	3	17	17	17
ATP6_MAFFTEI_TRIMALS_DEG_UB	8	5	7	7	8	7	5	5	3	7	7	5	5	3	7	7	6	5	2	7	7	6	5	2	7	7	5	5	3	7	6	8	8	7	5	5	3	7	7	5	5	3	7	5	5	5	17	17	17
ATP6_MAFFTEI_TRIMALS_DNA_UB	6	7	5	5	8	3	7	3	5	6	3	7	3	5	6	2	5	3	4	4	2	4	3	4	4	3	7	3	5	6	4	3	6	3	7	3	5	6	3	7	3	5	6	3	3	3	17	17	17
ATP6_MAFFTEI_TRIMALS_RYt_UB	6	7	5	5	8	3	7	3	5	6	3	7	3	5	6	2	5	3	4	4	2	4	3	4	4	3	7	3	5	6	4	3	6	3	7	3	5	6	3	7	3	5	6	3	3	3	17	17	17
ATP6_MAFFTEI_TRIMAL_CDN_UB	4	6	7	7	7	0	6	4	7	5	0	6	4	7	5	1	4	4	6	5	1	5	4	6	5	0	6	4	7	5	5	4	6	0	6	4	7	5	0	6	4	7	5	4	4	4	17	17	17
ATP6_MAFFTEI_TRIMAL_DEG_UB	8	2	8	8	6	7	2	7	4	3	7	2	7	4	3	8	4	7	5	5	8	5	7	5	5	7	2	7	4	3	7	8	7	7	2	7	4	3	7	2	7	4	3	7	7	7	17	17	17
ATP6_MAFFTEI_TRIMAL_DNA_UB	7	5	5	5	9	4	5	0	4	8	4	5	0	4	8	3	4	0	5	7	3	3	0	5	7	4	5	0	4	8	5	5	7	4	5	0	4	8	4	5	0	4	8	0	0	0	17	17	17
ATP6_MAFFTEI_TRIMAL_RYt_UB	7	5	5	5	9	4	5	0	4	8	4	5	0	4	8	3	4	0	5	7	3	3	0	5	7	4	5	0	4	8	5	5	7	4	5	0	4	8	4	5	0	4	8	0	0	0	17	17	17
ATP6_MAFFTEI_TRIMAL_2AA_UB	7	4	9	9	4	5	4	8	6	0	5	4	8	6	0	6	5	8	7	2	6	6	8	7	2	5	4	8	6	0	6	5	5	5	4	8	6	0	5	4	8	6	0	8	8	8	17	17	17
ATP6_MAFFTF2_GBLOCKSC_CDN_UB	6	6	7	7	7	2	6	4	5	5	2	6	4	5	5	1	4	4	4	3	1	3	4	4	3	2	6	4	5	5	5	4	6	2	6	4	5	5	2	6	4	5	5	4	4	4	17	17	17
ATP6_MAFFTF2_GBLOCKSC_DEG_UB	8	3	7	7	7	5	3	3	4	6	5	3	3	4	6	4	1	3	4	4	4	0	3	4	4	5	3	3	4	6	7	7	7	5	3	3	4	6	5	3	3	4	6	3	3	3	17	17	17
ATP6_MAFFTF2_GBLOCKSC_DNA_UB	7	5	5	5	9	4	5	0	4	8	4	5	0	4	8	3	4	0	5	7	3	3	0	5	7	4	5	0	4	8	5	5	7	4	5	0	4	8	4	5	0	4	8	0	0	0	17	17	17
ATP6_MAFFTF2_GBLOCKSC_RYt_UB	7	5	5	5	9	4	5	0	4	8	4	5	0	4	8	3	4	0	5	7	3	3	0	5	7	4	5	0	4	8	5	5	7	4	5	0	4	8	4	5	0	4	8	0	0	0	17	17	17
ATP6_MAFFTF2_GBLOCKSC_2AA_UB	7	6	8	8	5	5	6	7	6	2	5	6	7	6	2	4	5	7	5	0	4	4	7	5	0	5	6	7	6	2	6	5	5	5	6	7	6	2	5	6	7	6	2	7	7	7	17	17	17
ATP6_MAFFTF2_GBLOCKS_DEG_UB	8	2	8	8	6	7	2	5	3	5	7	2	5	3	5	8	3	5	4	6	8	4	5	4	6	7	2	5	3	5	8	9	8	7	2	5	3	5	7	2	5	3	5	5	5	5	17	17	17
ATP6_MAFFTF2_GBLOCKS_DNA_UB	7	5	5	5	9	4	5	0	4	8	4	5	0	4	8	3	4	0	5	7	3	3	0	5	7	4	5	0	4	8	5	5	7	4	5	0	4	8	4	5	0	4	8	0	0	0	17	17	17
ATP6_MAFFTF2_GBLOCKS_RYt_UB	7	5	5	5	9	4	5	0	4	8	4	5	0	4	8	3	4	0	5	7	3	3	0	5	7	4	5	0	4	8	5	5	7	4	5	0	4	8	4	5	0	4	8	0	0	0	17	17	17
ATP6_MAFFTF2_MAXALIGN_CDN_UB	4	6	7	7	7	0	6	4	7	5	0	6	4	7	5	1	4	4	6	5	1	5	4	6	5	0	6	4	7	5	5	4	6	0	6	4	7	5	0	6	4	7	5	4	4	4	17	17	17
ATP6_MAFFTF2_MAXALIGN_DEG_UB	8	0	8	8	6	6	0	5	3	4	6	0	5	3	4	7	2	5	5	6	7	3	5	5	6	6	0	5	3	4	7	8	7	6	0	5	3	4	6	0	5	3	4	5	5	5	17	17	17
ATP6_MAFFTF2_MAXALIGN_DNA_UB	7	5	5	5	9	4	5	0	4	8	4	5	0	4	8	3	4	0	5	7	3	3	0	5	7	4	5	0	4	8	5	5	7	4	5	0	4	8	4	5	0	4	8	0	0	0	17	17	17
ATP6_MAFFTF2_MAXALIGN_RYt_UB	7	5	5	5	9	4	5	0	4	8	4	5	0	4	8	3	4	0	5	7	3	3	0	5	7	4	5	0	4	8	5	5	7	4	5	0	4	8	4	5	0	4	8	0	0	0	17	17	17
ATP6_MAFFTF2_MAXALIGN_2AA_UB	7	4	9	9	4	5	4	8	6	0	5	4	8	6	0	6	5	8	7	2	6	6	8	7	2	5	4	8	6	0	6	5	5	5	4	8	6	0	5	4	8	6	0	8	8	8	17	17	17
ATP6_MAFFTF2_NOISY_DEG_UB	7	7	6	6	9	5	7	5	5	6	5	7	5	5	6	4	8	5	5	6	4	7	5	5	6	5	7	5	5	6	0	4	3	5	7	5	5	6	5	7	5	5	6	5	5	5	17	17	17
ATP6_MAFFTF2_NOISY_DNA_UB	7	8	7	7	8	4	8	5	6	5	4	8	5	6	5	3	8	5	7	5	3	7	5	7	5	4	8	5	6	5	4	0	5	4	8	5	6	5	4	8	5	6	5	5	5	5	17	17	17
ATP6_MAFFTF2_NOISY_RYt_UB	7	8	7	7	9	5	8	6	6	6	5	8	6	6	6	4	9	6	6	6	4	8	6	6	6	5	8	6	6	6	2	2	3	5	8	6	6	6	5	8	6	6	6	6	6	6	17	17	17
ATP6_MAFFTF2_PSARALIGN_CDN_UB	4	6	7	7	7	0	6	4	7	5	0	6	4	7	5	1	4	4	6	5	1	5	4	6	5	0	6	4	7	5	5	4	6	0	6	4	7	5	0	6	4	7	5	4	4	4	17	17	17
ATP6_MAFFTF2_PSARALIGN_DEG_UB	8	0	8	8	6	6	0	5	3	4	6	0	5	3	4	7	2	5	5	6	7	3	5	5	6	6	0	5	3	4	7	8	7	6	0	5	3	4	6	0	5	3	4	5	5	5	17	17	17
ATP6_MAFFTF2_PSARALIGN_DNA_UB	7	5	5	5	9	4	5	0	4	8	4	5	0	4	8	3	4	0	5	7	3	3	0	5	7	4	5	0	4	8	5	5	7	4	5	0	4	8	4	5	0	4	8	0	0	0	17	17	17
ATP6_MAFFTF2_PSARALIGN_RYt_UB	7	5	5	5	9	4	5	0	4	8	4	5	0	4	8	3	4	0	5	7	3	3	0	5	7	4	5	0	4	8	5	5	7	4	5	0	4	8	4	5	0	4	8	0	0	0	17	17	17
ATP6_MAFFTF2_PSARALIGN_2AA_UB	7	4	9	9	4	5	4	8	6	0	5	4	8	6	0	6	5	8	7	2	6	6	8	7	2	5	4	8	6	0	6	5	5	5	4	8	6	0	5	4	8	6	0	8	8	8	17	17	17
ATP6_MAFFTF2_TCSFMf_CDN_UB	4	6	7	7	7	0	6	4	7	5	0	6	4	7	5	1	4	4	6	5	1	5	4	6	5	0	6	4	7	5	5	4	6	0	6	4	7	5	0	6	4	7	5	4	4	4	17	17	17
ATP6_MAFFTF2_TCSFMf_DEG_UB	8	0	8	8	6	6	0	5	3	4	6	0	5	3	4	7	2	5	5	6	7	3	5	5	6	6	0	5	3	4	7	8	7	6	0	5	3	4	6	0	5	3	4	5	5	5	17	17	17
ATP6_MAFFTF2_TCSFMf_DNA_UB	7	5	5	5	9	4	5	0	4	8	4	5	0	4	8	3	4	0	5	7	3	3	0	5	7	4	5	0	4	8	5	5	7	4	5	0	4	8	4	5	0	4	8	0	0	0	17	17	17
ATP6_MAFFTF2_TCSFMf_RYt_UB	7	5	5	5	9	4	5	0	4	8	4	5	0	4	8	3	4	0	5	7	3	3	0	5	7	4	5	0	4	8	5	5	7	4	5	0	4	8	4	5	0	4	8	0	0	0	17	17	17
ATP6_MAFFTF2_TCSFMf_2AA_UB	7	4	9	9	4	5	4	8	6	0	5	4	8	6	0	6	5	8	7	2	6	6	8	7	2	5	4	8	6	0	6	5	5	5	4	8	6	0	5	4	8	6	0	8	8	8	17	17	17
ATP6_MAFFTF2_TCSFMw_DEG_UB	7	5	5	5	9	4	5	0	4	8	4	5	0	4	8	3	4	0	5	7	3	3	0	5	7	4	5	0	4	8	5	5	7	4	5	0	4	8	4	5	0	4	8	0	0	0	17	17	17
ATP6_MAFFTF2_TCSFMw_DNA_UB	7	5	5	5	9	4	5	0	4	8	4	5	0	4	8	3	4	0	5	7	3	3	0	5	7	4	5	0	4	8	5	5	7	4	5	0	4	8	4	5	0	4	8	0	0	0	17	17	17
ATP6_MAFFTF2_TCSFMw_RYt_UB	7	5	5	5	9	4	5	0	4	8	4	5	0	4	8	3	4	0	5	7	3	3	0	5	7	4	5	0	4	8	5	5	7	4	5	0	4	8	4	5	0	4	8	0	0	0	17	17	17
ATP6_MAFFTF2_TCSOGf_DEG_UB	17	17	17	17	17	17	17	17	17	17	17	17	17	17	17	17	17	17	17	17	17	17	17	17	17	17	17	17	17	17	17	17	17	17	17	17	17	17	17	17	17	17	17	17	17	17	14	14	16
ATP6_MAFFTF2_TCSOGf_DNA_UB	17	17	17	17	17	17	17	17	17	17	17	17	17	17	17	17	17	17	17	17	17	17	17	17	17	17	17	17	17	17	17	17	17	17	17	17	17	17	17	17	17	17	17	17	17	17	14	14	16
ATP6_MAFFTF2_TCSOGf_RYt_UB	17	17	17	17	17	17	17	17	17	17	17	17	17	17	17	17	17	17	17	17	17	17	17	17	17	17	17	17	17	17	17	17	17	17	17	17	17	17	17	17	17	17	17	17	17	17	14	14	16
ATP6_MAFFTF2_TCSOGw_DEG_UB	7	7	7	7	7	6	7	5	4	6	6	7	5	4	6	5	7	5	3	5	5	6	5	3	5	6	7	5	4	6	5	6	6	6	7	5	4	6	6	7	5	4	6	5	5	5	17	17	17
ATP6_MAFFTF2_TCSOGw_DNA_UB	7	6	5	5	9	6	6	3	3	8	6	6	3	3	8	5	7	3	2	7	5	6	3	2	7	6	6	3	3	8	4	6	6	6	6	3	3	8	6	6	3	3	8	3	3	3	17	17	17
ATP6_MAFFTF2_TCSOGw_RYt_UB	7	6	5	5	9	6	6	3	3	8	6	6	3	3	8	5	7	3	2	7	5	6	3	2	7	6	6	3	3	8	4	6	6	6	6	3	3	8	6	6	3	3	8	3	3	3	17	17	17
ATP6_MAFFTF2_TCSf_CDN_UB	4	6	7	7	7	0	6	4	7	5	0	6	4	7	5	1	4	4	6	5	1	5	4	6	5	0	6	4	7	5	5	4	6	0	6	4	7	5	0	6	4	7	5	4	4	4	17	17	17
ATP6_MAFFTF2_TCSf_DEG_UB	8	0	8	8	6	6	0	5	3	4	6	0	5	3	4	7	2	5	5	6	7	3	5	5	6	6	0	5	3	4	7	8	7	6	0	5	3	4	6	0	5	3	4	5	5	5	17	17	17
ATP6_MAFFTF2_TCSf_DNA_UB	7	5	5	5	9	4	5	0	4	8	4	5	0	4	8	3	4	0	5	7	3	3	0	5	7	4	5	0	4	8	5	5	7	4	5	0	4	8	4	5	0	4	8	0	0	0	17	17	17
ATP6_MAFFTF2_TCSf_RYt_UB	7	5	5	5	9	4	5	0	4	8	4	5	0	4	8	3	4	0	5	7	3	3	0	5	7	4	5	0	4	8	5	5	7	4	5	0	4	8	4	5	0	4	8	0	0	0	17	17	17
ATP6_MAFFTF2_TCSf_2AA_UB	7	4	9	9	4	5	4	8	6	0	5	4	8	6	0	6	5	8	7	2	6	6	8	7	2	5	4	8	6	0	6	5	5	5	4	8	6	0	5	4	8	6	0	8	8	8	17	17	17
ATP6_MAFFTF2_TCSw_DEG_UB	6	7	5	5	8	3	7	3	5	6	3	7	3	5	6	2	5	3	4	4	2	4	3	4	4	3	7	3	5	6	4	3	6	3	7	3	5	6	3	7	3	5	6	3	3	3	17	17	17
ATP6_MAFFTF2_TCSw_DNA_UB	7	5	5	5	9	4	5	0	4	8	4	5	0	4	8	3	4	0	5	7	3	3	0	5	7	4	5	0	4	8	5	5	7	4	5	0	4	8	4	5	0	4	8	0	0	0	17	17	17
ATP6_MAFFTF2_TCSw_RYt_UB	7	5	5	5	9	4	5	0	4	8	4	5	0	4	8	3	4	0	5	7	3	3	0	5	7	4	5	0	4	8	5	5	7	4	5	0	4	8	4	5	0	4	8	0	0	0	17	17	17
ATP6_MAFFTF2_TRIMALA_CDN_UB	5	7	6	6	8	1	7	3	6	6	1	7	3	6	6	0	5	3	5	4	0	4	3	5	4	1	7	3	6	6	4	3	5	1	7	3	6	6	1	7	3	6	6	3	3	3	17	17	17
ATP6_MAFFTF2_TRIMALA_DEG_UB	9	3	7	7	7	8	3	6	3	4	8	3	6	3	4	7	5	6	4	4	7	4	6	4	4	8	3	6	3	4	6	7	6	8	3	6	3	4	8	3	6	3	4	6	6	6	17	17	17
ATP6_MAFFTF2_TRIMALA_DNA_UB	7	5	5	5	9	4	5	0	4	8	4	5	0	4	8	3	4	0	5	7	3	3	0	5	7	4	5	0	4	8	5	5	7	4	5	0	4	8	4	5	0	4	8	0	0	0	17	17	17
ATP6_MAFFTF2_TRIMALA_RYt_UB	7	5	5	5	9	4	5	0	4	8	4	5	0	4	8	3	4	0	5	7	3	3	0	5	7	4	5	0	4	8	5	5	7	4	5	0	4	8	4	5	0	4	8	0	0	0	17	17	17
ATP6_MAFFTF2_TRIMALA_2AA_UB	7	6	8	8	5	5	6	7	6	2	5	6	7	6	2	4	5	7	5	0	4	4	7	5	0	5	6	7	6	2	6	5	5	5	6	7	6	2	5	6	7	6	2	7	7	7	17	17	17
ATP6_MAFFTF2_TRIMALG_CDN_UB	5	7	6	6	8	1	7	3	6	6	1	7	3	6	6	0	5	3	5	4	0	4	3	5	4	1	7	3	6	6	4	3	5	1	7	3	6	6	1	7	3	6	6	3	3	3	17	17	17
ATP6_MAFFTF2_TRIMALG_DEG_UB	9	3	7	7	7	8	3	6	3	4	8	3	6	3	4	7	5	6	4	4	7	4	6	4	4	8	3	6	3	4	6	7	6	8	3	6	3	4	8	3	6	3	4	6	6	6	17	17	17
ATP6_MAFFTF2_TRIMALG_DNA_UB	7	5	5	5	9	4	5	0	4	8	4	5	0	4	8	3	4	0	5	7	3	3	0	5	7	4	5	0	4	8	5	5	7	4	5	0	4	8	4	5	0	4	8	0	0	0	17	17	17
ATP6_MAFFTF2_TRIMALG_RYt_UB	7	5	5	5	9	4	5	0	4	8	4	5	0	4	8	3	4	0	5	7	3	3	0	5	7	4	5	0	4	8	5	5	7	4	5	0	4	8	4	5	0	4	8	0	0	0	17	17	17
ATP6_MAFFTF2_TRIMALG_2AA_UB	7	6	8	8	5	6	6	7	6	3	6	6	7	6	3	5	5	7	5	1	5	4	7	5	1	6	6	7	6	3	7	6	6	6	6	7	6	3	6	6	7	6	3	7	7	7	17	17	17
ATP6_MAFFTF2_TRIMALP_DEG_UB	7	7	5	5	8	4	7	2	5	6	4	7	2	5	6	3	6	2	5	5	3	5	2	5	5	4	7	2	5	6	4	3	6	4	7	2	5	6	4	7	2	5	6	2	2	2	17	17	17
ATP6_MAFFTF2_TRIMALP_DNA_UB	6	7	5	5	8	3	7	3	5	6	3	7	3	5	6	2	5	3	4	4	2	4	3	4	4	3	7	3	5	6	4	3	6	3	7	3	5	6	3	7	3	5	6	3	3	3	17	17	17
ATP6_MAFFTF2_TRIMALP_RYt_UB	6	7	5	5	8	3	7	3	5	6	3	7	3	5	6	2	5	3	4	4	2	4	3	4	4	3	7	3	5	6	4	3	6	3	7	3	5	6	3	7	3	5	6	3	3	3	17	17	17
ATP6_MAFFTF2_TRIMALS_DEG_UB	8	5	7	7	8	7	5	5	3	7	7	5	5	3	7	7	6	5	2	7	7	6	5	2	7	7	5	5	3	7	6	8	8	7	5	5	3	7	7	5	5	3	7	5	5	5	17	17	17
ATP6_MAFFTF2_TRIMALS_DNA_UB	6	7	5	5	8	3	7	3	5	6	3	7	3	5	6	2	5	3	4	4	2	4	3	4	4	3	7	3	5	6	4	3	6	3	7	3	5	6	3	7	3	5	6	3	3	3	17	17	17
ATP6_MAFFTF2_TRIMALS_RYt_UB	6	7	5	5	8	3	7	3	5	6	3	7	3	5	6	2	5	3	4	4	2	4	3	4	4	3	7	3	5	6	4	3	6	3	7	3	5	6	3	7	3	5	6	3	3	3	17	17	17
ATP6_MAFFTF2_TRIMAL_CDN_UB	4	6	7	7	7	0	6	4	7	5	0	6	4	7	5	1	4	4	6	5	1	5	4	6	5	0	6	4	7	5	5	4	6	0	6	4	7	5	0	6	4	7	5	4	4	4	17	17	17
ATP6_MAFFTF2_TRIMAL_DEG_UB	8	0	8	8	6	6	0	5	3	4	6	0	5	3	4	7	2	5	5	6	7	3	5	5	6	6	0	5	3	4	7	8	7	6	0	5	3	4	6	0	5	3	4	5	5	5	17	17	17
ATP6_MAFFTF2_TRIMAL_DNA_UB	7	5	5	5	9	4	5	0	4	8	4	5	0	4	8	3	4	0	5	7	3	3	0	5	7	4	5	0	4	8	5	5	7	4	5	0	4	8	4	5	0	4	8	0	0	0	17	17	17
ATP6_MAFFTF2_TRIMAL_RYt_UB	7	5	5	5	9	4	5	0	4	8	4	5	0	4	8	3	4	0	5	7	3	3	0	5	7	4	5	0	4	8	5	5	7	4	5	0	4	8	4	5	0	4	8	0	0	0	17	17	17
ATP6_MAFFTF2_TRIMAL_2AA_UB	7	4	9	9	4	5	4	8	6	0	5	4	8	6	0	6	5	8	7	2	6	6	8	7	2	5	4	8	6	0	6	5	5	5	4	8	6	0	5	4	8	6	0	8	8	8	17	17	17
ATP6_MUSCLE_GBLOCKSC_CDN_UB	5	7	6	6	8	1	7	3	6	6	1	7	3	6	6	0	5	3	5	4	0	4	3	5	4	1	7	3	6	6	4	3	5	1	7	3	6	6	1	7	3	6	6	3	3	3	17	17	17
ATP6_MUSCLE_GBLOCKSC_DEG_UB	8	3	7	7	7	5	3	3	4	6	5	3	3	4	6	4	1	3	4	4	4	0	3	4	4	5	3	3	4	6	7	7	7	5	3	3	4	6	5	3	3	4	6	3	3	3	17	17	17
ATP6_MUSCLE_GBLOCKSC_DNA_UB	7	5	5	5	9	4	5	0	4	8	4	5	0	4	8	3	4	0	5	7	3	3	0	5	7	4	5	0	4	8	5	5	7	4	5	0	4	8	4	5	0	4	8	0	0	0	17	17	17
ATP6_MUSCLE_GBLOCKSC_RYt_UB	7	4	6	6	8	6	4	4	1	7	6	4	4	1	7	5	4	4	1	5	5	3	4	1	5	6	4	4	1	7	6	7	8	6	4	4	1	7	6	4	4	1	7	4	4	4	17	17	17
ATP6_MUSCLE_GBLOCKSC_2AA_UB	7	6	8	8	5	5	6	7	6	2	5	6	7	6	2	4	5	7	5	0	4	4	7	5	0	5	6	7	6	2	6	5	5	5	6	7	6	2	5	6	7	6	2	7	7	7	17	17	17
ATP6_MUSCLE_GBLOCKS_CDN_UB	5	7	6	6	8	1	7	3	6	6	1	7	3	6	6	0	5	3	5	4	0	4	3	5	4	1	7	3	6	6	4	3	5	1	7	3	6	6	1	7	3	6	6	3	3	3	17	17	17
ATP6_MUSCLE_GBLOCKS_DEG_UB	8	3	7	7	7	5	3	3	4	6	5	3	3	4	6	4	1	3	4	4	4	0	3	4	4	5	3	3	4	6	7	7	7	5	3	3	4	6	5	3	3	4	6	3	3	3	17	17	17
ATP6_MUSCLE_GBLOCKS_DNA_UB	7	5	5	5	9	4	5	0	4	8	4	5	0	4	8	3	4	0	5	7	3	3	0	5	7	4	5	0	4	8	5	5	7	4	5	0	4	8	4	5	0	4	8	0	0	0	17	17	17
ATP6_MUSCLE_GBLOCKS_RYt_UB	7	4	6	6	8	6	4	4	1	7	6	4	4	1	7	5	4	4	1	5	5	3	4	1	5	6	4	4	1	7	6	7	8	6	4	4	1	7	6	4	4	1	7	4	4	4	17	17	17
ATP6_MUSCLE_GBLOCKS_2AA_UB	7	6	8	8	5	5	6	7	6	2	5	6	7	6	2	4	5	7	5	0	4	4	7	5	0	5	6	7	6	2	6	5	5	5	6	7	6	2	5	6	7	6	2	7	7	7	17	17	17
ATP6_MUSCLE_MAXALIGN_CDN_UB	4	6	7	7	7	0	6	4	7	5	0	6	4	7	5	1	4	4	6	5	1	5	4	6	5	0	6	4	7	5	5	4	6	0	6	4	7	5	0	6	4	7	5	4	4	4	17	17	17
ATP6_MUSCLE_MAXALIGN_DEG_UB	8	0	8	8	6	6	0	5	3	4	6	0	5	3	4	7	2	5	5	6	7	3	5	5	6	6	0	5	3	4	7	8	7	6	0	5	3	4	6	0	5	3	4	5	5	5	17	17	17
ATP6_MUSCLE_MAXALIGN_DNA_UB	7	5	5	5	9	4	5	0	4	8	4	5	0	4	8	3	4	0	5	7	3	3	0	5	7	4	5	0	4	8	5	5	7	4	5	0	4	8	4	5	0	4	8	0	0	0	17	17	17
ATP6_MUSCLE_MAXALIGN_RYt_UB	8	3	6	6	8	7	3	4	0	6	7	3	4	0	6	6	5	4	2	6	6	4	4	2	6	7	3	4	0	6	5	6	7	7	3	4	0	6	7	3	4	0	6	4	4	4	17	17	17
ATP6_MUSCLE_MAXALIGN_2AA_UB	7	4	9	9	4	5	4	8	6	0	5	4	8	6	0	6	5	8	7	2	6	6	8	7	2	5	4	8	6	0	6	5	5	5	4	8	6	0	5	4	8	6	0	8	8	8	17	17	17
ATP6_MUSCLE_NOISY_DEG_UB	7	9	7	7	10	5	9	6	7	8	5	9	6	7	8	4	8	6	5	6	4	7	6	5	6	5	9	6	7	8	2	4	5	5	9	6	7	8	5	9	6	7	8	6	6	6	17	17	17
ATP6_MUSCLE_NOISY_DNA_UB	6	9	7	7	8	3	9	5	7	6	3	9	5	7	6	2	7	5	6	4	2	6	5	6	4	3	9	5	7	6	5	1	6	3	9	5	7	6	3	9	5	7	6	5	5	5	17	17	17
ATP6_MUSCLE_NOISY_RYt_UB	6	9	7	7	8	3	9	5	7	6	3	9	5	7	6	2	7	5	6	4	2	6	5	6	4	3	9	5	7	6	5	1	6	3	9	5	7	6	3	9	5	7	6	5	5	5	17	17	17
ATP6_MUSCLE_PSARALIGN_CDN_UB	4	6	7	7	7	0	6	4	7	5	0	6	4	7	5	1	4	4	6	5	1	5	4	6	5	0	6	4	7	5	5	4	6	0	6	4	7	5	0	6	4	7	5	4	4	4	17	17	17
ATP6_MUSCLE_PSARALIGN_DEG_UB	8	0	8	8	6	6	0	5	3	4	6	0	5	3	4	7	2	5	5	6	7	3	5	5	6	6	0	5	3	4	7	8	7	6	0	5	3	4	6	0	5	3	4	5	5	5	17	17	17
ATP6_MUSCLE_PSARALIGN_DNA_UB	7	5	5	5	9	4	5	0	4	8	4	5	0	4	8	3	4	0	5	7	3	3	0	5	7	4	5	0	4	8	5	5	7	4	5	0	4	8	4	5	0	4	8	0	0	0	17	17	17
ATP6_MUSCLE_PSARALIGN_RYt_UB	8	3	6	6	8	7	3	4	0	6	7	3	4	0	6	6	5	4	2	6	6	4	4	2	6	7	3	4	0	6	5	6	7	7	3	4	0	6	7	3	4	0	6	4	4	4	17	17	17
ATP6_MUSCLE_PSARALIGN_2AA_UB	7	4	9	9	4	5	4	8	6	0	5	4	8	6	0	6	5	8	7	2	6	6	8	7	2	5	4	8	6	0	6	5	5	5	4	8	6	0	5	4	8	6	0	8	8	8	17	17	17
ATP6_MUSCLE_TCSFMf_CDN_UB	4	6	7	7	7	0	6	4	7	5	0	6	4	7	5	1	4	4	6	5	1	5	4	6	5	0	6	4	7	5	5	4	6	0	6	4	7	5	0	6	4	7	5	4	4	4	17	17	17
ATP6_MUSCLE_TCSFMf_DEG_UB	8	0	8	8	6	6	0	5	3	4	6	0	5	3	4	7	2	5	5	6	7	3	5	5	6	6	0	5	3	4	7	8	7	6	0	5	3	4	6	0	5	3	4	5	5	5	17	17	17
ATP6_MUSCLE_TCSFMf_DNA_UB	7	5	5	5	9	4	5	0	4	8	4	5	0	4	8	3	4	0	5	7	3	3	0	5	7	4	5	0	4	8	5	5	7	4	5	0	4	8	4	5	0	4	8	0	0	0	17	17	17
ATP6_MUSCLE_TCSFMf_RYt_UB	8	3	6	6	8	7	3	4	0	6	7	3	4	0	6	6	5	4	2	6	6	4	4	2	6	7	3	4	0	6	5	6	7	7	3	4	0	6	7	3	4	0	6	4	4	4	17	17	17
ATP6_MUSCLE_TCSFMf_2AA_UB	7	4	9	9	4	5	4	8	6	0	5	4	8	6	0	6	5	8	7	2	6	6	8	7	2	5	4	8	6	0	6	5	5	5	4	8	6	0	5	4	8	6	0	8	8	8	17	17	17
ATP6_MUSCLE_TCSFMw_DEG_UB	7	5	5	5	9	4	5	0	4	8	4	5	0	4	8	3	4	0	5	7	3	3	0	5	7	4	5	0	4	8	5	5	7	4	5	0	4	8	4	5	0	4	8	0	0	0	17	17	17
ATP6_MUSCLE_TCSFMw_DNA_UB	7	5	5	5	9	4	5	0	4	8	4	5	0	4	8	3	4	0	5	7	3	3	0	5	7	4	5	0	4	8	5	5	7	4	5	0	4	8	4	5	0	4	8	0	0	0	17	17	17
ATP6_MUSCLE_TCSFMw_RYt_UB	7	5	5	5	9	4	5	0	4	8	4	5	0	4	8	3	4	0	5	7	3	3	0	5	7	4	5	0	4	8	5	5	7	4	5	0	4	8	4	5	0	4	8	0	0	0	17	17	17
ATP6_MUSCLE_TCSOGf_DEG_UB	17	17	17	17	17	17	17	17	17	17	17	17	17	17	17	17	17	17	17	17	17	17	17	17	17	17	17	17	17	17	17	17	17	17	17	17	17	17	17	17	17	17	17	17	17	17	13	14	16
ATP6_MUSCLE_TCSOGf_DNA_UB	17	17	17	17	17	17	17	17	17	17	17	17	17	17	17	17	17	17	17	17	17	17	17	17	17	17	17	17	17	17	17	17	17	17	17	17	17	17	17	17	17	17	17	17	17	17	14	14	16
ATP6_MUSCLE_TCSOGf_RYt_UB	17	17	17	17	17	17	17	17	17	17	17	17	17	17	17	17	17	17	17	17	17	17	17	17	17	17	17	17	17	17	17	17	17	17	17	17	17	17	17	17	17	17	17	17	17	17	16	16	15
ATP6_MUSCLE_TCSOGw_DEG_UB	7	7	7	7	7	6	7	5	4	6	6	7	5	4	6	5	7	5	3	5	5	6	5	3	5	6	7	5	4	6	5	6	6	6	7	5	4	6	6	7	5	4	6	5	5	5	17	17	17
ATP6_MUSCLE_TCSOGw_DNA_UB	7	6	5	5	9	6	6	3	3	8	6	6	3	3	8	5	7	3	2	7	5	6	3	2	7	6	6	3	3	8	4	6	6	6	6	3	3	8	6	6	3	3	8	3	3	3	17	17	17
ATP6_MUSCLE_TCSOGw_RYt_UB	8	6	6	6	8	7	6	4	3	7	7	6	4	3	7	6	6	4	2	6	6	5	4	2	6	7	6	4	3	7	5	7	7	7	6	4	3	7	7	6	4	3	7	4	4	4	17	17	17
ATP6_MUSCLE_TCSf_CDN_UB	4	6	7	7	7	0	6	4	7	5	0	6	4	7	5	1	4	4	6	5	1	5	4	6	5	0	6	4	7	5	5	4	6	0	6	4	7	5	0	6	4	7	5	4	4	4	17	17	17
ATP6_MUSCLE_TCSf_DEG_UB	8	0	8	8	6	6	0	5	3	4	6	0	5	3	4	7	2	5	5	6	7	3	5	5	6	6	0	5	3	4	7	8	7	6	0	5	3	4	6	0	5	3	4	5	5	5	17	17	17
ATP6_MUSCLE_TCSf_DNA_UB	7	5	5	5	9	4	5	0	4	8	4	5	0	4	8	3	4	0	5	7	3	3	0	5	7	4	5	0	4	8	5	5	7	4	5	0	4	8	4	5	0	4	8	0	0	0	17	17	17
ATP6_MUSCLE_TCSf_RYt_UB	8	3	6	6	8	7	3	4	0	6	7	3	4	0	6	6	5	4	2	6	6	4	4	2	6	7	3	4	0	6	5	6	7	7	3	4	0	6	7	3	4	0	6	4	4	4	17	17	17
ATP6_MUSCLE_TCSf_2AA_UB	7	4	9	9	4	5	4	8	6	0	5	4	8	6	0	6	5	8	7	2	6	6	8	7	2	5	4	8	6	0	6	5	5	5	4	8	6	0	5	4	8	6	0	8	8	8	17	17	17
ATP6_MUSCLE_TCSw_DEG_UB	7	5	5	5	9	4	5	0	4	8	4	5	0	4	8	3	4	0	5	7	3	3	0	5	7	4	5	0	4	8	5	5	7	4	5	0	4	8	4	5	0	4	8	0	0	0	17	17	17
ATP6_MUSCLE_TCSw_DNA_UB	7	5	5	5	9	4	5	0	4	8	4	5	0	4	8	3	4	0	5	7	3	3	0	5	7	4	5	0	4	8	5	5	7	4	5	0	4	8	4	5	0	4	8	0	0	0	17	17	17
ATP6_MUSCLE_TCSw_RYt_UB	7	5	5	5	9	4	5	0	4	8	4	5	0	4	8	3	4	0	5	7	3	3	0	5	7	4	5	0	4	8	5	5	7	4	5	0	4	8	4	5	0	4	8	0	0	0	17	17	17
ATP6_MUSCLE_TRIMALA_CDN_UB	5	7	6	6	8	1	7	3	6	6	1	7	3	6	6	0	5	3	5	4	0	4	3	5	4	1	7	3	6	6	4	3	5	1	7	3	6	6	1	7	3	6	6	3	3	3	17	17	17
ATP6_MUSCLE_TRIMALA_DEG_UB	9	1	7	7	7	7	1	4	2	5	7	1	4	2	5	6	3	4	4	5	6	2	4	4	5	7	1	4	2	5	6	7	6	7	1	4	2	5	7	1	4	2	5	4	4	4	17	17	17
ATP6_MUSCLE_TRIMALA_DNA_UB	7	5	5	5	9	4	5	0	4	8	4	5	0	4	8	3	4	0	5	7	3	3	0	5	7	4	5	0	4	8	5	5	7	4	5	0	4	8	4	5	0	4	8	0	0	0	17	17	17
ATP6_MUSCLE_TRIMALA_RYt_UB	7	4	6	6	8	6	4	4	1	7	6	4	4	1	7	5	4	4	1	5	5	3	4	1	5	6	4	4	1	7	6	7	8	6	4	4	1	7	6	4	4	1	7	4	4	4	17	17	17
ATP6_MUSCLE_TRIMALA_2AA_UB	7	6	8	8	5	5	6	7	6	2	5	6	7	6	2	4	5	7	5	0	4	4	7	5	0	5	6	7	6	2	6	5	5	5	6	7	6	2	5	6	7	6	2	7	7	7	17	17	17
ATP6_MUSCLE_TRIMALG_CDN_UB	5	7	6	6	8	1	7	3	6	6	1	7	3	6	6	0	5	3	5	4	0	4	3	5	4	1	7	3	6	6	4	3	5	1	7	3	6	6	1	7	3	6	6	3	3	3	17	17	17
ATP6_MUSCLE_TRIMALG_DEG_UB	9	1	7	7	7	7	1	4	2	5	7	1	4	2	5	6	3	4	4	5	6	2	4	4	5	7	1	4	2	5	6	7	6	7	1	4	2	5	7	1	4	2	5	4	4	4	17	17	17
ATP6_MUSCLE_TRIMALG_DNA_UB	7	5	5	5	9	4	5	0	4	8	4	5	0	4	8	3	4	0	5	7	3	3	0	5	7	4	5	0	4	8	5	5	7	4	5	0	4	8	4	5	0	4	8	0	0	0	17	17	17
ATP6_MUSCLE_TRIMALG_RYt_UB	7	4	6	6	8	6	4	4	1	7	6	4	4	1	7	5	4	4	1	5	5	3	4	1	5	6	4	4	1	7	6	7	8	6	4	4	1	7	6	4	4	1	7	4	4	4	17	17	17
ATP6_MUSCLE_TRIMALG_2AA_UB	7	6	8	8	5	5	6	7	6	2	5	6	7	6	2	4	5	7	5	0	4	4	7	5	0	5	6	7	6	2	6	5	5	5	6	7	6	2	5	6	7	6	2	7	7	7	17	17	17
ATP6_MUSCLE_TRIMALP_DEG_UB	8	6	6	6	7	5	6	3	4	5	5	6	3	4	5	4	5	3	4	4	4	4	3	4	4	5	6	3	4	5	5	4	7	5	6	3	4	5	5	6	3	4	5	3	3	3	17	17	17
ATP6_MUSCLE_TRIMALP_DNA_UB	6	7	5	5	8	3	7	3	5	6	3	7	3	5	6	2	5	3	4	4	2	4	3	4	4	3	7	3	5	6	4	3	6	3	7	3	5	6	3	7	3	5	6	3	3	3	17	17	17
ATP6_MUSCLE_TRIMALP_RYt_UB	8	5	6	6	8	4	5	2	4	6	4	5	2	4	6	3	4	2	4	5	3	3	2	4	5	4	5	2	4	6	5	5	7	4	5	2	4	6	4	5	2	4	6	2	2	2	17	17	17
ATP6_MUSCLE_TRIMALS_DEG_UB	8	5	7	7	8	7	5	5	3	7	7	5	5	3	7	7	6	5	2	7	7	6	5	2	7	7	5	5	3	7	6	8	8	7	5	5	3	7	7	5	5	3	7	5	5	5	17	17	17
ATP6_MUSCLE_TRIMALS_DNA_UB	6	7	5	5	8	3	7	3	5	6	3	7	3	5	6	2	5	3	4	4	2	4	3	4	4	3	7	3	5	6	4	3	6	3	7	3	5	6	3	7	3	5	6	3	3	3	17	17	17
ATP6_MUSCLE_TRIMALS_RYt_UB	6	7	5	5	8	3	7	3	5	6	3	7	3	5	6	2	5	3	4	4	2	4	3	4	4	3	7	3	5	6	4	3	6	3	7	3	5	6	3	7	3	5	6	3	3	3	17	17	17
ATP6_MUSCLE_TRIMAL_CDN_UB	4	6	7	7	7	0	6	4	7	5	0	6	4	7	5	1	4	4	6	5	1	5	4	6	5	0	6	4	7	5	5	4	6	0	6	4	7	5	0	6	4	7	5	4	4	4	17	17	17
ATP6_MUSCLE_TRIMAL_DEG_UB	8	0	8	8	6	6	0	5	3	4	6	0	5	3	4	7	2	5	5	6	7	3	5	5	6	6	0	5	3	4	7	8	7	6	0	5	3	4	6	0	5	3	4	5	5	5	17	17	17
ATP6_MUSCLE_TRIMAL_DNA_UB	7	5	5	5	9	4	5	0	4	8	4	5	0	4	8	3	4	0	5	7	3	3	0	5	7	4	5	0	4	8	5	5	7	4	5	0	4	8	4	5	0	4	8	0	0	0	17	17	17
ATP6_MUSCLE_TRIMAL_RYt_UB	8	3	6	6	8	7	3	4	0	6	7	3	4	0	6	6	5	4	2	6	6	4	4	2	6	7	3	4	0	6	5	6	7	7	3	4	0	6	7	3	4	0	6	4	4	4	17	17	17
ATP6_MUSCLE_TRIMAL_2AA_UB	7	4	9	9	4	5	4	8	6	0	5	4	8	6	0	6	5	8	7	2	6	6	8	7	2	5	4	8	6	0	6	5	5	5	4	8	6	0	5	4	8	6	0	8	8	8	17	17	17
ATP6_OPAL_GBLOCKSC_CDN_UB	4	6	7	7	7	0	6	4	7	5	0	6	4	7	5	1	4	4	6	5	1	5	4	6	5	0	6	4	7	5	5	4	6	0	6	4	7	5	0	6	4	7	5	4	4	4	17	17	17
ATP6_OPAL_GBLOCKSC_DEG_UB	8	2	8	8	6	7	2	7	4	3	7	2	7	4	3	8	4	7	5	5	8	5	7	5	5	7	2	7	4	3	7	8	7	7	2	7	4	3	7	2	7	4	3	7	7	7	17	17	17
ATP6_OPAL_GBLOCKSC_DNA_UB	7	5	5	5	9	4	5	0	4	8	4	5	0	4	8	3	4	0	5	7	3	3	0	5	7	4	5	0	4	8	5	5	7	4	5	0	4	8	4	5	0	4	8	0	0	0	17	17	17
ATP6_OPAL_GBLOCKSC_RYt_UB	8	3	6	6	8	7	3	4	0	6	7	3	4	0	6	6	5	4	2	6	6	4	4	2	6	7	3	4	0	6	5	6	7	7	3	4	0	6	7	3	4	0	6	4	4	4	17	17	17
ATP6_OPAL_GBLOCKSC_2AA_UB	7	4	9	9	4	5	4	8	6	0	5	4	8	6	0	6	5	8	7	2	6	6	8	7	2	5	4	8	6	0	6	5	5	5	4	8	6	0	5	4	8	6	0	8	8	8	17	17	17
ATP6_OPAL_GBLOCKS_DEG_UB	7	5	9	9	4	6	5	7	7	2	6	5	7	7	2	7	5	7	7	3	7	6	7	7	3	6	5	7	7	2	8	7	7	6	5	7	7	2	6	5	7	7	2	7	7	7	17	17	17
ATP6_OPAL_GBLOCKS_DNA_UB	7	5	5	5	9	4	5	0	4	8	4	5	0	4	8	3	4	0	5	7	3	3	0	5	7	4	5	0	4	8	5	5	7	4	5	0	4	8	4	5	0	4	8	0	0	0	17	17	17
ATP6_OPAL_GBLOCKS_RYt_UB	7	5	6	6	8	6	5	5	3	6	6	5	5	3	6	5	5	5	2	4	5	4	5	2	4	6	5	5	3	6	6	7	8	6	5	5	3	6	6	5	5	3	6	5	5	5	17	17	17
ATP6_OPAL_MAXALIGN_CDN_UB	4	6	7	7	7	0	6	4	7	5	0	6	4	7	5	1	4	4	6	5	1	5	4	6	5	0	6	4	7	5	5	4	6	0	6	4	7	5	0	6	4	7	5	4	4	4	17	17	17
ATP6_OPAL_MAXALIGN_DEG_UB	8	0	8	8	6	6	0	5	3	4	6	0	5	3	4	7	2	5	5	6	7	3	5	5	6	6	0	5	3	4	7	8	7	6	0	5	3	4	6	0	5	3	4	5	5	5	17	17	17
ATP6_OPAL_MAXALIGN_DNA_UB	7	5	5	5	9	4	5	0	4	8	4	5	0	4	8	3	4	0	5	7	3	3	0	5	7	4	5	0	4	8	5	5	7	4	5	0	4	8	4	5	0	4	8	0	0	0	17	17	17
ATP6_OPAL_MAXALIGN_RYt_UB	8	3	6	6	8	7	3	4	0	6	7	3	4	0	6	6	5	4	2	6	6	4	4	2	6	7	3	4	0	6	5	6	7	7	3	4	0	6	7	3	4	0	6	4	4	4	17	17	17
ATP6_OPAL_MAXALIGN_2AA_UB	7	4	9	9	4	5	4	8	6	0	5	4	8	6	0	6	5	8	7	2	6	6	8	7	2	5	4	8	6	0	6	5	5	5	4	8	6	0	5	4	8	6	0	8	8	8	17	17	17
ATP6_OPAL_NOISY_DEG_UB	8	8	8	8	9	6	8	7	8	7	6	8	7	8	7	5	7	7	6	5	5	6	7	6	5	6	8	7	8	7	3	7	2	6	8	7	8	7	6	8	7	8	7	7	7	7	17	17	17
ATP6_OPAL_NOISY_DNA_UB	6	9	7	7	8	3	9	5	7	6	3	9	5	7	6	2	7	5	6	4	2	6	5	6	4	3	9	5	7	6	5	1	6	3	9	5	7	6	3	9	5	7	6	5	5	5	17	17	17
ATP6_OPAL_NOISY_RYt_UB	7	8	8	8	8	5	8	7	8	6	5	8	7	8	6	4	7	7	7	4	4	6	7	7	4	5	8	7	8	6	6	6	3	5	8	7	8	6	5	8	7	8	6	7	7	7	17	17	17
ATP6_OPAL_PSARALIGN_CDN_UB	4	6	7	7	7	0	6	4	7	5	0	6	4	7	5	1	4	4	6	5	1	5	4	6	5	0	6	4	7	5	5	4	6	0	6	4	7	5	0	6	4	7	5	4	4	4	17	17	17
ATP6_OPAL_PSARALIGN_DEG_UB	8	0	8	8	6	6	0	5	3	4	6	0	5	3	4	7	2	5	5	6	7	3	5	5	6	6	0	5	3	4	7	8	7	6	0	5	3	4	6	0	5	3	4	5	5	5	17	17	17
ATP6_OPAL_PSARALIGN_DNA_UB	7	5	5	5	9	4	5	0	4	8	4	5	0	4	8	3	4	0	5	7	3	3	0	5	7	4	5	0	4	8	5	5	7	4	5	0	4	8	4	5	0	4	8	0	0	0	17	17	17
ATP6_OPAL_PSARALIGN_RYt_UB	8	3	6	6	8	7	3	4	0	6	7	3	4	0	6	6	5	4	2	6	6	4	4	2	6	7	3	4	0	6	5	6	7	7	3	4	0	6	7	3	4	0	6	4	4	4	17	17	17
ATP6_OPAL_PSARALIGN_2AA_UB	7	4	9	9	4	5	4	8	6	0	5	4	8	6	0	6	5	8	7	2	6	6	8	7	2	5	4	8	6	0	6	5	5	5	4	8	6	0	5	4	8	6	0	8	8	8	17	17	17
ATP6_OPAL_TCSFMf_CDN_UB	4	6	7	7	7	0	6	4	7	5	0	6	4	7	5	1	4	4	6	5	1	5	4	6	5	0	6	4	7	5	5	4	6	0	6	4	7	5	0	6	4	7	5	4	4	4	17	17	17
ATP6_OPAL_TCSFMf_DEG_UB	8	0	8	8	6	6	0	5	3	4	6	0	5	3	4	7	2	5	5	6	7	3	5	5	6	6	0	5	3	4	7	8	7	6	0	5	3	4	6	0	5	3	4	5	5	5	17	17	17
ATP6_OPAL_TCSFMf_DNA_UB	7	5	5	5	9	4	5	0	4	8	4	5	0	4	8	3	4	0	5	7	3	3	0	5	7	4	5	0	4	8	5	5	7	4	5	0	4	8	4	5	0	4	8	0	0	0	17	17	17
ATP6_OPAL_TCSFMf_RYt_UB	8	3	6	6	8	7	3	4	0	6	7	3	4	0	6	6	5	4	2	6	6	4	4	2	6	7	3	4	0	6	5	6	7	7	3	4	0	6	7	3	4	0	6	4	4	4	17	17	17
ATP6_OPAL_TCSFMf_2AA_UB	7	4	9	9	4	5	4	8	6	0	5	4	8	6	0	6	5	8	7	2	6	6	8	7	2	5	4	8	6	0	6	5	5	5	4	8	6	0	5	4	8	6	0	8	8	8	17	17	17
ATP6_OPAL_TCSFMw_DEG_UB	7	5	5	5	9	4	5	0	4	8	4	5	0	4	8	3	4	0	5	7	3	3	0	5	7	4	5	0	4	8	5	5	7	4	5	0	4	8	4	5	0	4	8	0	0	0	17	17	17
ATP6_OPAL_TCSFMw_DNA_UB	7	5	5	5	9	4	5	0	4	8	4	5	0	4	8	3	4	0	5	7	3	3	0	5	7	4	5	0	4	8	5	5	7	4	5	0	4	8	4	5	0	4	8	0	0	0	17	17	17
ATP6_OPAL_TCSFMw_RYt_UB	8	4	6	6	8	5	4	1	3	7	5	4	1	3	7	4	3	1	4	6	4	2	1	4	6	5	4	1	3	7	6	6	8	5	4	1	3	7	5	4	1	3	7	1	1	1	17	17	17
ATP6_OPAL_TCSOGf_DEG_UB	17	17	17	17	17	17	17	17	17	17	17	17	17	17	17	17	17	17	17	17	17	17	17	17	17	17	17	17	17	17	17	17	17	17	17	17	17	17	17	17	17	17	17	17	17	17	14	14	16
ATP6_OPAL_TCSOGf_DNA_UB	17	17	17	17	17	17	17	17	17	17	17	17	17	17	17	17	17	17	17	17	17	17	17	17	17	17	17	17	17	17	17	17	17	17	17	17	17	17	17	17	17	17	17	17	17	17	14	14	16
ATP6_OPAL_TCSOGf_RYt_UB	17	17	17	17	17	17	17	17	17	17	17	17	17	17	17	17	17	17	17	17	17	17	17	17	17	17	17	17	17	17	17	17	17	17	17	17	17	17	17	17	17	17	17	17	17	17	16	16	14
ATP6_OPAL_TCSOGw_DEG_UB	7	7	7	7	7	6	7	5	4	6	6	7	5	4	6	5	7	5	3	5	5	6	5	3	5	6	7	5	4	6	5	6	6	6	7	5	4	6	6	7	5	4	6	5	5	5	17	17	17
ATP6_OPAL_TCSOGw_DNA_UB	7	6	5	5	9	6	6	3	3	8	6	6	3	3	8	5	7	3	2	7	5	6	3	2	7	6	6	3	3	8	4	6	6	6	6	3	3	8	6	6	3	3	8	3	3	3	17	17	17
ATP6_OPAL_TCSOGw_RYt_UB	8	6	6	6	8	7	6	4	3	7	7	6	4	3	7	6	6	4	2	6	6	5	4	2	6	7	6	4	3	7	5	7	7	7	6	4	3	7	7	6	4	3	7	4	4	4	17	17	17
ATP6_OPAL_TCSf_CDN_UB	4	6	7	7	7	0	6	4	7	5	0	6	4	7	5	1	4	4	6	5	1	5	4	6	5	0	6	4	7	5	5	4	6	0	6	4	7	5	0	6	4	7	5	4	4	4	17	17	17
ATP6_OPAL_TCSf_DEG_UB	8	0	8	8	6	6	0	5	3	4	6	0	5	3	4	7	2	5	5	6	7	3	5	5	6	6	0	5	3	4	7	8	7	6	0	5	3	4	6	0	5	3	4	5	5	5	17	17	17
ATP6_OPAL_TCSf_DNA_UB	7	5	5	5	9	4	5	0	4	8	4	5	0	4	8	3	4	0	5	7	3	3	0	5	7	4	5	0	4	8	5	5	7	4	5	0	4	8	4	5	0	4	8	0	0	0	17	17	17
ATP6_OPAL_TCSf_RYt_UB	8	3	6	6	8	7	3	4	0	6	7	3	4	0	6	6	5	4	2	6	6	4	4	2	6	7	3	4	0	6	5	6	7	7	3	4	0	6	7	3	4	0	6	4	4	4	17	17	17
ATP6_OPAL_TCSf_2AA_UB	7	4	9	9	4	5	4	8	6	0	5	4	8	6	0	6	5	8	7	2	6	6	8	7	2	5	4	8	6	0	6	5	5	5	4	8	6	0	5	4	8	6	0	8	8	8	17	17	17
ATP6_OPAL_TCSw_DEG_UB	7	5	5	5	9	4	5	0	4	8	4	5	0	4	8	3	4	0	5	7	3	3	0	5	7	4	5	0	4	8	5	5	7	4	5	0	4	8	4	5	0	4	8	0	0	0	17	17	17
ATP6_OPAL_TCSw_DNA_UB	7	5	5	5	9	4	5	0	4	8	4	5	0	4	8	3	4	0	5	7	3	3	0	5	7	4	5	0	4	8	5	5	7	4	5	0	4	8	4	5	0	4	8	0	0	0	17	17	17
ATP6_OPAL_TCSw_RYt_UB	7	5	5	5	9	4	5	0	4	8	4	5	0	4	8	3	4	0	5	7	3	3	0	5	7	4	5	0	4	8	5	5	7	4	5	0	4	8	4	5	0	4	8	0	0	0	17	17	17
ATP6_OPAL_TRIMALA_CDN_UB	4	6	7	7	7	0	6	4	7	5	0	6	4	7	5	1	4	4	6	5	1	5	4	6	5	0	6	4	7	5	5	4	6	0	6	4	7	5	0	6	4	7	5	4	4	4	17	17	17
ATP6_OPAL_TRIMALA_DEG_UB	8	0	8	8	6	6	0	5	3	4	6	0	5	3	4	7	2	5	5	6	7	3	5	5	6	6	0	5	3	4	7	8	7	6	0	5	3	4	6	0	5	3	4	5	5	5	17	17	17
ATP6_OPAL_TRIMALA_DNA_UB	7	5	5	5	9	4	5	0	4	8	4	5	0	4	8	3	4	0	5	7	3	3	0	5	7	4	5	0	4	8	5	5	7	4	5	0	4	8	4	5	0	4	8	0	0	0	17	17	17
ATP6_OPAL_TRIMALA_RYt_UB	8	3	6	6	8	7	3	4	0	6	7	3	4	0	6	6	5	4	2	6	6	4	4	2	6	7	3	4	0	6	5	6	7	7	3	4	0	6	7	3	4	0	6	4	4	4	17	17	17
ATP6_OPAL_TRIMALA_2AA_UB	7	4	9	9	4	5	4	8	6	0	5	4	8	6	0	6	5	8	7	2	6	6	8	7	2	5	4	8	6	0	6	5	5	5	4	8	6	0	5	4	8	6	0	8	8	8	17	17	17
ATP6_OPAL_TRIMALG_CDN_UB	4	6	7	7	7	0	6	4	7	5	0	6	4	7	5	1	4	4	6	5	1	5	4	6	5	0	6	4	7	5	5	4	6	0	6	4	7	5	0	6	4	7	5	4	4	4	17	17	17
ATP6_OPAL_TRIMALG_DEG_UB	8	0	8	8	6	6	0	5	3	4	6	0	5	3	4	7	2	5	5	6	7	3	5	5	6	6	0	5	3	4	7	8	7	6	0	5	3	4	6	0	5	3	4	5	5	5	17	17	17
ATP6_OPAL_TRIMALG_DNA_UB	7	5	5	5	9	4	5	0	4	8	4	5	0	4	8	3	4	0	5	7	3	3	0	5	7	4	5	0	4	8	5	5	7	4	5	0	4	8	4	5	0	4	8	0	0	0	17	17	17
ATP6_OPAL_TRIMALG_RYt_UB	8	3	6	6	8	7	3	4	0	6	7	3	4	0	6	6	5	4	2	6	6	4	4	2	6	7	3	4	0	6	5	6	7	7	3	4	0	6	7	3	4	0	6	4	4	4	17	17	17
ATP6_OPAL_TRIMALG_2AA_UB	7	4	9	9	4	5	4	8	6	0	5	4	8	6	0	6	5	8	7	2	6	6	8	7	2	5	4	8	6	0	6	5	5	5	4	8	6	0	5	4	8	6	0	8	8	8	17	17	17
ATP6_OPAL_TRIMALP_DEG_UB	7	7	5	5	8	4	7	2	5	6	4	7	2	5	6	3	6	2	5	5	3	5	2	5	5	4	7	2	5	6	4	3	6	4	7	2	5	6	4	7	2	5	6	2	2	2	17	17	17
ATP6_OPAL_TRIMALP_DNA_UB	6	7	5	5	8	3	7	3	5	6	3	7	3	5	6	2	5	3	4	4	2	4	3	4	4	3	7	3	5	6	4	3	6	3	7	3	5	6	3	7	3	5	6	3	3	3	17	17	17
ATP6_OPAL_TRIMALP_RYt_UB	8	4	6	6	8	5	4	1	3	7	5	4	1	3	7	4	3	1	4	6	4	2	1	4	6	5	4	1	3	7	6	6	8	5	4	1	3	7	5	4	1	3	7	1	1	1	17	17	17
ATP6_OPAL_TRIMALS_DEG_UB	10	9	9	9	10	7	9	6	8	8	7	9	6	8	8	7	8	6	8	8	7	8	6	8	8	7	9	6	8	8	8	7	10	7	9	6	8	8	7	9	6	8	8	6	6	6	17	17	17
ATP6_OPAL_TRIMALS_DNA_UB	6	7	5	5	8	3	7	3	5	6	3	7	3	5	6	2	5	3	4	4	2	4	3	4	4	3	7	3	5	6	4	3	6	3	7	3	5	6	3	7	3	5	6	3	3	3	17	17	17
ATP6_OPAL_TRIMALS_RYt_UB	6	7	5	5	8	3	7	3	5	6	3	7	3	5	6	2	5	3	4	4	2	4	3	4	4	3	7	3	5	6	4	3	6	3	7	3	5	6	3	7	3	5	6	3	3	3	17	17	17
ATP6_OPAL_TRIMAL_CDN_UB	4	6	7	7	7	0	6	4	7	5	0	6	4	7	5	1	4	4	6	5	1	5	4	6	5	0	6	4	7	5	5	4	6	0	6	4	7	5	0	6	4	7	5	4	4	4	17	17	17
ATP6_OPAL_TRIMAL_DEG_UB	8	0	8	8	6	6	0	5	3	4	6	0	5	3	4	7	2	5	5	6	7	3	5	5	6	6	0	5	3	4	7	8	7	6	0	5	3	4	6	0	5	3	4	5	5	5	17	17	17
ATP6_OPAL_TRIMAL_DNA_UB	7	5	5	5	9	4	5	0	4	8	4	5	0	4	8	3	4	0	5	7	3	3	0	5	7	4	5	0	4	8	5	5	7	4	5	0	4	8	4	5	0	4	8	0	0	0	17	17	17
ATP6_OPAL_TRIMAL_RYt_UB	8	3	6	6	8	7	3	4	0	6	7	3	4	0	6	6	5	4	2	6	6	4	4	2	6	7	3	4	0	6	5	6	7	7	3	4	0	6	7	3	4	0	6	4	4	4	17	17	17
ATP6_OPAL_TRIMAL_2AA_UB	7	4	9	9	4	5	4	8	6	0	5	4	8	6	0	6	5	8	7	2	6	6	8	7	2	5	4	8	6	0	6	5	5	5	4	8	6	0	5	4	8	6	0	8	8	8	17	17	17
ATP6_PRANKCDF_GBLOCKSC_CDN_UB	5	7	6	6	8	1	7	3	6	6	1	7	3	6	6	0	5	3	5	4	0	4	3	5	4	1	7	3	6	6	4	3	5	1	7	3	6	6	1	7	3	6	6	3	3	3	17	17	17
ATP6_PRANKCDF_GBLOCKSC_DEG_UB	8	3	7	7	7	5	3	3	4	6	5	3	3	4	6	4	1	3	4	4	4	0	3	4	4	5	3	3	4	6	7	7	7	5	3	3	4	6	5	3	3	4	6	3	3	3	17	17	17
ATP6_PRANKCDF_GBLOCKSC_DNA_UB	7	5	5	5	9	4	5	0	4	8	4	5	0	4	8	3	4	0	5	7	3	3	0	5	7	4	5	0	4	8	5	5	7	4	5	0	4	8	4	5	0	4	8	0	0	0	17	17	17
ATP6_PRANKCDF_GBLOCKSC_RYt_UB	7	5	6	6	8	6	5	5	2	7	6	5	5	2	7	5	5	5	0	5	5	4	5	0	5	6	5	5	2	7	5	7	7	6	5	5	2	7	6	5	5	2	7	5	5	5	17	17	17
ATP6_PRANKCDF_GBLOCKSC_2AA_UB	7	6	8	8	5	5	6	7	6	2	5	6	7	6	2	4	5	7	5	0	4	4	7	5	0	5	6	7	6	2	6	5	5	5	6	7	6	2	5	6	7	6	2	7	7	7	17	17	17
ATP6_PRANKCDF_GBLOCKS_CDN_UB	5	7	6	6	8	1	7	3	6	6	1	7	3	6	6	0	5	3	5	4	0	4	3	5	4	1	7	3	6	6	4	3	5	1	7	3	6	6	1	7	3	6	6	3	3	3	17	17	17
ATP6_PRANKCDF_GBLOCKS_DEG_UB	8	3	7	7	7	5	3	3	4	6	5	3	3	4	6	4	1	3	4	4	4	0	3	4	4	5	3	3	4	6	7	7	7	5	3	3	4	6	5	3	3	4	6	3	3	3	17	17	17
ATP6_PRANKCDF_GBLOCKS_DNA_UB	7	5	5	5	9	4	5	0	4	8	4	5	0	4	8	3	4	0	5	7	3	3	0	5	7	4	5	0	4	8	5	5	7	4	5	0	4	8	4	5	0	4	8	0	0	0	17	17	17
ATP6_PRANKCDF_GBLOCKS_RYt_UB	7	5	6	6	8	6	5	5	2	7	6	5	5	2	7	5	5	5	0	5	5	4	5	0	5	6	5	5	2	7	5	7	7	6	5	5	2	7	6	5	5	2	7	5	5	5	17	17	17
ATP6_PRANKCDF_GBLOCKS_2AA_UB	7	6	8	8	5	5	6	7	6	2	5	6	7	6	2	4	5	7	5	0	4	4	7	5	0	5	6	7	6	2	6	5	5	5	6	7	6	2	5	6	7	6	2	7	7	7	17	17	17
ATP6_PRANKCDF_MAXALIGN_CDN_UB	4	6	7	7	7	0	6	4	7	5	0	6	4	7	5	1	4	4	6	5	1	5	4	6	5	0	6	4	7	5	5	4	6	0	6	4	7	5	0	6	4	7	5	4	4	4	17	17	17
ATP6_PRANKCDF_MAXALIGN_DEG_UB	8	0	8	8	6	6	0	5	3	4	6	0	5	3	4	7	2	5	5	6	7	3	5	5	6	6	0	5	3	4	7	8	7	6	0	5	3	4	6	0	5	3	4	5	5	5	17	17	17
ATP6_PRANKCDF_MAXALIGN_DNA_UB	6	7	5	5	8	3	7	3	5	6	3	7	3	5	6	2	5	3	4	4	2	4	3	4	4	3	7	3	5	6	4	3	6	3	7	3	5	6	3	7	3	5	6	3	3	3	17	17	17
ATP6_PRANKCDF_MAXALIGN_RYt_UB	8	3	6	6	8	7	3	4	0	6	7	3	4	0	6	6	5	4	2	6	6	4	4	2	6	7	3	4	0	6	5	6	7	7	3	4	0	6	7	3	4	0	6	4	4	4	17	17	17
ATP6_PRANKCDF_MAXALIGN_2AA_UB	7	4	9	9	4	5	4	8	6	0	5	4	8	6	0	6	5	8	7	2	6	6	8	7	2	5	4	8	6	0	6	5	5	5	4	8	6	0	5	4	8	6	0	8	8	8	17	17	17
ATP6_PRANKCDF_NOISY_DEG_UB	7	8	8	8	8	5	8	7	8	6	5	8	7	8	6	4	7	7	7	4	4	6	7	7	4	5	8	7	8	6	6	6	3	5	8	7	8	6	5	8	7	8	6	7	7	7	17	17	17
ATP6_PRANKCDF_NOISY_DNA_UB	7	8	7	7	8	4	8	5	6	5	4	8	5	6	5	3	8	5	7	5	3	7	5	7	5	4	8	5	6	5	4	0	5	4	8	5	6	5	4	8	5	6	5	5	5	5	17	17	17
ATP6_PRANKCDF_NOISY_RYt_UB	7	8	7	7	8	4	8	5	6	5	4	8	5	6	5	3	8	5	7	5	3	7	5	7	5	4	8	5	6	5	4	0	5	4	8	5	6	5	4	8	5	6	5	5	5	5	17	17	17
ATP6_PRANKCDF_PSARALIGN_CDN_UB	4	6	7	7	7	0	6	4	7	5	0	6	4	7	5	1	4	4	6	5	1	5	4	6	5	0	6	4	7	5	5	4	6	0	6	4	7	5	0	6	4	7	5	4	4	4	17	17	17
ATP6_PRANKCDF_PSARALIGN_DEG_UB	8	0	8	8	6	6	0	5	3	4	6	0	5	3	4	7	2	5	5	6	7	3	5	5	6	6	0	5	3	4	7	8	7	6	0	5	3	4	6	0	5	3	4	5	5	5	17	17	17
ATP6_PRANKCDF_PSARALIGN_DNA_UB	6	7	5	5	8	3	7	3	5	6	3	7	3	5	6	2	5	3	4	4	2	4	3	4	4	3	7	3	5	6	4	3	6	3	7	3	5	6	3	7	3	5	6	3	3	3	17	17	17
ATP6_PRANKCDF_PSARALIGN_RYt_UB	8	3	6	6	8	7	3	4	0	6	7	3	4	0	6	6	5	4	2	6	6	4	4	2	6	7	3	4	0	6	5	6	7	7	3	4	0	6	7	3	4	0	6	4	4	4	17	17	17
ATP6_PRANKCDF_PSARALIGN_2AA_UB	7	4	9	9	4	5	4	8	6	0	5	4	8	6	0	6	5	8	7	2	6	6	8	7	2	5	4	8	6	0	6	5	5	5	4	8	6	0	5	4	8	6	0	8	8	8	17	17	17
ATP6_PRANKCDF_TCSFMf_CDN_UB	4	6	7	7	7	0	6	4	7	5	0	6	4	7	5	1	4	4	6	5	1	5	4	6	5	0	6	4	7	5	5	4	6	0	6	4	7	5	0	6	4	7	5	4	4	4	17	17	17
ATP6_PRANKCDF_TCSFMf_DEG_UB	8	0	8	8	6	6	0	5	3	4	6	0	5	3	4	7	2	5	5	6	7	3	5	5	6	6	0	5	3	4	7	8	7	6	0	5	3	4	6	0	5	3	4	5	5	5	17	17	17
ATP6_PRANKCDF_TCSFMf_DNA_UB	6	7	5	5	8	3	7	3	5	6	3	7	3	5	6	2	5	3	4	4	2	4	3	4	4	3	7	3	5	6	4	3	6	3	7	3	5	6	3	7	3	5	6	3	3	3	17	17	17
ATP6_PRANKCDF_TCSFMf_RYt_UB	8	3	6	6	8	7	3	4	0	6	7	3	4	0	6	6	5	4	2	6	6	4	4	2	6	7	3	4	0	6	5	6	7	7	3	4	0	6	7	3	4	0	6	4	4	4	17	17	17
ATP6_PRANKCDF_TCSFMf_2AA_UB	7	4	9	9	4	5	4	8	6	0	5	4	8	6	0	6	5	8	7	2	6	6	8	7	2	5	4	8	6	0	6	5	5	5	4	8	6	0	5	4	8	6	0	8	8	8	17	17	17
ATP6_PRANKCDF_TCSFMw_DEG_UB	7	5	5	5	9	4	5	0	4	8	4	5	0	4	8	3	4	0	5	7	3	3	0	5	7	4	5	0	4	8	5	5	7	4	5	0	4	8	4	5	0	4	8	0	0	0	17	17	17
ATP6_PRANKCDF_TCSFMw_DNA_UB	7	5	5	5	9	4	5	0	4	8	4	5	0	4	8	3	4	0	5	7	3	3	0	5	7	4	5	0	4	8	5	5	7	4	5	0	4	8	4	5	0	4	8	0	0	0	17	17	17
ATP6_PRANKCDF_TCSFMw_RYt_UB	6	7	5	5	8	3	7	3	5	6	3	7	3	5	6	2	5	3	4	4	2	4	3	4	4	3	7	3	5	6	4	3	6	3	7	3	5	6	3	7	3	5	6	3	3	3	17	17	17
ATP6_PRANKCDF_TCSOGf_DEG_UB	17	17	17	17	17	17	17	17	17	17	17	17	17	17	17	17	17	17	17	17	17	17	17	17	17	17	17	17	17	17	17	17	17	17	17	17	17	17	17	17	17	17	17	17	17	17	17	17	17
ATP6_PRANKCDF_TCSOGf_DNA_UB	17	17	17	17	17	17	17	17	17	17	17	17	17	17	17	17	17	17	17	17	17	17	17	17	17	17	17	17	17	17	17	17	17	17	17	17	17	17	17	17	17	17	17	17	17	17	15	15	16
ATP6_PRANKCDF_TCSOGf_RYt_UB	17	17	17	17	17	16	17	16	17	17	16	17	16	17	17	16	16	16	17	17	16	16	16	17	17	16	17	16	17	17	17	16	17	16	17	16	17	17	16	17	16	17	17	16	16	16	16	16	15
ATP6_PRANKCDF_TCSOGw_DEG_UB	8	5	6	6	8	6	5	2	3	7	6	5	2	3	7	5	4	2	4	6	5	3	2	4	6	6	5	2	3	7	6	6	8	6	5	2	3	7	6	5	2	3	7	2	2	2	17	17	17
ATP6_PRANKCDF_TCSOGw_DNA_UB	7	6	5	5	9	6	6	3	3	8	6	6	3	3	8	5	7	3	2	7	5	6	3	2	7	6	6	3	3	8	4	6	6	6	6	3	3	8	6	6	3	3	8	3	3	3	17	17	17
ATP6_PRANKCDF_TCSOGw_RYt_UB	8	5	6	6	8	7	5	3	2	7	7	5	3	2	7	6	5	3	3	6	6	4	3	3	6	7	5	3	2	7	6	7	8	7	5	3	2	7	7	5	3	2	7	3	3	3	17	17	17
ATP6_PRANKCDF_TCSf_CDN_UB	4	6	7	7	7	0	6	4	7	5	0	6	4	7	5	1	4	4	6	5	1	5	4	6	5	0	6	4	7	5	5	4	6	0	6	4	7	5	0	6	4	7	5	4	4	4	17	17	17
ATP6_PRANKCDF_TCSf_DEG_UB	8	0	8	8	6	6	0	5	3	4	6	0	5	3	4	7	2	5	5	6	7	3	5	5	6	6	0	5	3	4	7	8	7	6	0	5	3	4	6	0	5	3	4	5	5	5	17	17	17
ATP6_PRANKCDF_TCSf_DNA_UB	6	7	5	5	8	3	7	3	5	6	3	7	3	5	6	2	5	3	4	4	2	4	3	4	4	3	7	3	5	6	4	3	6	3	7	3	5	6	3	7	3	5	6	3	3	3	17	17	17
ATP6_PRANKCDF_TCSf_RYt_UB	8	3	6	6	8	7	3	4	0	6	7	3	4	0	6	6	5	4	2	6	6	4	4	2	6	7	3	4	0	6	5	6	7	7	3	4	0	6	7	3	4	0	6	4	4	4	17	17	17
ATP6_PRANKCDF_TCSf_2AA_UB	7	4	9	9	4	5	4	8	6	0	5	4	8	6	0	6	5	8	7	2	6	6	8	7	2	5	4	8	6	0	6	5	5	5	4	8	6	0	5	4	8	6	0	8	8	8	17	17	17
ATP6_PRANKCDF_TCSw_DEG_UB	6	7	5	5	8	3	7	3	5	6	3	7	3	5	6	2	5	3	4	4	2	4	3	4	4	3	7	3	5	6	4	3	6	3	7	3	5	6	3	7	3	5	6	3	3	3	17	17	17
ATP6_PRANKCDF_TCSw_DNA_UB	7	5	5	5	9	4	5	0	4	8	4	5	0	4	8	3	4	0	5	7	3	3	0	5	7	4	5	0	4	8	5	5	7	4	5	0	4	8	4	5	0	4	8	0	0	0	17	17	17
ATP6_PRANKCDF_TCSw_RYt_UB	6	7	5	5	8	3	7	3	5	6	3	7	3	5	6	2	5	3	4	4	2	4	3	4	4	3	7	3	5	6	4	3	6	3	7	3	5	6	3	7	3	5	6	3	3	3	17	17	17
ATP6_PRANKCDF_TRIMALA_CDN_UB	5	7	6	6	8	1	7	3	6	6	1	7	3	6	6	0	5	3	5	4	0	4	3	5	4	1	7	3	6	6	4	3	5	1	7	3	6	6	1	7	3	6	6	3	3	3	17	17	17
ATP6_PRANKCDF_TRIMALA_DEG_UB	9	1	7	7	7	7	1	4	2	5	7	1	4	2	5	6	3	4	4	5	6	2	4	4	5	7	1	4	2	5	6	7	6	7	1	4	2	5	7	1	4	2	5	4	4	4	17	17	17
ATP6_PRANKCDF_TRIMALA_DNA_UB	7	5	5	5	9	4	5	0	4	8	4	5	0	4	8	3	4	0	5	7	3	3	0	5	7	4	5	0	4	8	5	5	7	4	5	0	4	8	4	5	0	4	8	0	0	0	17	17	17
ATP6_PRANKCDF_TRIMALA_RYt_UB	8	3	6	6	8	7	3	4	0	6	7	3	4	0	6	6	5	4	2	6	6	4	4	2	6	7	3	4	0	6	5	6	7	7	3	4	0	6	7	3	4	0	6	4	4	4	17	17	17
ATP6_PRANKCDF_TRIMALA_2AA_UB	8	5	8	8	5	6	5	7	5	1	6	5	7	5	1	5	6	7	6	1	5	5	7	6	1	6	5	7	5	1	5	4	4	6	5	7	5	1	6	5	7	5	1	7	7	7	17	17	17
ATP6_PRANKCDF_TRIMALG_CDN_UB	5	7	6	6	8	1	7	3	6	6	1	7	3	6	6	0	5	3	5	4	0	4	3	5	4	1	7	3	6	6	4	3	5	1	7	3	6	6	1	7	3	6	6	3	3	3	17	17	17
ATP6_PRANKCDF_TRIMALG_DEG_UB	9	1	7	7	7	7	1	4	2	5	7	1	4	2	5	6	3	4	4	5	6	2	4	4	5	7	1	4	2	5	6	7	6	7	1	4	2	5	7	1	4	2	5	4	4	4	17	17	17
ATP6_PRANKCDF_TRIMALG_DNA_UB	7	5	5	5	9	4	5	0	4	8	4	5	0	4	8	3	4	0	5	7	3	3	0	5	7	4	5	0	4	8	5	5	7	4	5	0	4	8	4	5	0	4	8	0	0	0	17	17	17
ATP6_PRANKCDF_TRIMALG_RYt_UB	8	3	6	6	8	7	3	4	0	6	7	3	4	0	6	6	5	4	2	6	6	4	4	2	6	7	3	4	0	6	5	6	7	7	3	4	0	6	7	3	4	0	6	4	4	4	17	17	17
ATP6_PRANKCDF_TRIMALG_2AA_UB	8	5	8	8	5	6	5	7	5	1	6	5	7	5	1	5	6	7	6	1	5	5	7	6	1	6	5	7	5	1	5	4	4	6	5	7	5	1	6	5	7	5	1	7	7	7	17	17	17
ATP6_PRANKCDF_TRIMALP_DEG_UB	8	5	6	6	8	7	5	4	2	7	7	5	4	2	7	6	6	4	1	6	6	5	4	1	6	7	5	4	2	7	5	7	7	7	5	4	2	7	7	5	4	2	7	4	4	4	17	17	17
ATP6_PRANKCDF_TRIMALP_DNA_UB	5	8	6	6	7	2	8	4	6	5	2	8	4	6	5	1	6	4	5	3	1	5	4	5	3	2	8	4	6	5	4	2	5	2	8	4	6	5	2	8	4	6	5	4	4	4	17	17	17
ATP6_PRANKCDF_TRIMALP_RYt_UB	8	4	6	6	8	5	4	1	3	7	5	4	1	3	7	4	3	1	4	6	4	2	1	4	6	5	4	1	3	7	6	6	8	5	4	1	3	7	5	4	1	3	7	1	1	1	17	17	17
ATP6_PRANKCDF_TRIMALS_DEG_UB	7	7	5	5	8	4	7	2	5	6	4	7	2	5	6	3	6	2	5	5	3	5	2	5	5	4	7	2	5	6	4	3	6	4	7	2	5	6	4	7	2	5	6	2	2	2	17	17	17
ATP6_PRANKCDF_TRIMALS_DNA_UB	5	8	6	6	7	2	8	4	6	5	2	8	4	6	5	1	6	4	5	3	1	5	4	5	3	2	8	4	6	5	4	2	5	2	8	4	6	5	2	8	4	6	5	4	4	4	17	17	17
ATP6_PRANKCDF_TRIMALS_RYt_UB	6	7	5	5	8	3	7	3	5	6	3	7	3	5	6	2	5	3	4	4	2	4	3	4	4	3	7	3	5	6	4	3	6	3	7	3	5	6	3	7	3	5	6	3	3	3	17	17	17
ATP6_PRANKCDF_TRIMAL_CDN_UB	4	6	7	7	7	0	6	4	7	5	0	6	4	7	5	1	4	4	6	5	1	5	4	6	5	0	6	4	7	5	5	4	6	0	6	4	7	5	0	6	4	7	5	4	4	4	17	17	17
ATP6_PRANKCDF_TRIMAL_DEG_UB	8	0	8	8	6	6	0	5	3	4	6	0	5	3	4	7	2	5	5	6	7	3	5	5	6	6	0	5	3	4	7	8	7	6	0	5	3	4	6	0	5	3	4	5	5	5	17	17	17
ATP6_PRANKCDF_TRIMAL_DNA_UB	6	7	5	5	8	3	7	3	5	6	3	7	3	5	6	2	5	3	4	4	2	4	3	4	4	3	7	3	5	6	4	3	6	3	7	3	5	6	3	7	3	5	6	3	3	3	17	17	17
ATP6_PRANKCDF_TRIMAL_RYt_UB	8	3	6	6	8	7	3	4	0	6	7	3	4	0	6	6	5	4	2	6	6	4	4	2	6	7	3	4	0	6	5	6	7	7	3	4	0	6	7	3	4	0	6	4	4	4	17	17	17
ATP6_PRANKCDF_TRIMAL_2AA_UB	7	4	9	9	4	5	4	8	6	0	5	4	8	6	0	6	5	8	7	2	6	6	8	7	2	5	4	8	6	0	6	5	5	5	4	8	6	0	5	4	8	6	0	8	8	8	17	17	17
ATP6_PRANKF_GBLOCKSC_CDN_UB	5	7	6	6	8	1	7	3	6	6	1	7	3	6	6	0	5	3	5	4	0	4	3	5	4	1	7	3	6	6	4	3	5	1	7	3	6	6	1	7	3	6	6	3	3	3	17	17	17
ATP6_PRANKF_GBLOCKSC_DEG_UB	8	3	7	7	7	5	3	3	4	6	5	3	3	4	6	4	1	3	4	4	4	0	3	4	4	5	3	3	4	6	7	7	7	5	3	3	4	6	5	3	3	4	6	3	3	3	17	17	17
ATP6_PRANKF_GBLOCKSC_DNA_UB	7	5	5	5	9	4	5	0	4	8	4	5	0	4	8	3	4	0	5	7	3	3	0	5	7	4	5	0	4	8	5	5	7	4	5	0	4	8	4	5	0	4	8	0	0	0	17	17	17
ATP6_PRANKF_GBLOCKSC_RYt_UB	7	5	6	6	8	6	5	5	2	7	6	5	5	2	7	5	5	5	0	5	5	4	5	0	5	6	5	5	2	7	5	7	7	6	5	5	2	7	6	5	5	2	7	5	5	5	17	17	17
ATP6_PRANKF_GBLOCKSC_2AA_UB	7	6	8	8	5	5	6	7	6	2	5	6	7	6	2	4	5	7	5	0	4	4	7	5	0	5	6	7	6	2	6	5	5	5	6	7	6	2	5	6	7	6	2	7	7	7	17	17	17
ATP6_PRANKF_GBLOCKS_DEG_UB	7	5	9	9	4	6	5	7	7	2	6	5	7	7	2	7	5	7	7	3	7	6	7	7	3	6	5	7	7	2	8	7	7	6	5	7	7	2	6	5	7	7	2	7	7	7	17	17	17
ATP6_PRANKF_GBLOCKS_DNA_UB	7	5	5	5	9	4	5	0	4	8	4	5	0	4	8	3	4	0	5	7	3	3	0	5	7	4	5	0	4	8	5	5	7	4	5	0	4	8	4	5	0	4	8	0	0	0	17	17	17
ATP6_PRANKF_GBLOCKS_RYt_UB	7	6	6	6	7	6	6	5	4	5	6	6	5	4	5	5	5	5	3	3	5	4	5	3	3	6	6	5	4	5	6	6	8	6	6	5	4	5	6	6	5	4	5	5	5	5	17	17	17
ATP6_PRANKF_MAXALIGN_CDN_UB	4	6	7	7	7	0	6	4	7	5	0	6	4	7	5	1	4	4	6	5	1	5	4	6	5	0	6	4	7	5	5	4	6	0	6	4	7	5	0	6	4	7	5	4	4	4	17	17	17
ATP6_PRANKF_MAXALIGN_DEG_UB	8	2	8	8	6	7	2	7	4	3	7	2	7	4	3	8	4	7	5	5	8	5	7	5	5	7	2	7	4	3	7	8	7	7	2	7	4	3	7	2	7	4	3	7	7	7	17	17	17
ATP6_PRANKF_MAXALIGN_DNA_UB	7	5	5	5	9	4	5	0	4	8	4	5	0	4	8	3	4	0	5	7	3	3	0	5	7	4	5	0	4	8	5	5	7	4	5	0	4	8	4	5	0	4	8	0	0	0	17	17	17
ATP6_PRANKF_MAXALIGN_RYt_UB	8	3	6	6	8	7	3	4	0	6	7	3	4	0	6	6	5	4	2	6	6	4	4	2	6	7	3	4	0	6	5	6	7	7	3	4	0	6	7	3	4	0	6	4	4	4	17	17	17
ATP6_PRANKF_MAXALIGN_2AA_UB	7	4	9	9	4	5	4	8	6	0	5	4	8	6	0	6	5	8	7	2	6	6	8	7	2	5	4	8	6	0	6	5	5	5	4	8	6	0	5	4	8	6	0	8	8	8	17	17	17
ATP6_PRANKF_NOISY_DEG_UB	6	8	6	6	9	4	8	5	6	7	4	8	5	6	7	3	7	5	4	5	3	6	5	4	5	4	8	5	6	7	1	5	4	4	8	5	6	7	4	8	5	6	7	5	5	5	17	17	17
ATP6_PRANKF_NOISY_DNA_UB	6	9	7	7	8	3	9	5	7	6	3	9	5	7	6	2	7	5	6	4	2	6	5	6	4	3	9	5	7	6	5	1	6	3	9	5	7	6	3	9	5	7	6	5	5	5	17	17	17
ATP6_PRANKF_NOISY_RYt_UB	8	7	8	8	8	6	7	7	7	5	6	7	7	7	5	5	8	7	7	5	5	7	7	7	5	6	7	7	7	5	3	5	0	6	7	7	7	5	6	7	7	7	5	7	7	7	17	17	17
ATP6_PRANKF_PSARALIGN_CDN_UB	4	6	7	7	7	0	6	4	7	5	0	6	4	7	5	1	4	4	6	5	1	5	4	6	5	0	6	4	7	5	5	4	6	0	6	4	7	5	0	6	4	7	5	4	4	4	17	17	17
ATP6_PRANKF_PSARALIGN_DEG_UB	8	2	8	8	6	7	2	7	4	3	7	2	7	4	3	8	4	7	5	5	8	5	7	5	5	7	2	7	4	3	7	8	7	7	2	7	4	3	7	2	7	4	3	7	7	7	17	17	17
ATP6_PRANKF_PSARALIGN_DNA_UB	7	5	5	5	9	4	5	0	4	8	4	5	0	4	8	3	4	0	5	7	3	3	0	5	7	4	5	0	4	8	5	5	7	4	5	0	4	8	4	5	0	4	8	0	0	0	17	17	17
ATP6_PRANKF_PSARALIGN_RYt_UB	8	3	6	6	8	7	3	4	0	6	7	3	4	0	6	6	5	4	2	6	6	4	4	2	6	7	3	4	0	6	5	6	7	7	3	4	0	6	7	3	4	0	6	4	4	4	17	17	17
ATP6_PRANKF_PSARALIGN_2AA_UB	7	4	9	9	4	5	4	8	6	0	5	4	8	6	0	6	5	8	7	2	6	6	8	7	2	5	4	8	6	0	6	5	5	5	4	8	6	0	5	4	8	6	0	8	8	8	17	17	17
ATP6_PRANKF_TCSFMf_CDN_UB	4	6	7	7	7	0	6	4	7	5	0	6	4	7	5	1	4	4	6	5	1	5	4	6	5	0	6	4	7	5	5	4	6	0	6	4	7	5	0	6	4	7	5	4	4	4	17	17	17
ATP6_PRANKF_TCSFMf_DEG_UB	8	2	8	8	6	7	2	7	4	3	7	2	7	4	3	8	4	7	5	5	8	5	7	5	5	7	2	7	4	3	7	8	7	7	2	7	4	3	7	2	7	4	3	7	7	7	17	17	17
ATP6_PRANKF_TCSFMf_DNA_UB	7	5	5	5	9	4	5	0	4	8	4	5	0	4	8	3	4	0	5	7	3	3	0	5	7	4	5	0	4	8	5	5	7	4	5	0	4	8	4	5	0	4	8	0	0	0	17	17	17
ATP6_PRANKF_TCSFMf_RYt_UB	8	3	6	6	8	7	3	4	0	6	7	3	4	0	6	6	5	4	2	6	6	4	4	2	6	7	3	4	0	6	5	6	7	7	3	4	0	6	7	3	4	0	6	4	4	4	17	17	17
ATP6_PRANKF_TCSFMf_2AA_UB	7	4	9	9	4	5	4	8	6	0	5	4	8	6	0	6	5	8	7	2	6	6	8	7	2	5	4	8	6	0	6	5	5	5	4	8	6	0	5	4	8	6	0	8	8	8	17	17	17
ATP6_PRANKF_TCSFMw_DEG_UB	7	5	5	5	9	4	5	0	4	8	4	5	0	4	8	3	4	0	5	7	3	3	0	5	7	4	5	0	4	8	5	5	7	4	5	0	4	8	4	5	0	4	8	0	0	0	17	17	17
ATP6_PRANKF_TCSFMw_DNA_UB	7	5	5	5	9	4	5	0	4	8	4	5	0	4	8	3	4	0	5	7	3	3	0	5	7	4	5	0	4	8	5	5	7	4	5	0	4	8	4	5	0	4	8	0	0	0	17	17	17
ATP6_PRANKF_TCSFMw_RYt_UB	8	4	6	6	8	5	4	1	3	7	5	4	1	3	7	4	3	1	4	6	4	2	1	4	6	5	4	1	3	7	6	6	8	5	4	1	3	7	5	4	1	3	7	1	1	1	17	17	17
ATP6_PRANKF_TCSOGf_DEG_UB	17	17	17	17	17	17	17	17	17	17	17	17	17	17	17	17	17	17	17	17	17	17	17	17	17	17	17	17	17	17	17	17	17	17	17	17	17	17	17	17	17	17	17	17	17	17	14	14	16
ATP6_PRANKF_TCSOGf_DNA_UB	17	17	17	17	17	17	17	17	17	17	17	17	17	17	17	17	17	17	17	17	17	17	17	17	17	17	17	17	17	17	17	17	17	17	17	17	17	17	17	17	17	17	17	17	17	17	14	14	16
ATP6_PRANKF_TCSOGf_RYt_UB	17	17	17	17	17	17	17	17	17	17	17	17	17	17	17	17	17	17	17	17	17	17	17	17	17	17	17	17	17	17	17	17	17	17	17	17	17	17	17	17	17	17	17	17	17	17	16	16	14
ATP6_PRANKF_TCSOGw_DEG_UB	7	7	7	7	7	6	7	5	4	6	6	7	5	4	6	5	7	5	3	5	5	6	5	3	5	6	7	5	4	6	5	6	6	6	7	5	4	6	6	7	5	4	6	5	5	5	17	17	17
ATP6_PRANKF_TCSOGw_DNA_UB	7	6	5	5	9	6	6	3	3	8	6	6	3	3	8	5	7	3	2	7	5	6	3	2	7	6	6	3	3	8	4	6	6	6	6	3	3	8	6	6	3	3	8	3	3	3	17	17	17
ATP6_PRANKF_TCSOGw_RYt_UB	8	6	6	6	8	7	6	4	3	7	7	6	4	3	7	6	6	4	2	6	6	5	4	2	6	7	6	4	3	7	5	7	7	7	6	4	3	7	7	6	4	3	7	4	4	4	17	17	17
ATP6_PRANKF_TCSf_CDN_UB	4	6	7	7	7	0	6	4	7	5	0	6	4	7	5	1	4	4	6	5	1	5	4	6	5	0	6	4	7	5	5	4	6	0	6	4	7	5	0	6	4	7	5	4	4	4	17	17	17
ATP6_PRANKF_TCSf_DEG_UB	8	2	8	8	6	7	2	7	4	3	7	2	7	4	3	8	4	7	5	5	8	5	7	5	5	7	2	7	4	3	7	8	7	7	2	7	4	3	7	2	7	4	3	7	7	7	17	17	17
ATP6_PRANKF_TCSf_DNA_UB	7	5	5	5	9	4	5	0	4	8	4	5	0	4	8	3	4	0	5	7	3	3	0	5	7	4	5	0	4	8	5	5	7	4	5	0	4	8	4	5	0	4	8	0	0	0	17	17	17
ATP6_PRANKF_TCSf_RYt_UB	8	3	6	6	8	7	3	4	0	6	7	3	4	0	6	6	5	4	2	6	6	4	4	2	6	7	3	4	0	6	5	6	7	7	3	4	0	6	7	3	4	0	6	4	4	4	17	17	17
ATP6_PRANKF_TCSf_2AA_UB	7	4	9	9	4	5	4	8	6	0	5	4	8	6	0	6	5	8	7	2	6	6	8	7	2	5	4	8	6	0	6	5	5	5	4	8	6	0	5	4	8	6	0	8	8	8	17	17	17
ATP6_PRANKF_TCSw_DEG_UB	7	5	5	5	9	4	5	0	4	8	4	5	0	4	8	3	4	0	5	7	3	3	0	5	7	4	5	0	4	8	5	5	7	4	5	0	4	8	4	5	0	4	8	0	0	0	17	17	17
ATP6_PRANKF_TCSw_DNA_UB	7	5	5	5	9	4	5	0	4	8	4	5	0	4	8	3	4	0	5	7	3	3	0	5	7	4	5	0	4	8	5	5	7	4	5	0	4	8	4	5	0	4	8	0	0	0	17	17	17
ATP6_PRANKF_TCSw_RYt_UB	7	5	5	5	9	4	5	0	4	8	4	5	0	4	8	3	4	0	5	7	3	3	0	5	7	4	5	0	4	8	5	5	7	4	5	0	4	8	4	5	0	4	8	0	0	0	17	17	17
ATP6_PRANKF_TRIMALA_CDN_UB	5	7	6	6	8	1	7	3	6	6	1	7	3	6	6	0	5	3	5	4	0	4	3	5	4	1	7	3	6	6	4	3	5	1	7	3	6	6	1	7	3	6	6	3	3	3	17	17	17
ATP6_PRANKF_TRIMALA_DEG_UB	9	3	7	7	7	8	3	6	3	4	8	3	6	3	4	7	5	6	4	4	7	4	6	4	4	8	3	6	3	4	6	7	6	8	3	6	3	4	8	3	6	3	4	6	6	6	17	17	17
ATP6_PRANKF_TRIMALA_DNA_UB	7	5	5	5	9	4	5	0	4	8	4	5	0	4	8	3	4	0	5	7	3	3	0	5	7	4	5	0	4	8	5	5	7	4	5	0	4	8	4	5	0	4	8	0	0	0	17	17	17
ATP6_PRANKF_TRIMALA_RYt_UB	8	3	6	6	8	7	3	4	0	6	7	3	4	0	6	6	5	4	2	6	6	4	4	2	6	7	3	4	0	6	5	6	7	7	3	4	0	6	7	3	4	0	6	4	4	4	17	17	17
ATP6_PRANKF_TRIMALA_2AA_UB	8	5	8	8	5	6	5	7	5	1	6	5	7	5	1	5	6	7	6	1	5	5	7	6	1	6	5	7	5	1	5	4	4	6	5	7	5	1	6	5	7	5	1	7	7	7	17	17	17
ATP6_PRANKF_TRIMALG_CDN_UB	5	7	6	6	8	1	7	3	6	6	1	7	3	6	6	0	5	3	5	4	0	4	3	5	4	1	7	3	6	6	4	3	5	1	7	3	6	6	1	7	3	6	6	3	3	3	17	17	17
ATP6_PRANKF_TRIMALG_DEG_UB	9	3	7	7	7	8	3	6	3	4	8	3	6	3	4	7	5	6	4	4	7	4	6	4	4	8	3	6	3	4	6	7	6	8	3	6	3	4	8	3	6	3	4	6	6	6	17	17	17
ATP6_PRANKF_TRIMALG_DNA_UB	7	5	5	5	9	4	5	0	4	8	4	5	0	4	8	3	4	0	5	7	3	3	0	5	7	4	5	0	4	8	5	5	7	4	5	0	4	8	4	5	0	4	8	0	0	0	17	17	17
ATP6_PRANKF_TRIMALG_RYt_UB	8	3	6	6	8	7	3	4	0	6	7	3	4	0	6	6	5	4	2	6	6	4	4	2	6	7	3	4	0	6	5	6	7	7	3	4	0	6	7	3	4	0	6	4	4	4	17	17	17
ATP6_PRANKF_TRIMALG_2AA_UB	8	5	8	8	5	6	5	7	5	1	6	5	7	5	1	5	6	7	6	1	5	5	7	6	1	6	5	7	5	1	5	4	4	6	5	7	5	1	6	5	7	5	1	7	7	7	17	17	17
ATP6_PRANKF_TRIMALP_DEG_UB	8	6	6	6	7	5	6	3	4	5	5	6	3	4	5	4	5	3	4	4	4	4	3	4	4	5	6	3	4	5	5	4	7	5	6	3	4	5	5	6	3	4	5	3	3	3	17	17	17
ATP6_PRANKF_TRIMALP_DNA_UB	6	7	5	5	8	3	7	3	5	6	3	7	3	5	6	2	5	3	4	4	2	4	3	4	4	3	7	3	5	6	4	3	6	3	7	3	5	6	3	7	3	5	6	3	3	3	17	17	17
ATP6_PRANKF_TRIMALP_RYt_UB	8	5	6	6	8	4	5	2	4	6	4	5	2	4	6	3	4	2	4	5	3	3	2	4	5	4	5	2	4	6	5	5	7	4	5	2	4	6	4	5	2	4	6	2	2	2	17	17	17
ATP6_PRANKF_TRIMALS_DEG_UB	8	5	7	7	8	7	5	5	3	7	7	5	5	3	7	7	6	5	2	7	7	6	5	2	7	7	5	5	3	7	6	8	8	7	5	5	3	7	7	5	5	3	7	5	5	5	17	17	17
ATP6_PRANKF_TRIMALS_DNA_UB	6	7	5	5	8	3	7	3	5	6	3	7	3	5	6	2	5	3	4	4	2	4	3	4	4	3	7	3	5	6	4	3	6	3	7	3	5	6	3	7	3	5	6	3	3	3	17	17	17
ATP6_PRANKF_TRIMALS_RYt_UB	6	7	5	5	8	3	7	3	5	6	3	7	3	5	6	2	5	3	4	4	2	4	3	4	4	3	7	3	5	6	4	3	6	3	7	3	5	6	3	7	3	5	6	3	3	3	17	17	17
ATP6_PRANKF_TRIMAL_CDN_UB	4	6	7	7	7	0	6	4	7	5	0	6	4	7	5	1	4	4	6	5	1	5	4	6	5	0	6	4	7	5	5	4	6	0	6	4	7	5	0	6	4	7	5	4	4	4	17	17	17
ATP6_PRANKF_TRIMAL_DEG_UB	8	2	8	8	6	7	2	7	4	3	7	2	7	4	3	8	4	7	5	5	8	5	7	5	5	7	2	7	4	3	7	8	7	7	2	7	4	3	7	2	7	4	3	7	7	7	17	17	17
ATP6_PRANKF_TRIMAL_DNA_UB	7	5	5	5	9	4	5	0	4	8	4	5	0	4	8	3	4	0	5	7	3	3	0	5	7	4	5	0	4	8	5	5	7	4	5	0	4	8	4	5	0	4	8	0	0	0	17	17	17
ATP6_PRANKF_TRIMAL_RYt_UB	8	3	6	6	8	7	3	4	0	6	7	3	4	0	6	6	5	4	2	6	6	4	4	2	6	7	3	4	0	6	5	6	7	7	3	4	0	6	7	3	4	0	6	4	4	4	17	17	17
ATP6_PRANKF_TRIMAL_2AA_UB	7	4	9	9	4	5	4	8	6	0	5	4	8	6	0	6	5	8	7	2	6	6	8	7	2	5	4	8	6	0	6	5	5	5	4	8	6	0	5	4	8	6	0	8	8	8	17	17	17
ATP6_PROBALIGN_GBLOCKSC_DEG_UB	11	11	11	11	10	11	11	11	10	10	11	11	11	10	10	10	11	11	10	9	10	10	11	10	9	11	11	11	10	10	11	11	10	11	11	11	10	10	11	11	11	10	10	11	11	11	17	17	17
ATP6_PROBALIGN_GBLOCKSC_DNA_UB	12	12	11	11	12	12	12	11	11	12	12	12	11	11	12	11	12	11	11	11	11	11	11	11	11	12	12	11	11	12	10	12	11	12	12	11	11	12	12	12	11	11	12	11	11	11	17	17	17
ATP6_PROBALIGN_GBLOCKSC_RYt_UB	12	12	11	11	12	12	12	11	11	12	12	12	11	11	12	11	12	11	11	11	11	11	11	11	11	12	12	11	11	12	10	12	11	12	12	11	11	12	12	12	11	11	12	11	11	11	17	17	17
ATP6_PROBALIGN_GBLOCKS_DEG_UB	10	8	10	10	9	9	8	10	7	7	9	8	10	7	7	8	10	10	7	7	8	9	10	7	7	9	8	10	7	7	7	8	6	9	8	10	7	7	9	8	10	7	7	10	10	10	17	17	17
ATP6_PROBALIGN_GBLOCKS_DNA_UB	9	11	9	9	10	9	11	9	10	10	9	11	9	10	10	8	11	9	10	9	8	10	9	10	9	9	11	9	10	10	9	9	8	9	11	9	10	10	9	11	9	10	10	9	9	9	17	17	17
ATP6_PROBALIGN_GBLOCKS_RYt_UB	12	10	11	11	12	11	10	11	9	10	11	10	11	9	10	10	12	11	9	10	10	11	11	9	10	11	10	11	9	10	7	10	8	11	10	11	9	10	11	10	11	9	10	11	11	11	17	17	17
ATP6_PROBALIGN_NOISY_DEG_UB	7	7	6	6	9	5	7	4	5	7	5	7	4	5	7	4	7	4	6	7	4	6	4	6	7	5	7	4	5	7	2	4	5	5	7	4	5	7	5	7	4	5	7	4	4	4	17	17	17
ATP6_PROBALIGN_NOISY_DNA_UB	6	7	5	5	9	4	7	3	5	8	4	7	3	5	8	3	5	3	4	6	3	4	3	4	6	4	7	3	5	8	4	5	6	4	7	3	5	8	4	7	3	5	8	3	3	3	17	17	17
ATP6_PROBALIGN_NOISY_RYt_UB	7	6	5	5	9	5	6	3	4	7	5	6	3	4	7	4	6	3	5	7	4	5	3	5	7	5	6	3	4	7	3	4	5	5	6	3	4	7	5	6	3	4	7	3	3	3	17	17	17
ATP6_PROBALIGN_PSARALIGN_DEG_UB	7	6	6	6	8	5	6	4	4	7	5	6	4	4	7	4	4	4	3	5	4	3	4	3	5	5	6	4	4	7	5	6	7	5	6	4	4	7	5	6	4	4	7	4	4	4	17	17	17
ATP6_PROBALIGN_PSARALIGN_DNA_UB	8	6	6	6	8	6	6	3	4	7	6	6	3	4	7	5	5	3	4	6	5	4	3	4	6	6	6	3	4	7	5	6	7	6	6	3	4	7	6	6	3	4	7	3	3	3	17	17	17
ATP6_PROBALIGN_PSARALIGN_RYt_UB	8	5	6	6	8	7	5	5	3	6	7	5	5	3	6	6	6	5	3	6	6	5	5	3	6	7	5	5	3	6	3	6	5	7	5	5	3	6	7	5	5	3	6	5	5	5	17	17	17
ATP6_PROBALIGN_TCSFMf_DEG_UB	7	6	6	6	8	5	6	4	4	7	5	6	4	4	7	4	4	4	3	5	4	3	4	3	5	5	6	4	4	7	5	6	7	5	6	4	4	7	5	6	4	4	7	4	4	4	17	17	17
ATP6_PROBALIGN_TCSFMf_DNA_UB	8	6	6	6	8	6	6	3	4	7	6	6	3	4	7	5	5	3	4	6	5	4	3	4	6	6	6	3	4	7	5	6	7	6	6	3	4	7	6	6	3	4	7	3	3	3	17	17	17
ATP6_PROBALIGN_TCSFMf_RYt_UB	7	6	6	6	8	5	6	4	4	7	5	6	4	4	7	4	4	4	3	5	4	3	4	3	5	5	6	4	4	7	5	6	7	5	6	4	4	7	5	6	4	4	7	4	4	4	17	17	17
ATP6_PROBALIGN_TCSFMw_DEG_UB	8	6	6	6	8	6	6	3	4	7	6	6	3	4	7	5	5	3	4	6	5	4	3	4	6	6	6	3	4	7	5	6	7	6	6	3	4	7	6	6	3	4	7	3	3	3	17	17	17
ATP6_PROBALIGN_TCSFMw_DNA_UB	8	6	6	6	8	6	6	3	4	7	6	6	3	4	7	5	5	3	4	6	5	4	3	4	6	6	6	3	4	7	5	6	7	6	6	3	4	7	6	6	3	4	7	3	3	3	17	17	17
ATP6_PROBALIGN_TCSFMw_RYt_UB	8	6	6	6	8	6	6	3	4	7	6	6	3	4	7	5	5	3	4	6	5	4	3	4	6	6	6	3	4	7	5	6	7	6	6	3	4	7	6	6	3	4	7	3	3	3	17	17	17
ATP6_PROBALIGN_TCSOGw_DEG_UB	6	8	6	6	8	5	8	4	5	7	5	8	4	5	7	4	8	4	4	6	4	7	4	4	6	5	8	4	5	7	4	5	5	5	8	4	5	7	5	8	4	5	7	4	4	4	17	17	17
ATP6_PROBALIGN_TCSOGw_DNA_UB	8	6	6	6	8	6	6	3	4	7	6	6	3	4	7	5	5	3	4	6	5	4	3	4	6	6	6	3	4	7	5	6	7	6	6	3	4	7	6	6	3	4	7	3	3	3	17	17	17
ATP6_PROBALIGN_TCSOGw_RYt_UB	7	6	6	6	8	6	6	5	4	7	6	6	5	4	7	5	5	5	2	5	5	4	5	2	5	6	6	5	4	7	4	7	6	6	6	5	4	7	6	6	5	4	7	5	5	5	17	17	17
ATP6_PROBALIGN_TCSf_DEG_UB	7	6	6	6	8	5	6	4	4	7	5	6	4	4	7	4	4	4	3	5	4	3	4	3	5	5	6	4	4	7	5	6	7	5	6	4	4	7	5	6	4	4	7	4	4	4	17	17	17
ATP6_PROBALIGN_TCSf_DNA_UB	8	6	6	6	8	6	6	3	4	7	6	6	3	4	7	5	5	3	4	6	5	4	3	4	6	6	6	3	4	7	5	6	7	6	6	3	4	7	6	6	3	4	7	3	3	3	17	17	17
ATP6_PROBALIGN_TCSf_RYt_UB	7	6	6	6	8	5	6	4	4	7	5	6	4	4	7	4	4	4	3	5	4	3	4	3	5	5	6	4	4	7	5	6	7	5	6	4	4	7	5	6	4	4	7	4	4	4	17	17	17
ATP6_PROBALIGN_TCSw_DEG_UB	8	8	6	6	10	6	8	3	6	9	6	8	3	6	9	5	7	3	6	8	5	6	3	6	8	6	8	3	6	9	5	6	7	6	8	3	6	9	6	8	3	6	9	3	3	3	17	17	17
ATP6_PROBALIGN_TCSw_DNA_UB	8	6	6	6	8	6	6	3	4	7	6	6	3	4	7	5	5	3	4	6	5	4	3	4	6	6	6	3	4	7	5	6	7	6	6	3	4	7	6	6	3	4	7	3	3	3	17	17	17
ATP6_PROBALIGN_TCSw_RYt_UB	8	6	6	6	8	6	6	3	4	7	6	6	3	4	7	5	5	3	4	6	5	4	3	4	6	6	6	3	4	7	5	6	7	6	6	3	4	7	6	6	3	4	7	3	3	3	17	17	17
ATP6_PROBALIGN_TRIMALA_DEG_UB	9	7	8	8	9	8	7	6	5	8	8	7	6	5	8	8	7	6	4	8	8	7	6	4	8	8	7	6	5	8	7	9	9	8	7	6	5	8	8	7	6	5	8	6	6	6	17	17	17
ATP6_PROBALIGN_TRIMALA_DNA_UB	7	6	6	6	8	5	6	4	4	7	5	6	4	4	7	4	4	4	3	5	4	3	4	3	5	5	6	4	4	7	5	6	7	5	6	4	4	7	5	6	4	4	7	4	4	4	17	17	17
ATP6_PROBALIGN_TRIMALA_RYt_UB	7	6	6	6	8	6	6	5	4	7	6	6	5	4	7	5	5	5	2	5	5	4	5	2	5	6	6	5	4	7	4	7	6	6	6	5	4	7	6	6	5	4	7	5	5	5	17	17	17
ATP6_PROBALIGN_TRIMALG_DEG_UB	9	7	8	8	9	8	7	6	5	8	8	7	6	5	8	8	7	6	4	8	8	7	6	4	8	8	7	6	5	8	7	9	9	8	7	6	5	8	8	7	6	5	8	6	6	6	17	17	17
ATP6_PROBALIGN_TRIMALG_DNA_UB	7	6	6	6	8	5	6	4	4	7	5	6	4	4	7	4	4	4	3	5	4	3	4	3	5	5	6	4	4	7	5	6	7	5	6	4	4	7	5	6	4	4	7	4	4	4	17	17	17
ATP6_PROBALIGN_TRIMALG_RYt_UB	7	6	6	6	8	6	6	5	4	7	6	6	5	4	7	5	5	5	2	5	5	4	5	2	5	6	6	5	4	7	4	7	6	6	6	5	4	7	6	6	5	4	7	5	5	5	17	17	17
ATP6_PROBALIGN_TRIMALP_DEG_UB	8	5	7	7	7	7	5	6	5	6	7	5	6	5	6	6	4	6	3	4	6	3	6	3	4	7	5	6	5	6	5	8	5	7	5	6	5	6	7	5	6	5	6	6	6	6	17	17	17
ATP6_PROBALIGN_TRIMALP_DNA_UB	9	6	8	8	8	8	6	7	6	7	8	6	7	6	7	7	5	7	4	5	7	4	7	4	5	8	6	7	6	7	6	9	6	8	6	7	6	7	8	6	7	6	7	7	7	7	17	17	17
ATP6_PROBALIGN_TRIMALP_RYt_UB	8	5	7	7	7	7	5	6	5	6	7	5	6	5	6	6	4	6	3	4	6	3	6	3	4	7	5	6	5	6	5	8	5	7	5	6	5	6	7	5	6	5	6	6	6	6	17	17	17
ATP6_PROBALIGN_TRIMALS_DEG_UB	10	6	8	8	8	9	6	6	5	7	9	6	6	5	7	8	6	6	4	6	8	5	6	4	6	9	6	6	5	7	7	9	7	9	6	6	5	7	9	6	6	5	7	6	6	6	17	17	17
ATP6_PROBALIGN_TRIMALS_DNA_UB	9	7	8	8	9	8	7	7	6	8	8	7	7	6	8	7	6	7	4	6	7	5	7	4	6	8	7	7	6	8	6	9	7	8	7	7	6	8	8	7	7	6	8	7	7	7	17	17	17
ATP6_PROBALIGN_TRIMALS_RYt_UB	10	6	8	8	8	9	6	6	5	7	9	6	6	5	7	8	6	6	4	6	8	5	6	4	6	9	6	6	5	7	7	9	7	9	6	6	5	7	9	6	6	5	7	6	6	6	17	17	17
ATP6_PROBALIGN_TRIMAL_DEG_UB	7	6	6	6	8	5	6	4	4	7	5	6	4	4	7	4	4	4	3	5	4	3	4	3	5	5	6	4	4	7	5	6	7	5	6	4	4	7	5	6	4	4	7	4	4	4	17	17	17
ATP6_PROBALIGN_TRIMAL_DNA_UB	8	6	6	6	8	6	6	3	4	7	6	6	3	4	7	5	5	3	4	6	5	4	3	4	6	6	6	3	4	7	5	6	7	6	6	3	4	7	6	6	3	4	7	3	3	3	17	17	17
ATP6_PROBALIGN_TRIMAL_RYt_UB	7	6	6	6	8	5	6	4	4	7	5	6	4	4	7	4	4	4	3	5	4	3	4	3	5	5	6	4	4	7	5	6	7	5	6	4	4	7	5	6	4	4	7	4	4	4	17	17	17
ATP6_PROBCONS_GBLOCKSC_CDN_UB	4	6	7	7	7	0	6	4	7	5	0	6	4	7	5	1	4	4	6	5	1	5	4	6	5	0	6	4	7	5	5	4	6	0	6	4	7	5	0	6	4	7	5	4	4	4	17	17	17
ATP6_PROBCONS_GBLOCKSC_DEG_UB	8	0	8	8	6	6	0	5	3	4	6	0	5	3	4	7	2	5	5	6	7	3	5	5	6	6	0	5	3	4	7	8	7	6	0	5	3	4	6	0	5	3	4	5	5	5	17	17	17
ATP6_PROBCONS_GBLOCKSC_DNA_UB	7	5	5	5	9	4	5	0	4	8	4	5	0	4	8	3	4	0	5	7	3	3	0	5	7	4	5	0	4	8	5	5	7	4	5	0	4	8	4	5	0	4	8	0	0	0	17	17	17
ATP6_PROBCONS_GBLOCKSC_RYt_UB	8	3	6	6	8	7	3	4	0	6	7	3	4	0	6	6	5	4	2	6	6	4	4	2	6	7	3	4	0	6	5	6	7	7	3	4	0	6	7	3	4	0	6	4	4	4	17	17	17
ATP6_PROBCONS_GBLOCKSC_2AA_UB	7	4	9	9	4	5	4	8	6	0	5	4	8	6	0	6	5	8	7	2	6	6	8	7	2	5	4	8	6	0	6	5	5	5	4	8	6	0	5	4	8	6	0	8	8	8	17	17	17
ATP6_PROBCONS_GBLOCKS_CDN_UB	4	6	7	7	7	0	6	4	7	5	0	6	4	7	5	1	4	4	6	5	1	5	4	6	5	0	6	4	7	5	5	4	6	0	6	4	7	5	0	6	4	7	5	4	4	4	17	17	17
ATP6_PROBCONS_GBLOCKS_DEG_UB	8	0	8	8	6	6	0	5	3	4	6	0	5	3	4	7	2	5	5	6	7	3	5	5	6	6	0	5	3	4	7	8	7	6	0	5	3	4	6	0	5	3	4	5	5	5	17	17	17
ATP6_PROBCONS_GBLOCKS_DNA_UB	7	5	5	5	9	4	5	0	4	8	4	5	0	4	8	3	4	0	5	7	3	3	0	5	7	4	5	0	4	8	5	5	7	4	5	0	4	8	4	5	0	4	8	0	0	0	17	17	17
ATP6_PROBCONS_GBLOCKS_RYt_UB	8	3	6	6	8	7	3	4	0	6	7	3	4	0	6	6	5	4	2	6	6	4	4	2	6	7	3	4	0	6	5	6	7	7	3	4	0	6	7	3	4	0	6	4	4	4	17	17	17
ATP6_PROBCONS_GBLOCKS_2AA_UB	7	4	9	9	4	5	4	8	6	0	5	4	8	6	0	6	5	8	7	2	6	6	8	7	2	5	4	8	6	0	6	5	5	5	4	8	6	0	5	4	8	6	0	8	8	8	17	17	17
ATP6_PROBCONS_MAXALIGN_CDN_UB	4	6	7	7	7	0	6	4	7	5	0	6	4	7	5	1	4	4	6	5	1	5	4	6	5	0	6	4	7	5	5	4	6	0	6	4	7	5	0	6	4	7	5	4	4	4	17	17	17
ATP6_PROBCONS_MAXALIGN_DEG_UB	8	0	8	8	6	6	0	5	3	4	6	0	5	3	4	7	2	5	5	6	7	3	5	5	6	6	0	5	3	4	7	8	7	6	0	5	3	4	6	0	5	3	4	5	5	5	17	17	17
ATP6_PROBCONS_MAXALIGN_DNA_UB	7	5	5	5	9	4	5	0	4	8	4	5	0	4	8	3	4	0	5	7	3	3	0	5	7	4	5	0	4	8	5	5	7	4	5	0	4	8	4	5	0	4	8	0	0	0	17	17	17
ATP6_PROBCONS_MAXALIGN_RYt_UB	8	3	6	6	8	7	3	4	0	6	7	3	4	0	6	6	5	4	2	6	6	4	4	2	6	7	3	4	0	6	5	6	7	7	3	4	0	6	7	3	4	0	6	4	4	4	17	17	17
ATP6_PROBCONS_MAXALIGN_2AA_UB	7	4	9	9	4	5	4	8	6	0	5	4	8	6	0	6	5	8	7	2	6	6	8	7	2	5	4	8	6	0	6	5	5	5	4	8	6	0	5	4	8	6	0	8	8	8	17	17	17
ATP6_PROBCONS_NOISY_DEG_UB	6	8	6	6	9	4	8	5	6	7	4	8	5	6	7	3	7	5	4	5	3	6	5	4	5	4	8	5	6	7	1	5	4	4	8	5	6	7	4	8	5	6	7	5	5	5	17	17	17
ATP6_PROBCONS_NOISY_DNA_UB	6	9	7	7	8	3	9	5	7	6	3	9	5	7	6	2	7	5	6	4	2	6	5	6	4	3	9	5	7	6	5	1	6	3	9	5	7	6	3	9	5	7	6	5	5	5	17	17	17
ATP6_PROBCONS_NOISY_RYt_UB	5	8	6	6	7	2	8	4	6	5	2	8	4	6	5	1	6	4	5	3	1	5	4	5	3	2	8	4	6	5	4	2	5	2	8	4	6	5	2	8	4	6	5	4	4	4	17	17	17
ATP6_PROBCONS_PSARALIGN_CDN_UB	4	6	7	7	7	0	6	4	7	5	0	6	4	7	5	1	4	4	6	5	1	5	4	6	5	0	6	4	7	5	5	4	6	0	6	4	7	5	0	6	4	7	5	4	4	4	17	17	17
ATP6_PROBCONS_PSARALIGN_DEG_UB	8	0	8	8	6	6	0	5	3	4	6	0	5	3	4	7	2	5	5	6	7	3	5	5	6	6	0	5	3	4	7	8	7	6	0	5	3	4	6	0	5	3	4	5	5	5	17	17	17
ATP6_PROBCONS_PSARALIGN_DNA_UB	7	5	5	5	9	4	5	0	4	8	4	5	0	4	8	3	4	0	5	7	3	3	0	5	7	4	5	0	4	8	5	5	7	4	5	0	4	8	4	5	0	4	8	0	0	0	17	17	17
ATP6_PROBCONS_PSARALIGN_RYt_UB	8	3	6	6	8	7	3	4	0	6	7	3	4	0	6	6	5	4	2	6	6	4	4	2	6	7	3	4	0	6	5	6	7	7	3	4	0	6	7	3	4	0	6	4	4	4	17	17	17
ATP6_PROBCONS_PSARALIGN_2AA_UB	7	4	9	9	4	5	4	8	6	0	5	4	8	6	0	6	5	8	7	2	6	6	8	7	2	5	4	8	6	0	6	5	5	5	4	8	6	0	5	4	8	6	0	8	8	8	17	17	17
ATP6_PROBCONS_TCSFMf_CDN_UB	4	6	7	7	7	0	6	4	7	5	0	6	4	7	5	1	4	4	6	5	1	5	4	6	5	0	6	4	7	5	5	4	6	0	6	4	7	5	0	6	4	7	5	4	4	4	17	17	17
ATP6_PROBCONS_TCSFMf_DEG_UB	8	0	8	8	6	6	0	5	3	4	6	0	5	3	4	7	2	5	5	6	7	3	5	5	6	6	0	5	3	4	7	8	7	6	0	5	3	4	6	0	5	3	4	5	5	5	17	17	17
ATP6_PROBCONS_TCSFMf_DNA_UB	7	5	5	5	9	4	5	0	4	8	4	5	0	4	8	3	4	0	5	7	3	3	0	5	7	4	5	0	4	8	5	5	7	4	5	0	4	8	4	5	0	4	8	0	0	0	17	17	17
ATP6_PROBCONS_TCSFMf_RYt_UB	8	3	6	6	8	7	3	4	0	6	7	3	4	0	6	6	5	4	2	6	6	4	4	2	6	7	3	4	0	6	5	6	7	7	3	4	0	6	7	3	4	0	6	4	4	4	17	17	17
ATP6_PROBCONS_TCSFMf_2AA_UB	7	4	9	9	4	5	4	8	6	0	5	4	8	6	0	6	5	8	7	2	6	6	8	7	2	5	4	8	6	0	6	5	5	5	4	8	6	0	5	4	8	6	0	8	8	8	17	17	17
ATP6_PROBCONS_TCSFMw_DEG_UB	7	5	5	5	9	4	5	0	4	8	4	5	0	4	8	3	4	0	5	7	3	3	0	5	7	4	5	0	4	8	5	5	7	4	5	0	4	8	4	5	0	4	8	0	0	0	17	17	17
ATP6_PROBCONS_TCSFMw_DNA_UB	7	5	5	5	9	4	5	0	4	8	4	5	0	4	8	3	4	0	5	7	3	3	0	5	7	4	5	0	4	8	5	5	7	4	5	0	4	8	4	5	0	4	8	0	0	0	17	17	17
ATP6_PROBCONS_TCSFMw_RYt_UB	7	5	5	5	9	4	5	0	4	8	4	5	0	4	8	3	4	0	5	7	3	3	0	5	7	4	5	0	4	8	5	5	7	4	5	0	4	8	4	5	0	4	8	0	0	0	17	17	17
ATP6_PROBCONS_TCSOGf_DEG_UB	17	17	17	17	17	17	17	17	17	17	17	17	17	17	17	17	17	17	17	17	17	17	17	17	17	17	17	17	17	17	17	17	17	17	17	17	17	17	17	17	17	17	17	17	17	17	14	13	16
ATP6_PROBCONS_TCSOGf_DNA_UB	17	17	17	17	17	17	17	17	17	17	17	17	17	17	17	17	17	17	17	17	17	17	17	17	17	17	17	17	17	17	17	17	17	17	17	17	17	17	17	17	17	17	17	17	17	17	14	14	16
ATP6_PROBCONS_TCSOGf_RYt_UB	17	17	17	17	17	17	17	17	17	17	17	17	17	17	17	17	17	17	17	17	17	17	17	17	17	17	17	17	17	17	17	17	17	17	17	17	17	17	17	17	17	17	17	17	17	17	16	16	15
ATP6_PROBCONS_TCSOGw_DEG_UB	7	7	7	7	7	6	7	5	4	6	6	7	5	4	6	5	7	5	3	5	5	6	5	3	5	6	7	5	4	6	5	6	6	6	7	5	4	6	6	7	5	4	6	5	5	5	17	17	17
ATP6_PROBCONS_TCSOGw_DNA_UB	7	6	5	5	9	6	6	3	3	8	6	6	3	3	8	5	7	3	2	7	5	6	3	2	7	6	6	3	3	8	4	6	6	6	6	3	3	8	6	6	3	3	8	3	3	3	17	17	17
ATP6_PROBCONS_TCSOGw_RYt_UB	8	6	6	6	8	7	6	4	3	7	7	6	4	3	7	6	6	4	2	6	6	5	4	2	6	7	6	4	3	7	5	7	7	7	6	4	3	7	7	6	4	3	7	4	4	4	17	17	17
ATP6_PROBCONS_TCSf_CDN_UB	4	6	7	7	7	0	6	4	7	5	0	6	4	7	5	1	4	4	6	5	1	5	4	6	5	0	6	4	7	5	5	4	6	0	6	4	7	5	0	6	4	7	5	4	4	4	17	17	17
ATP6_PROBCONS_TCSf_DEG_UB	8	0	8	8	6	6	0	5	3	4	6	0	5	3	4	7	2	5	5	6	7	3	5	5	6	6	0	5	3	4	7	8	7	6	0	5	3	4	6	0	5	3	4	5	5	5	17	17	17
ATP6_PROBCONS_TCSf_DNA_UB	7	5	5	5	9	4	5	0	4	8	4	5	0	4	8	3	4	0	5	7	3	3	0	5	7	4	5	0	4	8	5	5	7	4	5	0	4	8	4	5	0	4	8	0	0	0	17	17	17
ATP6_PROBCONS_TCSf_RYt_UB	8	3	6	6	8	7	3	4	0	6	7	3	4	0	6	6	5	4	2	6	6	4	4	2	6	7	3	4	0	6	5	6	7	7	3	4	0	6	7	3	4	0	6	4	4	4	17	17	17
ATP6_PROBCONS_TCSf_2AA_UB	7	4	9	9	4	5	4	8	6	0	5	4	8	6	0	6	5	8	7	2	6	6	8	7	2	5	4	8	6	0	6	5	5	5	4	8	6	0	5	4	8	6	0	8	8	8	17	17	17
ATP6_PROBCONS_TCSw_DEG_UB	7	5	5	5	9	4	5	0	4	8	4	5	0	4	8	3	4	0	5	7	3	3	0	5	7	4	5	0	4	8	5	5	7	4	5	0	4	8	4	5	0	4	8	0	0	0	17	17	17
ATP6_PROBCONS_TCSw_DNA_UB	7	5	5	5	9	4	5	0	4	8	4	5	0	4	8	3	4	0	5	7	3	3	0	5	7	4	5	0	4	8	5	5	7	4	5	0	4	8	4	5	0	4	8	0	0	0	17	17	17
ATP6_PROBCONS_TCSw_RYt_UB	7	5	5	5	9	4	5	0	4	8	4	5	0	4	8	3	4	0	5	7	3	3	0	5	7	4	5	0	4	8	5	5	7	4	5	0	4	8	4	5	0	4	8	0	0	0	17	17	17
ATP6_PROBCONS_TRIMALA_CDN_UB	4	6	7	7	7	0	6	4	7	5	0	6	4	7	5	1	4	4	6	5	1	5	4	6	5	0	6	4	7	5	5	4	6	0	6	4	7	5	0	6	4	7	5	4	4	4	17	17	17
ATP6_PROBCONS_TRIMALA_DEG_UB	8	0	8	8	6	6	0	5	3	4	6	0	5	3	4	7	2	5	5	6	7	3	5	5	6	6	0	5	3	4	7	8	7	6	0	5	3	4	6	0	5	3	4	5	5	5	17	17	17
ATP6_PROBCONS_TRIMALA_DNA_UB	7	5	5	5	9	4	5	0	4	8	4	5	0	4	8	3	4	0	5	7	3	3	0	5	7	4	5	0	4	8	5	5	7	4	5	0	4	8	4	5	0	4	8	0	0	0	17	17	17
ATP6_PROBCONS_TRIMALA_RYt_UB	8	3	6	6	8	7	3	4	0	6	7	3	4	0	6	6	5	4	2	6	6	4	4	2	6	7	3	4	0	6	5	6	7	7	3	4	0	6	7	3	4	0	6	4	4	4	17	17	17
ATP6_PROBCONS_TRIMALA_2AA_UB	7	4	9	9	4	5	4	8	6	0	5	4	8	6	0	6	5	8	7	2	6	6	8	7	2	5	4	8	6	0	6	5	5	5	4	8	6	0	5	4	8	6	0	8	8	8	17	17	17
ATP6_PROBCONS_TRIMALG_CDN_UB	4	6	7	7	7	0	6	4	7	5	0	6	4	7	5	1	4	4	6	5	1	5	4	6	5	0	6	4	7	5	5	4	6	0	6	4	7	5	0	6	4	7	5	4	4	4	17	17	17
ATP6_PROBCONS_TRIMALG_DEG_UB	8	0	8	8	6	6	0	5	3	4	6	0	5	3	4	7	2	5	5	6	7	3	5	5	6	6	0	5	3	4	7	8	7	6	0	5	3	4	6	0	5	3	4	5	5	5	17	17	17
ATP6_PROBCONS_TRIMALG_DNA_UB	7	5	5	5	9	4	5	0	4	8	4	5	0	4	8	3	4	0	5	7	3	3	0	5	7	4	5	0	4	8	5	5	7	4	5	0	4	8	4	5	0	4	8	0	0	0	17	17	17
ATP6_PROBCONS_TRIMALG_RYt_UB	8	3	6	6	8	7	3	4	0	6	7	3	4	0	6	6	5	4	2	6	6	4	4	2	6	7	3	4	0	6	5	6	7	7	3	4	0	6	7	3	4	0	6	4	4	4	17	17	17
ATP6_PROBCONS_TRIMALG_2AA_UB	7	4	9	9	4	5	4	8	6	0	5	4	8	6	0	6	5	8	7	2	6	6	8	7	2	5	4	8	6	0	6	5	5	5	4	8	6	0	5	4	8	6	0	8	8	8	17	17	17
ATP6_PROBCONS_TRIMALP_DEG_UB	7	7	5	5	8	4	7	2	5	6	4	7	2	5	6	3	6	2	5	5	3	5	2	5	5	4	7	2	5	6	4	3	6	4	7	2	5	6	4	7	2	5	6	2	2	2	17	17	17
ATP6_PROBCONS_TRIMALP_DNA_UB	6	7	5	5	8	3	7	3	5	6	3	7	3	5	6	2	5	3	4	4	2	4	3	4	4	3	7	3	5	6	4	3	6	3	7	3	5	6	3	7	3	5	6	3	3	3	17	17	17
ATP6_PROBCONS_TRIMALP_RYt_UB	8	4	6	6	8	5	4	1	3	7	5	4	1	3	7	4	3	1	4	6	4	2	1	4	6	5	4	1	3	7	6	6	8	5	4	1	3	7	5	4	1	3	7	1	1	1	17	17	17
ATP6_PROBCONS_TRIMALS_DEG_UB	7	7	5	5	8	4	7	2	5	6	4	7	2	5	6	3	6	2	5	5	3	5	2	5	5	4	7	2	5	6	4	3	6	4	7	2	5	6	4	7	2	5	6	2	2	2	17	17	17
ATP6_PROBCONS_TRIMALS_DNA_UB	6	7	5	5	8	3	7	3	5	6	3	7	3	5	6	2	5	3	4	4	2	4	3	4	4	3	7	3	5	6	4	3	6	3	7	3	5	6	3	7	3	5	6	3	3	3	17	17	17
ATP6_PROBCONS_TRIMALS_RYt_UB	6	7	5	5	8	3	7	3	5	6	3	7	3	5	6	2	5	3	4	4	2	4	3	4	4	3	7	3	5	6	4	3	6	3	7	3	5	6	3	7	3	5	6	3	3	3	17	17	17
ATP6_PROBCONS_TRIMAL_CDN_UB	4	6	7	7	7	0	6	4	7	5	0	6	4	7	5	1	4	4	6	5	1	5	4	6	5	0	6	4	7	5	5	4	6	0	6	4	7	5	0	6	4	7	5	4	4	4	17	17	17
ATP6_PROBCONS_TRIMAL_DEG_UB	8	0	8	8	6	6	0	5	3	4	6	0	5	3	4	7	2	5	5	6	7	3	5	5	6	6	0	5	3	4	7	8	7	6	0	5	3	4	6	0	5	3	4	5	5	5	17	17	17
ATP6_PROBCONS_TRIMAL_DNA_UB	7	5	5	5	9	4	5	0	4	8	4	5	0	4	8	3	4	0	5	7	3	3	0	5	7	4	5	0	4	8	5	5	7	4	5	0	4	8	4	5	0	4	8	0	0	0	17	17	17
ATP6_PROBCONS_TRIMAL_RYt_UB	8	3	6	6	8	7	3	4	0	6	7	3	4	0	6	6	5	4	2	6	6	4	4	2	6	7	3	4	0	6	5	6	7	7	3	4	0	6	7	3	4	0	6	4	4	4	17	17	17
ATP6_PROBCONS_TRIMAL_2AA_UB	7	4	9	9	4	5	4	8	6	0	5	4	8	6	0	6	5	8	7	2	6	6	8	7	2	5	4	8	6	0	6	5	5	5	4	8	6	0	5	4	8	6	0	8	8	8	17	17	17
ATP6_TCOFFEETC_GBLOCKSC_CDN_UB	5	7	6	6	8	1	7	3	6	6	1	7	3	6	6	0	5	3	5	4	0	4	3	5	4	1	7	3	6	6	4	3	5	1	7	3	6	6	1	7	3	6	6	3	3	3	17	17	17
ATP6_TCOFFEETC_GBLOCKSC_DEG_UB	8	3	7	7	7	5	3	3	4	6	5	3	3	4	6	4	1	3	4	4	4	0	3	4	4	5	3	3	4	6	7	7	7	5	3	3	4	6	5	3	3	4	6	3	3	3	17	17	17
ATP6_TCOFFEETC_GBLOCKSC_DNA_UB	7	5	5	5	9	4	5	0	4	8	4	5	0	4	8	3	4	0	5	7	3	3	0	5	7	4	5	0	4	8	5	5	7	4	5	0	4	8	4	5	0	4	8	0	0	0	17	17	17
ATP6_TCOFFEETC_GBLOCKSC_RYt_UB	7	4	6	6	8	6	4	4	1	7	6	4	4	1	7	5	4	4	1	5	5	3	4	1	5	6	4	4	1	7	6	7	8	6	4	4	1	7	6	4	4	1	7	4	4	4	17	17	17
ATP6_TCOFFEETC_GBLOCKSC_2AA_UB	7	6	8	8	5	5	6	7	6	2	5	6	7	6	2	4	5	7	5	0	4	4	7	5	0	5	6	7	6	2	6	5	5	5	6	7	6	2	5	6	7	6	2	7	7	7	17	17	17
ATP6_TCOFFEETC_GBLOCKS_CDN_UB	5	7	6	6	8	1	7	3	6	6	1	7	3	6	6	0	5	3	5	4	0	4	3	5	4	1	7	3	6	6	4	3	5	1	7	3	6	6	1	7	3	6	6	3	3	3	17	17	17
ATP6_TCOFFEETC_GBLOCKS_DEG_UB	9	1	7	7	7	7	1	4	2	5	7	1	4	2	5	6	3	4	4	5	6	2	4	4	5	7	1	4	2	5	6	7	6	7	1	4	2	5	7	1	4	2	5	4	4	4	17	17	17
ATP6_TCOFFEETC_GBLOCKS_DNA_UB	7	5	5	5	9	4	5	0	4	8	4	5	0	4	8	3	4	0	5	7	3	3	0	5	7	4	5	0	4	8	5	5	7	4	5	0	4	8	4	5	0	4	8	0	0	0	17	17	17
ATP6_TCOFFEETC_GBLOCKS_RYt_UB	7	4	6	6	8	6	4	4	1	7	6	4	4	1	7	5	4	4	1	5	5	3	4	1	5	6	4	4	1	7	6	7	8	6	4	4	1	7	6	4	4	1	7	4	4	4	17	17	17
ATP6_TCOFFEETC_GBLOCKS_2AA_UB	7	6	8	8	5	5	6	7	6	2	5	6	7	6	2	4	5	7	5	0	4	4	7	5	0	5	6	7	6	2	6	5	5	5	6	7	6	2	5	6	7	6	2	7	7	7	17	17	17
ATP6_TCOFFEETC_MAXALIGN_CDN_UB	4	6	7	7	7	0	6	4	7	5	0	6	4	7	5	1	4	4	6	5	1	5	4	6	5	0	6	4	7	5	5	4	6	0	6	4	7	5	0	6	4	7	5	4	4	4	17	17	17
ATP6_TCOFFEETC_MAXALIGN_DEG_UB	8	0	8	8	6	6	0	5	3	4	6	0	5	3	4	7	2	5	5	6	7	3	5	5	6	6	0	5	3	4	7	8	7	6	0	5	3	4	6	0	5	3	4	5	5	5	17	17	17
ATP6_TCOFFEETC_MAXALIGN_DNA_UB	7	5	5	5	9	4	5	0	4	8	4	5	0	4	8	3	4	0	5	7	3	3	0	5	7	4	5	0	4	8	5	5	7	4	5	0	4	8	4	5	0	4	8	0	0	0	17	17	17
ATP6_TCOFFEETC_MAXALIGN_RYt_UB	8	3	6	6	8	7	3	4	0	6	7	3	4	0	6	6	5	4	2	6	6	4	4	2	6	7	3	4	0	6	5	6	7	7	3	4	0	6	7	3	4	0	6	4	4	4	17	17	17
ATP6_TCOFFEETC_MAXALIGN_2AA_UB	7	4	9	9	4	5	4	8	6	0	5	4	8	6	0	6	5	8	7	2	6	6	8	7	2	5	4	8	6	0	6	5	5	5	4	8	6	0	5	4	8	6	0	8	8	8	17	17	17
ATP6_TCOFFEETC_NOISY_DEG_UB	7	9	7	7	9	4	9	5	7	7	4	9	5	7	7	3	7	5	6	5	3	6	5	6	5	4	9	5	7	7	4	2	7	4	9	5	7	7	4	9	5	7	7	5	5	5	17	17	17
ATP6_TCOFFEETC_NOISY_DNA_UB	6	9	7	7	8	3	9	5	7	6	3	9	5	7	6	2	7	5	6	4	2	6	5	6	4	3	9	5	7	6	5	1	6	3	9	5	7	6	3	9	5	7	6	5	5	5	17	17	17
ATP6_TCOFFEETC_NOISY_RYt_UB	6	9	7	7	8	3	9	5	7	6	3	9	5	7	6	2	7	5	6	4	2	6	5	6	4	3	9	5	7	6	5	1	6	3	9	5	7	6	3	9	5	7	6	5	5	5	17	17	17
ATP6_TCOFFEETC_PSARALIGN_CDN_UB	4	6	7	7	7	0	6	4	7	5	0	6	4	7	5	1	4	4	6	5	1	5	4	6	5	0	6	4	7	5	5	4	6	0	6	4	7	5	0	6	4	7	5	4	4	4	17	17	17
ATP6_TCOFFEETC_PSARALIGN_DEG_UB	8	0	8	8	6	6	0	5	3	4	6	0	5	3	4	7	2	5	5	6	7	3	5	5	6	6	0	5	3	4	7	8	7	6	0	5	3	4	6	0	5	3	4	5	5	5	17	17	17
ATP6_TCOFFEETC_PSARALIGN_DNA_UB	7	5	5	5	9	4	5	0	4	8	4	5	0	4	8	3	4	0	5	7	3	3	0	5	7	4	5	0	4	8	5	5	7	4	5	0	4	8	4	5	0	4	8	0	0	0	17	17	17
ATP6_TCOFFEETC_PSARALIGN_RYt_UB	8	3	6	6	8	7	3	4	0	6	7	3	4	0	6	6	5	4	2	6	6	4	4	2	6	7	3	4	0	6	5	6	7	7	3	4	0	6	7	3	4	0	6	4	4	4	17	17	17
ATP6_TCOFFEETC_PSARALIGN_2AA_UB	7	4	9	9	4	5	4	8	6	0	5	4	8	6	0	6	5	8	7	2	6	6	8	7	2	5	4	8	6	0	6	5	5	5	4	8	6	0	5	4	8	6	0	8	8	8	17	17	17
ATP6_TCOFFEETC_TCSFMf_CDN_UB	4	6	7	7	7	0	6	4	7	5	0	6	4	7	5	1	4	4	6	5	1	5	4	6	5	0	6	4	7	5	5	4	6	0	6	4	7	5	0	6	4	7	5	4	4	4	17	17	17
ATP6_TCOFFEETC_TCSFMf_DEG_UB	8	0	8	8	6	6	0	5	3	4	6	0	5	3	4	7	2	5	5	6	7	3	5	5	6	6	0	5	3	4	7	8	7	6	0	5	3	4	6	0	5	3	4	5	5	5	17	17	17
ATP6_TCOFFEETC_TCSFMf_DNA_UB	7	5	5	5	9	4	5	0	4	8	4	5	0	4	8	3	4	0	5	7	3	3	0	5	7	4	5	0	4	8	5	5	7	4	5	0	4	8	4	5	0	4	8	0	0	0	17	17	17
ATP6_TCOFFEETC_TCSFMf_RYt_UB	8	3	6	6	8	7	3	4	0	6	7	3	4	0	6	6	5	4	2	6	6	4	4	2	6	7	3	4	0	6	5	6	7	7	3	4	0	6	7	3	4	0	6	4	4	4	17	17	17
ATP6_TCOFFEETC_TCSFMf_2AA_UB	7	4	9	9	4	5	4	8	6	0	5	4	8	6	0	6	5	8	7	2	6	6	8	7	2	5	4	8	6	0	6	5	5	5	4	8	6	0	5	4	8	6	0	8	8	8	17	17	17
ATP6_TCOFFEETC_TCSFMw_DEG_UB	7	5	5	5	9	4	5	0	4	8	4	5	0	4	8	3	4	0	5	7	3	3	0	5	7	4	5	0	4	8	5	5	7	4	5	0	4	8	4	5	0	4	8	0	0	0	17	17	17
ATP6_TCOFFEETC_TCSFMw_DNA_UB	7	5	5	5	9	4	5	0	4	8	4	5	0	4	8	3	4	0	5	7	3	3	0	5	7	4	5	0	4	8	5	5	7	4	5	0	4	8	4	5	0	4	8	0	0	0	17	17	17
ATP6_TCOFFEETC_TCSFMw_RYt_UB	7	5	5	5	9	4	5	0	4	8	4	5	0	4	8	3	4	0	5	7	3	3	0	5	7	4	5	0	4	8	5	5	7	4	5	0	4	8	4	5	0	4	8	0	0	0	17	17	17
ATP6_TCOFFEETC_TCSOGf_DEG_UB	17	17	17	17	17	17	17	17	17	17	17	17	17	17	17	17	17	17	17	17	17	17	17	17	17	17	17	17	17	17	17	17	17	17	17	17	17	17	17	17	17	17	17	17	17	17	14	14	16
ATP6_TCOFFEETC_TCSOGf_DNA_UB	17	17	17	17	17	17	17	17	17	17	17	17	17	17	17	17	17	17	17	17	17	17	17	17	17	17	17	17	17	17	17	17	17	17	17	17	17	17	17	17	17	17	17	17	17	17	14	14	16
ATP6_TCOFFEETC_TCSOGf_RYt_UB	17	17	17	17	17	16	17	16	17	17	16	17	16	17	17	16	16	16	17	17	16	16	16	17	17	16	17	16	17	17	17	16	17	16	17	16	17	17	16	17	16	17	17	16	16	16	16	16	15
ATP6_TCOFFEETC_TCSOGw_DEG_UB	7	7	7	7	7	6	7	5	4	6	6	7	5	4	6	5	7	5	3	5	5	6	5	3	5	6	7	5	4	6	5	6	6	6	7	5	4	6	6	7	5	4	6	5	5	5	17	17	17
ATP6_TCOFFEETC_TCSOGw_DNA_UB	7	6	5	5	9	6	6	3	3	8	6	6	3	3	8	5	7	3	2	7	5	6	3	2	7	6	6	3	3	8	4	6	6	6	6	3	3	8	6	6	3	3	8	3	3	3	17	17	17
ATP6_TCOFFEETC_TCSOGw_RYt_UB	8	6	6	6	8	7	6	4	3	7	7	6	4	3	7	6	6	4	2	6	6	5	4	2	6	7	6	4	3	7	5	7	7	7	6	4	3	7	7	6	4	3	7	4	4	4	17	17	17
ATP6_TCOFFEETC_TCSf_CDN_UB	4	6	7	7	7	0	6	4	7	5	0	6	4	7	5	1	4	4	6	5	1	5	4	6	5	0	6	4	7	5	5	4	6	0	6	4	7	5	0	6	4	7	5	4	4	4	17	17	17
ATP6_TCOFFEETC_TCSf_DEG_UB	8	0	8	8	6	6	0	5	3	4	6	0	5	3	4	7	2	5	5	6	7	3	5	5	6	6	0	5	3	4	7	8	7	6	0	5	3	4	6	0	5	3	4	5	5	5	17	17	17
ATP6_TCOFFEETC_TCSf_DNA_UB	7	5	5	5	9	4	5	0	4	8	4	5	0	4	8	3	4	0	5	7	3	3	0	5	7	4	5	0	4	8	5	5	7	4	5	0	4	8	4	5	0	4	8	0	0	0	17	17	17
ATP6_TCOFFEETC_TCSf_RYt_UB	8	3	6	6	8	7	3	4	0	6	7	3	4	0	6	6	5	4	2	6	6	4	4	2	6	7	3	4	0	6	5	6	7	7	3	4	0	6	7	3	4	0	6	4	4	4	17	17	17
ATP6_TCOFFEETC_TCSf_2AA_UB	7	4	9	9	4	5	4	8	6	0	5	4	8	6	0	6	5	8	7	2	6	6	8	7	2	5	4	8	6	0	6	5	5	5	4	8	6	0	5	4	8	6	0	8	8	8	17	17	17
ATP6_TCOFFEETC_TCSw_DEG_UB	7	5	5	5	9	4	5	0	4	8	4	5	0	4	8	3	4	0	5	7	3	3	0	5	7	4	5	0	4	8	5	5	7	4	5	0	4	8	4	5	0	4	8	0	0	0	17	17	17
ATP6_TCOFFEETC_TCSw_DNA_UB	7	5	5	5	9	4	5	0	4	8	4	5	0	4	8	3	4	0	5	7	3	3	0	5	7	4	5	0	4	8	5	5	7	4	5	0	4	8	4	5	0	4	8	0	0	0	17	17	17
ATP6_TCOFFEETC_TCSw_RYt_UB	7	5	5	5	9	4	5	0	4	8	4	5	0	4	8	3	4	0	5	7	3	3	0	5	7	4	5	0	4	8	5	5	7	4	5	0	4	8	4	5	0	4	8	0	0	0	17	17	17
ATP6_TCOFFEETC_TRIMALA_CDN_UB	5	7	6	6	8	1	7	3	6	6	1	7	3	6	6	0	5	3	5	4	0	4	3	5	4	1	7	3	6	6	4	3	5	1	7	3	6	6	1	7	3	6	6	3	3	3	17	17	17
ATP6_TCOFFEETC_TRIMALA_DEG_UB	9	1	7	7	7	7	1	4	2	5	7	1	4	2	5	6	3	4	4	5	6	2	4	4	5	7	1	4	2	5	6	7	6	7	1	4	2	5	7	1	4	2	5	4	4	4	17	17	17
ATP6_TCOFFEETC_TRIMALA_DNA_UB	7	5	5	5	9	4	5	0	4	8	4	5	0	4	8	3	4	0	5	7	3	3	0	5	7	4	5	0	4	8	5	5	7	4	5	0	4	8	4	5	0	4	8	0	0	0	17	17	17
ATP6_TCOFFEETC_TRIMALA_RYt_UB	7	4	6	6	8	6	4	4	1	7	6	4	4	1	7	5	4	4	1	5	5	3	4	1	5	6	4	4	1	7	6	7	8	6	4	4	1	7	6	4	4	1	7	4	4	4	17	17	17
ATP6_TCOFFEETC_TRIMALA_2AA_UB	7	6	8	8	5	5	6	7	6	2	5	6	7	6	2	4	5	7	5	0	4	4	7	5	0	5	6	7	6	2	6	5	5	5	6	7	6	2	5	6	7	6	2	7	7	7	17	17	17
ATP6_TCOFFEETC_TRIMALG_CDN_UB	5	7	6	6	8	1	7	3	6	6	1	7	3	6	6	0	5	3	5	4	0	4	3	5	4	1	7	3	6	6	4	3	5	1	7	3	6	6	1	7	3	6	6	3	3	3	17	17	17
ATP6_TCOFFEETC_TRIMALG_DEG_UB	9	1	7	7	7	7	1	4	2	5	7	1	4	2	5	6	3	4	4	5	6	2	4	4	5	7	1	4	2	5	6	7	6	7	1	4	2	5	7	1	4	2	5	4	4	4	17	17	17
ATP6_TCOFFEETC_TRIMALG_DNA_UB	7	5	5	5	9	4	5	0	4	8	4	5	0	4	8	3	4	0	5	7	3	3	0	5	7	4	5	0	4	8	5	5	7	4	5	0	4	8	4	5	0	4	8	0	0	0	17	17	17
ATP6_TCOFFEETC_TRIMALG_RYt_UB	7	4	6	6	8	6	4	4	1	7	6	4	4	1	7	5	4	4	1	5	5	3	4	1	5	6	4	4	1	7	6	7	8	6	4	4	1	7	6	4	4	1	7	4	4	4	17	17	17
ATP6_TCOFFEETC_TRIMALG_2AA_UB	7	6	8	8	5	5	6	7	6	2	5	6	7	6	2	4	5	7	5	0	4	4	7	5	0	5	6	7	6	2	6	5	5	5	6	7	6	2	5	6	7	6	2	7	7	7	17	17	17
ATP6_TCOFFEETC_TRIMALP_DEG_UB	7	7	5	5	8	4	7	2	5	6	4	7	2	5	6	3	6	2	5	5	3	5	2	5	5	4	7	2	5	6	4	3	6	4	7	2	5	6	4	7	2	5	6	2	2	2	17	17	17
ATP6_TCOFFEETC_TRIMALP_DNA_UB	6	7	5	5	8	3	7	3	5	6	3	7	3	5	6	2	5	3	4	4	2	4	3	4	4	3	7	3	5	6	4	3	6	3	7	3	5	6	3	7	3	5	6	3	3	3	17	17	17
ATP6_TCOFFEETC_TRIMALP_RYt_UB	8	4	6	6	8	5	4	1	3	7	5	4	1	3	7	4	3	1	4	6	4	2	1	4	6	5	4	1	3	7	6	6	8	5	4	1	3	7	5	4	1	3	7	1	1	1	17	17	17
ATP6_TCOFFEETC_TRIMALS_DEG_UB	10	9	9	9	10	7	9	6	8	8	7	9	6	8	8	7	8	6	8	8	7	8	6	8	8	7	9	6	8	8	8	7	10	7	9	6	8	8	7	9	6	8	8	6	6	6	17	17	17
ATP6_TCOFFEETC_TRIMALS_DNA_UB	6	7	5	5	8	3	7	3	5	6	3	7	3	5	6	2	5	3	4	4	2	4	3	4	4	3	7	3	5	6	4	3	6	3	7	3	5	6	3	7	3	5	6	3	3	3	17	17	17
ATP6_TCOFFEETC_TRIMALS_RYt_UB	6	7	5	5	8	3	7	3	5	6	3	7	3	5	6	2	5	3	4	4	2	4	3	4	4	3	7	3	5	6	4	3	6	3	7	3	5	6	3	7	3	5	6	3	3	3	17	17	17
ATP6_TCOFFEETC_TRIMAL_CDN_UB	4	6	7	7	7	0	6	4	7	5	0	6	4	7	5	1	4	4	6	5	1	5	4	6	5	0	6	4	7	5	5	4	6	0	6	4	7	5	0	6	4	7	5	4	4	4	17	17	17
ATP6_TCOFFEETC_TRIMAL_DEG_UB	8	0	8	8	6	6	0	5	3	4	6	0	5	3	4	7	2	5	5	6	7	3	5	5	6	6	0	5	3	4	7	8	7	6	0	5	3	4	6	0	5	3	4	5	5	5	17	17	17
ATP6_TCOFFEETC_TRIMAL_DNA_UB	7	5	5	5	9	4	5	0	4	8	4	5	0	4	8	3	4	0	5	7	3	3	0	5	7	4	5	0	4	8	5	5	7	4	5	0	4	8	4	5	0	4	8	0	0	0	17	17	17
ATP6_TCOFFEETC_TRIMAL_RYt_UB	8	3	6	6	8	7	3	4	0	6	7	3	4	0	6	6	5	4	2	6	6	4	4	2	6	7	3	4	0	6	5	6	7	7	3	4	0	6	7	3	4	0	6	4	4	4	17	17	17
ATP6_TCOFFEETC_TRIMAL_2AA_UB	7	4	9	9	4	5	4	8	6	0	5	4	8	6	0	6	5	8	7	2	6	6	8	7	2	5	4	8	6	0	6	5	5	5	4	8	6	0	5	4	8	6	0	8	8	8	17	17	17
ATP6_TCOFFEE_GBLOCKSC_CDN_UB	5	7	6	6	8	1	7	3	6	6	1	7	3	6	6	0	5	3	5	4	0	4	3	5	4	1	7	3	6	6	4	3	5	1	7	3	6	6	1	7	3	6	6	3	3	3	17	17	17
ATP6_TCOFFEE_GBLOCKSC_DEG_UB	8	3	7	7	7	5	3	3	4	6	5	3	3	4	6	4	1	3	4	4	4	0	3	4	4	5	3	3	4	6	7	7	7	5	3	3	4	6	5	3	3	4	6	3	3	3	17	17	17
ATP6_TCOFFEE_GBLOCKSC_DNA_UB	7	5	5	5	9	4	5	0	4	8	4	5	0	4	8	3	4	0	5	7	3	3	0	5	7	4	5	0	4	8	5	5	7	4	5	0	4	8	4	5	0	4	8	0	0	0	17	17	17
ATP6_TCOFFEE_GBLOCKSC_RYt_UB	7	4	6	6	8	6	4	4	1	7	6	4	4	1	7	5	4	4	1	5	5	3	4	1	5	6	4	4	1	7	6	7	8	6	4	4	1	7	6	4	4	1	7	4	4	4	17	17	17
ATP6_TCOFFEE_GBLOCKSC_2AA_UB	7	6	8	8	5	5	6	7	6	2	5	6	7	6	2	4	5	7	5	0	4	4	7	5	0	5	6	7	6	2	6	5	5	5	6	7	6	2	5	6	7	6	2	7	7	7	17	17	17
ATP6_TCOFFEE_GBLOCKS_CDN_UB	5	7	6	6	8	1	7	3	6	6	1	7	3	6	6	0	5	3	5	4	0	4	3	5	4	1	7	3	6	6	4	3	5	1	7	3	6	6	1	7	3	6	6	3	3	3	17	17	17
ATP6_TCOFFEE_GBLOCKS_DEG_UB	9	1	7	7	7	7	1	4	2	5	7	1	4	2	5	6	3	4	4	5	6	2	4	4	5	7	1	4	2	5	6	7	6	7	1	4	2	5	7	1	4	2	5	4	4	4	17	17	17
ATP6_TCOFFEE_GBLOCKS_DNA_UB	7	5	5	5	9	4	5	0	4	8	4	5	0	4	8	3	4	0	5	7	3	3	0	5	7	4	5	0	4	8	5	5	7	4	5	0	4	8	4	5	0	4	8	0	0	0	17	17	17
ATP6_TCOFFEE_GBLOCKS_RYt_UB	7	4	6	6	8	6	4	4	1	7	6	4	4	1	7	5	4	4	1	5	5	3	4	1	5	6	4	4	1	7	6	7	8	6	4	4	1	7	6	4	4	1	7	4	4	4	17	17	17
ATP6_TCOFFEE_GBLOCKS_2AA_UB	7	6	8	8	5	5	6	7	6	2	5	6	7	6	2	4	5	7	5	0	4	4	7	5	0	5	6	7	6	2	6	5	5	5	6	7	6	2	5	6	7	6	2	7	7	7	17	17	17
ATP6_TCOFFEE_MAXALIGN_CDN_UB	4	6	7	7	7	0	6	4	7	5	0	6	4	7	5	1	4	4	6	5	1	5	4	6	5	0	6	4	7	5	5	4	6	0	6	4	7	5	0	6	4	7	5	4	4	4	17	17	17
ATP6_TCOFFEE_MAXALIGN_DEG_UB	8	0	8	8	6	6	0	5	3	4	6	0	5	3	4	7	2	5	5	6	7	3	5	5	6	6	0	5	3	4	7	8	7	6	0	5	3	4	6	0	5	3	4	5	5	5	17	17	17
ATP6_TCOFFEE_MAXALIGN_DNA_UB	7	5	5	5	9	4	5	0	4	8	4	5	0	4	8	3	4	0	5	7	3	3	0	5	7	4	5	0	4	8	5	5	7	4	5	0	4	8	4	5	0	4	8	0	0	0	17	17	17
ATP6_TCOFFEE_MAXALIGN_RYt_UB	8	3	6	6	8	7	3	4	0	6	7	3	4	0	6	6	5	4	2	6	6	4	4	2	6	7	3	4	0	6	5	6	7	7	3	4	0	6	7	3	4	0	6	4	4	4	17	17	17
ATP6_TCOFFEE_MAXALIGN_2AA_UB	7	4	9	9	4	5	4	8	6	0	5	4	8	6	0	6	5	8	7	2	6	6	8	7	2	5	4	8	6	0	6	5	5	5	4	8	6	0	5	4	8	6	0	8	8	8	17	17	17
ATP6_TCOFFEE_NOISY_DEG_UB	7	9	7	7	9	4	9	5	7	7	4	9	5	7	7	3	7	5	6	5	3	6	5	6	5	4	9	5	7	7	4	2	7	4	9	5	7	7	4	9	5	7	7	5	5	5	17	17	17
ATP6_TCOFFEE_NOISY_DNA_UB	6	9	7	7	8	3	9	5	7	6	3	9	5	7	6	2	7	5	6	4	2	6	5	6	4	3	9	5	7	6	5	1	6	3	9	5	7	6	3	9	5	7	6	5	5	5	17	17	17
ATP6_TCOFFEE_NOISY_RYt_UB	6	9	7	7	8	3	9	5	7	6	3	9	5	7	6	2	7	5	6	4	2	6	5	6	4	3	9	5	7	6	5	1	6	3	9	5	7	6	3	9	5	7	6	5	5	5	17	17	17
ATP6_TCOFFEE_PSARALIGN_CDN_UB	4	6	7	7	7	0	6	4	7	5	0	6	4	7	5	1	4	4	6	5	1	5	4	6	5	0	6	4	7	5	5	4	6	0	6	4	7	5	0	6	4	7	5	4	4	4	17	17	17
ATP6_TCOFFEE_PSARALIGN_DEG_UB	8	0	8	8	6	6	0	5	3	4	6	0	5	3	4	7	2	5	5	6	7	3	5	5	6	6	0	5	3	4	7	8	7	6	0	5	3	4	6	0	5	3	4	5	5	5	17	17	17
ATP6_TCOFFEE_PSARALIGN_DNA_UB	7	5	5	5	9	4	5	0	4	8	4	5	0	4	8	3	4	0	5	7	3	3	0	5	7	4	5	0	4	8	5	5	7	4	5	0	4	8	4	5	0	4	8	0	0	0	17	17	17
ATP6_TCOFFEE_PSARALIGN_RYt_UB	8	3	6	6	8	7	3	4	0	6	7	3	4	0	6	6	5	4	2	6	6	4	4	2	6	7	3	4	0	6	5	6	7	7	3	4	0	6	7	3	4	0	6	4	4	4	17	17	17
ATP6_TCOFFEE_PSARALIGN_2AA_UB	7	4	9	9	4	5	4	8	6	0	5	4	8	6	0	6	5	8	7	2	6	6	8	7	2	5	4	8	6	0	6	5	5	5	4	8	6	0	5	4	8	6	0	8	8	8	17	17	17
ATP6_TCOFFEE_TCSFMf_CDN_UB	4	6	7	7	7	0	6	4	7	5	0	6	4	7	5	1	4	4	6	5	1	5	4	6	5	0	6	4	7	5	5	4	6	0	6	4	7	5	0	6	4	7	5	4	4	4	17	17	17
ATP6_TCOFFEE_TCSFMf_DEG_UB	8	0	8	8	6	6	0	5	3	4	6	0	5	3	4	7	2	5	5	6	7	3	5	5	6	6	0	5	3	4	7	8	7	6	0	5	3	4	6	0	5	3	4	5	5	5	17	17	17
ATP6_TCOFFEE_TCSFMf_DNA_UB	7	5	5	5	9	4	5	0	4	8	4	5	0	4	8	3	4	0	5	7	3	3	0	5	7	4	5	0	4	8	5	5	7	4	5	0	4	8	4	5	0	4	8	0	0	0	17	17	17
ATP6_TCOFFEE_TCSFMf_RYt_UB	8	3	6	6	8	7	3	4	0	6	7	3	4	0	6	6	5	4	2	6	6	4	4	2	6	7	3	4	0	6	5	6	7	7	3	4	0	6	7	3	4	0	6	4	4	4	17	17	17
ATP6_TCOFFEE_TCSFMf_2AA_UB	7	4	9	9	4	5	4	8	6	0	5	4	8	6	0	6	5	8	7	2	6	6	8	7	2	5	4	8	6	0	6	5	5	5	4	8	6	0	5	4	8	6	0	8	8	8	17	17	17
ATP6_TCOFFEE_TCSFMw_DEG_UB	7	5	5	5	9	4	5	0	4	8	4	5	0	4	8	3	4	0	5	7	3	3	0	5	7	4	5	0	4	8	5	5	7	4	5	0	4	8	4	5	0	4	8	0	0	0	17	17	17
ATP6_TCOFFEE_TCSFMw_DNA_UB	7	5	5	5	9	4	5	0	4	8	4	5	0	4	8	3	4	0	5	7	3	3	0	5	7	4	5	0	4	8	5	5	7	4	5	0	4	8	4	5	0	4	8	0	0	0	17	17	17
ATP6_TCOFFEE_TCSFMw_RYt_UB	7	5	5	5	9	4	5	0	4	8	4	5	0	4	8	3	4	0	5	7	3	3	0	5	7	4	5	0	4	8	5	5	7	4	5	0	4	8	4	5	0	4	8	0	0	0	17	17	17
ATP6_TCOFFEE_TCSOGf_DEG_UB	17	17	17	17	17	17	17	17	17	17	17	17	17	17	17	17	17	17	17	17	17	17	17	17	17	17	17	17	17	17	17	17	17	17	17	17	17	17	17	17	17	17	17	17	17	17	14	13	16
ATP6_TCOFFEE_TCSOGf_DNA_UB	17	17	17	17	17	17	17	17	17	17	17	17	17	17	17	17	17	17	17	17	17	17	17	17	17	17	17	17	17	17	17	17	17	17	17	17	17	17	17	17	17	17	17	17	17	17	14	14	16
ATP6_TCOFFEE_TCSOGf_RYt_UB	17	17	17	17	17	17	17	17	17	17	17	17	17	17	17	17	17	17	17	17	17	17	17	17	17	17	17	17	17	17	17	17	17	17	17	17	17	17	17	17	17	17	17	17	17	17	15	16	15
ATP6_TCOFFEE_TCSOGw_DEG_UB	7	7	7	7	7	6	7	5	4	6	6	7	5	4	6	5	7	5	3	5	5	6	5	3	5	6	7	5	4	6	5	6	6	6	7	5	4	6	6	7	5	4	6	5	5	5	17	17	17
ATP6_TCOFFEE_TCSOGw_DNA_UB	7	6	5	5	9	6	6	3	3	8	6	6	3	3	8	5	7	3	2	7	5	6	3	2	7	6	6	3	3	8	4	6	6	6	6	3	3	8	6	6	3	3	8	3	3	3	17	17	17
ATP6_TCOFFEE_TCSOGw_RYt_UB	8	6	6	6	8	7	6	4	3	7	7	6	4	3	7	6	6	4	2	6	6	5	4	2	6	7	6	4	3	7	5	7	7	7	6	4	3	7	7	6	4	3	7	4	4	4	17	17	17
ATP6_TCOFFEE_TCSf_CDN_UB	4	6	7	7	7	0	6	4	7	5	0	6	4	7	5	1	4	4	6	5	1	5	4	6	5	0	6	4	7	5	5	4	6	0	6	4	7	5	0	6	4	7	5	4	4	4	17	17	17
ATP6_TCOFFEE_TCSf_DEG_UB	8	0	8	8	6	6	0	5	3	4	6	0	5	3	4	7	2	5	5	6	7	3	5	5	6	6	0	5	3	4	7	8	7	6	0	5	3	4	6	0	5	3	4	5	5	5	17	17	17
ATP6_TCOFFEE_TCSf_DNA_UB	7	5	5	5	9	4	5	0	4	8	4	5	0	4	8	3	4	0	5	7	3	3	0	5	7	4	5	0	4	8	5	5	7	4	5	0	4	8	4	5	0	4	8	0	0	0	17	17	17
ATP6_TCOFFEE_TCSf_RYt_UB	8	3	6	6	8	7	3	4	0	6	7	3	4	0	6	6	5	4	2	6	6	4	4	2	6	7	3	4	0	6	5	6	7	7	3	4	0	6	7	3	4	0	6	4	4	4	17	17	17
ATP6_TCOFFEE_TCSf_2AA_UB	7	4	9	9	4	5	4	8	6	0	5	4	8	6	0	6	5	8	7	2	6	6	8	7	2	5	4	8	6	0	6	5	5	5	4	8	6	0	5	4	8	6	0	8	8	8	17	17	17
ATP6_TCOFFEE_TCSw_DEG_UB	7	5	5	5	9	4	5	0	4	8	4	5	0	4	8	3	4	0	5	7	3	3	0	5	7	4	5	0	4	8	5	5	7	4	5	0	4	8	4	5	0	4	8	0	0	0	17	17	17
ATP6_TCOFFEE_TCSw_DNA_UB	7	5	5	5	9	4	5	0	4	8	4	5	0	4	8	3	4	0	5	7	3	3	0	5	7	4	5	0	4	8	5	5	7	4	5	0	4	8	4	5	0	4	8	0	0	0	17	17	17
ATP6_TCOFFEE_TCSw_RYt_UB	7	5	5	5	9	4	5	0	4	8	4	5	0	4	8	3	4	0	5	7	3	3	0	5	7	4	5	0	4	8	5	5	7	4	5	0	4	8	4	5	0	4	8	0	0	0	17	17	17
ATP6_TCOFFEE_TRIMALA_CDN_UB	5	7	6	6	8	1	7	3	6	6	1	7	3	6	6	0	5	3	5	4	0	4	3	5	4	1	7	3	6	6	4	3	5	1	7	3	6	6	1	7	3	6	6	3	3	3	17	17	17
ATP6_TCOFFEE_TRIMALA_DEG_UB	9	1	7	7	7	7	1	4	2	5	7	1	4	2	5	6	3	4	4	5	6	2	4	4	5	7	1	4	2	5	6	7	6	7	1	4	2	5	7	1	4	2	5	4	4	4	17	17	17
ATP6_TCOFFEE_TRIMALA_DNA_UB	7	5	5	5	9	4	5	0	4	8	4	5	0	4	8	3	4	0	5	7	3	3	0	5	7	4	5	0	4	8	5	5	7	4	5	0	4	8	4	5	0	4	8	0	0	0	17	17	17
ATP6_TCOFFEE_TRIMALA_RYt_UB	7	4	6	6	8	6	4	4	1	7	6	4	4	1	7	5	4	4	1	5	5	3	4	1	5	6	4	4	1	7	6	7	8	6	4	4	1	7	6	4	4	1	7	4	4	4	17	17	17
ATP6_TCOFFEE_TRIMALA_2AA_UB	7	6	8	8	5	5	6	7	6	2	5	6	7	6	2	4	5	7	5	0	4	4	7	5	0	5	6	7	6	2	6	5	5	5	6	7	6	2	5	6	7	6	2	7	7	7	17	17	17
ATP6_TCOFFEE_TRIMALG_CDN_UB	5	7	6	6	8	1	7	3	6	6	1	7	3	6	6	0	5	3	5	4	0	4	3	5	4	1	7	3	6	6	4	3	5	1	7	3	6	6	1	7	3	6	6	3	3	3	17	17	17
ATP6_TCOFFEE_TRIMALG_DEG_UB	9	1	7	7	7	7	1	4	2	5	7	1	4	2	5	6	3	4	4	5	6	2	4	4	5	7	1	4	2	5	6	7	6	7	1	4	2	5	7	1	4	2	5	4	4	4	17	17	17
ATP6_TCOFFEE_TRIMALG_DNA_UB	7	5	5	5	9	4	5	0	4	8	4	5	0	4	8	3	4	0	5	7	3	3	0	5	7	4	5	0	4	8	5	5	7	4	5	0	4	8	4	5	0	4	8	0	0	0	17	17	17
ATP6_TCOFFEE_TRIMALG_RYt_UB	7	4	6	6	8	6	4	4	1	7	6	4	4	1	7	5	4	4	1	5	5	3	4	1	5	6	4	4	1	7	6	7	8	6	4	4	1	7	6	4	4	1	7	4	4	4	17	17	17
ATP6_TCOFFEE_TRIMALG_2AA_UB	7	6	8	8	5	5	6	7	6	2	5	6	7	6	2	4	5	7	5	0	4	4	7	5	0	5	6	7	6	2	6	5	5	5	6	7	6	2	5	6	7	6	2	7	7	7	17	17	17
ATP6_TCOFFEE_TRIMALP_DEG_UB	7	7	5	5	8	4	7	2	5	6	4	7	2	5	6	3	6	2	5	5	3	5	2	5	5	4	7	2	5	6	4	3	6	4	7	2	5	6	4	7	2	5	6	2	2	2	17	17	17
ATP6_TCOFFEE_TRIMALP_DNA_UB	6	7	5	5	8	3	7	3	5	6	3	7	3	5	6	2	5	3	4	4	2	4	3	4	4	3	7	3	5	6	4	3	6	3	7	3	5	6	3	7	3	5	6	3	3	3	17	17	17
ATP6_TCOFFEE_TRIMALP_RYt_UB	8	4	6	6	8	5	4	1	3	7	5	4	1	3	7	4	3	1	4	6	4	2	1	4	6	5	4	1	3	7	6	6	8	5	4	1	3	7	5	4	1	3	7	1	1	1	17	17	17
ATP6_TCOFFEE_TRIMALS_DEG_UB	7	7	5	5	8	4	7	2	5	6	4	7	2	5	6	3	6	2	5	5	3	5	2	5	5	4	7	2	5	6	4	3	6	4	7	2	5	6	4	7	2	5	6	2	2	2	17	17	17
ATP6_TCOFFEE_TRIMALS_DNA_UB	6	7	5	5	8	3	7	3	5	6	3	7	3	5	6	2	5	3	4	4	2	4	3	4	4	3	7	3	5	6	4	3	6	3	7	3	5	6	3	7	3	5	6	3	3	3	17	17	17
ATP6_TCOFFEE_TRIMALS_RYt_UB	6	7	5	5	8	3	7	3	5	6	3	7	3	5	6	2	5	3	4	4	2	4	3	4	4	3	7	3	5	6	4	3	6	3	7	3	5	6	3	7	3	5	6	3	3	3	17	17	17
ATP6_TCOFFEE_TRIMAL_CDN_UB	4	6	7	7	7	0	6	4	7	5	0	6	4	7	5	1	4	4	6	5	1	5	4	6	5	0	6	4	7	5	5	4	6	0	6	4	7	5	0	6	4	7	5	4	4	4	17	17	17
ATP6_TCOFFEE_TRIMAL_DEG_UB	8	0	8	8	6	6	0	5	3	4	6	0	5	3	4	7	2	5	5	6	7	3	5	5	6	6	0	5	3	4	7	8	7	6	0	5	3	4	6	0	5	3	4	5	5	5	17	17	17
ATP6_TCOFFEE_TRIMAL_DNA_UB	7	5	5	5	9	4	5	0	4	8	4	5	0	4	8	3	4	0	5	7	3	3	0	5	7	4	5	0	4	8	5	5	7	4	5	0	4	8	4	5	0	4	8	0	0	0	17	17	17
ATP6_TCOFFEE_TRIMAL_RYt_UB	8	3	6	6	8	7	3	4	0	6	7	3	4	0	6	6	5	4	2	6	6	4	4	2	6	7	3	4	0	6	5	6	7	7	3	4	0	6	7	3	4	0	6	4	4	4	17	17	17
ATP6_TCOFFEE_TRIMAL_2AA_UB	7	4	9	9	4	5	4	8	6	0	5	4	8	6	0	6	5	8	7	2	6	6	8	7	2	5	4	8	6	0	6	5	5	5	4	8	6	0	5	4	8	6	0	8	8	8	17	17	17
[truncated: 1,042 more columns]

## Sheet: ATP8_TREECMP_RC_REPORT
Robinson-Foulds_Cluster for ATP8	ATP8_ALL_MERGEALIGN_CDN_UB	ATP8_ALL_MERGEALIGN_DEG_UB	ATP8_ALL_MERGEALIGN_DNA_UB	ATP8_ALL_MERGEALIGN_RYt_UB	ATP8_ALL_MERGEALIGN_2AA_UB	ATP8_ALL_TRIMALC_CDN_UB	ATP8_ALL_TRIMALC_DEG_UB	ATP8_ALL_TRIMALC_DNA_UB	ATP8_ALL_TRIMALC_RYt_UB	ATP8_ALL_TRIMALC_2AA_UB	ATP8_ALL_WEAVEALIGN_CDN_UB	ATP8_ALL_WEAVEALIGN_DEG_UB	ATP8_ALL_WEAVEALIGN_DNA_UB	ATP8_ALL_WEAVEALIGN_RYt_UB	ATP8_ALL_WEAVEALIGN_2AA_UB	ATP8_CLUSTALO_GBLOCKSC_CDN_UB	ATP8_CLUSTALO_GBLOCKSC_DEG_UB	ATP8_CLUSTALO_GBLOCKSC_DNA_UB	ATP8_CLUSTALO_GBLOCKSC_RYt_UB	ATP8_CLUSTALO_GBLOCKSC_2AA_UB	ATP8_CLUSTALO_GBLOCKS_DEG_UB	ATP8_CLUSTALO_GBLOCKS_DNA_UB	ATP8_CLUSTALO_GBLOCKS_RYt_UB	ATP8_CLUSTALO_MAXALIGN_CDN_UB	ATP8_CLUSTALO_MAXALIGN_DEG_UB	ATP8_CLUSTALO_MAXALIGN_DNA_UB	ATP8_CLUSTALO_MAXALIGN_RYt_UB	ATP8_CLUSTALO_MAXALIGN_2AA_UB	ATP8_CLUSTALO_NOISY_DEG_UB	ATP8_CLUSTALO_NOISY_DNA_UB	ATP8_CLUSTALO_NOISY_RYt_UB	ATP8_CLUSTALO_PSARALIGN_CDN_UB	ATP8_CLUSTALO_PSARALIGN_DEG_UB	ATP8_CLUSTALO_PSARALIGN_DNA_UB	ATP8_CLUSTALO_PSARALIGN_RYt_UB	ATP8_CLUSTALO_PSARALIGN_2AA_UB	ATP8_CLUSTALO_TCSFMf_CDN_UB	ATP8_CLUSTALO_TCSFMf_DEG_UB	ATP8_CLUSTALO_TCSFMf_DNA_UB	ATP8_CLUSTALO_TCSFMf_RYt_UB	ATP8_CLUSTALO_TCSFMf_2AA_UB	ATP8_CLUSTALO_TCSFMw_DEG_UB	ATP8_CLUSTALO_TCSFMw_DNA_UB	ATP8_CLUSTALO_TCSFMw_RYt_UB	ATP8_CLUSTALO_TCSOGw_DEG_UB	ATP8_CLUSTALO_TCSOGw_DNA_UB	ATP8_CLUSTALO_TCSOGw_RYt_UB	ATP8_CLUSTALO_TCSf_CDN_UB	ATP8_CLUSTALO_TCSf_DEG_UB
ATP8_ALL_MERGEALIGN_CDN_UB	-	-	-	-	-	-	-	-	-	-	-	-	-	-	-	-	-	-	-	-	-	-	-	-	-	-	-	-	-	-	-	-	-	-	-	-	-	-	-	-	-	-	-	-	-	-	-	-	-
ATP8_ALL_MERGEALIGN_DEG_UB	14	-	-	-	-	-	-	-	-	-	-	-	-	-	-	-	-	-	-	-	-	-	-	-	-	-	-	-	-	-	-	-	-	-	-	-	-	-	-	-	-	-	-	-	-	-	-	-	-
ATP8_ALL_MERGEALIGN_DNA_UB	11	15	-	-	-	-	-	-	-	-	-	-	-	-	-	-	-	-	-	-	-	-	-	-	-	-	-	-	-	-	-	-	-	-	-	-	-	-	-	-	-	-	-	-	-	-	-	-	-
ATP8_ALL_MERGEALIGN_RYt_UB	12	11	9	-	-	-	-	-	-	-	-	-	-	-	-	-	-	-	-	-	-	-	-	-	-	-	-	-	-	-	-	-	-	-	-	-	-	-	-	-	-	-	-	-	-	-	-	-	-
ATP8_ALL_MERGEALIGN_2AA_UB	8	14	15	13	-	-	-	-	-	-	-	-	-	-	-	-	-	-	-	-	-	-	-	-	-	-	-	-	-	-	-	-	-	-	-	-	-	-	-	-	-	-	-	-	-	-	-	-	-
ATP8_ALL_TRIMALC_CDN_UB	10	10	14	12	12	-	-	-	-	-	-	-	-	-	-	-	-	-	-	-	-	-	-	-	-	-	-	-	-	-	-	-	-	-	-	-	-	-	-	-	-	-	-	-	-	-	-	-	-
ATP8_ALL_TRIMALC_DEG_UB	13	7	15	13	13	10	-	-	-	-	-	-	-	-	-	-	-	-	-	-	-	-	-	-	-	-	-	-	-	-	-	-	-	-	-	-	-	-	-	-	-	-	-	-	-	-	-	-	-
ATP8_ALL_TRIMALC_DNA_UB	11	14	9	14	16	11	12	-	-	-	-	-	-	-	-	-	-	-	-	-	-	-	-	-	-	-	-	-	-	-	-	-	-	-	-	-	-	-	-	-	-	-	-	-	-	-	-	-	-
ATP8_ALL_TRIMALC_RYt_UB	8	14	8	11	13	10	12	7	-	-	-	-	-	-	-	-	-	-	-	-	-	-	-	-	-	-	-	-	-	-	-	-	-	-	-	-	-	-	-	-	-	-	-	-	-	-	-	-	-
ATP8_ALL_TRIMALC_2AA_UB	10	14	16	14	5	12	13	16	13	-	-	-	-	-	-	-	-	-	-	-	-	-	-	-	-	-	-	-	-	-	-	-	-	-	-	-	-	-	-	-	-	-	-	-	-	-	-	-	-
ATP8_ALL_WEAVEALIGN_CDN_UB	3	14	12	13	10	9	13	10	5	10	-	-	-	-	-	-	-	-	-	-	-	-	-	-	-	-	-	-	-	-	-	-	-	-	-	-	-	-	-	-	-	-	-	-	-	-	-	-	-
ATP8_ALL_WEAVEALIGN_DEG_UB	14	1	15	11	14	10	6	14	14	14	14	-	-	-	-	-	-	-	-	-	-	-	-	-	-	-	-	-	-	-	-	-	-	-	-	-	-	-	-	-	-	-	-	-	-	-	-	-	-
ATP8_ALL_WEAVEALIGN_DNA_UB	12	15	4	10	16	12	15	7	7	16	11	15	-	-	-	-	-	-	-	-	-	-	-	-	-	-	-	-	-	-	-	-	-	-	-	-	-	-	-	-	-	-	-	-	-	-	-	-	-
ATP8_ALL_WEAVEALIGN_RYt_UB	14	12	9	4	15	12	14	12	11	15	13	12	8	-	-	-	-	-	-	-	-	-	-	-	-	-	-	-	-	-	-	-	-	-	-	-	-	-	-	-	-	-	-	-	-	-	-	-	-
ATP8_ALL_WEAVEALIGN_2AA_UB	10	14	16	14	5	11	13	15	11	4	8	14	15	14	-	-	-	-	-	-	-	-	-	-	-	-	-	-	-	-	-	-	-	-	-	-	-	-	-	-	-	-	-	-	-	-	-	-	-
ATP8_CLUSTALO_GBLOCKSC_CDN_UB	9	13	9	12	13	11	14	8	6	13	8	13	8	12	12	-	-	-	-	-	-	-	-	-	-	-	-	-	-	-	-	-	-	-	-	-	-	-	-	-	-	-	-	-	-	-	-	-	-
ATP8_CLUSTALO_GBLOCKSC_DEG_UB	12	11	14	13	14	10	11	12	12	13	12	11	13	14	14	10	-	-	-	-	-	-	-	-	-	-	-	-	-	-	-	-	-	-	-	-	-	-	-	-	-	-	-	-	-	-	-	-	-
ATP8_CLUSTALO_GBLOCKSC_DNA_UB	13	11	13	14	15	9	13	12	13	15	12	11	12	12	14	11	11	-	-	-	-	-	-	-	-	-	-	-	-	-	-	-	-	-	-	-	-	-	-	-	-	-	-	-	-	-	-	-	-
ATP8_CLUSTALO_GBLOCKSC_RYt_UB	9	13	9	12	13	10	14	7	6	13	8	13	7	12	12	2	9	11	-	-	-	-	-	-	-	-	-	-	-	-	-	-	-	-	-	-	-	-	-	-	-	-	-	-	-	-	-	-	-
ATP8_CLUSTALO_GBLOCKSC_2AA_UB	14	13	14	13	15	11	14	14	14	15	14	13	13	14	15	13	11	14	12	-	-	-	-	-	-	-	-	-	-	-	-	-	-	-	-	-	-	-	-	-	-	-	-	-	-	-	-	-	-
ATP8_CLUSTALO_GBLOCKS_DEG_UB	12	13	13	13	14	12	13	12	11	13	12	13	12	14	14	9	5	13	8	10	-	-	-	-	-	-	-	-	-	-	-	-	-	-	-	-	-	-	-	-	-	-	-	-	-	-	-	-	-
ATP8_CLUSTALO_GBLOCKS_DNA_UB	13	11	13	14	15	9	13	12	13	15	12	11	12	12	14	11	11	0	11	14	13	-	-	-	-	-	-	-	-	-	-	-	-	-	-	-	-	-	-	-	-	-	-	-	-	-	-	-	-
ATP8_CLUSTALO_GBLOCKS_RYt_UB	9	13	9	12	13	10	14	7	6	13	8	13	7	12	12	2	9	11	0	12	8	11	-	-	-	-	-	-	-	-	-	-	-	-	-	-	-	-	-	-	-	-	-	-	-	-	-	-	-
ATP8_CLUSTALO_MAXALIGN_CDN_UB	12	13	14	13	13	8	14	13	13	13	12	13	13	14	13	12	11	11	11	10	12	11	11	-	-	-	-	-	-	-	-	-	-	-	-	-	-	-	-	-	-	-	-	-	-	-	-	-	-
ATP8_CLUSTALO_MAXALIGN_DEG_UB	13	7	15	13	13	9	7	14	13	13	13	7	14	14	13	13	11	12	13	13	13	12	13	11	-	-	-	-	-	-	-	-	-	-	-	-	-	-	-	-	-	-	-	-	-	-	-	-	-
ATP8_CLUSTALO_MAXALIGN_DNA_UB	13	11	13	8	14	11	12	13	12	14	13	11	13	9	14	11	12	13	11	13	12	13	11	10	8	-	-	-	-	-	-	-	-	-	-	-	-	-	-	-	-	-	-	-	-	-	-	-	-
ATP8_CLUSTALO_MAXALIGN_RYt_UB	13	11	13	8	14	11	12	13	12	14	13	11	12	9	14	11	12	13	11	13	12	13	11	10	7	2	-	-	-	-	-	-	-	-	-	-	-	-	-	-	-	-	-	-	-	-	-	-	-
ATP8_CLUSTALO_MAXALIGN_2AA_UB	12	12	15	13	10	6	12	14	13	9	12	12	14	14	9	13	12	13	12	10	12	13	12	6	10	11	11	-	-	-	-	-	-	-	-	-	-	-	-	-	-	-	-	-	-	-	-	-	-
ATP8_CLUSTALO_NOISY_DEG_UB	12	14	10	14	16	12	15	10	12	16	12	14	9	13	16	11	12	12	10	13	12	12	10	12	14	13	13	13	-	-	-	-	-	-	-	-	-	-	-	-	-	-	-	-	-	-	-	-	-
ATP8_CLUSTALO_NOISY_DNA_UB	8	13	12	13	13	11	14	10	11	13	8	13	11	14	13	8	11	12	7	12	11	12	7	10	13	12	12	11	8	-	-	-	-	-	-	-	-	-	-	-	-	-	-	-	-	-	-	-	-
ATP8_CLUSTALO_NOISY_RYt_UB	9	14	11	14	14	12	15	9	12	14	9	14	10	13	14	9	12	11	8	13	12	11	8	11	14	13	13	12	7	1	-	-	-	-	-	-	-	-	-	-	-	-	-	-	-	-	-	-	-
ATP8_CLUSTALO_PSARALIGN_CDN_UB	8	13	13	13	13	10	14	13	12	13	8	13	13	14	13	10	12	9	10	13	12	9	10	5	11	10	10	10	12	8	9	-	-	-	-	-	-	-	-	-	-	-	-	-	-	-	-	-	-
ATP8_CLUSTALO_PSARALIGN_DEG_UB	13	6	15	13	13	9	6	14	13	13	13	6	14	14	13	13	11	12	13	13	13	12	13	11	1	8	7	10	14	13	14	11	-	-	-	-	-	-	-	-	-	-	-	-	-	-	-	-	-
ATP8_CLUSTALO_PSARALIGN_DNA_UB	10	13	9	12	14	11	14	10	8	14	10	13	9	13	14	6	12	8	6	13	11	8	6	8	11	9	9	11	11	9	10	5	11	-	-	-	-	-	-	-	-	-	-	-	-	-	-	-	-
ATP8_CLUSTALO_PSARALIGN_RYt_UB	13	11	13	8	14	11	12	13	12	14	13	11	12	9	14	11	12	13	11	13	12	13	11	10	7	2	0	11	13	12	13	10	7	9	-	-	-	-	-	-	-	-	-	-	-	-	-	-	-
ATP8_CLUSTALO_PSARALIGN_2AA_UB	12	12	15	13	10	6	12	14	13	9	12	12	14	14	9	13	12	13	12	10	12	13	12	6	10	11	11	0	13	11	12	10	10	11	11	-	-	-	-	-	-	-	-	-	-	-	-	-	-
ATP8_CLUSTALO_TCSFMf_CDN_UB	8	13	13	13	13	9	14	12	12	13	8	13	12	14	13	10	11	10	9	12	11	10	9	4	11	10	10	9	11	7	8	1	11	6	10	9	-	-	-	-	-	-	-	-	-	-	-	-	-
ATP8_CLUSTALO_TCSFMf_DEG_UB	13	6	15	13	13	7	6	13	13	13	13	6	14	14	13	13	10	12	12	12	12	12	12	11	5	10	10	8	13	12	13	12	4	12	10	8	11	-	-	-	-	-	-	-	-	-	-	-	-
ATP8_CLUSTALO_TCSFMf_DNA_UB	13	11	13	8	14	11	12	13	12	14	13	11	13	9	14	11	12	13	11	13	12	13	11	10	8	0	2	11	13	12	13	10	8	9	2	11	10	10	-	-	-	-	-	-	-	-	-	-	-
ATP8_CLUSTALO_TCSFMf_RYt_UB	13	11	13	8	14	11	12	13	12	14	13	11	12	9	14	11	12	13	11	13	12	13	11	10	7	2	0	11	13	12	13	10	7	9	0	11	10	10	2	-	-	-	-	-	-	-	-	-	-
ATP8_CLUSTALO_TCSFMf_2AA_UB	12	12	15	13	10	6	12	14	13	9	12	12	14	14	9	13	12	13	12	10	12	13	12	6	10	11	11	0	13	11	12	10	10	11	11	0	9	8	11	11	-	-	-	-	-	-	-	-	-
ATP8_CLUSTALO_TCSFMw_DEG_UB	11	12	9	12	15	9	14	9	7	15	10	12	8	12	14	6	12	7	6	12	11	7	6	9	13	11	11	11	11	10	11	8	13	3	11	11	9	13	11	11	11	-	-	-	-	-	-	-	-
ATP8_CLUSTALO_TCSFMw_DNA_UB	13	13	13	11	15	11	15	12	13	15	12	13	12	9	14	11	13	4	11	14	14	4	11	11	14	10	10	13	12	12	11	9	14	8	10	13	10	14	10	10	13	7	-	-	-	-	-	-	-
ATP8_CLUSTALO_TCSFMw_RYt_UB	13	12	12	8	14	10	13	13	11	14	12	12	9	8	13	10	12	12	10	13	12	12	10	12	10	6	5	12	10	11	12	12	10	11	5	12	12	12	6	5	12	10	9	-	-	-	-	-	-
ATP8_CLUSTALO_TCSOGw_DEG_UB	10	13	9	12	14	11	14	10	8	14	10	13	9	13	14	6	12	10	6	13	11	10	6	9	11	9	9	11	11	9	10	6	11	2	9	11	7	12	9	9	11	5	10	11	-	-	-	-	-
ATP8_CLUSTALO_TCSOGw_DNA_UB	12	13	12	14	15	13	14	11	13	15	12	13	12	13	15	12	13	10	12	14	13	10	12	9	11	8	9	12	11	11	10	7	11	8	9	12	8	12	8	9	12	10	10	13	9	-	-	-	-
ATP8_CLUSTALO_TCSOGw_RYt_UB	13	14	12	14	16	11	15	12	13	16	13	14	12	13	16	12	13	8	12	13	13	8	12	7	12	11	11	11	11	12	11	6	12	6	11	11	7	13	11	11	11	7	8	13	8	4	-	-	-
ATP8_CLUSTALO_TCSf_CDN_UB	13	14	12	11	14	10	14	12	11	14	12	14	11	11	13	8	13	13	10	10	13	13	10	9	14	12	12	11	14	12	13	12	14	12	12	11	12	14	12	12	11	10	13	11	12	13	12	-	-
ATP8_CLUSTALO_TCSf_DEG_UB	10	12	13	14	12	10	11	10	11	12	10	12	12	15	12	11	11	14	10	12	10	14	10	12	11	12	12	9	11	9	10	11	11	11	12	9	10	8	12	12	9	11	14	13	11	12	13	14	-
ATP8_CLUSTALO_TCSf_DNA_UB	13	12	12	9	14	10	14	12	12	14	12	12	11	7	13	10	13	5	10	14	13	5	10	11	13	8	8	12	12	12	11	9	13	7	8	12	10	13	8	8	12	6	2	7	9	10	8	12	14
ATP8_CLUSTALO_TCSf_RYt_UB	11	14	9	12	15	11	12	5	6	15	10	14	7	12	14	6	11	13	4	13	10	13	4	12	14	12	12	13	10	9	10	12	14	8	12	13	11	13	12	12	13	7	13	10	8	13	13	10	10
ATP8_CLUSTALO_TCSf_2AA_UB	10	13	15	13	7	9	12	14	12	4	10	13	14	14	6	12	11	14	11	12	11	14	11	12	12	13	13	7	14	12	13	13	12	13	13	7	12	10	13	13	7	14	14	13	13	15	15	13	9
ATP8_CLUSTALO_TCSw_DEG_UB	13	13	13	11	15	11	15	12	13	15	12	13	12	9	14	11	13	4	11	14	14	4	11	11	14	10	10	13	12	12	11	9	14	8	10	13	10	14	10	10	13	7	0	9	10	10	8	13	14
ATP8_CLUSTALO_TCSw_DNA_UB	13	13	13	11	15	11	15	12	13	15	12	13	12	9	14	11	13	4	11	14	14	4	11	11	14	10	10	13	12	12	11	9	14	8	10	13	10	14	10	10	13	7	0	9	10	10	8	13	14
ATP8_CLUSTALO_TCSw_RYt_UB	13	13	13	11	15	11	15	12	13	15	12	13	12	9	14	11	13	4	11	14	14	4	11	11	14	10	10	13	12	12	11	9	14	8	10	13	10	14	10	10	13	7	0	9	10	10	8	13	14
ATP8_CLUSTALO_TRIMALA_DEG_UB	9	12	13	14	12	11	12	11	11	12	9	12	12	15	12	11	12	14	10	12	11	14	10	10	10	11	11	8	10	7	8	9	10	10	11	8	8	8	11	11	8	11	14	13	10	10	12	14	6
ATP8_CLUSTALO_TRIMALA_DNA_UB	11	14	8	13	15	12	15	9	9	15	11	14	8	12	15	7	13	7	7	14	12	7	7	9	12	10	10	12	10	10	9	6	12	1	10	12	7	13	10	10	12	4	7	12	3	7	5	13	12
ATP8_CLUSTALO_TRIMALA_RYt_UB	13	12	12	8	14	10	13	13	11	14	12	12	10	8	13	10	12	12	10	13	12	12	10	12	10	6	5	12	9	11	12	12	10	11	5	12	12	12	6	5	12	10	9	1	11	13	13	11	13
ATP8_CLUSTALO_TRIMALG_DEG_UB	9	12	13	14	12	11	12	11	11	12	9	12	12	15	12	11	12	14	10	12	11	14	10	10	10	11	11	8	10	7	8	9	10	10	11	8	8	8	11	11	8	11	14	13	10	10	12	14	6
ATP8_CLUSTALO_TRIMALG_DNA_UB	11	14	8	13	15	12	15	9	9	15	11	14	8	12	15	7	13	7	7	14	12	7	7	9	12	10	10	12	10	10	9	6	12	1	10	12	7	13	10	10	12	4	7	12	3	7	5	13	12
ATP8_CLUSTALO_TRIMALG_RYt_UB	13	12	12	8	14	10	13	13	11	14	12	12	10	8	13	10	12	12	10	13	12	12	10	12	10	6	5	12	9	11	12	12	10	11	5	12	12	12	6	5	12	10	9	1	11	13	13	11	13
ATP8_CLUSTALO_TRIMALP_DEG_UB	14	13	16	15	14	13	14	16	15	14	14	13	16	16	14	13	13	11	13	14	14	11	13	11	11	12	12	12	15	13	14	9	11	8	12	12	10	12	12	12	12	11	11	14	8	11	10	15	14
ATP8_CLUSTALO_TRIMALP_DNA_UB	14	15	15	12	15	13	16	15	15	15	14	15	15	12	15	13	14	9	13	15	15	9	13	11	13	9	9	13	14	13	13	9	13	8	9	13	10	14	9	9	13	11	5	11	8	10	9	15	15
ATP8_CLUSTALO_TRIMALP_RYt_UB	13	13	14	9	13	11	14	15	13	13	13	13	14	10	13	11	13	10	11	14	13	10	11	10	11	6	6	11	14	12	13	8	11	6	6	11	9	12	6	6	11	9	7	8	7	10	9	13	14
ATP8_CLUSTALO_TRIMALS_DEG_UB	14	13	16	15	14	13	14	16	15	14	14	13	16	16	14	13	13	11	13	14	14	11	13	11	11	12	12	12	15	13	14	9	11	8	12	12	10	12	12	12	12	11	11	14	8	11	10	15	14
ATP8_CLUSTALO_TRIMALS_DNA_UB	14	14	15	12	15	12	16	14	14	15	13	14	14	11	14	12	14	7	12	15	15	7	12	13	15	11	11	14	14	13	13	11	15	10	11	14	12	15	11	11	14	9	3	10	10	12	11	14	15
ATP8_CLUSTALO_TRIMALS_RYt_UB	13	13	14	9	13	11	14	15	13	13	13	13	14	10	13	11	13	10	11	14	13	10	11	10	11	6	6	11	14	12	13	8	11	6	6	11	9	12	6	6	11	9	7	8	7	10	9	13	14
ATP8_CLUSTALO_TRIMAL_CDN_UB	8	13	13	13	13	10	14	13	12	13	8	13	13	14	13	10	12	9	10	13	12	9	10	5	11	10	10	10	12	8	9	0	11	5	10	10	1	12	10	10	10	8	9	12	6	7	6	12	11
ATP8_CLUSTALO_TRIMAL_DEG_UB	13	6	15	13	13	9	6	14	13	13	13	6	14	14	13	13	11	12	13	13	13	12	13	11	1	8	7	10	14	13	14	11	0	11	7	10	11	4	8	7	10	13	14	10	11	11	12	14	11
ATP8_CLUSTALO_TRIMAL_DNA_UB	10	13	9	12	14	11	14	10	8	14	10	13	9	13	14	6	12	8	6	13	11	8	6	8	11	9	9	11	11	9	10	5	11	0	9	11	6	12	9	9	11	3	8	11	2	8	6	12	11
ATP8_CLUSTALO_TRIMAL_RYt_UB	13	11	13	8	14	11	12	13	12	14	13	11	12	9	14	11	12	13	11	13	12	13	11	10	7	2	0	11	13	12	13	10	7	9	0	11	10	10	2	0	11	11	10	5	9	9	11	12	12
ATP8_CLUSTALO_TRIMAL_2AA_UB	12	12	15	13	10	6	12	14	13	9	12	12	14	14	9	13	12	13	12	10	12	13	12	6	10	11	11	0	13	11	12	10	10	11	11	0	9	8	11	11	0	11	13	12	11	12	11	11	9
ATP8_CLUSTALW_GBLOCKSC_CDN_UB	12	12	14	13	15	7	13	11	11	15	11	12	13	13	14	8	10	10	10	12	13	10	10	9	12	12	12	11	13	11	12	10	12	11	12	11	10	12	12	12	11	9	11	11	11	12	9	7	13
ATP8_CLUSTALW_GBLOCKSC_DEG_UB	14	9	15	13	15	11	12	13	13	15	13	9	14	13	14	12	8	10	12	14	13	10	12	13	11	12	12	14	14	13	14	13	11	13	12	14	13	11	12	12	14	11	12	12	13	13	14	13	13
ATP8_CLUSTALW_GBLOCKSC_DNA_UB	12	13	14	14	15	9	14	12	11	15	10	13	13	13	14	11	10	8	11	14	13	8	11	12	13	13	13	13	13	12	12	11	13	11	13	13	11	13	13	13	13	11	10	12	9	13	12	13	14
ATP8_CLUSTALW_GBLOCKSC_RYt_UB	12	14	13	11	15	10	15	11	11	15	10	14	12	9	14	11	13	9	11	14	14	9	11	12	14	10	10	13	12	12	11	11	14	11	10	13	11	14	10	10	13	11	5	9	10	12	11	13	14
ATP8_CLUSTALW_GBLOCKSC_2AA_UB	12	15	16	15	10	14	15	15	13	10	11	15	15	15	8	12	14	14	12	14	14	14	12	14	15	15	15	14	16	14	15	13	15	14	15	14	13	15	15	15	14	14	14	14	14	15	15	13	14
ATP8_CLUSTALW_GBLOCKS_DEG_UB	7	14	14	11	10	10	13	12	8	10	5	14	13	11	9	10	12	11	10	14	13	11	10	12	13	11	11	12	14	11	12	11	13	12	11	12	11	13	11	11	12	12	9	10	11	13	14	12	13
ATP8_CLUSTALW_GBLOCKS_DNA_UB	12	14	14	13	15	10	15	12	11	15	10	14	13	12	14	11	12	8	11	14	13	8	11	12	14	12	12	13	13	12	12	11	14	11	12	13	11	14	12	12	13	11	7	11	9	13	12	13	14
ATP8_CLUSTALW_GBLOCKS_RYt_UB	12	13	14	10	15	8	14	11	11	15	11	13	13	10	14	8	12	10	10	12	13	10	10	10	13	9	9	11	13	11	12	11	13	11	9	11	11	13	9	9	11	9	6	8	11	13	11	8	13
ATP8_CLUSTALW_MAXALIGN_CDN_UB	11	11	14	13	14	4	12	11	11	14	10	11	13	13	13	8	11	9	10	12	13	9	10	8	11	12	12	10	13	11	12	9	11	11	12	10	9	11	12	12	10	9	11	11	11	12	10	6	13
ATP8_CLUSTALW_MAXALIGN_DEG_UB	12	8	14	12	13	6	7	13	12	13	12	8	13	13	13	14	11	13	13	11	13	13	13	12	8	13	13	9	14	13	14	14	7	14	13	9	13	5	13	13	9	13	15	13	14	15	14	11	11
ATP8_CLUSTALW_MAXALIGN_DNA_UB	13	13	12	9	15	7	14	8	11	15	12	13	10	7	14	10	12	10	9	12	12	10	9	10	13	8	8	10	11	11	10	12	13	11	8	10	11	12	8	8	10	9	7	7	11	12	10	10	13
ATP8_CLUSTALW_MAXALIGN_RYt_UB	11	13	11	6	13	8	12	12	6	13	8	13	10	6	11	11	13	13	11	12	13	13	11	12	12	8	8	11	14	13	14	13	12	12	8	11	13	12	8	8	11	10	10	7	12	14	13	9	13
ATP8_CLUSTALW_MAXALIGN_2AA_UB	13	15	15	14	11	12	14	16	14	10	13	15	15	15	10	15	15	16	15	11	15	16	15	10	14	15	15	8	16	14	15	13	14	15	15	8	13	14	15	15	8	14	16	15	15	14	14	9	13
ATP8_CLUSTALW_NOISY_DEG_UB	7	14	12	13	13	10	14	8	8	13	6	14	10	13	12	7	11	12	5	13	11	12	5	12	14	13	13	13	11	6	7	10	14	10	13	13	9	13	13	13	13	10	12	12	10	13	13	11	10
ATP8_CLUSTALW_NOISY_DNA_UB	9	12	13	14	13	11	12	9	10	13	8	12	11	14	12	9	12	13	8	13	12	13	8	12	12	14	14	12	11	6	7	11	12	11	14	12	10	11	14	14	12	11	13	12	11	13	14	12	11
ATP8_CLUSTALW_NOISY_RYt_UB	5	14	12	13	12	9	14	8	8	12	4	14	10	13	11	7	11	12	5	13	11	12	5	11	14	13	13	12	11	6	7	8	14	10	13	12	7	13	13	13	12	10	12	12	10	12	13	11	10
ATP8_CLUSTALW_PSARALIGN_CDN_UB	11	11	14	13	14	4	12	11	11	14	10	11	13	13	13	8	11	9	10	12	13	9	10	8	11	12	12	10	13	11	12	9	11	11	12	10	9	11	12	12	10	9	11	11	11	12	10	6	13
ATP8_CLUSTALW_PSARALIGN_DEG_UB	12	8	14	12	13	6	7	13	12	13	12	8	13	13	13	14	11	13	13	11	13	13	13	12	8	13	13	9	14	13	14	14	7	14	13	9	13	5	13	13	9	13	15	13	14	15	14	11	11
ATP8_CLUSTALW_PSARALIGN_DNA_UB	13	13	12	9	15	8	14	10	11	15	12	13	11	7	14	8	13	10	10	13	13	10	10	11	13	8	8	11	12	12	11	12	13	11	8	11	12	13	8	8	11	9	7	7	11	12	10	8	14
ATP8_CLUSTALW_PSARALIGN_RYt_UB	11	13	11	6	13	8	12	12	6	13	8	13	10	6	11	11	13	13	11	12	13	13	11	12	12	8	8	11	14	13	14	13	12	12	8	11	13	12	8	8	11	10	10	7	12	14	13	9	13
ATP8_CLUSTALW_PSARALIGN_2AA_UB	13	15	15	14	11	12	14	16	14	10	13	15	15	15	10	15	15	16	15	11	15	16	15	10	14	15	15	8	16	14	15	13	14	15	15	8	13	14	15	15	8	14	16	15	15	14	14	9	13
ATP8_CLUSTALW_TCSFMf_CDN_UB	11	11	14	13	14	4	12	11	11	14	10	11	13	13	13	8	11	9	10	12	13	9	10	8	11	12	12	10	13	11	12	9	11	11	12	10	9	11	12	12	10	9	11	11	11	12	10	6	13
ATP8_CLUSTALW_TCSFMf_DEG_UB	12	8	14	12	13	6	7	13	12	13	12	8	13	13	13	14	11	13	13	11	13	13	13	12	8	13	13	9	14	13	14	14	7	14	13	9	13	5	13	13	9	13	15	13	14	15	14	11	11
ATP8_CLUSTALW_TCSFMf_DNA_UB	13	13	12	9	15	8	14	10	11	15	12	13	11	7	14	8	13	10	10	13	13	10	10	11	13	8	8	11	12	12	11	12	13	11	8	11	12	13	8	8	11	9	7	7	11	12	10	8	14
ATP8_CLUSTALW_TCSFMf_RYt_UB	11	13	11	6	13	8	12	12	6	13	8	13	10	6	11	11	13	13	11	12	13	13	11	12	12	8	8	11	14	13	14	13	12	12	8	11	13	12	8	8	11	10	10	7	12	14	13	9	13
ATP8_CLUSTALW_TCSFMf_2AA_UB	13	15	15	14	11	12	14	16	14	10	13	15	15	15	10	15	15	16	15	11	15	16	15	10	14	15	15	8	16	14	15	13	14	15	15	8	13	14	15	15	8	14	16	15	15	14	14	9	13
ATP8_CLUSTALW_TCSFMw_DEG_UB	13	14	10	7	15	10	14	10	10	15	12	14	9	5	14	9	14	12	11	13	14	12	11	13	14	9	9	13	13	13	12	14	14	13	9	13	14	14	9	9	13	11	9	8	13	13	12	7	15
ATP8_CLUSTALW_TCSFMw_DNA_UB	13	13	12	9	15	8	14	10	11	15	12	13	11	7	14	8	13	10	10	13	13	10	10	11	13	8	8	11	12	12	11	12	13	11	8	11	12	13	8	8	11	9	7	7	11	12	10	8	14
ATP8_CLUSTALW_TCSFMw_RYt_UB	13	14	10	7	15	9	14	8	10	15	12	14	8	5	14	11	13	12	10	12	13	12	10	12	14	9	9	12	12	12	11	14	14	13	9	12	13	13	9	9	12	11	9	8	13	13	12	9	14
ATP8_CLUSTALW_TCSOGw_DEG_UB	7	15	8	13	12	11	14	7	3	12	4	15	7	11	10	6	13	11	6	15	12	11	6	14	14	13	13	14	11	11	10	12	14	8	13	14	12	14	13	13	14	8	11	12	8	12	12	12	12
ATP8_CLUSTALW_TCSOGw_DNA_UB	13	13	13	10	15	7	14	8	12	15	12	13	11	8	14	11	12	10	10	12	13	10	10	10	13	9	9	10	11	11	10	12	13	12	9	10	11	12	9	9	10	10	7	8	12	12	10	11	13
ATP8_CLUSTALW_TCSOGw_RYt_UB	13	14	11	8	15	10	14	10	11	15	12	14	10	6	14	10	14	12	12	13	15	12	12	13	14	10	10	13	13	13	12	14	14	14	10	13	14	14	10	10	13	12	9	9	14	13	12	8	15
ATP8_CLUSTALW_TCSf_CDN_UB	11	11	14	13	14	4	12	11	11	14	10	11	13	13	13	8	11	9	10	12	13	9	10	8	11	12	12	10	13	11	12	9	11	11	12	10	9	11	12	12	10	9	11	11	11	12	10	6	13
ATP8_CLUSTALW_TCSf_DEG_UB	12	8	14	12	13	6	7	13	12	13	12	8	13	13	13	14	11	13	13	11	13	13	13	12	8	13	13	9	14	13	14	14	7	14	13	9	13	5	13	13	9	13	15	13	14	15	14	11	11
ATP8_CLUSTALW_TCSf_DNA_UB	13	13	12	9	15	7	14	8	11	15	12	13	10	7	14	10	12	10	9	12	12	10	9	10	13	8	8	10	11	11	10	12	13	11	8	10	11	12	8	8	10	9	7	7	11	12	10	10	13
ATP8_CLUSTALW_TCSf_RYt_UB	11	13	11	6	13	8	12	12	6	13	8	13	10	6	11	11	13	13	11	12	13	13	11	12	12	8	8	11	14	13	14	13	12	12	8	11	13	12	8	8	11	10	10	7	12	14	13	9	13
ATP8_CLUSTALW_TCSf_2AA_UB	13	15	15	14	11	12	14	16	14	10	13	15	15	15	10	15	15	16	15	11	15	16	15	10	14	15	15	8	16	14	15	13	14	15	15	8	13	14	15	15	8	14	16	15	15	14	14	9	13
ATP8_CLUSTALW_TCSw_DEG_UB	12	14	13	11	15	10	15	10	12	15	11	14	12	9	14	8	13	9	10	14	14	9	10	12	14	10	10	13	12	11	10	11	14	11	10	13	11	14	10	10	13	11	5	9	11	12	11	10	14
ATP8_CLUSTALW_TCSw_DNA_UB	12	14	13	11	15	10	15	10	12	15	11	14	12	9	14	8	13	8	10	14	14	8	10	12	14	10	10	13	12	11	10	11	14	11	10	13	11	14	10	10	13	11	4	9	11	12	11	10	14
ATP8_CLUSTALW_TCSw_RYt_UB	12	14	13	11	15	10	15	10	12	15	11	14	12	9	14	8	13	9	10	14	14	9	10	12	14	10	10	13	12	11	10	11	14	11	10	13	11	14	10	10	13	11	5	9	11	12	11	10	14
ATP8_CLUSTALW_TRIMALA_CDN_UB	11	10	14	12	13	3	11	11	11	13	10	10	13	12	12	8	11	9	10	12	13	9	10	9	10	11	11	9	13	11	12	10	10	11	11	9	10	10	11	11	9	9	11	10	11	13	11	7	13
ATP8_CLUSTALW_TRIMALA_DEG_UB	12	8	14	12	13	6	7	13	12	13	12	8	13	13	13	14	11	13	13	11	13	13	13	12	8	13	13	9	14	13	14	14	7	14	13	9	13	5	13	13	9	13	15	13	14	15	14	11	11
ATP8_CLUSTALW_TRIMALA_DNA_UB	13	13	12	9	15	7	14	8	11	15	12	13	10	7	14	10	12	10	9	12	12	10	9	10	13	8	8	10	11	11	10	12	13	11	8	10	11	12	8	8	10	9	7	7	11	12	10	10	13
ATP8_CLUSTALW_TRIMALA_RYt_UB	11	13	11	6	13	8	12	12	6	13	8	13	10	6	11	11	13	13	11	12	13	13	11	12	12	8	8	11	14	13	14	13	12	12	8	11	13	12	8	8	11	10	10	7	12	14	13	9	13
ATP8_CLUSTALW_TRIMALA_2AA_UB	11	12	15	13	10	5	12	13	12	9	11	12	14	14	9	13	12	13	12	11	12	13	12	8	11	12	12	3	13	11	12	11	11	12	12	3	10	9	12	12	3	11	13	12	12	13	12	12	9
ATP8_CLUSTALW_TRIMALG_CDN_UB	11	10	14	12	13	3	11	11	11	13	10	10	13	12	12	8	11	9	10	12	13	9	10	9	10	11	11	9	13	11	12	10	10	11	11	9	10	10	11	11	9	9	11	10	11	13	11	7	13
ATP8_CLUSTALW_TRIMALG_DEG_UB	12	8	14	12	13	6	7	13	12	13	12	8	13	13	13	14	11	13	13	11	13	13	13	12	8	13	13	9	14	13	14	14	7	14	13	9	13	5	13	13	9	13	15	13	14	15	14	11	11
ATP8_CLUSTALW_TRIMALG_DNA_UB	13	13	12	9	15	7	14	8	11	15	12	13	10	7	14	10	12	10	9	12	12	10	9	10	13	8	8	10	11	11	10	12	13	11	8	10	11	12	8	8	10	9	7	7	11	12	10	10	13
ATP8_CLUSTALW_TRIMALG_RYt_UB	11	13	11	6	13	8	12	12	6	13	8	13	10	6	11	11	13	13	11	12	13	13	11	12	12	8	8	11	14	13	14	13	12	12	8	11	13	12	8	8	11	10	10	7	12	14	13	9	13
ATP8_CLUSTALW_TRIMALG_2AA_UB	13	14	15	13	10	11	13	16	14	9	13	14	15	14	9	15	15	16	15	11	15	16	15	11	13	14	14	7	16	14	15	14	13	15	14	7	14	13	14	14	7	14	16	14	15	15	15	10	13
ATP8_CLUSTALW_TRIMALP_DEG_UB	8	15	13	14	11	14	15	13	11	10	8	15	13	15	11	10	12	14	10	15	12	14	10	14	15	14	14	15	13	10	11	11	15	11	14	15	11	15	14	14	15	12	14	14	11	13	13	14	12
ATP8_CLUSTALW_TRIMALP_DNA_UB	13	15	15	12	15	11	16	13	12	15	11	15	14	11	14	12	14	11	12	15	15	11	12	13	15	11	11	14	14	13	13	12	15	12	11	14	12	15	11	11	14	12	7	10	10	14	13	14	15
ATP8_CLUSTALW_TRIMALP_RYt_UB	14	13	14	10	14	11	15	14	13	14	13	13	13	9	13	11	14	10	11	15	14	10	11	13	14	9	9	13	14	13	13	12	14	11	9	13	12	14	9	9	13	10	7	8	11	14	13	13	15
ATP8_CLUSTALW_TRIMALS_DEG_UB	12	16	12	15	13	15	16	12	11	12	12	16	12	15	13	10	12	14	10	16	13	14	10	15	16	15	15	16	14	13	13	13	16	11	15	16	13	16	15	15	16	12	14	15	11	14	14	15	15
ATP8_CLUSTALW_TRIMALS_DNA_UB	14	14	15	12	15	12	16	14	14	15	13	14	14	11	14	12	14	7	12	15	15	7	12	13	15	11	11	14	14	13	13	11	15	10	11	14	12	15	11	11	14	9	3	10	11	12	11	14	15
ATP8_CLUSTALW_TRIMALS_RYt_UB	14	14	14	12	15	12	16	13	14	15	13	14	13	10	14	12	14	7	12	15	15	7	12	13	15	11	11	14	13	13	12	11	15	11	11	14	12	15	11	11	14	10	4	10	9	12	11	14	15
ATP8_CLUSTALW_TRIMAL_CDN_UB	11	11	14	13	14	4	12	11	11	14	10	11	13	13	13	8	11	9	10	12	13	9	10	8	11	12	12	10	13	11	12	9	11	11	12	10	9	11	12	12	10	9	11	11	11	12	10	6	13
ATP8_CLUSTALW_TRIMAL_DEG_UB	12	8	14	12	13	6	7	13	12	13	12	8	13	13	13	14	11	13	13	11	13	13	13	12	8	13	13	9	14	13	14	14	7	14	13	9	13	5	13	13	9	13	15	13	14	15	14	11	11
ATP8_CLUSTALW_TRIMAL_DNA_UB	13	13	12	9	15	7	14	8	11	15	12	13	10	7	14	10	12	10	9	12	12	10	9	10	13	8	8	10	11	11	10	12	13	11	8	10	11	12	8	8	10	9	7	7	11	12	10	10	13
ATP8_CLUSTALW_TRIMAL_RYt_UB	11	13	11	6	13	8	12	12	6	13	8	13	10	6	11	11	13	13	11	12	13	13	11	12	12	8	8	11	14	13	14	13	12	12	8	11	13	12	8	8	11	10	10	7	12	14	13	9	13
ATP8_CLUSTALW_TRIMAL_2AA_UB	13	15	15	14	11	12	14	16	14	10	13	15	15	15	10	15	15	16	15	11	15	16	15	10	14	15	15	8	16	14	15	13	14	15	15	8	13	14	15	15	8	14	16	15	15	14	14	9	13
ATP8_DIALIGN-TXD_GBLOCKSC_CDN_UB	13	15	12	12	16	11	15	12	10	16	11	15	11	11	15	12	14	13	12	13	14	13	12	13	15	13	13	14	14	14	14	14	15	13	13	14	14	15	13	13	14	11	12	12	11	14	13	9	15
ATP8_DIALIGN-TXD_GBLOCKSC_DEG_UB	15	8	16	14	15	12	11	14	14	15	14	8	15	14	14	13	9	11	13	14	13	11	13	14	10	13	13	14	15	14	15	14	10	14	13	14	14	10	13	13	14	12	13	13	14	14	15	14	13
ATP8_DIALIGN-TXD_GBLOCKSC_DNA_UB	14	14	12	14	16	12	15	12	13	16	13	14	11	12	15	10	13	11	12	14	14	11	12	13	13	12	12	14	9	12	11	13	13	13	12	14	13	14	12	12	14	12	10	8	13	12	12	11	14
ATP8_DIALIGN-TXD_GBLOCKSC_RYt_UB	12	14	13	14	15	11	15	11	11	15	10	14	12	12	14	11	13	10	10	14	14	10	10	13	14	13	13	14	11	11	10	12	14	12	13	14	12	14	13	13	14	12	9	11	11	12	12	13	14
ATP8_DIALIGN-TXD_GBLOCKSC_2AA_UB	13	15	16	15	11	14	15	15	13	11	12	15	15	15	9	13	14	15	13	14	14	15	13	14	15	15	15	14	16	15	16	14	15	15	15	14	14	15	15	15	14	14	15	14	15	15	15	12	14
ATP8_DIALIGN-TXD_GBLOCKS_DEG_UB	9	15	14	14	12	11	14	12	9	12	7	15	13	13	11	11	13	11	11	15	14	11	11	14	14	14	14	14	14	13	13	13	14	13	14	14	13	14	14	14	14	13	10	13	12	14	14	13	14
ATP8_DIALIGN-TXD_GBLOCKS_DNA_UB	14	14	12	14	16	12	15	12	13	16	13	14	11	12	15	10	13	11	12	14	14	11	12	13	13	12	12	14	9	12	11	13	13	13	12	14	13	14	12	12	14	12	10	8	13	12	12	11	14
ATP8_DIALIGN-TXD_GBLOCKS_RYt_UB	13	13	12	12	15	11	14	13	12	15	12	13	11	12	14	9	12	12	11	13	13	12	11	12	12	11	11	13	11	11	12	12	12	12	11	13	12	13	11	11	13	11	11	8	12	13	13	10	13
ATP8_DIALIGN-TXD_MAXALIGN_CDN_UB	8	14	13	12	13	8	13	12	8	13	5	14	12	12	11	12	13	13	12	12	14	13	12	11	13	13	13	11	14	11	12	10	13	13	13	11	10	13	13	13	11	11	13	12	13	13	13	9	12
ATP8_DIALIGN-TXD_MAXALIGN_DEG_UB	14	5	15	12	15	11	9	13	13	15	13	4	14	12	14	12	8	10	12	13	12	10	12	13	9	12	12	13	14	13	14	13	9	13	12	13	13	9	12	12	13	11	12	12	13	13	14	13	12
ATP8_DIALIGN-TXD_MAXALIGN_DNA_UB	12	15	4	10	16	13	15	8	7	16	11	15	3	8	15	8	14	12	8	14	13	12	8	14	15	13	13	15	10	12	11	13	15	9	13	15	13	15	13	13	15	8	12	11	9	12	12	11	13
ATP8_DIALIGN-TXD_MAXALIGN_RYt_UB	12	13	9	7	13	10	12	12	6	13	9	13	8	6	11	10	13	13	10	13	13	13	10	13	12	10	10	12	14	13	14	13	12	11	10	12	13	12	10	10	12	10	12	9	11	14	14	10	13
ATP8_DIALIGN-TXD_MAXALIGN_2AA_UB	14	14	15	13	11	12	14	16	15	10	14	14	15	14	9	15	15	16	15	12	15	16	15	11	14	14	14	8	16	14	15	14	14	15	14	8	14	14	14	14	8	14	16	14	15	15	15	10	14
ATP8_DIALIGN-TXD_NOISY_DEG_UB	13	7	13	13	15	9	11	12	14	15	13	6	13	12	15	13	12	9	13	14	14	9	13	11	11	12	12	13	12	13	12	11	11	13	12	13	11	11	12	12	13	12	11	13	13	10	11	12	13
ATP8_DIALIGN-TXD_NOISY_DNA_UB	10	13	11	12	15	12	14	10	12	15	9	13	10	8	14	12	14	12	12	15	14	12	12	12	14	13	13	14	12	11	10	9	14	13	13	14	9	14	13	13	14	12	12	13	13	9	11	12	12
ATP8_DIALIGN-TXD_NOISY_RYt_UB	11	13	11	10	15	12	15	12	13	15	10	13	10	6	14	13	14	12	13	14	15	12	13	13	15	14	14	14	13	12	11	11	15	14	14	14	11	15	14	14	14	13	12	13	14	12	13	11	14
ATP8_DIALIGN-TXD_PSARALIGN_CDN_UB	8	14	13	12	13	8	13	12	8	13	5	14	12	12	11	12	13	13	12	12	14	13	12	11	13	13	13	11	14	11	12	10	13	13	13	11	10	13	13	13	11	11	13	12	13	13	13	9	12
ATP8_DIALIGN-TXD_PSARALIGN_DEG_UB	14	5	15	12	15	11	9	13	13	15	13	4	14	12	14	12	8	10	12	13	12	10	12	13	9	12	12	13	14	13	14	13	9	13	12	13	13	9	12	12	13	11	12	12	13	13	14	13	12
ATP8_DIALIGN-TXD_PSARALIGN_DNA_UB	12	15	4	10	16	13	15	8	7	16	11	15	3	8	15	8	14	12	8	14	13	12	8	14	15	13	13	15	10	12	11	13	15	9	13	15	13	15	13	13	15	8	12	11	9	12	12	11	13
ATP8_DIALIGN-TXD_PSARALIGN_RYt_UB	12	13	9	7	13	10	12	12	6	13	9	13	8	6	11	10	13	13	10	13	13	13	10	13	12	10	10	12	14	13	14	13	12	11	10	12	13	12	10	10	12	10	12	9	11	14	14	10	13
ATP8_DIALIGN-TXD_PSARALIGN_2AA_UB	14	14	15	13	11	12	14	16	15	10	14	14	15	14	9	15	15	16	15	12	15	16	15	11	14	14	14	8	16	14	15	14	14	15	14	8	14	14	14	14	8	14	16	14	15	15	15	10	14
ATP8_DIALIGN-TXD_TCSFMf_CDN_UB	8	14	13	12	13	8	13	12	8	13	5	14	12	12	11	12	13	13	12	12	14	13	12	11	13	13	13	11	14	11	12	10	13	13	13	11	10	13	13	13	11	11	13	12	13	13	13	9	12
ATP8_DIALIGN-TXD_TCSFMf_DEG_UB	14	5	15	12	15	11	9	13	13	15	13	4	14	12	14	12	8	10	12	13	12	10	12	13	9	12	12	13	14	13	14	13	9	13	12	13	13	9	12	12	13	11	12	12	13	13	14	13	12
ATP8_DIALIGN-TXD_TCSFMf_DNA_UB	12	15	4	10	16	13	15	8	7	16	11	15	3	8	15	8	14	12	8	14	13	12	8	14	15	13	13	15	10	12	11	13	15	9	13	15	13	15	13	13	15	8	12	11	9	12	12	11	13
ATP8_DIALIGN-TXD_TCSFMf_RYt_UB	12	13	9	7	13	10	12	12	6	13	9	13	8	6	11	10	13	13	10	13	13	13	10	13	12	10	10	12	14	13	14	13	12	11	10	12	13	12	10	10	12	10	12	9	11	14	14	10	13
ATP8_DIALIGN-TXD_TCSFMf_2AA_UB	14	14	15	13	11	12	14	16	15	10	14	14	15	14	9	15	15	16	15	12	15	16	15	11	14	14	14	8	16	14	15	14	14	15	14	8	14	14	14	14	8	14	16	14	15	15	15	10	14
ATP8_DIALIGN-TXD_TCSFMw_DEG_UB	12	15	4	10	16	13	15	8	7	16	11	15	3	8	15	6	14	12	8	14	13	12	8	14	15	13	13	15	10	12	11	13	15	9	13	15	13	15	13	13	15	8	12	11	9	12	12	9	13
ATP8_DIALIGN-TXD_TCSFMw_DNA_UB	14	15	9	11	16	13	15	12	12	16	13	15	8	9	15	11	14	12	13	14	15	12	13	13	14	13	13	15	12	14	13	13	14	14	13	15	13	15	13	13	15	13	11	11	14	12	12	9	15
ATP8_DIALIGN-TXD_TCSFMw_RYt_UB	14	15	9	11	16	13	15	12	12	16	13	15	6	9	15	13	14	12	13	14	15	12	13	14	13	13	12	15	12	14	13	14	13	14	12	15	14	15	13	12	15	13	11	9	14	13	13	12	15
ATP8_DIALIGN-TXD_TCSOGw_DEG_UB	10	15	7	12	15	11	14	6	4	15	9	15	6	10	14	6	13	12	7	15	12	12	7	14	15	13	13	14	11	12	11	13	15	9	13	14	13	14	13	13	14	8	12	12	9	12	12	11	12
ATP8_DIALIGN-TXD_TCSOGw_DNA_UB	14	15	9	11	16	13	15	12	12	16	13	15	6	9	15	13	14	11	13	14	15	11	13	13	13	13	12	15	12	14	13	13	13	14	12	15	13	15	13	12	15	13	10	9	14	12	12	11	15
ATP8_DIALIGN-TXD_TCSOGw_RYt_UB	14	15	9	11	16	13	15	12	12	16	13	15	8	9	15	11	14	12	13	14	15	12	13	14	14	13	13	15	12	14	13	14	14	14	13	15	14	15	13	13	15	13	11	11	14	13	12	10	15
ATP8_DIALIGN-TXD_TCSf_CDN_UB	8	14	13	12	13	8	13	12	8	13	5	14	12	12	11	12	13	13	12	12	14	13	12	11	13	13	13	11	14	11	12	10	13	13	13	11	10	13	13	13	11	11	13	12	13	13	13	9	12
ATP8_DIALIGN-TXD_TCSf_DEG_UB	13	7	15	14	14	10	9	14	13	14	13	7	15	15	14	13	8	10	13	13	12	10	13	12	8	12	12	10	14	13	14	12	8	12	12	10	12	8	12	12	10	11	12	13	12	13	13	14	11
ATP8_DIALIGN-TXD_TCSf_DNA_UB	12	15	4	10	16	13	15	8	7	16	11	15	3	8	15	7	14	12	8	14	13	12	8	14	15	13	13	15	10	12	11	13	15	9	13	15	13	15	13	13	15	8	12	11	9	12	12	10	13
ATP8_DIALIGN-TXD_TCSf_RYt_UB	12	13	9	7	13	10	12	12	6	13	9	13	8	6	11	10	13	13	10	13	13	13	10	13	12	10	10	12	14	13	14	13	12	11	10	12	13	12	10	10	12	10	12	9	11	14	14	10	13
ATP8_DIALIGN-TXD_TCSf_2AA_UB	14	14	15	13	11	12	14	16	15	10	14	14	15	14	9	15	15	16	15	12	15	16	15	11	14	14	14	8	16	14	15	14	14	15	14	8	14	14	14	14	8	14	16	14	15	15	15	10	14
ATP8_DIALIGN-TXD_TCSw_DEG_UB	13	15	8	11	16	13	15	11	11	16	12	15	7	9	15	10	12	11	12	14	13	11	12	14	15	14	14	15	11	13	12	13	15	13	14	15	13	15	14	14	15	12	12	12	13	12	12	10	14
ATP8_DIALIGN-TXD_TCSw_DNA_UB	14	13	12	14	16	11	14	12	13	16	13	13	11	12	15	10	10	9	12	14	13	9	12	13	12	12	12	14	9	12	11	13	12	13	12	14	13	13	12	12	14	12	11	8	13	12	12	11	14
ATP8_DIALIGN-TXD_TCSw_RYt_UB	13	15	6	11	16	13	15	9	9	16	12	15	5	9	15	8	13	12	10	14	14	12	10	14	15	14	14	15	11	13	12	13	15	11	14	15	13	15	14	14	15	10	12	12	11	12	12	10	14
ATP8_DIALIGN-TXD_TRIMALA_CDN_UB	8	14	13	12	13	6	13	11	10	13	7	14	11	12	12	12	12	13	11	11	13	13	11	10	13	13	13	9	13	10	11	10	13	13	13	9	9	11	13	13	9	11	13	12	13	13	13	9	10
ATP8_DIALIGN-TXD_TRIMALA_DEG_UB	14	5	15	12	15	11	9	13	13	15	13	4	14	12	14	12	8	10	12	13	12	10	12	13	9	12	12	13	14	13	14	13	9	13	12	13	13	9	12	12	13	11	12	12	13	13	14	13	12
ATP8_DIALIGN-TXD_TRIMALA_DNA_UB	12	15	4	10	16	13	15	8	7	16	11	15	3	8	15	7	14	12	8	14	13	12	8	14	15	13	13	15	10	12	11	13	15	9	13	15	13	15	13	13	15	8	12	11	9	12	12	10	13
ATP8_DIALIGN-TXD_TRIMALA_RYt_UB	12	13	9	7	13	10	12	12	6	13	9	13	8	6	11	10	13	13	10	13	13	13	10	13	12	10	10	12	14	13	14	13	12	11	10	12	13	12	10	10	12	10	12	9	11	14	14	10	13
ATP8_DIALIGN-TXD_TRIMALA_2AA_UB	13	14	15	13	10	10	13	15	12	9	11	14	14	13	6	14	15	15	14	12	15	15	14	11	13	14	14	7	16	14	15	14	13	15	14	7	14	13	14	14	7	13	15	13	15	15	15	9	13
ATP8_DIALIGN-TXD_TRIMALG_CDN_UB	8	14	13	12	13	6	13	11	10	13	7	14	11	12	12	12	12	13	11	11	13	13	11	10	13	13	13	9	13	10	11	10	13	13	13	9	9	11	13	13	9	11	13	12	13	13	13	9	10
ATP8_DIALIGN-TXD_TRIMALG_DEG_UB	14	4	15	12	15	12	9	14	14	15	14	3	15	13	15	13	8	11	13	13	12	11	13	13	9	12	12	13	14	13	14	13	9	13	12	13	13	9	12	12	13	12	13	13	13	13	14	14	12
ATP8_DIALIGN-TXD_TRIMALG_DNA_UB	12	15	4	10	16	13	15	8	7	16	11	15	3	8	15	7	14	12	8	14	13	12	8	14	15	13	13	15	10	12	11	13	15	9	13	15	13	15	13	13	15	8	12	11	9	12	12	10	13
ATP8_DIALIGN-TXD_TRIMALG_RYt_UB	12	13	9	7	13	10	12	12	6	13	9	13	8	6	11	10	13	13	10	13	13	13	10	13	12	10	10	12	14	13	14	13	12	11	10	12	13	12	10	10	12	10	12	9	11	14	14	10	13
ATP8_DIALIGN-TXD_TRIMALG_2AA_UB	13	14	15	13	10	10	13	15	12	9	11	14	14	13	6	14	15	15	14	12	15	15	14	11	13	14	14	7	16	14	15	14	13	15	14	7	14	13	14	14	7	13	15	13	15	15	15	9	13
ATP8_DIALIGN-TXD_TRIMALP_CDN_UB	14	15	14	14	14	11	16	14	13	14	13	15	13	13	13	11	14	11	11	15	14	11	11	11	15	13	13	13	14	13	13	11	15	11	13	13	11	15	13	13	13	11	11	12	11	13	12	10	15
ATP8_DIALIGN-TXD_TRIMALP_DEG_UB	11	14	14	14	14	11	15	13	12	14	10	14	13	14	13	10	13	11	10	14	13	11	10	10	13	12	12	13	13	10	11	7	13	9	12	13	7	14	12	12	13	10	11	12	9	10	9	12	12
ATP8_DIALIGN-TXD_TRIMALP_DNA_UB	12	14	14	15	15	11	16	13	13	15	11	14	13	14	14	11	12	8	11	15	14	8	11	12	15	14	14	14	13	12	12	8	15	9	14	14	9	15	14	14	14	8	8	13	10	10	9	13	14
ATP8_DIALIGN-TXD_TRIMALP_RYt_UB	14	14	13	12	14	11	15	13	12	14	13	14	12	11	13	10	14	11	10	15	14	11	10	12	13	10	10	13	14	13	13	11	13	9	10	13	11	14	10	10	13	10	10	10	9	13	12	13	15
ATP8_DIALIGN-TXD_TRIMALP_2AA_UB	13	15	14	15	14	13	16	13	13	14	12	15	13	14	13	11	14	12	11	15	14	12	11	13	14	13	13	15	12	12	12	11	14	11	13	15	11	15	13	13	15	12	12	13	11	12	12	14	14
ATP8_DIALIGN-TXD_TRIMALS_CDN_UB	14	15	14	14	14	11	16	14	13	14	13	15	13	13	13	11	14	11	11	15	14	11	11	11	15	13	13	13	14	13	13	11	15	11	13	13	11	15	13	13	13	11	11	12	11	13	12	10	15
ATP8_DIALIGN-TXD_TRIMALS_DEG_UB	10	14	14	14	12	12	15	13	11	11	9	14	13	14	11	9	12	12	9	14	12	12	9	12	14	13	13	14	13	10	11	9	14	11	13	14	9	14	13	13	14	11	12	12	11	11	11	12	12
ATP8_DIALIGN-TXD_TRIMALS_DNA_UB	12	14	14	15	15	11	16	13	13	15	11	14	13	14	14	11	12	8	11	15	14	8	11	12	15	14	14	14	13	12	12	8	15	9	14	14	9	15	14	14	14	8	8	13	10	10	9	13	14
ATP8_DIALIGN-TXD_TRIMALS_RYt_UB	14	14	13	12	14	11	15	13	12	14	13	14	12	11	13	10	14	11	10	15	14	11	10	12	13	10	10	13	14	13	13	11	13	9	10	13	11	14	10	10	13	10	10	10	9	13	12	13	15
ATP8_DIALIGN-TXD_TRIMALS_2AA_UB	13	15	14	15	14	13	16	13	13	14	12	15	13	14	13	11	14	12	11	15	14	12	11	13	14	13	13	15	12	12	12	11	14	11	13	15	11	15	13	13	15	12	12	13	11	12	12	14	14
ATP8_DIALIGN-TXD_TRIMAL_CDN_UB	8	14	13	12	13	8	13	12	8	13	5	14	12	12	11	12	13	13	12	12	14	13	12	11	13	13	13	11	14	11	12	10	13	13	13	11	10	13	13	13	11	11	13	12	13	13	13	9	12
ATP8_DIALIGN-TXD_TRIMAL_DEG_UB	14	5	15	12	15	11	9	13	13	15	13	4	14	12	14	12	8	10	12	13	12	10	12	13	9	12	12	13	14	13	14	13	9	13	12	13	13	9	12	12	13	11	12	12	13	13	14	13	12
ATP8_DIALIGN-TXD_TRIMAL_DNA_UB	14	15	9	11	16	13	15	12	12	16	13	15	8	9	15	11	14	11	13	14	15	11	13	13	14	13	13	15	12	14	13	13	14	14	13	15	13	15	13	13	15	13	10	11	14	12	11	9	15
ATP8_DIALIGN-TXD_TRIMAL_RYt_UB	12	13	9	7	13	10	12	12	6	13	9	13	8	6	11	10	13	13	10	13	13	13	10	13	12	10	10	12	14	13	14	13	12	11	10	12	13	12	10	10	12	10	12	9	11	14	14	10	13
ATP8_DIALIGN-TXD_TRIMAL_2AA_UB	14	14	15	13	11	12	14	16	15	10	14	14	15	14	9	15	15	16	15	12	15	16	15	11	14	14	14	8	16	14	15	14	14	15	14	8	14	14	14	14	8	14	16	14	15	15	15	10	14
ATP8_DIALIGN-TXT_GBLOCKSC_CDN_UB	13	14	13	10	16	9	15	12	10	16	11	14	12	9	15	11	13	11	11	13	13	11	11	11	14	9	9	12	13	13	13	12	14	11	9	12	12	14	9	9	12	9	7	8	9	13	11	11	14
ATP8_DIALIGN-TXT_GBLOCKSC_DEG_UB	14	9	15	13	15	12	12	14	14	15	14	9	15	14	15	13	9	11	13	14	13	11	13	13	11	12	12	14	14	13	14	13	11	13	12	14	13	11	12	12	14	12	13	13	13	13	14	14	13
ATP8_DIALIGN-TXT_GBLOCKSC_DNA_UB	13	11	14	14	15	9	13	13	13	15	12	11	13	13	14	11	11	1	11	14	13	1	11	11	12	13	13	13	13	12	12	9	12	8	13	13	10	12	13	13	13	7	5	12	10	11	9	13	14
ATP8_DIALIGN-TXT_GBLOCKSC_RYt_UB	13	15	15	12	15	11	16	13	12	15	11	15	14	11	14	12	14	11	11	15	15	11	11	13	15	11	11	14	14	13	13	12	15	12	11	14	12	15	11	11	14	12	7	10	11	14	13	14	15
ATP8_DIALIGN-TXT_GBLOCKSC_2AA_UB	12	15	16	14	11	15	15	16	14	11	12	15	16	15	9	13	13	14	12	12	12	14	12	15	15	14	14	15	16	14	15	14	15	14	14	15	14	15	14	14	15	15	14	14	14	16	16	15	15
ATP8_DIALIGN-TXT_GBLOCKS_DEG_UB	14	9	15	13	15	12	12	14	14	15	14	9	15	14	15	13	9	11	13	14	13	11	13	13	11	12	12	14	14	13	14	13	11	13	12	14	13	11	12	12	14	12	13	13	13	13	14	14	13
ATP8_DIALIGN-TXT_GBLOCKS_DNA_UB	13	11	14	14	15	9	13	13	13	15	12	11	13	13	14	11	11	2	11	14	13	2	11	12	12	13	13	13	13	12	12	10	12	9	13	13	11	12	13	13	13	8	6	12	9	11	10	13	14
ATP8_DIALIGN-TXT_GBLOCKS_RYt_UB	12	14	13	11	15	10	15	11	11	15	10	14	12	9	14	11	13	8	10	14	14	8	10	12	14	10	10	13	12	12	11	11	14	11	10	13	11	14	10	10	13	11	4	9	10	12	11	13	14
ATP8_DIALIGN-TXT_NOISY_DEG_UB	15	10	16	15	14	12	11	16	16	14	15	10	16	15	14	14	13	12	14	15	15	12	14	15	9	14	14	14	14	13	13	14	10	14	14	14	14	10	14	14	14	15	14	13	14	15	15	16	15
ATP8_DIALIGN-TXT_NOISY_DNA_UB	10	11	11	14	14	11	14	10	11	14	9	11	10	12	13	9	12	7	9	14	13	7	9	9	13	13	13	12	10	9	8	7	13	8	13	12	7	13	13	13	12	7	7	12	9	9	8	13	12
ATP8_DIALIGN-TXT_NOISY_RYt_UB	8	13	12	15	12	13	13	9	10	12	7	13	11	13	11	7	13	12	9	15	13	12	9	14	12	15	15	14	12	10	9	12	13	12	15	14	12	13	15	15	14	12	12	14	12	12	13	11	13
ATP8_DIALIGN-TXT_PSARALIGN_CDN_UB	10	10	14	12	12	0	10	11	10	12	9	10	12	12	11	11	10	9	10	11	12	9	10	8	9	11	11	6	12	11	12	10	9	11	11	6	9	7	11	11	6	9	11	10	11	13	11	10	10
ATP8_DIALIGN-TXT_PSARALIGN_DEG_UB	13	7	15	13	13	10	0	12	12	13	13	6	15	14	13	14	11	13	14	14	13	13	14	14	7	12	12	12	15	14	15	14	6	14	12	12	14	6	12	12	12	14	15	13	14	14	15	14	11
ATP8_DIALIGN-TXT_PSARALIGN_DNA_UB	11	14	9	14	16	11	12	0	7	16	10	14	7	12	15	8	12	12	7	14	12	12	7	13	14	13	13	14	10	10	9	13	14	10	13	14	12	13	13	13	14	9	12	13	10	11	12	12	10
ATP8_DIALIGN-TXT_PSARALIGN_RYt_UB	12	10	13	8	13	8	12	14	11	13	12	10	13	9	13	11	12	11	11	12	12	11	11	10	11	7	7	8	13	12	13	11	11	10	7	8	11	11	7	7	8	8	8	7	10	13	11	11	12
ATP8_DIALIGN-TXT_PSARALIGN_2AA_UB	10	14	16	14	5	12	13	16	13	0	10	14	16	15	4	13	13	15	13	15	13	15	13	13	13	14	14	9	16	13	14	13	13	14	14	9	13	13	14	14	9	15	15	14	14	15	16	14	12
ATP8_DIALIGN-TXT_TCSFMf_CDN_UB	3	14	12	13	10	7	13	9	7	10	2	14	10	13	9	8	11	12	7	13	11	12	7	11	13	13	13	10	11	7	8	8	13	10	13	10	7	11	13	13	10	10	12	12	10	12	13	12	8
ATP8_DIALIGN-TXT_TCSFMf_DEG_UB	13	7	15	13	13	10	0	12	12	13	13	6	15	14	13	14	11	13	14	14	13	13	14	14	7	12	12	12	15	14	15	14	6	14	12	12	14	6	12	12	12	14	15	13	14	14	15	14	11
ATP8_DIALIGN-TXT_TCSFMf_DNA_UB	11	14	9	14	16	11	12	0	7	16	10	14	7	12	15	8	12	12	7	14	12	12	7	13	14	13	13	14	10	10	9	13	14	10	13	14	12	13	13	13	14	9	12	13	10	11	12	12	10
ATP8_DIALIGN-TXT_TCSFMf_RYt_UB	12	10	13	8	13	8	12	14	11	13	12	10	13	9	13	11	12	11	11	12	12	11	11	10	11	7	7	8	13	12	13	11	11	10	7	8	11	11	7	7	8	8	8	7	10	13	11	11	12
ATP8_DIALIGN-TXT_TCSFMf_2AA_UB	10	14	16	14	5	12	13	16	13	0	10	14	16	15	4	13	13	15	13	15	13	15	13	13	13	14	14	9	16	13	14	13	13	14	14	9	13	13	14	14	9	15	15	14	14	15	16	14	12
ATP8_DIALIGN-TXT_TCSFMw_DEG_UB	10	15	7	12	15	12	14	6	3	15	8	15	6	10	14	7	13	12	7	15	12	12	7	14	15	13	13	15	11	12	11	13	15	9	13	15	13	15	13	13	15	8	12	12	7	12	12	12	13
ATP8_DIALIGN-TXT_TCSFMw_DNA_UB	12	13	12	9	14	9	14	11	10	14	10	13	11	7	13	10	13	9	10	14	13	9	10	12	13	8	8	12	12	12	11	11	13	10	8	12	11	13	8	8	12	10	6	7	8	12	11	12	14
ATP8_DIALIGN-TXT_TCSFMw_RYt_UB	14	14	8	6	15	12	14	12	11	15	13	14	7	4	14	10	14	12	12	14	14	12	12	14	13	8	8	14	12	14	13	14	13	13	8	14	14	14	8	8	14	12	9	6	13	13	13	9	15
ATP8_DIALIGN-TXT_TCSOGw_DEG_UB	11	14	9	14	16	12	12	3	6	16	9	14	8	12	15	9	13	12	9	15	13	12	9	14	14	13	13	15	11	12	11	13	14	10	13	15	13	14	13	13	15	9	12	13	8	11	12	13	11
ATP8_DIALIGN-TXT_TCSOGw_DNA_UB	12	13	7	13	16	11	14	5	9	16	11	13	4	11	15	8	12	11	7	13	12	11	7	12	13	12	12	13	8	10	9	12	13	9	12	13	11	12	12	12	13	8	11	10	9	10	11	13	10
ATP8_DIALIGN-TXT_TCSOGw_RYt_UB	9	15	8	13	14	11	13	5	3	14	7	15	7	11	13	8	13	12	8	15	13	12	8	14	14	14	14	14	11	12	11	13	14	10	14	14	13	14	14	14	14	9	12	13	9	12	12	13	12
ATP8_DIALIGN-TXT_TCSf_CDN_UB	12	11	14	13	14	4	12	12	11	14	10	11	13	12	13	12	12	9	12	13	14	9	12	10	11	12	12	10	13	13	13	11	11	12	12	10	11	11	12	12	10	10	11	11	10	13	11	11	14
ATP8_DIALIGN-TXT_TCSf_DEG_UB	15	8	16	14	14	11	5	12	13	14	14	8	15	14	13	14	12	13	14	15	14	13	14	15	9	13	13	14	16	15	16	15	8	15	13	14	15	8	13	13	14	14	15	13	15	15	16	14	13
ATP8_DIALIGN-TXT_TCSf_DNA_UB	11	14	9	14	16	12	12	3	6	16	9	14	8	12	15	9	13	12	9	15	13	12	9	14	14	13	13	15	11	12	11	13	14	10	13	15	13	14	13	13	15	9	12	13	8	11	12	13	11
ATP8_DIALIGN-TXT_TCSf_RYt_UB	10	15	7	12	15	12	14	6	3	15	8	15	6	10	14	7	13	12	7	15	12	12	7	14	15	13	13	15	11	12	11	13	15	9	13	15	13	15	13	13	15	8	12	12	8	12	12	12	13
ATP8_DIALIGN-TXT_TCSf_2AA_UB	11	14	16	14	6	13	14	16	14	5	11	14	16	15	4	13	14	15	13	15	14	15	13	13	14	14	14	10	16	13	14	13	14	14	14	10	13	14	14	14	10	15	15	14	14	15	16	14	13
ATP8_DIALIGN-TXT_TCSw_DEG_UB	13	13	13	11	15	11	15	12	13	15	12	13	12	9	14	11	13	4	11	14	14	4	11	11	14	10	10	13	12	12	11	9	14	8	10	13	10	14	10	10	13	7	0	9	10	10	8	13	14
ATP8_DIALIGN-TXT_TCSw_DNA_UB	12	14	13	11	15	10	15	11	11	15	10	14	12	9	14	11	13	8	11	14	14	8	11	12	14	10	10	13	12	12	11	11	14	11	10	13	11	14	10	10	13	11	4	9	9	12	11	13	14
ATP8_DIALIGN-TXT_TCSw_RYt_UB	14	15	9	8	16	13	15	12	12	16	13	15	8	6	15	11	14	12	13	14	15	12	13	14	14	10	10	15	12	14	13	14	14	14	10	15	14	15	10	10	15	13	8	8	14	13	13	10	15
ATP8_DIALIGN-TXT_TRIMALA_CDN_UB	12	11	14	13	14	4	12	12	11	14	10	11	13	12	13	12	12	9	12	13	14	9	12	10	11	12	12	10	13	13	13	11	11	12	12	10	11	11	12	12	10	10	11	11	10	13	11	11	14
ATP8_DIALIGN-TXT_TRIMALA_DEG_UB	15	6	16	14	14	9	8	14	14	14	14	6	15	14	13	13	12	10	13	14	14	10	13	13	8	12	12	12	15	14	15	13	7	13	12	12	13	7	12	12	12	11	12	12	13	14	14	14	13
ATP8_DIALIGN-TXT_TRIMALA_DNA_UB	13	13	12	9	15	8	14	11	10	15	11	13	11	7	14	11	13	10	11	13	13	10	11	11	13	8	8	11	12	13	12	12	13	11	8	11	12	13	8	8	11	9	7	7	9	12	10	11	14
ATP8_DIALIGN-TXT_TRIMALA_RYt_UB	13	14	10	7	15	10	14	11	9	15	11	14	9	5	14	12	14	12	12	13	14	12	12	13	14	9	9	13	13	14	13	14	14	13	9	13	14	14	9	9	13	11	9	8	11	13	12	10	15
ATP8_DIALIGN-TXT_TRIMALA_2AA_UB	11	14	16	14	6	12	14	15	13	5	10	14	15	14	3	12	14	14	12	15	14	14	12	13	14	14	14	10	16	13	14	13	14	14	14	10	13	14	14	14	10	14	14	13	14	15	16	13	13
ATP8_DIALIGN-TXT_TRIMALG_CDN_UB	12	11	14	13	14	4	12	12	11	14	10	11	13	12	13	12	12	9	12	13	14	9	12	10	11	12	12	10	13	13	13	11	11	12	12	10	11	11	12	12	10	10	11	11	10	13	11	11	14
ATP8_DIALIGN-TXT_TRIMALG_DEG_UB	15	6	16	14	14	9	8	14	14	14	14	6	15	14	13	13	12	10	13	14	14	10	13	13	8	12	12	12	15	14	15	13	7	13	12	12	13	7	12	12	12	11	12	12	13	14	14	14	13
ATP8_DIALIGN-TXT_TRIMALG_DNA_UB	13	13	12	9	15	8	14	11	10	15	11	13	11	7	14	11	13	10	11	13	13	10	11	11	13	8	8	11	12	13	12	12	13	11	8	11	12	13	8	8	11	9	7	7	9	12	10	11	14
ATP8_DIALIGN-TXT_TRIMALG_RYt_UB	13	14	10	7	15	10	14	11	9	15	11	14	9	5	14	12	14	12	12	13	14	12	12	13	14	9	9	13	13	14	13	14	14	13	9	13	14	14	9	9	13	11	9	8	11	13	12	10	15
ATP8_DIALIGN-TXT_TRIMALG_2AA_UB	14	14	15	13	11	11	14	15	14	10	13	14	14	13	9	14	15	15	14	12	15	15	14	11	14	14	14	8	16	14	15	14	14	15	14	8	14	14	14	14	8	13	15	13	15	15	15	9	14
ATP8_DIALIGN-TXT_TRIMALP_DEG_UB	13	13	15	15	14	12	14	14	13	14	12	13	14	15	13	11	13	10	11	14	13	10	11	12	12	13	13	13	14	12	13	9	12	8	13	13	10	13	13	13	13	9	10	13	8	11	10	14	13
ATP8_DIALIGN-TXT_TRIMALP_DNA_UB	14	13	14	10	14	11	15	14	13	14	13	13	13	9	13	11	14	8	11	15	14	8	11	13	14	9	9	13	14	13	13	11	14	9	9	13	12	14	9	9	13	8	5	8	9	12	11	13	15
ATP8_DIALIGN-TXT_TRIMALP_RYt_UB	13	13	14	9	13	10	14	14	12	13	12	13	13	9	12	10	13	9	10	14	13	9	10	11	12	7	7	12	14	12	13	9	12	7	7	12	10	13	7	7	12	8	6	7	7	11	10	12	14
ATP8_DIALIGN-TXT_TRIMALS_DEG_UB	13	13	15	15	14	12	14	14	13	14	12	13	14	15	13	11	13	10	11	14	13	10	11	12	12	13	13	13	14	12	13	9	12	8	13	13	10	13	13	13	13	9	10	13	8	11	10	14	13
ATP8_DIALIGN-TXT_TRIMALS_DNA_UB	14	13	14	10	14	11	15	14	13	14	13	13	13	9	13	11	14	8	11	15	14	8	11	13	14	9	9	13	14	13	13	11	14	9	9	13	12	14	9	9	13	8	5	8	9	12	11	13	15
ATP8_DIALIGN-TXT_TRIMALS_RYt_UB	14	13	15	10	13	11	14	15	13	13	13	13	14	10	12	11	14	10	11	14	13	10	11	12	12	8	8	12	15	13	14	10	12	8	8	12	11	13	8	8	12	9	7	8	8	12	11	13	13
ATP8_DIALIGN-TXT_TRIMAL_CDN_UB	10	10	14	12	12	0	10	11	10	12	9	10	12	12	11	11	10	9	10	11	12	9	10	8	9	11	11	6	12	11	12	10	9	11	11	6	9	7	11	11	6	9	11	10	11	13	11	10	10
ATP8_DIALIGN-TXT_TRIMAL_DEG_UB	13	8	15	13	13	10	1	12	12	13	13	7	15	14	13	14	11	13	14	14	13	13	14	14	6	12	12	12	15	14	15	14	7	14	12	12	14	7	12	12	12	14	15	13	14	14	15	14	11
ATP8_DIALIGN-TXT_TRIMAL_DNA_UB	11	14	9	14	16	11	12	0	7	16	10	14	7	12	15	8	12	12	7	14	12	12	7	13	14	13	13	14	10	10	9	13	14	10	13	14	12	13	13	13	14	9	12	13	10	11	12	12	10
ATP8_DIALIGN-TXT_TRIMAL_RYt_UB	12	10	13	8	13	8	12	14	11	13	12	10	13	9	13	11	12	11	11	12	12	11	11	10	11	7	7	8	13	12	13	11	11	10	7	8	11	11	7	7	8	8	8	7	10	13	11	11	12
ATP8_DIALIGN-TXT_TRIMAL_2AA_UB	10	14	16	14	5	12	13	16	13	0	10	14	16	15	4	13	13	15	13	15	13	15	13	13	13	14	14	9	16	13	14	13	13	14	14	9	13	13	14	14	9	15	15	14	14	15	16	14	12
ATP8_FSA_GBLOCKSC_DEG_UB	14	10	15	12	14	13	13	14	14	14	14	10	15	13	14	11	13	12	13	13	13	12	13	12	12	11	11	12	14	13	14	12	12	12	11	12	12	12	11	11	12	11	11	12	13	13	13	12	10
ATP8_FSA_GBLOCKSC_DNA_UB	13	13	14	11	15	11	15	13	13	15	12	13	13	10	14	11	13	5	11	14	14	5	11	11	14	10	10	13	13	12	12	9	14	8	10	13	10	14	10	10	13	7	1	9	10	11	9	13	14
ATP8_FSA_GBLOCKSC_RYt_UB	14	14	10	7	16	13	15	12	12	16	13	14	9	4	15	13	14	11	13	14	15	11	13	14	15	11	11	15	13	14	13	14	15	14	11	15	14	15	11	11	15	13	7	10	14	13	13	12	15
ATP8_FSA_GBLOCKS_DEG_UB	14	10	15	12	14	12	13	13	13	14	13	10	14	12	13	10	13	11	12	13	13	11	12	12	12	11	11	12	14	13	14	12	12	12	11	12	12	12	11	11	12	10	10	11	13	13	13	11	10
ATP8_FSA_GBLOCKS_DNA_UB	13	13	14	11	15	11	15	13	13	15	12	13	13	10	14	11	13	5	11	14	14	5	11	11	14	10	10	13	13	12	12	9	14	8	10	13	10	14	10	10	13	7	1	9	10	11	9	13	14
ATP8_FSA_GBLOCKS_RYt_UB	14	14	10	7	16	13	15	12	12	16	13	14	9	4	15	13	14	11	13	14	15	11	13	14	15	11	11	15	13	14	13	14	15	14	11	15	14	15	11	11	15	13	7	10	14	13	13	12	15
ATP8_FSA_MAXALIGN_DEG_UB	13	10	13	10	15	12	12	14	13	15	13	10	13	11	15	13	8	12	13	12	13	12	13	13	12	13	13	14	14	13	14	13	12	13	13	14	13	12	13	13	14	13	14	13	13	14	14	11	14
ATP8_FSA_MAXALIGN_DNA_UB	10	15	7	12	15	11	14	3	4	15	9	15	5	10	14	6	12	12	5	14	11	12	5	13	15	13	13	14	10	10	9	13	15	9	13	14	12	14	13	13	14	8	12	12	9	12	12	11	12
ATP8_FSA_MAXALIGN_RYt_UB	13	13	9	5	14	11	13	13	10	14	12	13	7	5	13	11	13	13	11	13	13	13	11	13	11	7	6	13	12	13	14	13	11	12	6	13	13	13	7	6	13	11	10	4	12	14	14	10	14
ATP8_FSA_NOISY_DEG_UB	6	15	11	14	12	12	15	8	10	12	6	15	10	13	12	9	12	12	8	14	12	12	8	12	15	14	14	13	9	4	3	10	15	11	14	13	9	14	14	14	13	12	12	14	11	11	12	13	11
ATP8_FSA_NOISY_DNA_UB	9	12	13	14	13	12	12	12	11	13	9	12	13	15	13	11	13	13	11	14	13	13	11	12	12	14	14	12	13	10	11	10	12	10	14	12	10	12	14	14	12	11	13	14	8	13	13	14	12
ATP8_FSA_NOISY_RYt_UB	6	15	11	14	12	12	15	8	10	12	6	15	10	13	12	9	12	12	8	14	12	12	8	12	15	14	14	13	9	4	3	10	15	11	14	13	9	14	14	14	13	12	12	14	11	11	12	13	11
ATP8_FSA_PSARALIGN_DEG_UB	13	10	13	10	15	12	12	14	13	15	13	10	13	11	15	13	8	12	13	12	13	12	13	13	12	13	13	14	14	13	14	13	12	13	13	14	13	12	13	13	14	13	14	13	13	14	14	11	14
ATP8_FSA_PSARALIGN_DNA_UB	14	14	8	6	15	12	14	12	11	15	13	14	5	4	14	12	14	12	12	14	14	12	12	14	12	8	7	14	12	14	13	14	12	13	7	14	14	14	8	7	14	12	9	4	13	13	13	11	15
ATP8_FSA_PSARALIGN_RYt_UB	9	14	8	11	14	10	13	5	3	14	8	14	6	11	13	5	11	13	4	13	10	13	4	12	14	12	12	13	11	8	9	12	14	8	12	13	11	13	12	12	13	7	13	11	8	13	13	10	11
ATP8_FSA_TCSFMf_DEG_UB	8	14	12	14	10	12	13	11	9	9	8	14	11	15	10	10	11	15	9	13	10	15	9	12	13	14	14	10	12	9	10	12	13	11	14	10	11	12	14	14	10	11	15	14	11	13	14	13	9
ATP8_FSA_TCSFMf_DNA_UB	14	14	8	6	15	12	14	12	11	15	13	14	5	4	14	12	14	12	12	14	14	12	12	14	12	8	7	14	12	14	13	14	12	13	7	14	14	14	8	7	14	12	9	4	13	13	13	11	15
ATP8_FSA_TCSFMf_RYt_UB	13	13	9	5	14	11	13	13	10	14	12	13	7	5	13	11	13	13	11	13	13	13	11	13	11	7	6	13	12	13	14	13	11	12	6	13	13	13	7	6	13	11	10	4	12	14	14	10	14
ATP8_FSA_TCSFMw_DEG_UB	10	15	10	12	15	12	14	9	6	15	8	15	9	10	14	10	13	12	10	15	12	12	10	13	15	13	13	15	12	12	11	11	15	12	13	15	11	15	13	13	15	11	12	12	10	11	10	11	13
ATP8_FSA_TCSFMw_DNA_UB	8	15	11	13	13	12	15	10	8	13	6	15	10	11	12	9	13	11	9	15	12	11	9	13	15	13	13	15	12	11	10	10	15	11	13	15	10	15	13	13	15	11	11	12	9	11	10	11	13
ATP8_FSA_TCSFMw_RYt_UB	14	14	8	6	15	12	14	12	11	15	13	14	5	4	14	12	14	12	12	14	14	12	12	14	12	8	7	14	12	14	13	14	12	13	7	14	14	14	8	7	14	12	9	4	13	13	13	11	15
ATP8_FSA_TCSOGw_DEG_UB	10	15	7	12	15	12	14	6	3	15	8	15	6	10	14	7	13	12	7	15	12	12	7	14	15	13	13	15	11	12	11	13	15	9	13	15	13	15	13	13	15	8	12	12	7	12	12	12	13
ATP8_FSA_TCSOGw_DNA_UB	11	15	11	13	15	12	14	9	7	15	9	15	10	11	14	11	13	12	11	15	13	12	11	13	15	14	14	15	12	13	12	12	15	13	14	15	12	15	14	14	15	12	12	13	11	9	8	12	14
ATP8_FSA_TCSOGw_RYt_UB	10	15	8	13	15	12	14	4	5	15	9	15	7	11	14	5	13	12	7	15	13	12	7	14	15	14	14	15	11	11	10	13	15	10	14	15	13	15	14	14	15	9	12	13	10	12	12	10	13
ATP8_FSA_TCSf_DEG_UB	8	14	12	14	10	12	13	11	9	9	8	14	11	15	10	10	11	15	9	13	10	15	9	12	13	14	14	10	12	9	10	12	13	11	14	10	11	12	14	14	10	11	15	14	11	13	14	13	9
ATP8_FSA_TCSf_DNA_UB	10	15	7	12	15	11	14	3	4	15	9	15	5	10	14	6	12	12	5	14	11	12	5	13	15	13	13	14	10	10	9	13	15	9	13	14	12	14	13	13	14	8	12	12	9	12	12	11	12
ATP8_FSA_TCSf_RYt_UB	13	13	9	5	14	11	13	13	10	14	12	13	7	5	13	11	13	13	11	13	13	13	11	13	11	7	6	13	12	13	14	13	11	12	6	13	13	13	7	6	13	11	10	4	12	14	14	10	14
ATP8_FSA_TCSw_DEG_UB	11	15	9	13	15	12	14	7	5	15	9	15	8	11	14	9	12	12	9	15	13	12	9	14	15	14	14	15	12	13	12	13	15	11	14	15	13	15	14	14	15	10	12	13	9	12	12	13	14
ATP8_FSA_TCSw_DNA_UB	13	13	13	11	15	11	15	12	13	15	12	13	12	9	14	11	13	4	11	14	14	4	11	11	14	10	10	13	12	12	11	9	14	8	10	13	10	14	10	10	13	7	0	9	10	10	8	13	14
ATP8_FSA_TCSw_RYt_UB	14	15	9	8	16	13	15	12	12	16	13	15	8	6	15	11	14	12	13	14	15	12	13	14	14	10	10	15	12	14	13	14	14	14	10	15	14	15	10	10	15	13	8	8	14	13	13	10	15
ATP8_FSA_TRIMALA_DEG_UB	8	14	12	14	10	12	13	11	9	9	8	14	11	15	10	10	11	15	9	13	10	15	9	12	13	14	14	10	12	9	10	12	13	11	14	10	11	12	14	14	10	11	15	14	11	13	14	13	9
ATP8_FSA_TRIMALA_DNA_UB	8	15	11	13	13	12	15	10	8	13	6	15	10	11	12	9	13	11	9	15	12	11	9	13	15	13	13	15	12	11	10	10	15	11	13	15	10	15	13	13	15	11	11	12	9	11	10	11	13
ATP8_FSA_TRIMALA_RYt_UB	10	15	7	12	15	11	14	4	4	15	9	15	5	10	14	6	12	12	5	14	11	12	5	13	15	13	13	14	10	9	8	13	15	9	13	14	12	14	13	13	14	8	12	12	9	12	12	11	12
ATP8_FSA_TRIMALG_DEG_UB	8	14	12	14	10	12	13	11	9	9	8	14	11	15	10	10	11	15	9	13	10	15	9	12	13	14	14	10	12	9	10	12	13	11	14	10	11	12	14	14	10	11	15	14	11	13	14	13	9
ATP8_FSA_TRIMALG_DNA_UB	8	15	11	13	13	12	15	10	8	13	6	15	10	11	12	9	13	11	9	15	12	11	9	13	15	13	13	15	12	11	10	10	15	11	13	15	10	15	13	13	15	11	11	12	9	11	10	11	13
ATP8_FSA_TRIMALG_RYt_UB	10	15	7	12	15	11	14	4	4	15	9	15	5	10	14	6	12	12	5	14	11	12	5	13	15	13	13	14	10	9	8	13	15	9	13	14	12	14	13	13	14	8	12	12	9	12	12	11	12
ATP8_FSA_TRIMALP_DEG_UB	11	16	13	14	13	14	16	13	11	12	10	16	12	13	12	10	14	13	10	16	13	13	10	15	16	14	14	16	14	11	11	12	16	12	14	16	12	16	14	14	16	12	13	13	12	14	14	13	14
ATP8_FSA_TRIMALP_DNA_UB	14	14	15	12	15	12	16	14	14	15	13	14	14	11	14	12	14	7	12	15	15	7	12	13	15	11	11	14	14	13	13	11	15	10	11	14	12	15	11	11	14	9	3	10	11	12	11	14	15
ATP8_FSA_TRIMALP_RYt_UB	15	14	15	11	15	12	16	15	14	15	14	14	14	10	14	12	15	9	12	16	15	9	12	14	15	10	10	14	15	14	14	12	15	10	10	14	13	15	10	10	14	9	6	9	11	13	12	14	16
ATP8_FSA_TRIMALS_DEG_UB	12	15	13	14	15	12	16	13	12	15	11	15	12	13	14	10	14	9	10	15	13	9	10	12	14	12	12	14	13	10	10	8	14	7	12	14	9	15	12	12	14	8	9	12	8	10	9	13	13
ATP8_FSA_TRIMALS_DNA_UB	14	14	15	12	15	12	16	14	14	15	13	14	14	11	14	12	14	7	12	15	15	7	12	13	15	11	11	14	14	13	13	11	15	10	11	14	12	15	11	11	14	9	3	10	11	12	11	14	15
ATP8_FSA_TRIMALS_RYt_UB	14	14	15	12	15	12	16	14	14	15	13	14	14	11	14	12	14	7	12	15	15	7	12	13	15	11	11	14	14	13	13	11	15	10	11	14	12	15	11	11	14	9	4	10	11	12	11	14	15
ATP8_FSA_TRIMAL_DEG_UB	8	14	12	14	10	13	13	12	9	9	8	14	12	15	10	10	12	15	10	14	11	15	10	13	13	14	14	11	13	10	11	12	13	11	14	11	12	13	14	14	11	11	15	14	11	13	14	13	10
ATP8_FSA_TRIMAL_DNA_UB	14	14	8	6	15	12	14	12	11	15	13	14	5	4	14	12	14	12	12	14	14	12	12	14	12	8	7	14	12	14	13	14	12	13	7	14	14	14	8	7	14	12	9	4	13	13	13	11	15
ATP8_FSA_TRIMAL_RYt_UB	9	14	8	11	14	10	13	5	3	14	8	14	6	11	13	5	11	13	4	13	10	13	4	12	14	12	12	13	11	8	9	12	14	8	12	13	11	13	12	12	13	7	13	11	8	13	13	10	11
ATP8_GRAMALIGN_GBLOCKSC_CDN_UB	11	13	12	12	15	11	11	7	8	15	10	13	11	12	14	7	11	12	9	14	10	12	9	13	13	11	11	14	13	11	12	12	13	11	11	14	12	13	11	11	14	10	13	11	11	12	13	8	11
ATP8_GRAMALIGN_GBLOCKSC_DEG_UB	13	13	13	13	15	13	11	10	11	15	13	13	12	14	15	12	11	14	11	13	7	14	11	13	13	11	11	13	13	12	13	13	13	12	11	13	12	11	11	11	13	12	15	13	12	12	14	13	7
ATP8_GRAMALIGN_GBLOCKSC_DNA_UB	13	11	13	14	15	9	13	12	13	15	12	11	12	12	14	11	11	1	11	14	13	1	11	11	12	13	13	13	12	12	11	9	12	8	13	13	10	12	13	13	13	7	4	12	10	10	8	13	14
ATP8_GRAMALIGN_GBLOCKSC_RYt_UB	10	13	10	12	15	10	11	4	6	15	9	13	8	12	14	7	11	13	5	13	10	13	5	12	13	11	11	13	11	9	10	12	13	9	11	13	11	12	11	11	13	8	13	11	9	12	13	10	9
ATP8_GRAMALIGN_GBLOCKSC_2AA_UB	13	14	15	13	14	13	12	12	12	12	13	14	14	14	14	13	7	14	12	9	6	14	12	13	14	13	13	13	14	13	14	14	14	14	13	13	13	13	13	13	13	14	14	13	14	15	15	14	12
ATP8_GRAMALIGN_GBLOCKS_DEG_UB	13	13	14	14	14	13	11	10	12	14	13	13	13	15	14	13	10	14	12	12	9	14	12	13	13	12	12	12	13	11	12	13	13	13	12	12	12	12	12	12	12	13	15	14	13	12	14	14	7
ATP8_GRAMALIGN_GBLOCKS_DNA_UB	13	11	13	14	15	9	13	12	13	15	12	11	12	12	14	11	11	1	11	14	13	1	11	11	12	13	13	13	12	12	11	9	12	8	13	13	10	12	13	13	13	7	4	12	10	10	8	13	14
ATP8_GRAMALIGN_GBLOCKS_RYt_UB	11	14	9	12	15	11	12	5	6	15	10	14	7	12	14	6	11	13	4	13	10	13	4	12	14	12	12	13	10	9	10	12	14	8	12	13	11	13	12	12	13	7	13	10	8	13	13	10	10
ATP8_GRAMALIGN_MAXALIGN_CDN_UB	7	14	11	12	12	12	14	10	8	12	6	14	10	12	11	3	11	12	5	14	10	12	5	13	14	12	12	14	12	7	8	10	14	9	12	14	10	14	12	12	14	9	12	11	9	13	13	8	11
ATP8_GRAMALIGN_MAXALIGN_DEG_UB	9	14	10	12	13	10	11	8	6	11	9	14	9	13	13	8	9	14	7	13	8	14	7	12	13	12	12	11	11	9	10	12	13	9	12	11	11	11	12	12	11	9	14	12	9	13	13	12	8
ATP8_GRAMALIGN_MAXALIGN_DNA_UB	14	13	10	10	15	11	14	11	11	15	13	13	7	8	14	10	13	11	10	14	13	11	10	13	11	8	7	13	9	12	11	13	11	11	7	13	13	13	8	7	13	10	9	2	11	12	12	12	14
ATP8_GRAMALIGN_MAXALIGN_RYt_UB	13	12	11	9	14	10	13	12	10	14	12	12	9	9	13	9	12	12	8	13	12	12	8	12	10	7	6	12	10	11	12	12	10	10	6	12	12	12	7	6	12	9	10	2	10	13	13	11	13
ATP8_GRAMALIGN_MAXALIGN_2AA_UB	7	14	13	14	9	11	13	12	10	7	7	14	12	15	9	10	11	14	9	12	10	14	9	13	13	14	14	10	12	9	10	11	13	11	14	10	10	11	14	14	10	12	14	14	11	14	14	14	6
ATP8_GRAMALIGN_NOISY_DEG_UB	9	14	10	14	13	11	15	8	9	12	8	14	8	12	12	7	11	10	6	13	11	10	6	11	13	13	13	12	9	8	7	10	14	9	13	12	9	13	13	13	12	9	10	12	9	10	11	13	11
ATP8_GRAMALIGN_NOISY_DNA_UB	9	12	12	13	13	7	12	10	9	13	8	12	10	13	12	9	10	11	8	11	11	11	8	6	10	11	11	8	10	8	9	7	10	8	11	8	6	10	11	11	8	7	11	11	8	9	8	11	9
ATP8_GRAMALIGN_NOISY_RYt_UB	9	14	12	14	14	9	15	10	12	14	8	14	10	12	13	10	12	9	9	13	12	9	9	7	13	12	12	11	10	8	7	4	13	9	12	11	3	13	12	12	11	10	9	12	9	8	8	12	11
ATP8_GRAMALIGN_PSARALIGN_CDN_UB	4	14	12	13	11	10	14	9	8	11	3	14	11	13	10	5	12	12	7	14	12	12	7	12	14	13	13	13	12	7	8	8	14	10	13	13	8	14	13	13	13	10	12	12	10	12	13	9	11
ATP8_GRAMALIGN_PSARALIGN_DEG_UB	9	14	10	12	13	10	11	8	6	11	9	14	9	13	13	8	9	14	7	13	8	14	7	12	13	12	12	11	11	9	10	12	13	9	12	11	11	11	12	12	11	9	14	12	9	13	13	12	8
ATP8_GRAMALIGN_PSARALIGN_DNA_UB	14	13	10	10	15	11	14	11	11	15	13	13	7	8	14	10	13	11	10	14	13	11	10	13	11	8	7	13	9	12	11	13	11	11	7	13	13	13	8	7	13	10	9	2	11	12	12	12	14
ATP8_GRAMALIGN_PSARALIGN_RYt_UB	13	12	11	9	14	10	13	12	10	14	12	12	9	9	13	9	12	12	8	13	12	12	8	12	10	7	6	12	10	11	12	12	10	10	6	12	12	12	7	6	12	9	10	2	10	13	13	11	13
ATP8_GRAMALIGN_PSARALIGN_2AA_UB	7	14	13	14	9	11	13	12	10	7	7	14	12	15	9	10	11	14	9	12	10	14	9	13	13	14	14	10	12	9	10	11	13	11	14	10	10	11	14	14	10	12	14	14	11	14	14	14	6
ATP8_GRAMALIGN_TCSFMf_CDN_UB	4	14	12	13	11	10	14	9	8	11	3	14	11	13	10	5	12	12	7	14	12	12	7	12	14	13	13	13	12	7	8	8	14	10	13	13	8	14	13	13	13	10	12	12	10	12	13	9	11
ATP8_GRAMALIGN_TCSFMf_DEG_UB	9	14	10	12	13	10	11	8	6	11	9	14	9	13	13	8	9	14	7	13	8	14	7	12	13	12	12	11	11	9	10	12	13	9	12	11	11	11	12	12	11	9	14	12	9	13	13	12	8
ATP8_GRAMALIGN_TCSFMf_DNA_UB	10	15	8	13	15	12	13	4	5	15	9	15	7	11	14	4	12	12	6	15	11	12	6	14	15	13	13	15	11	11	10	13	15	9	13	15	13	15	13	13	15	8	12	12	9	12	12	9	12
ATP8_GRAMALIGN_TCSFMf_RYt_UB	9	14	9	12	14	10	12	4	4	14	8	14	7	12	13	5	10	13	3	13	9	13	3	12	14	12	12	13	11	9	10	12	14	8	12	13	11	13	12	12	13	7	13	11	8	13	13	10	10
ATP8_GRAMALIGN_TCSFMf_2AA_UB	7	14	13	14	9	11	13	12	10	7	7	14	12	15	9	10	11	14	9	12	10	14	9	13	13	14	14	10	12	9	10	11	13	11	14	10	10	11	14	14	10	12	14	14	11	14	14	14	6
ATP8_GRAMALIGN_TCSFMw_DEG_UB	10	15	7	12	15	12	14	5	4	15	9	15	6	10	14	4	13	12	6	15	12	12	6	14	15	13	13	15	11	11	10	13	15	9	13	15	13	15	13	13	15	8	12	12	9	12	12	9	13
ATP8_GRAMALIGN_TCSFMw_DNA_UB	12	14	10	14	16	12	12	3	8	16	11	14	9	12	15	7	13	12	9	15	13	12	9	14	14	13	13	15	12	12	11	13	14	11	13	15	13	14	13	13	15	10	12	13	11	10	11	10	12
ATP8_GRAMALIGN_TCSFMw_RYt_UB	10	15	7	12	15	11	14	3	4	15	9	15	5	10	14	6	12	12	5	14	11	12	5	13	15	13	13	14	10	10	9	13	15	9	13	14	12	14	13	13	14	8	12	12	9	12	12	11	12
ATP8_GRAMALIGN_TCSOGw_DEG_UB	12	14	8	13	16	13	11	5	7	16	11	14	7	11	15	8	13	12	8	15	12	12	8	14	14	10	12	15	11	12	11	13	14	9	12	15	13	14	10	12	15	8	12	12	8	10	12	12	11
ATP8_GRAMALIGN_TCSOGw_DNA_UB	10	15	9	14	15	11	13	1	6	15	9	15	7	12	14	7	11	12	6	14	11	12	6	13	15	14	14	14	10	10	9	13	15	10	14	14	12	14	14	14	14	9	12	13	10	12	12	12	11
ATP8_GRAMALIGN_TCSOGw_RYt_UB	10	15	8	13	15	12	14	4	5	15	9	15	7	11	14	5	13	12	7	15	13	12	7	14	15	14	14	15	11	11	10	13	15	10	14	15	13	15	14	14	15	9	12	13	10	12	12	10	13
ATP8_GRAMALIGN_TCSf_CDN_UB	7	14	11	12	12	12	14	10	8	12	6	14	10	12	11	3	11	12	5	14	10	12	5	13	14	12	12	14	12	7	8	10	14	9	12	14	10	14	12	12	14	9	12	11	9	13	13	8	11
ATP8_GRAMALIGN_TCSf_DEG_UB	9	14	10	12	13	10	11	8	6	11	9	14	9	13	13	8	9	14	7	13	8	14	7	12	13	12	12	11	11	9	10	12	13	9	12	11	11	11	12	12	11	9	14	12	9	13	13	12	8
ATP8_GRAMALIGN_TCSf_DNA_UB	10	15	8	13	15	11	13	2	5	15	9	15	6	11	14	6	11	12	5	14	10	12	5	13	15	13	13	14	10	10	9	13	15	9	13	14	12	14	13	13	14	8	12	12	9	12	12	11	11
ATP8_GRAMALIGN_TCSf_RYt_UB	9	14	9	12	14	10	12	4	4	14	8	14	7	12	13	5	10	13	3	13	9	13	3	12	14	12	12	13	11	9	10	12	14	8	12	13	11	13	12	12	13	7	13	11	8	13	13	10	10
ATP8_GRAMALIGN_TCSf_2AA_UB	8	14	13	14	10	11	11	10	9	8	8	14	12	15	10	11	10	15	10	13	9	15	10	12	13	14	14	9	12	9	10	11	13	12	14	9	10	11	14	14	9	12	15	14	12	13	14	14	5
ATP8_GRAMALIGN_TCSw_DEG_UB	14	13	13	11	16	10	15	12	13	16	13	13	12	9	15	12	13	5	12	13	14	5	12	10	14	10	10	12	12	13	12	10	14	9	10	12	11	14	10	10	12	6	1	9	11	10	7	12	14
ATP8_GRAMALIGN_TCSw_DNA_UB	14	13	13	11	16	10	15	12	13	16	13	13	12	9	15	12	13	5	12	13	14	5	12	10	14	10	10	12	12	13	12	10	14	9	10	12	11	14	10	10	12	6	1	9	11	10	7	12	14
ATP8_GRAMALIGN_TCSw_RYt_UB	11	15	9	13	15	12	14	6	6	15	10	15	8	11	14	6	12	12	8	15	13	12	8	14	15	14	14	15	12	12	11	13	15	11	14	15	13	15	14	14	15	10	12	13	11	12	12	10	14
ATP8_GRAMALIGN_TRIMALA_DEG_UB	13	10	15	14	14	10	7	11	12	14	13	10	14	15	14	14	7	13	13	13	11	13	13	13	9	13	13	11	14	13	14	14	9	14	13	11	13	6	13	13	11	14	15	14	14	14	15	14	7
ATP8_GRAMALIGN_TRIMALA_DNA_UB	10	15	8	13	15	11	13	2	5	15	9	15	6	11	14	6	11	12	5	14	10	12	5	13	15	13	13	14	10	10	9	13	15	9	13	14	12	14	13	13	14	8	12	12	9	12	12	11	11
ATP8_GRAMALIGN_TRIMALA_RYt_UB	12	12	13	8	14	6	13	10	10	14	11	12	11	8	13	9	11	11	8	11	11	11	8	9	12	7	7	9	12	9	10	11	12	10	7	9	10	11	7	7	9	8	8	6	10	13	11	9	12
ATP8_GRAMALIGN_TRIMALG_DEG_UB	13	10	15	14	14	10	7	11	12	14	13	10	14	15	14	14	7	13	13	13	11	13	13	13	9	13	13	11	14	13	14	14	9	14	13	11	13	6	13	13	11	14	15	14	14	14	15	14	7
ATP8_GRAMALIGN_TRIMALG_DNA_UB	10	15	8	13	15	11	13	2	5	15	9	15	6	11	14	6	11	12	5	14	10	12	5	13	15	13	13	14	10	10	9	13	15	9	13	14	12	14	13	13	14	8	12	12	9	12	12	11	11
ATP8_GRAMALIGN_TRIMALG_RYt_UB	11	14	9	12	15	11	12	5	6	15	10	14	7	12	14	6	11	13	5	13	10	13	5	12	14	12	12	13	10	8	9	12	14	8	12	13	11	13	12	12	13	7	13	10	8	13	13	10	10
ATP8_GRAMALIGN_TRIMALP_DEG_UB	9	14	13	14	12	11	13	11	8	12	8	14	12	14	11	9	12	13	9	14	12	13	9	14	13	14	14	13	14	12	13	12	13	11	14	13	12	13	14	14	13	11	13	13	11	14	14	13	12
ATP8_GRAMALIGN_TRIMALP_DNA_UB	13	13	15	11	14	11	15	14	13	14	12	13	14	11	13	11	13	7	11	14	14	7	11	12	14	10	10	13	14	12	13	10	14	9	10	13	11	14	10	10	13	8	3	9	9	12	11	13	14
ATP8_GRAMALIGN_TRIMALP_RYt_UB	8	14	10	13	11	12	13	10	6	10	7	14	9	13	10	6	13	13	6	14	11	13	6	14	13	13	13	13	13	11	12	12	13	8	13	13	12	13	13	13	13	8	13	12	8	14	14	12	10
ATP8_GRAMALIGN_TRIMALS_DEG_UB	10	13	14	14	12	11	13	13	10	11	9	13	13	14	11	9	11	12	9	13	11	12	9	12	12	13	13	12	13	11	12	10	12	11	13	12	10	12	13	13	12	11	12	12	11	12	12	12	11
ATP8_GRAMALIGN_TRIMALS_DNA_UB	13	13	15	11	14	11	15	14	13	14	12	13	14	11	13	11	13	7	11	14	14	7	11	12	14	10	10	13	14	12	13	10	14	9	10	13	11	14	10	10	13	8	3	9	9	12	11	13	14
ATP8_GRAMALIGN_TRIMALS_RYt_UB	11	12	13	8	12	8	12	13	10	12	10	12	12	8	11	9	12	10	9	13	12	10	9	10	10	6	6	10	13	11	12	9	10	8	6	10	9	11	6	6	10	9	7	6	8	12	11	11	12
ATP8_GRAMALIGN_TRIMAL_CDN_UB	5	14	12	13	11	11	14	10	9	11	4	14	11	13	10	4	11	12	6	14	11	12	6	12	14	13	13	13	12	7	8	8	14	10	13	13	8	14	13	13	13	10	12	12	10	12	13	9	11
ATP8_GRAMALIGN_TRIMAL_DEG_UB	9	14	10	12	13	10	11	8	6	11	9	14	9	13	13	8	9	14	7	13	8	14	7	12	13	12	12	11	11	9	10	12	13	9	12	11	11	11	12	12	11	9	14	12	9	13	13	12	8
ATP8_GRAMALIGN_TRIMAL_DNA_UB	10	15	8	13	15	12	13	4	5	15	9	15	7	11	14	4	12	12	6	15	11	12	6	14	15	13	13	15	11	11	10	13	15	9	13	15	13	15	13	13	15	8	12	12	9	12	12	9	12
ATP8_GRAMALIGN_TRIMAL_RYt_UB	9	14	9	12	14	10	12	4	4	14	8	14	7	12	13	5	10	13	3	13	9	13	3	12	14	12	12	13	11	9	10	12	14	8	12	13	11	13	12	12	13	7	13	11	8	13	13	10	10
ATP8_GRAMALIGN_TRIMAL_2AA_UB	7	14	13	14	9	11	13	12	10	7	7	14	12	15	9	10	11	14	9	12	10	14	9	13	13	14	14	10	12	9	10	11	13	11	14	10	10	11	14	14	10	12	14	14	11	14	14	14	6
ATP8_KALIGN_GBLOCKSC_CDN_UB	12	14	8	13	16	12	12	2	7	16	11	14	6	11	15	7	12	12	6	14	11	12	6	13	14	11	11	14	10	10	9	13	14	9	11	14	12	13	11	11	14	8	12	12	9	10	12	11	10
ATP8_KALIGN_GBLOCKSC_DEG_UB	13	13	13	13	15	13	11	10	11	15	13	13	12	14	15	12	11	14	11	13	7	14	11	13	13	11	11	13	13	12	13	13	13	12	11	13	12	12	11	11	13	12	15	13	12	12	14	13	8
ATP8_KALIGN_GBLOCKSC_DNA_UB	14	12	11	13	16	11	13	10	14	16	14	12	10	12	16	13	10	9	12	13	12	9	12	12	12	12	12	13	10	12	11	13	12	13	12	13	12	10	12	12	13	13	11	12	13	11	12	14	12
ATP8_KALIGN_GBLOCKSC_RYt_UB	10	13	9	12	15	10	11	3	5	15	9	13	7	12	14	6	11	13	4	13	10	13	4	12	13	11	11	13	11	9	10	12	13	8	11	13	11	12	11	11	13	7	13	11	8	12	13	10	9
ATP8_KALIGN_GBLOCKSC_2AA_UB	14	13	15	14	15	10	14	14	14	15	14	13	14	15	15	13	10	12	12	5	9	12	12	10	13	13	12	10	13	12	13	12	13	12	12	10	11	12	13	12	10	11	13	13	12	14	12	13	12
ATP8_KALIGN_GBLOCKS_DEG_UB	12	14	14	12	14	10	11	10	9	14	10	14	12	12	12	12	10	11	11	13	11	11	11	12	13	12	12	12	13	12	13	13	13	13	12	12	12	12	12	12	12	12	10	11	13	14	14	12	11
ATP8_KALIGN_GBLOCKS_DNA_UB	14	11	11	13	16	10	12	11	13	16	13	11	8	11	15	12	11	7	12	14	13	7	12	13	9	11	10	14	11	13	12	13	9	13	10	14	13	11	11	10	14	12	10	8	13	11	12	13	13
ATP8_KALIGN_GBLOCKS_RYt_UB	13	12	12	12	15	11	13	12	12	15	12	12	10	12	14	11	11	10	10	13	12	10	10	12	10	10	9	13	12	12	13	12	10	12	9	13	12	12	10	9	13	11	10	8	12	12	13	12	12
ATP8_KALIGN_NOISY_DEG_UB	11	13	13	14	13	9	14	10	12	13	11	13	12	13	13	10	10	10	9	13	12	10	9	10	13	13	13	12	10	8	7	11	13	12	13	12	10	12	13	13	12	13	11	13	12	11	11	11	13
ATP8_KALIGN_NOISY_DNA_UB	13	10	12	12	14	9	11	13	13	14	13	10	11	13	14	12	11	11	12	13	13	11	12	10	8	10	9	12	10	12	13	11	8	12	9	12	11	10	10	9	12	12	13	9	12	11	12	11	12
ATP8_KALIGN_NOISY_RYt_UB	9	14	12	14	14	11	15	9	12	14	9	14	11	13	14	10	12	11	9	13	12	11	9	10	14	13	13	12	8	3	2	8	14	11	13	12	7	13	13	13	12	12	11	12	11	9	10	12	11
ATP8_KALIGN_PSARALIGN_CDN_UB	10	13	9	12	15	11	11	4	5	15	9	13	8	12	14	4	12	13	6	14	11	13	6	13	13	11	11	14	12	10	11	12	13	8	11	14	12	13	11	11	14	7	13	11	8	12	13	8	10
ATP8_KALIGN_PSARALIGN_DEG_UB	12	9	15	13	12	10	6	11	12	12	12	9	14	14	12	14	11	15	13	13	12	15	13	12	9	12	12	9	14	12	13	13	8	14	12	9	12	5	12	12	9	14	15	13	14	13	15	14	7
ATP8_KALIGN_PSARALIGN_DNA_UB	10	13	10	13	15	11	11	3	6	15	9	13	9	13	14	5	12	13	7	14	12	13	7	13	13	12	12	14	12	10	11	12	13	9	12	14	12	13	12	12	14	8	13	12	9	12	13	9	10
ATP8_KALIGN_PSARALIGN_RYt_UB	13	12	11	7	14	10	13	13	11	14	12	12	9	7	13	10	12	12	9	13	12	12	9	12	10	6	5	12	11	11	12	12	10	11	5	12	12	12	6	5	12	10	9	2	11	13	13	11	13
ATP8_KALIGN_PSARALIGN_2AA_UB	13	14	16	15	12	11	14	16	14	11	13	14	16	16	11	14	14	14	14	12	14	14	14	9	13	14	14	7	15	13	14	11	13	13	14	7	11	13	14	14	7	12	14	14	13	13	12	12	12
ATP8_KALIGN_TCSFMf_CDN_UB	10	13	9	12	15	11	11	4	5	15	9	13	8	12	14	4	12	13	6	14	11	13	6	13	13	11	11	14	12	10	11	12	13	8	11	14	12	13	11	11	14	7	13	11	8	12	13	8	10
ATP8_KALIGN_TCSFMf_DEG_UB	12	9	15	13	12	10	6	11	12	12	12	9	14	14	12	14	11	15	13	13	12	15	13	12	9	12	12	9	14	12	13	13	8	14	12	9	12	5	12	12	9	14	15	13	14	13	15	14	7
ATP8_KALIGN_TCSFMf_DNA_UB	10	13	10	13	15	11	11	3	6	15	9	13	9	13	14	5	12	13	7	14	12	13	7	13	13	12	12	14	12	10	11	12	13	9	12	14	12	13	12	12	14	8	13	12	9	12	13	9	10
ATP8_KALIGN_TCSFMf_RYt_UB	10	13	9	12	15	10	11	2	5	15	9	13	7	12	14	6	11	13	5	13	10	13	5	12	13	11	11	13	11	9	10	12	13	8	11	13	11	12	11	11	13	7	13	11	8	12	13	10	9
ATP8_KALIGN_TCSFMf_2AA_UB	11	13	14	14	11	11	9	10	11	11	11	13	13	15	11	13	12	15	12	13	11	15	12	11	12	13	13	9	13	11	12	11	12	13	13	9	10	10	13	13	9	13	15	14	13	11	13	13	5
ATP8_KALIGN_TCSFMw_DEG_UB	10	13	12	12	15	11	11	7	8	15	9	13	11	12	14	7	12	13	9	14	11	13	9	12	13	11	11	14	13	10	11	10	13	11	11	14	10	13	11	11	14	10	13	11	11	11	11	7	10
ATP8_KALIGN_TCSFMw_DNA_UB	10	13	10	13	15	11	11	3	6	15	9	13	9	13	14	5	12	13	7	14	12	13	7	13	13	12	12	14	12	10	11	12	13	9	12	14	12	13	12	12	14	8	13	12	9	12	13	9	10
ATP8_KALIGN_TCSFMw_RYt_UB	10	13	10	13	15	10	11	1	6	15	9	13	8	13	14	7	11	13	6	13	11	13	6	12	13	12	12	13	11	9	10	12	13	9	12	13	11	12	12	12	13	8	13	12	9	12	13	11	9
ATP8_KALIGN_TCSOGw_DEG_UB	10	13	9	12	15	11	11	5	4	15	8	13	8	12	14	5	12	13	7	14	11	13	7	13	13	11	11	14	12	11	12	12	13	8	11	14	12	13	11	11	14	7	13	11	8	12	13	9	10
ATP8_KALIGN_TCSOGw_DNA_UB	12	14	12	14	16	11	12	4	10	16	11	14	10	12	15	11	12	12	10	14	12	12	10	12	14	13	13	14	11	11	10	12	14	13	13	14	11	13	13	13	14	12	12	13	13	8	8	11	11
ATP8_KALIGN_TCSOGw_RYt_UB	10	13	10	13	15	11	11	3	6	15	9	13	9	13	14	5	12	13	7	14	12	13	7	13	13	12	12	14	12	10	11	12	13	9	12	14	12	13	12	12	14	8	13	12	9	12	13	9	10
ATP8_KALIGN_TCSf_CDN_UB	13	13	13	9	15	8	14	11	11	15	12	13	12	8	14	8	13	11	10	13	13	11	10	11	13	8	8	11	13	12	12	12	13	11	8	11	12	13	8	8	11	9	8	7	11	13	11	8	14
ATP8_KALIGN_TCSf_DEG_UB	12	9	15	13	12	10	6	11	12	12	12	9	14	14	12	14	11	15	13	13	12	15	13	12	9	12	12	9	14	12	13	13	8	14	12	9	12	5	12	12	9	14	15	13	14	13	15	14	7
ATP8_KALIGN_TCSf_DNA_UB	13	11	12	8	14	10	12	12	12	14	12	11	9	8	13	11	12	12	11	13	13	12	11	12	9	6	5	12	12	12	13	12	9	12	5	12	12	11	6	5	12	11	9	3	12	12	13	12	12
ATP8_KALIGN_TCSf_RYt_UB	10	13	9	12	15	10	11	3	5	15	9	13	7	12	14	6	11	13	4	13	10	13	4	12	13	11	11	13	11	9	10	12	13	8	11	13	11	12	11	11	13	7	13	11	8	12	13	10	9
ATP8_KALIGN_TCSf_2AA_UB	11	13	14	14	11	11	10	10	11	11	11	13	13	15	11	13	12	15	12	13	11	15	12	11	12	13	13	9	13	11	12	11	12	13	13	9	10	9	13	13	9	13	15	14	13	11	13	13	4
ATP8_KALIGN_TCSw_DEG_UB	12	14	10	14	16	12	12	4	8	16	11	14	9	12	15	7	12	12	9	15	13	12	9	14	14	13	13	15	12	12	11	13	14	11	13	15	13	14	13	13	15	10	12	13	11	11	12	10	12
ATP8_KALIGN_TCSw_DNA_UB	12	14	13	11	15	10	15	10	12	15	11	14	12	9	14	8	13	8	10	14	14	8	10	12	14	10	10	13	12	11	10	11	14	11	10	13	11	14	10	10	13	11	4	9	11	12	11	10	14
ATP8_KALIGN_TCSw_RYt_UB	14	14	12	11	16	12	15	12	13	16	13	14	11	9	15	10	13	11	12	14	14	11	12	13	13	9	9	14	9	12	11	13	13	13	9	14	13	14	9	9	14	12	7	5	13	12	12	11	14
ATP8_KALIGN_TRIMALA_CDN_UB	11	12	14	12	12	6	13	11	11	12	10	12	13	12	11	8	12	11	10	11	13	11	10	6	12	11	11	7	13	10	11	10	12	11	11	7	10	12	11	11	7	9	11	10	11	12	11	6	13
ATP8_KALIGN_TRIMALA_DEG_UB	13	7	15	13	13	8	4	11	12	13	13	7	14	14	13	14	10	13	13	13	12	13	13	13	7	12	12	10	14	13	14	14	6	14	12	10	13	3	12	12	10	14	15	13	14	14	15	14	7
ATP8_KALIGN_TRIMALA_DNA_UB	10	13	10	13	15	11	11	3	6	15	9	13	9	13	14	5	12	13	7	14	12	13	7	13	13	12	12	14	12	10	11	12	13	9	12	14	12	13	12	12	14	8	13	12	9	12	13	9	10
ATP8_KALIGN_TRIMALA_RYt_UB	10	13	9	12	15	10	11	3	5	15	9	13	7	12	14	6	11	13	4	13	10	13	4	12	13	11	11	13	11	9	10	12	13	8	11	13	11	12	11	11	13	7	13	11	8	12	13	10	9
ATP8_KALIGN_TRIMALA_2AA_UB	10	13	14	14	11	11	9	10	11	11	10	13	13	15	11	13	12	15	12	13	11	15	12	11	12	13	13	9	13	10	11	10	12	13	13	9	9	10	13	13	9	13	15	14	13	11	13	13	4
ATP8_KALIGN_TRIMALG_CDN_UB	7	13	12	13	14	10	11	6	8	14	6	13	11	13	13	7	12	13	9	14	12	13	9	12	13	12	12	13	12	8	9	9	13	11	12	13	9	13	12	12	13	10	13	12	11	11	13	9	9
ATP8_KALIGN_TRIMALG_DEG_UB	13	7	15	13	13	8	4	11	12	13	13	7	14	14	13	14	10	13	13	13	12	13	13	13	7	12	12	10	14	13	14	14	6	14	12	10	13	3	12	12	10	14	15	13	14	14	15	14	7
ATP8_KALIGN_TRIMALG_DNA_UB	10	13	10	13	15	10	11	1	6	15	9	13	8	13	14	7	11	13	6	13	11	13	6	12	13	12	12	13	11	9	10	12	13	9	12	13	11	12	12	12	13	8	13	12	9	12	13	11	9
ATP8_KALIGN_TRIMALG_RYt_UB	10	13	9	12	15	10	11	3	5	15	9	13	7	12	14	6	11	13	4	13	10	13	4	12	13	11	11	13	11	9	10	12	13	8	11	13	11	12	11	11	13	7	13	11	8	12	13	10	9
ATP8_KALIGN_TRIMALG_2AA_UB	12	12	15	13	10	6	12	14	13	9	12	12	14	14	9	13	12	13	12	10	12	13	12	6	10	11	11	2	13	11	12	10	10	11	11	2	9	9	11	11	2	11	13	12	11	12	11	11	9
ATP8_KALIGN_TRIMALP_DEG_UB	15	15	15	16	16	14	15	13	14	16	14	15	14	15	15	13	13	14	13	15	13	14	13	14	15	13	15	15	14	14	14	13	15	14	15	15	13	14	13	15	15	13	14	14	14	12	13	14	12
ATP8_KALIGN_TRIMALP_DNA_UB	14	14	15	12	15	12	16	14	14	15	13	14	14	11	14	12	14	7	12	15	15	7	12	13	15	11	11	14	14	13	13	11	15	10	11	14	12	15	11	11	14	9	4	10	10	12	11	14	15
ATP8_KALIGN_TRIMALP_RYt_UB	12	12	13	8	13	9	13	13	11	13	11	12	12	8	12	9	12	10	9	13	12	10	9	10	11	6	6	11	13	11	12	9	11	8	6	11	9	12	6	6	11	9	7	6	8	12	11	11	13
ATP8_KALIGN_TRIMALS_DEG_UB	12	16	15	16	14	14	16	13	12	14	11	16	14	15	13	12	14	14	12	16	14	14	12	15	16	16	16	16	15	14	14	13	16	14	16	16	13	16	16	16	16	14	14	15	13	14	14	14	15
ATP8_KALIGN_TRIMALS_DNA_UB	14	14	15	12	15	12	16	14	14	15	13	14	14	11	14	12	14	7	12	15	15	7	12	13	15	11	11	14	14	13	13	11	15	10	11	14	12	15	11	11	14	9	3	10	10	12	11	14	15
ATP8_KALIGN_TRIMALS_RYt_UB	13	13	14	9	13	10	14	14	12	13	12	13	13	9	12	10	13	11	10	14	13	11	10	11	12	7	7	12	14	12	13	10	12	9	7	12	10	13	7	7	12	10	8	7	9	13	12	12	14
ATP8_KALIGN_TRIMAL_CDN_UB	10	13	9	12	15	11	11	4	5	15	9	13	8	12	14	4	12	13	6	14	11	13	6	13	13	11	11	14	12	10	11	12	13	8	11	14	12	13	11	11	14	7	13	11	8	12	13	8	10
ATP8_KALIGN_TRIMAL_DEG_UB	12	9	15	13	12	10	6	11	12	12	12	9	14	14	12	14	11	15	13	13	12	15	13	12	9	12	12	9	14	12	13	13	8	14	12	9	12	5	12	12	9	14	15	13	14	13	15	14	7
ATP8_KALIGN_TRIMAL_DNA_UB	10	13	10	13	15	11	11	3	6	15	9	13	9	13	14	5	12	13	7	14	12	13	7	13	13	12	12	14	12	10	11	12	13	9	12	14	12	13	12	12	14	8	13	12	9	12	13	9	10
ATP8_KALIGN_TRIMAL_RYt_UB	10	13	9	12	15	10	11	2	5	15	9	13	7	12	14	6	11	13	5	13	10	13	5	12	13	11	11	13	11	9	10	12	13	8	11	13	11	12	11	11	13	7	13	11	8	12	13	10	9
ATP8_KALIGN_TRIMAL_2AA_UB	13	14	16	15	12	11	14	16	14	11	13	14	16	16	11	14	14	14	14	12	14	14	14	9	13	14	14	7	15	13	14	11	13	13	14	7	11	13	14	14	7	12	14	14	13	13	12	12	12
ATP8_MAFFTEI_GBLOCKSC_CDN_UB	5	15	12	14	12	11	15	10	8	12	3	15	11	13	11	9	13	12	9	15	13	12	9	13	15	14	14	14	12	9	9	9	15	11	14	14	9	15	14	14	14	11	12	13	9	12	13	13	12
ATP8_MAFFTEI_GBLOCKSC_DEG_UB	15	5	16	13	14	10	8	14	14	14	14	5	15	13	13	13	12	11	13	14	14	11	13	14	8	12	12	13	15	14	15	14	7	14	12	13	14	7	12	12	13	12	13	12	14	14	15	14	13
ATP8_MAFFTEI_GBLOCKSC_DNA_UB	8	15	9	13	13	12	15	8	5	13	6	15	8	12	12	6	13	12	6	15	12	12	6	14	15	13	13	15	12	11	11	12	15	8	13	15	12	15	13	13	15	8	12	12	6	13	13	12	13
ATP8_MAFFTEI_GBLOCKSC_RYt_UB	8	15	9	13	13	12	15	8	5	13	6	15	8	12	12	6	13	12	6	15	12	12	6	14	15	13	13	15	12	11	11	12	15	8	13	15	12	15	13	13	15	8	12	12	6	13	13	12	13
ATP8_MAFFTEI_GBLOCKSC_2AA_UB	11	15	16	15	9	15	15	16	14	9	11	15	16	16	8	13	14	15	13	14	14	15	13	12	15	15	15	12	16	13	14	12	15	14	15	12	12	15	15	15	12	15	15	15	14	14	15	13	14
ATP8_MAFFTEI_GBLOCKS_DEG_UB	15	5	16	13	14	10	8	14	14	14	14	5	15	13	13	13	12	11	13	14	14	11	13	14	8	12	12	13	15	14	15	14	7	14	12	13	14	7	12	12	13	12	13	12	14	14	15	14	13
ATP8_MAFFTEI_GBLOCKS_DNA_UB	8	15	9	13	13	12	15	8	5	13	6	15	8	12	12	6	13	12	6	15	12	12	6	14	15	13	13	15	12	11	11	12	15	8	13	15	12	15	13	13	15	8	12	12	6	13	13	12	13
ATP8_MAFFTEI_GBLOCKS_RYt_UB	8	15	9	13	13	12	15	8	5	13	6	15	8	12	12	6	13	12	6	15	12	12	6	14	15	13	13	15	12	11	11	12	15	8	13	15	12	15	13	13	15	8	12	12	6	13	13	12	13
ATP8_MAFFTEI_MAXALIGN_CDN_UB	3	14	12	13	10	9	13	10	5	10	0	14	11	13	8	8	12	12	8	14	12	12	8	12	13	13	13	12	12	8	9	8	13	10	13	12	8	13	13	13	12	10	12	12	10	12	13	12	10
ATP8_MAFFTEI_MAXALIGN_DEG_UB	14	0	15	11	14	10	7	14	14	14	14	1	15	12	14	13	11	11	13	13	13	11	13	13	7	11	11	12	14	13	14	13	6	13	11	12	13	6	11	11	12	12	13	12	13	13	14	14	12
ATP8_MAFFTEI_MAXALIGN_DNA_UB	12	15	4	10	16	12	15	7	7	16	11	15	0	8	15	8	13	12	7	13	12	12	7	13	14	13	12	14	9	11	10	13	14	9	12	14	12	14	13	12	14	8	12	9	9	12	12	11	12
ATP8_MAFFTEI_MAXALIGN_RYt_UB	12	15	4	10	16	13	15	8	7	16	11	15	1	8	15	8	14	12	8	14	13	12	8	14	13	12	11	15	10	12	11	13	13	9	11	15	13	15	12	11	15	8	12	8	9	12	12	11	13
ATP8_MAFFTEI_MAXALIGN_2AA_UB	10	14	16	14	5	11	13	15	11	4	8	14	15	14	0	12	14	14	12	15	14	14	12	13	13	14	14	9	16	13	14	13	13	14	14	9	13	13	14	14	9	14	14	13	14	15	16	13	12
ATP8_MAFFTEI_NOISY_DEG_UB	7	13	12	13	12	11	13	9	8	12	6	13	11	13	11	7	11	12	7	14	12	12	7	12	12	13	13	13	12	8	9	10	13	10	13	13	10	13	13	13	13	10	12	12	10	12	13	11	12
ATP8_MAFFTEI_NOISY_DNA_UB	8	13	12	13	13	9	13	8	9	13	7	13	10	13	12	8	11	11	7	13	12	11	7	10	13	13	13	11	11	6	7	9	13	9	13	11	8	12	13	13	11	9	11	12	9	11	11	11	11
ATP8_MAFFTEI_NOISY_RYt_UB	8	12	12	13	13	8	13	8	9	13	7	12	10	13	12	7	10	10	6	12	11	10	6	9	11	12	12	10	10	5	6	8	12	8	12	10	7	11	12	12	10	8	10	11	8	11	11	11	10
ATP8_MAFFTEI_PSARALIGN_CDN_UB	3	14	12	13	10	9	13	10	5	10	0	14	11	13	8	8	12	12	8	14	12	12	8	12	13	13	13	12	12	8	9	8	13	10	13	12	8	13	13	13	12	10	12	12	10	12	13	12	10
ATP8_MAFFTEI_PSARALIGN_DEG_UB	14	7	14	11	14	11	8	15	14	14	14	7	14	12	14	14	12	13	14	13	14	13	14	14	9	13	13	13	15	14	15	14	8	14	13	13	14	8	13	13	13	14	15	13	14	15	15	12	14
ATP8_MAFFTEI_PSARALIGN_DNA_UB	12	15	4	10	16	12	15	7	7	16	11	15	0	8	15	8	13	12	7	13	12	12	7	13	14	13	12	14	9	11	10	13	14	9	12	14	12	14	13	12	14	8	12	9	9	12	12	11	12
ATP8_MAFFTEI_PSARALIGN_RYt_UB	12	15	4	10	16	12	15	7	7	16	11	15	0	8	15	8	13	12	7	13	12	12	7	13	14	13	12	14	9	11	10	13	14	9	12	14	12	14	13	12	14	8	12	9	9	12	12	11	12
ATP8_MAFFTEI_PSARALIGN_2AA_UB	10	14	16	14	5	11	13	15	11	4	8	14	15	14	0	12	14	14	12	15	14	14	12	13	13	14	14	9	16	13	14	13	13	14	14	9	13	13	14	14	9	14	14	13	14	15	16	13	12
ATP8_MAFFTEI_TCSFMf_CDN_UB	3	14	12	13	10	9	13	10	5	10	0	14	11	13	8	8	12	12	8	14	12	12	8	12	13	13	13	12	12	8	9	8	13	10	13	12	8	13	13	13	12	10	12	12	10	12	13	12	10
ATP8_MAFFTEI_TCSFMf_DEG_UB	14	1	15	11	14	10	6	14	14	14	14	0	15	12	14	13	11	11	13	13	13	11	13	13	7	11	11	12	14	13	14	13	6	13	11	12	13	6	11	11	12	12	13	12	13	13	14	14	12
ATP8_MAFFTEI_TCSFMf_DNA_UB	12	15	4	10	16	12	15	7	7	16	11	15	0	8	15	8	13	12	7	13	12	12	7	13	14	13	12	14	9	11	10	13	14	9	12	14	12	14	13	12	14	8	12	9	9	12	12	11	12
ATP8_MAFFTEI_TCSFMf_RYt_UB	12	15	4	10	16	12	15	7	7	16	11	15	0	8	15	8	13	12	7	13	12	12	7	13	14	13	12	14	9	11	10	13	14	9	12	14	12	14	13	12	14	8	12	9	9	12	12	11	12
ATP8_MAFFTEI_TCSFMf_2AA_UB	10	14	16	14	5	11	13	15	11	4	8	14	15	14	0	12	14	14	12	15	14	14	12	13	13	14	14	9	16	13	14	13	13	14	14	9	13	13	14	14	9	14	14	13	14	15	16	13	12
ATP8_MAFFTEI_TCSFMw_DEG_UB	10	15	10	12	15	12	14	9	6	15	8	15	9	10	14	10	13	12	10	15	12	12	10	13	15	13	13	15	12	12	11	11	15	12	13	15	11	15	13	13	15	11	12	12	10	11	10	11	13
ATP8_MAFFTEI_TCSFMw_DNA_UB	8	15	8	13	13	12	15	7	5	13	6	15	7	11	12	6	13	11	6	15	12	11	6	14	15	13	13	15	11	11	10	12	15	8	13	15	12	15	13	13	15	8	11	12	6	12	12	12	13
ATP8_MAFFTEI_TCSFMw_RYt_UB	8	15	8	13	13	12	15	7	5	13	6	15	7	11	12	6	13	11	6	15	12	11	6	14	15	13	13	15	11	11	10	12	15	8	13	15	12	15	13	13	15	8	11	12	6	12	12	12	13
ATP8_MAFFTEI_TCSOGw_DEG_UB	13	13	12	9	14	11	14	12	12	14	12	13	11	7	13	10	13	10	10	14	13	10	10	13	13	8	8	13	11	11	10	12	13	11	8	13	12	13	8	8	13	11	7	6	9	12	12	12	14
ATP8_MAFFTEI_TCSOGw_DNA_UB	13	14	10	13	16	11	15	10	12	16	12	14	6	11	15	11	11	11	10	13	12	11	10	11	13	13	12	13	8	10	9	11	13	12	12	13	10	13	13	12	13	11	11	8	12	10	10	12	12
ATP8_MAFFTEI_TCSOGw_RYt_UB	13	14	10	13	16	11	15	10	12	16	12	14	6	11	15	11	11	11	10	13	12	11	10	11	13	13	12	13	8	10	9	11	13	12	12	13	10	13	13	12	13	11	11	8	12	10	10	12	12
ATP8_MAFFTEI_TCSf_CDN_UB	5	15	12	14	12	11	15	10	8	12	3	15	11	13	11	9	13	12	9	15	13	12	9	13	15	14	14	14	12	9	9	9	15	11	14	14	9	15	14	14	14	11	12	13	9	12	13	13	12
ATP8_MAFFTEI_TCSf_DEG_UB	14	4	15	12	14	10	7	14	14	14	14	4	15	13	14	11	11	11	13	13	13	11	13	13	7	11	11	12	14	13	14	13	6	13	11	12	13	6	11	11	12	12	13	12	13	13	14	12	12
ATP8_MAFFTEI_TCSf_DNA_UB	12	14	6	12	16	12	15	8	8	16	11	14	5	10	15	5	13	11	7	14	12	11	7	13	13	11	11	14	8	10	9	12	13	8	11	14	12	14	11	11	14	7	11	8	8	11	11	10	12
ATP8_MAFFTEI_TCSf_RYt_UB	12	14	6	12	16	12	15	8	8	16	11	14	5	10	15	5	13	11	7	14	12	11	7	13	13	11	11	14	8	10	9	12	13	8	11	14	12	14	11	11	14	7	11	8	8	11	11	10	12
ATP8_MAFFTEI_TCSf_2AA_UB	11	14	16	14	6	12	14	15	13	5	10	14	15	14	3	12	14	14	12	15	14	14	12	13	14	14	14	10	16	13	14	13	14	14	14	10	13	14	14	14	10	14	14	13	14	15	16	13	13
ATP8_MAFFTEI_TCSw_DEG_UB	12	14	13	11	15	10	15	11	11	15	10	14	12	9	14	11	13	9	11	14	14	9	11	12	14	10	10	13	12	12	11	11	14	11	10	13	11	14	10	10	13	11	5	9	9	12	11	13	14
ATP8_MAFFTEI_TCSw_DNA_UB	12	14	13	11	15	10	15	11	11	15	10	14	12	9	14	11	13	8	11	14	14	8	11	12	14	10	10	13	12	12	11	11	14	11	10	13	11	14	10	10	13	11	4	9	9	12	11	13	14
ATP8_MAFFTEI_TCSw_RYt_UB	12	14	13	11	15	10	15	11	11	15	10	14	12	9	14	11	13	8	11	14	14	8	11	12	14	10	10	13	12	12	11	11	14	11	10	13	11	14	10	10	13	11	4	9	9	12	11	13	14
ATP8_MAFFTEI_TRIMALA_DEG_UB	13	8	15	14	14	10	9	14	13	14	13	8	15	15	14	13	9	10	13	13	12	10	13	12	8	12	12	11	14	13	14	12	8	12	12	11	12	8	12	12	11	11	12	13	12	13	13	14	11
ATP8_MAFFTEI_TRIMALA_DNA_UB	8	15	8	13	13	12	15	7	5	13	6	15	7	11	12	6	13	11	6	15	12	11	6	14	15	13	13	15	11	11	10	12	15	8	13	15	12	15	13	13	15	8	11	12	6	12	12	12	13
ATP8_MAFFTEI_TRIMALA_RYt_UB	8	15	8	13	13	12	15	7	5	13	6	15	7	11	12	6	13	11	6	15	12	11	6	14	15	13	13	15	11	11	10	12	15	8	13	15	12	15	13	13	15	8	11	12	6	12	12	12	13
ATP8_MAFFTEI_TRIMALG_DEG_UB	13	8	15	14	14	10	9	14	13	14	13	8	15	15	14	13	9	10	13	13	12	10	13	12	8	12	12	11	14	13	14	12	8	12	12	11	12	8	12	12	11	11	12	13	12	13	13	14	11
ATP8_MAFFTEI_TRIMALG_DNA_UB	8	15	8	13	13	12	15	7	5	13	6	15	7	11	12	6	13	11	6	15	12	11	6	14	15	13	13	15	11	11	10	12	15	8	13	15	12	15	13	13	15	8	11	12	6	12	12	12	13
ATP8_MAFFTEI_TRIMALG_RYt_UB	8	15	8	13	13	12	15	7	5	13	6	15	7	11	12	6	13	11	6	15	12	11	6	14	15	13	13	15	11	11	10	12	15	8	13	15	12	15	13	13	15	8	11	12	6	12	12	12	13
ATP8_MAFFTEI_TRIMALP_DEG_UB	11	13	14	14	14	12	15	14	13	14	11	13	14	15	14	11	13	10	11	14	13	10	11	11	14	13	13	13	13	10	11	7	14	9	13	13	8	14	13	13	13	9	10	13	9	10	9	13	12
ATP8_MAFFTEI_TRIMALP_DNA_UB	14	13	14	10	14	11	15	14	13	14	13	13	13	9	13	11	14	8	11	15	14	8	11	13	14	9	9	13	14	13	13	11	14	9	9	13	12	14	9	9	13	8	5	8	9	12	11	13	15
ATP8_MAFFTEI_TRIMALP_RYt_UB	14	13	14	10	14	11	15	14	13	14	13	13	13	9	13	11	14	8	11	15	14	8	11	13	14	9	9	13	14	13	13	11	14	9	9	13	12	14	9	9	13	8	5	8	9	12	11	13	15
ATP8_MAFFTEI_TRIMALS_DEG_UB	11	13	14	14	14	11	15	13	12	14	10	13	13	14	13	10	13	9	10	14	13	9	10	11	14	13	13	13	13	10	11	7	14	9	13	13	8	14	13	13	13	8	9	12	9	10	9	12	12
ATP8_MAFFTEI_TRIMALS_DNA_UB	14	13	14	10	14	11	15	14	13	14	13	13	13	9	13	11	14	8	11	15	14	8	11	13	14	9	9	13	14	13	13	11	14	9	9	13	12	14	9	9	13	8	5	8	9	12	11	13	15
ATP8_MAFFTEI_TRIMALS_RYt_UB	14	13	13	10	14	11	15	13	13	14	13	13	12	8	13	11	14	7	11	15	14	7	11	13	14	9	9	13	13	13	12	11	14	9	9	13	12	14	9	9	13	8	4	8	9	11	10	13	15
ATP8_MAFFTEI_TRIMAL_CDN_UB	3	14	12	13	10	9	13	10	5	10	0	14	11	13	8	8	12	12	8	14	12	12	8	12	13	13	13	12	12	8	9	8	13	10	13	12	8	13	13	13	12	10	12	12	10	12	13	12	10
ATP8_MAFFTEI_TRIMAL_DEG_UB	14	0	15	11	14	10	7	14	14	14	14	1	15	12	14	13	11	11	13	13	13	11	13	13	7	11	11	12	14	13	14	13	6	13	11	12	13	6	11	11	12	12	13	12	13	13	14	14	12
ATP8_MAFFTEI_TRIMAL_DNA_UB	12	15	4	10	16	12	15	7	7	16	11	15	0	8	15	8	13	12	7	13	12	12	7	13	14	13	12	14	9	11	10	13	14	9	12	14	12	14	13	12	14	8	12	9	9	12	12	11	12
ATP8_MAFFTEI_TRIMAL_RYt_UB	12	15	4	10	16	12	15	7	7	16	11	15	0	8	15	8	13	12	7	13	12	12	7	13	14	13	12	14	9	11	10	13	14	9	12	14	12	14	13	12	14	8	12	9	9	12	12	11	12
ATP8_MAFFTEI_TRIMAL_2AA_UB	10	14	16	14	5	11	13	15	11	4	8	14	15	14	0	12	14	14	12	15	14	14	12	13	13	14	14	9	16	13	14	13	13	14	14	9	13	13	14	14	9	14	14	13	14	15	16	13	12
ATP8_MAFFTF2_GBLOCKSC_CDN_UB	12	12	14	14	15	5	13	12	11	15	10	12	13	13	14	12	12	9	12	13	14	9	12	9	12	13	13	11	13	13	13	10	12	12	13	11	10	12	13	13	11	10	11	12	10	12	10	10	14
ATP8_MAFFTF2_GBLOCKSC_DEG_UB	14	10	15	13	14	10	13	13	13	14	13	10	14	13	13	12	12	11	12	14	14	11	12	11	12	12	12	13	14	13	14	12	12	13	12	13	12	12	12	12	13	11	12	12	13	12	13	11	13
ATP8_MAFFTF2_GBLOCKSC_DNA_UB	12	13	12	9	14	9	14	10	11	14	11	13	11	7	13	7	13	9	9	14	13	9	9	12	13	8	8	12	12	11	10	11	13	10	8	12	11	13	8	8	12	10	6	7	10	12	11	9	14
ATP8_MAFFTF2_GBLOCKSC_RYt_UB	12	13	13	9	14	9	14	12	10	14	10	13	12	8	13	10	13	10	10	14	13	10	10	12	13	8	8	12	13	12	12	11	13	10	8	12	11	13	8	8	12	10	7	7	8	13	12	12	14
ATP8_MAFFTF2_GBLOCKSC_2AA_UB	15	15	15	14	14	13	15	15	14	14	14	15	14	14	13	14	15	15	14	11	15	15	14	12	15	15	15	12	16	15	16	14	15	15	15	12	14	15	15	15	12	13	15	14	15	15	14	9	14
ATP8_MAFFTF2_GBLOCKS_DEG_UB	13	11	13	9	15	11	14	13	11	15	12	11	12	8	14	10	12	12	10	13	12	12	10	12	13	10	10	13	12	10	11	12	13	11	10	13	12	13	10	10	13	10	11	8	11	13	13	11	13
ATP8_MAFFTF2_GBLOCKS_DNA_UB	12	13	13	9	14	9	14	12	10	14	10	13	12	8	13	10	13	10	10	14	13	10	10	12	13	8	8	12	13	12	12	11	13	10	8	12	11	13	8	8	12	10	7	7	8	13	12	12	14
ATP8_MAFFTF2_GBLOCKS_RYt_UB	12	13	13	9	14	9	14	12	10	14	10	13	12	8	13	10	13	10	10	14	13	10	10	12	13	8	8	12	13	12	12	11	13	10	8	12	11	13	8	8	12	10	7	7	8	13	12	12	14
ATP8_MAFFTF2_MAXALIGN_CDN_UB	10	10	14	12	12	2	10	12	9	12	8	10	13	12	11	11	11	9	11	12	13	9	11	9	9	11	11	8	13	12	13	10	9	11	11	8	10	9	11	11	8	9	11	10	10	13	11	10	12
ATP8_MAFFTF2_MAXALIGN_DEG_UB	13	4	15	13	13	8	6	14	13	13	13	4	15	14	13	13	11	10	13	13	13	10	13	12	6	11	11	9	14	13	14	12	5	12	11	9	12	5	11	11	9	11	12	12	12	13	13	14	11
ATP8_MAFFTF2_MAXALIGN_DNA_UB	9	14	8	13	14	9	14	7	5	14	7	14	7	11	13	6	13	9	6	14	12	9	6	12	13	12	12	12	10	10	9	10	13	6	12	12	10	13	12	12	12	6	9	11	5	11	10	12	11
ATP8_MAFFTF2_MAXALIGN_RYt_UB	9	14	8	13	14	9	14	7	5	14	7	14	7	11	13	6	13	9	6	14	12	9	6	12	13	12	12	12	10	10	9	10	13	6	12	12	10	13	12	12	12	6	9	11	5	11	10	12	11
ATP8_MAFFTF2_MAXALIGN_2AA_UB	10	14	16	14	5	11	13	15	11	4	8	14	15	14	0	12	14	14	12	15	14	14	12	13	13	14	14	9	16	13	14	13	13	14	14	9	13	13	14	14	9	14	14	13	14	15	16	13	12
ATP8_MAFFTF2_NOISY_DEG_UB	6	14	13	13	12	9	13	11	9	12	5	14	12	13	11	10	13	12	10	14	13	12	10	12	13	13	13	13	13	10	11	8	13	11	13	13	8	13	13	13	13	11	12	12	11	12	12	11	11
ATP8_MAFFTF2_NOISY_DNA_UB	8	12	13	14	12	10	11	11	9	12	7	12	12	14	11	10	13	12	10	14	13	12	10	12	11	14	14	11	13	10	11	10	11	10	14	11	10	11	14	14	11	10	12	13	9	13	13	13	11
ATP8_MAFFTF2_NOISY_RYt_UB	5	14	12	13	11	10	13	10	7	11	4	14	11	13	10	8	12	12	8	14	12	12	8	12	13	13	13	12	12	8	9	9	13	10	13	12	9	13	13	13	12	10	12	12	10	11	12	12	10
ATP8_MAFFTF2_PSARALIGN_CDN_UB	10	10	14	12	12	2	10	12	9	12	8	10	13	12	11	11	11	9	11	12	13	9	11	9	9	11	11	8	13	12	13	10	9	11	11	8	10	9	11	11	8	9	11	10	10	13	11	10	12
ATP8_MAFFTF2_PSARALIGN_DEG_UB	13	4	15	13	13	8	6	14	13	13	13	4	15	14	13	13	11	10	13	13	13	10	13	12	6	11	11	9	14	13	14	12	5	12	11	9	12	5	11	11	9	11	12	12	12	13	13	14	11
ATP8_MAFFTF2_PSARALIGN_DNA_UB	9	14	8	13	14	9	14	7	5	14	7	14	7	11	13	6	13	9	6	14	12	9	6	12	13	12	12	12	10	10	9	10	13	6	12	12	10	13	12	12	12	6	9	11	5	11	10	12	11
ATP8_MAFFTF2_PSARALIGN_RYt_UB	9	14	8	13	14	9	14	7	5	14	7	14	7	11	13	6	13	9	6	14	12	9	6	12	13	12	12	12	10	10	9	10	13	6	12	12	10	13	12	12	12	6	9	11	5	11	10	12	11
ATP8_MAFFTF2_PSARALIGN_2AA_UB	10	14	16	14	5	11	13	15	11	4	8	14	15	14	0	12	14	14	12	15	14	14	12	13	13	14	14	9	16	13	14	13	13	14	14	9	13	13	14	14	9	14	14	13	14	15	16	13	12
ATP8_MAFFTF2_TCSFMf_CDN_UB	10	10	14	12	12	2	10	12	9	12	8	10	13	12	11	11	11	9	11	12	13	9	11	9	9	11	11	8	13	12	13	10	9	11	11	8	10	9	11	11	8	9	11	10	10	13	11	10	12
ATP8_MAFFTF2_TCSFMf_DEG_UB	11	13	14	15	12	13	9	10	10	12	10	13	13	15	11	12	14	15	12	15	13	15	12	14	12	14	14	13	14	12	13	13	12	13	14	13	13	12	14	14	13	12	15	14	13	13	15	14	9
ATP8_MAFFTF2_TCSFMf_DNA_UB	9	14	8	13	14	9	14	7	5	14	7	14	7	11	13	6	13	9	6	14	12	9	6	12	13	12	12	12	10	10	9	10	13	6	12	12	10	13	12	12	12	6	9	11	5	11	10	12	11
ATP8_MAFFTF2_TCSFMf_RYt_UB	9	14	8	13	14	9	14	7	5	14	7	14	7	11	13	6	13	9	6	14	12	9	6	12	13	12	12	12	10	10	9	10	13	6	12	12	10	13	12	12	12	6	9	11	5	11	10	12	11
ATP8_MAFFTF2_TCSFMf_2AA_UB	10	14	16	14	5	11	13	15	11	4	8	14	15	14	0	12	14	14	12	15	14	14	12	13	13	14	14	9	16	13	14	13	13	14	14	9	13	13	14	14	9	14	14	13	14	15	16	13	12
ATP8_MAFFTF2_TCSFMw_DEG_UB	9	15	7	12	14	11	13	6	2	14	7	15	6	10	13	7	13	12	7	15	12	12	7	14	14	13	13	14	11	12	11	13	14	9	13	14	13	14	13	13	14	8	12	12	8	12	12	12	12
ATP8_MAFFTF2_TCSFMw_DNA_UB	11	13	12	9	13	8	13	11	9	13	9	13	11	7	12	10	13	9	10	14	13	9	10	12	12	8	8	11	12	12	11	11	12	10	8	11	11	12	8	8	11	10	6	7	9	12	11	12	13
ATP8_MAFFTF2_TCSFMw_RYt_UB	11	13	12	9	13	8	13	11	9	13	9	13	11	7	12	10	13	9	10	14	13	9	10	12	12	8	8	11	12	12	11	11	12	10	8	11	11	12	8	8	11	10	6	7	9	12	11	12	13
ATP8_MAFFTF2_TCSOGw_DEG_UB	10	14	8	13	15	11	11	4	4	15	8	14	7	11	14	8	13	12	8	15	12	12	8	14	13	12	12	14	11	12	11	13	13	9	12	14	13	13	12	12	14	8	12	12	8	11	12	12	10
ATP8_MAFFTF2_TCSOGw_DNA_UB	11	14	12	14	15	8	14	10	9	15	9	14	11	12	14	11	12	10	11	13	13	10	11	10	13	13	13	11	11	12	11	10	13	11	13	11	10	13	13	13	11	9	10	12	10	10	8	11	12
ATP8_MAFFTF2_TCSOGw_RYt_UB	11	14	12	14	15	8	14	10	9	15	9	14	11	12	14	11	12	10	11	13	13	10	11	10	13	13	13	11	11	12	11	10	13	11	13	11	10	13	13	13	11	9	10	12	10	10	8	11	12
ATP8_MAFFTF2_TCSf_CDN_UB	10	12	14	12	11	5	12	12	9	11	8	12	13	12	10	11	12	11	11	11	13	11	11	6	11	11	11	6	13	11	12	10	11	11	11	6	10	11	11	11	6	9	11	10	10	12	11	9	12
ATP8_MAFFTF2_TCSf_DEG_UB	15	5	16	12	14	11	9	15	15	14	15	5	16	13	14	14	12	12	14	14	14	12	14	14	7	12	12	13	15	14	15	14	8	14	12	13	14	8	12	12	13	13	14	13	14	14	15	15	13
ATP8_MAFFTF2_TCSf_DNA_UB	9	14	8	13	14	9	14	7	5	14	7	14	7	11	13	6	13	9	6	14	12	9	6	12	13	12	12	12	10	10	9	10	13	6	12	12	10	13	12	12	12	6	9	11	5	11	10	12	11
ATP8_MAFFTF2_TCSf_RYt_UB	9	14	8	13	14	9	14	7	5	14	7	14	7	11	13	6	13	9	6	14	12	9	6	12	13	12	12	12	10	10	9	10	13	6	12	12	10	13	12	12	12	6	9	11	5	11	10	12	11
ATP8_MAFFTF2_TCSf_2AA_UB	10	14	16	14	5	12	13	16	13	4	10	14	16	15	3	13	14	15	13	15	14	15	13	13	13	14	14	9	16	13	14	13	13	14	14	9	13	13	14	14	9	15	15	14	14	15	16	14	12
ATP8_MAFFTF2_TCSw_DEG_UB	11	14	13	11	14	9	14	11	10	14	9	14	12	9	13	11	13	9	11	14	14	9	11	12	13	10	10	12	12	12	11	11	13	11	10	12	11	13	10	10	12	11	5	9	10	12	11	13	13
ATP8_MAFFTF2_TCSw_DNA_UB	12	14	13	11	15	10	15	10	12	15	11	14	12	9	14	8	13	8	10	14	14	8	10	12	14	10	10	13	12	11	10	11	14	11	10	13	11	14	10	10	13	11	4	9	11	12	11	10	14
ATP8_MAFFTF2_TCSw_RYt_UB	12	14	13	11	15	10	15	10	12	15	11	14	12	9	14	8	13	8	10	14	14	8	10	12	14	10	10	13	12	11	10	11	14	11	10	13	11	14	10	10	13	11	4	9	11	12	11	10	14
ATP8_MAFFTF2_TRIMALA_CDN_UB	10	12	14	12	11	5	12	12	9	11	8	12	13	12	10	11	12	11	11	11	13	11	11	6	11	11	11	6	13	11	12	10	11	11	11	6	10	11	11	11	6	9	11	10	10	12	11	9	12
ATP8_MAFFTF2_TRIMALA_DEG_UB	14	7	16	14	13	8	8	14	13	13	13	7	15	14	12	13	12	10	13	14	14	10	13	13	6	12	12	11	15	14	15	13	7	13	12	11	13	7	12	12	11	11	12	12	13	14	14	14	12
ATP8_MAFFTF2_TRIMALA_DNA_UB	9	14	8	13	14	9	14	7	5	14	7	14	7	11	13	6	13	9	6	14	12	9	6	12	13	12	12	12	10	10	9	10	13	6	12	12	10	13	12	12	12	6	9	11	5	11	10	12	11
ATP8_MAFFTF2_TRIMALA_RYt_UB	9	14	8	13	14	9	14	7	5	14	7	14	7	11	13	6	13	9	6	14	12	9	6	12	13	12	12	12	10	10	9	10	13	6	12	12	10	13	12	12	12	6	9	11	5	11	10	12	11
ATP8_MAFFTF2_TRIMALA_2AA_UB	13	14	15	13	10	10	13	15	13	9	12	14	14	13	8	14	15	15	14	12	15	15	14	11	13	14	14	7	16	14	15	14	13	15	14	7	14	13	14	14	7	13	15	13	15	15	15	9	13
ATP8_MAFFTF2_TRIMALG_CDN_UB	10	12	14	12	11	5	12	12	9	11	8	12	13	12	10	11	12	11	11	11	13	11	11	6	11	11	11	6	13	11	12	10	11	11	11	6	10	11	11	11	6	9	11	10	10	12	11	9	12
ATP8_MAFFTF2_TRIMALG_DEG_UB	14	7	16	14	13	8	8	14	13	13	13	7	15	14	12	13	12	10	13	14	14	10	13	13	6	12	12	11	15	14	15	13	7	13	12	11	13	7	12	12	11	11	12	12	13	14	14	14	12
ATP8_MAFFTF2_TRIMALG_DNA_UB	9	14	8	13	14	9	14	7	5	14	7	14	7	11	13	6	13	9	6	14	12	9	6	12	13	12	12	12	10	10	9	10	13	6	12	12	10	13	12	12	12	6	9	11	5	11	10	12	11
ATP8_MAFFTF2_TRIMALG_RYt_UB	9	14	8	13	14	9	14	7	5	14	7	14	7	11	13	6	13	9	6	14	12	9	6	12	13	12	12	12	10	10	9	10	13	6	12	12	10	13	12	12	12	6	9	11	5	11	10	12	11
ATP8_MAFFTF2_TRIMALG_2AA_UB	10	14	16	14	5	11	13	15	12	4	9	14	15	14	2	12	14	14	12	15	14	14	12	13	13	14	14	9	16	13	14	13	13	14	14	9	13	13	14	14	9	14	14	13	14	15	16	13	12
ATP8_MAFFTF2_TRIMALP_DEG_UB	13	15	14	16	15	11	16	12	12	15	12	15	13	15	14	11	14	12	11	15	14	12	11	14	15	15	15	13	14	13	13	12	15	11	15	13	12	14	15	15	13	11	12	14	10	14	13	15	13
ATP8_MAFFTF2_TRIMALP_DNA_UB	14	13	14	10	14	11	15	14	13	14	13	13	13	9	13	11	14	8	11	15	14	8	11	13	14	9	9	13	14	13	13	11	14	9	9	13	12	14	9	9	13	8	5	8	9	12	11	13	15
ATP8_MAFFTF2_TRIMALP_RYt_UB	14	13	14	10	14	11	15	14	13	14	13	13	13	9	13	11	14	8	11	15	14	8	11	13	14	9	9	13	14	13	13	11	14	9	9	13	12	14	9	9	13	8	5	8	9	12	11	13	15
ATP8_MAFFTF2_TRIMALS_DEG_UB	13	15	14	16	15	11	16	12	12	15	12	15	13	15	14	11	14	12	11	15	14	12	11	14	15	15	15	13	14	13	13	12	15	11	15	13	12	14	15	15	13	11	12	14	10	14	13	15	13
ATP8_MAFFTF2_TRIMALS_DNA_UB	14	13	14	10	14	11	15	14	13	14	13	13	13	9	13	11	14	8	11	15	14	8	11	13	14	9	9	13	14	13	13	11	14	9	9	13	12	14	9	9	13	8	5	8	9	12	11	13	15
ATP8_MAFFTF2_TRIMALS_RYt_UB	14	13	14	10	14	11	15	14	13	14	13	13	13	9	13	11	14	8	11	15	14	8	11	13	14	9	9	13	14	13	13	11	14	9	9	13	12	14	9	9	13	8	5	8	9	12	11	13	15
ATP8_MAFFTF2_TRIMAL_CDN_UB	10	12	14	12	11	5	12	12	9	11	8	12	13	12	10	11	12	11	11	11	13	11	11	6	11	11	11	6	13	11	12	10	11	11	11	6	10	11	11	11	6	9	11	10	10	12	11	9	12
ATP8_MAFFTF2_TRIMAL_DEG_UB	13	4	15	13	13	8	6	14	13	13	13	4	15	14	13	13	11	10	13	13	13	10	13	12	6	11	11	9	14	13	14	12	5	12	11	9	12	5	11	11	9	11	12	12	12	13	13	14	11
ATP8_MAFFTF2_TRIMAL_DNA_UB	9	14	8	13	14	9	14	7	5	14	7	14	7	11	13	6	13	9	6	14	12	9	6	12	13	12	12	12	10	10	9	10	13	6	12	12	10	13	12	12	12	6	9	11	5	11	10	12	11
ATP8_MAFFTF2_TRIMAL_RYt_UB	9	14	8	13	14	9	14	7	5	14	7	14	7	11	13	6	13	9	6	14	12	9	6	12	13	12	12	12	10	10	9	10	13	6	12	12	10	13	12	12	12	6	9	11	5	11	10	12	11
ATP8_MAFFTF2_TRIMAL_2AA_UB	13	14	15	13	10	10	13	15	12	9	11	14	14	13	6	14	15	15	14	12	15	15	14	11	13	14	14	7	16	14	15	14	13	15	14	7	14	13	14	14	7	13	15	13	15	15	15	9	13
ATP8_MUSCLE_GBLOCKSC_CDN_UB	5	15	12	14	12	11	15	10	8	12	3	15	11	13	11	9	13	12	9	15	13	12	9	13	15	14	14	14	12	9	9	9	15	11	14	14	9	15	14	14	14	11	12	13	9	12	13	13	12
ATP8_MUSCLE_GBLOCKSC_DEG_UB	15	5	16	13	14	10	8	14	14	14	14	5	15	13	13	13	12	11	13	14	14	11	13	14	8	12	12	13	15	14	15	14	7	14	12	13	14	7	12	12	13	12	13	12	14	14	15	14	13
ATP8_MUSCLE_GBLOCKSC_DNA_UB	13	12	13	9	14	10	14	13	12	14	12	12	12	8	13	10	13	6	10	14	13	6	10	11	13	8	8	12	13	12	12	9	13	7	8	12	10	13	8	8	12	6	3	7	9	11	9	12	14
ATP8_MUSCLE_GBLOCKSC_RYt_UB	14	13	9	5	15	12	14	12	11	15	13	13	8	2	14	12	14	12	11	14	14	12	11	14	14	9	9	14	13	14	13	14	14	13	9	14	14	14	9	9	14	12	9	8	13	13	13	11	15
ATP8_MUSCLE_GBLOCKSC_2AA_UB	11	14	16	14	7	12	14	15	13	6	10	14	15	14	4	12	14	14	12	15	14	14	12	13	14	14	14	10	16	13	14	13	14	14	14	10	13	14	14	14	10	14	14	13	14	15	16	13	14
ATP8_MUSCLE_GBLOCKS_DEG_UB	15	5	16	13	14	10	8	14	14	14	14	5	15	13	13	13	12	11	13	14	14	11	13	14	8	12	12	13	15	14	15	14	7	14	12	13	14	7	12	12	13	12	13	12	14	14	15	14	13
ATP8_MUSCLE_GBLOCKS_DNA_UB	13	12	13	9	14	10	14	13	12	14	12	12	12	8	13	10	13	6	10	14	13	6	10	11	13	8	8	12	13	12	12	9	13	7	8	12	10	13	8	8	12	6	3	7	9	11	9	12	14
ATP8_MUSCLE_GBLOCKS_RYt_UB	10	15	7	12	15	12	14	6	3	15	8	15	6	10	14	7	13	12	6	15	12	12	6	14	15	13	13	15	11	12	11	13	15	9	13	15	13	15	13	13	15	8	12	12	8	12	12	12	13
ATP8_MUSCLE_MAXALIGN_CDN_UB	3	14	12	13	10	9	13	10	5	10	0	14	11	13	8	8	12	12	8	14	12	12	8	12	13	13	13	12	12	8	9	8	13	10	13	12	8	13	13	13	12	10	12	12	10	12	13	12	10
ATP8_MUSCLE_MAXALIGN_DEG_UB	14	6	14	10	14	11	8	15	14	13	14	6	14	11	14	14	12	13	14	13	14	13	14	14	9	13	13	13	15	14	15	14	8	14	13	13	14	8	13	13	13	14	15	13	14	15	15	12	14
ATP8_MUSCLE_MAXALIGN_DNA_UB	12	14	8	13	16	11	15	7	8	16	11	14	5	11	15	7	12	11	6	13	11	11	6	12	13	12	11	13	7	9	8	12	13	8	11	13	11	13	12	11	13	7	11	8	8	11	11	12	11
ATP8_MUSCLE_MAXALIGN_RYt_UB	13	12	13	8	14	10	13	13	11	14	12	12	12	8	13	10	12	12	10	13	12	12	10	12	12	7	7	12	11	11	12	12	12	11	7	12	12	12	7	7	12	10	9	4	11	13	13	11	13
ATP8_MUSCLE_MAXALIGN_2AA_UB	10	14	16	14	5	11	13	15	11	4	8	14	15	14	0	12	14	14	12	15	14	14	12	13	13	14	14	9	16	13	14	13	13	14	14	9	13	13	14	14	9	14	14	13	14	15	16	13	12
ATP8_MUSCLE_NOISY_DEG_UB	10	13	12	13	13	11	14	11	11	13	10	13	11	14	13	9	11	12	8	12	12	12	8	10	12	12	12	11	11	8	9	10	13	9	12	11	9	12	12	12	11	10	12	12	9	12	13	13	11
ATP8_MUSCLE_NOISY_DNA_UB	8	14	10	14	13	9	14	7	9	13	8	14	9	13	13	9	12	10	8	13	12	10	8	10	13	13	13	10	8	6	5	9	13	8	13	10	8	12	13	13	10	9	10	13	8	10	10	14	10
ATP8_MUSCLE_NOISY_RYt_UB	9	15	9	13	14	10	14	8	9	14	9	15	8	12	14	11	13	13	10	12	13	13	10	11	13	14	14	11	9	8	7	12	14	11	14	11	11	13	14	14	11	10	13	14	11	11	11	11	11
ATP8_MUSCLE_PSARALIGN_CDN_UB	3	14	12	13	10	9	13	10	5	10	0	14	11	13	8	8	12	12	8	14	12	12	8	12	13	13	13	12	12	8	9	8	13	10	13	12	8	13	13	13	12	10	12	12	10	12	13	12	10
ATP8_MUSCLE_PSARALIGN_DEG_UB	14	6	14	10	14	11	8	15	14	13	14	6	14	11	14	14	12	13	14	13	14	13	14	14	9	13	13	13	15	14	15	14	8	14	13	13	14	8	13	13	13	14	15	13	14	15	15	12	14
ATP8_MUSCLE_PSARALIGN_DNA_UB	12	14	8	13	16	12	15	8	8	16	11	14	6	11	15	7	13	11	7	14	12	11	7	13	12	11	10	14	8	10	9	12	12	8	10	14	12	14	11	10	14	7	11	7	8	11	11	12	12
ATP8_MUSCLE_PSARALIGN_RYt_UB	13	12	13	8	14	10	13	13	11	14	12	12	12	8	13	10	12	12	10	13	12	12	10	12	12	7	7	12	11	11	12	12	12	11	7	12	12	12	7	7	12	10	9	4	11	13	13	11	13
ATP8_MUSCLE_PSARALIGN_2AA_UB	13	14	15	13	10	10	13	15	12	9	11	14	14	13	6	14	15	15	14	12	15	15	14	11	13	14	14	7	16	14	15	14	13	15	14	7	14	13	14	14	7	13	15	13	15	15	15	9	13
ATP8_MUSCLE_TCSFMf_CDN_UB	3	14	12	13	10	9	13	10	5	10	0	14	11	13	8	8	12	12	8	14	12	12	8	12	13	13	13	12	12	8	9	8	13	10	13	12	8	13	13	13	12	10	12	12	10	12	13	12	10
ATP8_MUSCLE_TCSFMf_DEG_UB	14	6	14	10	14	11	8	15	14	13	14	6	14	11	14	14	12	13	14	13	14	13	14	14	9	13	13	13	15	14	15	14	8	14	13	13	14	8	13	13	13	14	15	13	14	15	15	12	14
ATP8_MUSCLE_TCSFMf_DNA_UB	12	14	8	13	16	12	15	8	8	16	11	14	6	11	15	7	13	11	7	14	12	11	7	13	12	11	10	14	8	10	9	12	12	8	10	14	12	14	11	10	14	7	11	7	8	11	11	12	12
ATP8_MUSCLE_TCSFMf_RYt_UB	13	12	13	8	14	10	13	13	11	14	12	12	12	8	13	10	12	12	10	13	12	12	10	12	12	7	7	12	11	11	12	12	12	11	7	12	12	12	7	7	12	10	9	4	11	13	13	11	13
ATP8_MUSCLE_TCSFMf_2AA_UB	10	14	16	14	5	11	13	15	11	4	8	14	15	14	0	12	14	14	12	15	14	14	12	13	13	14	14	9	16	13	14	13	13	14	14	9	13	13	14	14	9	14	14	13	14	15	16	13	12
ATP8_MUSCLE_TCSFMw_DEG_UB	9	15	10	12	14	11	13	9	5	14	7	15	9	10	13	10	13	12	10	15	12	12	10	13	14	13	13	14	12	12	11	11	14	12	13	14	11	14	13	13	14	11	12	12	11	11	10	11	12
ATP8_MUSCLE_TCSFMw_DNA_UB	7	15	11	13	12	11	14	10	7	12	5	15	10	11	11	9	13	11	9	15	12	11	9	13	14	13	13	14	12	11	10	10	14	11	13	14	10	14	13	13	14	11	11	12	10	11	10	11	12
ATP8_MUSCLE_TCSFMw_RYt_UB	7	15	8	13	12	11	14	7	3	12	4	15	7	11	10	6	13	11	6	15	12	11	6	14	14	13	13	14	11	11	10	12	14	8	13	14	12	14	13	13	14	8	11	12	8	12	12	12	12
ATP8_MUSCLE_TCSOGw_DEG_UB	12	15	8	13	16	12	13	5	7	16	11	15	6	11	15	8	12	12	7	14	11	12	7	13	15	13	13	14	9	11	10	13	15	9	13	14	12	14	13	13	14	8	12	11	9	12	12	12	11
ATP8_MUSCLE_TCSOGw_DNA_UB	13	14	12	14	16	11	15	10	12	16	12	14	9	12	15	11	11	11	10	13	12	11	10	11	13	13	12	13	8	10	9	11	13	12	12	13	10	13	13	12	13	11	11	9	12	10	10	12	12
ATP8_MUSCLE_TCSOGw_RYt_UB	9	15	8	13	14	10	13	4	3	14	7	15	6	11	12	8	12	12	7	14	12	12	7	13	14	14	14	13	10	11	10	13	14	10	14	13	12	13	14	14	13	9	12	13	10	12	12	13	11
ATP8_MUSCLE_TCSf_CDN_UB	5	15	12	14	12	11	15	10	8	12	3	15	11	13	11	9	13	12	9	15	13	12	9	13	15	14	14	14	12	9	9	9	15	11	14	14	9	15	14	14	14	11	12	13	9	12	13	13	12
ATP8_MUSCLE_TCSf_DEG_UB	15	4	16	12	14	11	8	15	15	14	15	4	16	13	14	14	12	12	14	14	14	12	14	14	8	12	12	13	15	14	15	14	7	14	12	13	14	7	12	12	13	13	14	13	14	14	15	15	13
ATP8_MUSCLE_TCSf_DNA_UB	12	14	8	13	16	12	15	8	8	16	11	14	7	11	15	7	13	11	7	14	12	11	7	13	14	12	12	14	8	10	9	12	14	8	12	14	12	14	12	12	14	7	11	9	8	11	11	12	12
ATP8_MUSCLE_TCSf_RYt_UB	9	15	7	12	14	11	13	6	2	14	7	15	6	10	13	7	13	12	7	15	12	12	7	14	14	13	13	14	11	12	11	13	14	9	13	14	13	14	13	13	14	8	12	12	9	12	12	12	12
ATP8_MUSCLE_TCSf_2AA_UB	11	14	16	14	6	12	14	15	13	5	10	14	15	14	3	12	14	14	12	15	14	14	12	13	14	14	14	10	16	13	14	13	14	14	14	10	13	14	14	14	10	14	14	13	14	15	16	13	13
ATP8_MUSCLE_TCSw_DEG_UB	12	14	13	11	15	10	15	11	11	15	10	14	12	9	14	11	13	9	11	14	14	9	11	12	14	10	10	13	12	12	11	11	14	11	10	13	11	14	10	10	13	11	5	9	9	12	11	13	14
ATP8_MUSCLE_TCSw_DNA_UB	12	14	13	11	15	10	15	11	11	15	10	14	12	9	14	11	13	8	11	14	14	8	11	12	14	10	10	13	12	12	11	11	14	11	10	13	11	14	10	10	13	11	4	9	9	12	11	13	14
ATP8_MUSCLE_TCSw_RYt_UB	11	14	13	11	14	9	14	11	10	14	9	14	12	9	13	11	13	9	11	14	14	9	11	12	13	10	10	12	12	12	11	11	13	11	10	12	11	13	10	10	12	11	5	9	10	12	11	13	13
ATP8_MUSCLE_TRIMALA_CDN_UB	5	15	12	14	12	11	15	10	8	12	3	15	11	13	11	9	13	12	9	15	13	12	9	13	15	14	14	14	12	9	9	9	15	11	14	14	9	15	14	14	14	11	12	13	9	12	13	13	12
ATP8_MUSCLE_TRIMALA_DEG_UB	15	5	16	13	14	10	8	14	14	14	14	5	15	13	13	13	12	11	13	14	14	11	13	14	8	12	12	13	15	14	15	14	7	14	12	13	14	7	12	12	13	12	13	12	14	14	15	14	13
ATP8_MUSCLE_TRIMALA_DNA_UB	12	14	8	13	16	12	15	8	8	16	11	14	7	11	15	7	13	11	7	14	12	11	7	13	14	12	12	14	8	10	9	12	14	8	12	14	12	14	12	12	14	7	11	9	8	11	11	12	12
ATP8_MUSCLE_TRIMALA_RYt_UB	9	15	7	12	14	11	13	6	2	14	7	15	6	10	13	7	13	12	7	15	12	12	7	14	14	13	13	14	11	12	11	13	14	9	13	14	13	14	13	13	14	8	12	12	8	12	12	12	12
ATP8_MUSCLE_TRIMALA_2AA_UB	11	14	16	14	6	12	14	15	13	5	10	14	15	14	3	12	14	14	12	15	14	14	12	13	14	14	14	10	16	13	14	13	14	14	14	10	13	14	14	14	10	14	14	13	14	15	16	13	13
ATP8_MUSCLE_TRIMALG_CDN_UB	3	14	12	13	10	9	13	10	6	10	1	14	11	13	9	8	12	12	8	14	12	12	8	12	13	13	13	12	12	8	9	8	13	10	13	12	8	13	13	13	12	10	12	12	9	12	13	12	10
ATP8_MUSCLE_TRIMALG_DEG_UB	15	5	16	13	14	10	8	14	14	14	14	5	15	13	13	13	12	11	13	14	14	11	13	14	8	12	12	13	15	14	15	14	7	14	12	13	14	7	12	12	13	12	13	12	14	14	15	14	13
ATP8_MUSCLE_TRIMALG_DNA_UB	12	14	8	13	16	12	15	8	8	16	11	14	7	11	15	7	13	11	7	14	12	11	7	13	14	12	12	14	8	10	9	12	14	8	12	14	12	14	12	12	14	7	11	9	8	11	11	12	12
ATP8_MUSCLE_TRIMALG_RYt_UB	14	13	12	9	15	11	14	12	12	15	13	13	11	7	14	11	13	11	11	14	13	11	11	13	13	8	8	13	11	12	11	13	13	12	8	13	13	13	8	8	13	11	8	6	12	12	12	12	14
ATP8_MUSCLE_TRIMALG_2AA_UB	11	14	16	14	6	12	14	15	13	5	10	14	15	14	3	12	14	14	12	15	14	14	12	13	14	14	14	10	16	13	14	13	14	14	14	10	13	14	14	14	10	14	14	13	14	15	16	13	13
ATP8_MUSCLE_TRIMALP_DEG_UB	12	14	14	15	15	12	16	13	13	15	11	14	13	14	14	11	14	8	11	15	14	8	11	12	15	14	14	14	13	11	11	8	15	9	14	14	9	15	14	14	14	8	8	13	10	9	8	13	13
ATP8_MUSCLE_TRIMALP_DNA_UB	14	13	14	10	14	11	15	14	13	14	13	13	13	9	13	11	14	8	11	15	14	8	11	13	14	9	9	13	14	13	13	11	14	9	9	13	12	14	9	9	13	8	5	8	9	12	11	13	15
ATP8_MUSCLE_TRIMALP_RYt_UB	14	13	14	10	14	11	15	14	13	14	13	13	13	9	13	11	14	8	11	15	14	8	11	13	14	9	9	13	14	13	13	11	14	9	9	13	12	14	9	9	13	8	5	8	10	12	11	13	15
ATP8_MUSCLE_TRIMALS_DEG_UB	12	15	14	15	15	12	16	13	13	15	11	15	13	14	14	11	14	9	11	15	14	9	11	11	14	13	13	14	13	11	11	7	14	8	13	14	8	15	13	13	14	9	9	13	9	8	7	13	13
ATP8_MUSCLE_TRIMALS_DNA_UB	14	13	14	10	14	11	15	14	13	14	13	13	13	9	13	11	14	8	11	15	14	8	11	13	14	9	9	13	14	13	13	11	14	9	9	13	12	14	9	9	13	8	5	8	9	12	11	13	15
ATP8_MUSCLE_TRIMALS_RYt_UB	14	13	14	10	14	11	15	14	13	14	13	13	13	9	13	11	14	8	11	15	14	8	11	13	14	9	9	13	14	13	13	11	14	9	9	13	12	14	9	9	13	8	5	8	10	12	11	13	15
ATP8_MUSCLE_TRIMAL_CDN_UB	3	14	12	13	10	9	13	10	5	10	0	14	11	13	8	8	12	12	8	14	12	12	8	12	13	13	13	12	12	8	9	8	13	10	13	12	8	13	13	13	12	10	12	12	10	12	13	12	10
ATP8_MUSCLE_TRIMAL_DEG_UB	13	6	15	13	13	8	6	14	13	13	13	6	15	14	13	13	11	11	13	13	13	11	13	12	6	11	11	10	14	13	14	12	5	12	11	10	12	5	11	11	10	12	13	12	12	13	13	14	11
ATP8_MUSCLE_TRIMAL_DNA_UB	12	14	8	13	16	11	15	7	8	16	11	14	5	11	15	7	12	11	6	13	11	11	6	12	13	12	11	13	7	9	8	12	13	8	11	13	11	13	12	11	13	7	11	8	8	11	11	12	11
ATP8_MUSCLE_TRIMAL_RYt_UB	13	12	13	8	14	10	13	13	11	14	12	12	12	8	13	10	12	12	10	13	12	12	10	12	12	7	7	12	11	11	12	12	12	11	7	12	12	12	7	7	12	10	9	4	11	13	13	11	13
ATP8_MUSCLE_TRIMAL_2AA_UB	10	14	16	14	5	11	13	15	11	4	8	14	15	14	0	12	14	14	12	15	14	14	12	13	13	14	14	9	16	13	14	13	13	14	14	9	13	13	14	14	9	14	14	13	14	15	16	13	12
ATP8_OPAL_GBLOCKSC_CDN_UB	12	13	13	13	15	7	13	12	11	15	10	13	12	12	14	13	13	11	13	13	15	11	13	11	13	14	14	13	14	14	14	12	13	14	14	13	12	13	14	14	13	12	13	13	12	13	12	8	15
ATP8_OPAL_GBLOCKSC_DEG_UB	12	13	13	12	13	10	13	14	12	11	12	13	13	13	13	12	10	13	12	13	12	13	12	11	13	13	13	12	14	13	14	12	13	13	13	12	12	12	13	13	12	13	14	13	13	13	13	9	13
ATP8_OPAL_GBLOCKSC_DNA_UB	13	12	12	9	14	10	14	12	12	14	12	12	11	7	13	10	13	5	10	14	13	5	10	11	13	8	8	12	12	12	11	9	13	7	8	12	10	13	8	8	12	6	2	7	9	10	8	12	14
ATP8_OPAL_GBLOCKSC_RYt_UB	14	14	9	9	15	12	15	12	11	15	13	14	8	6	14	12	14	12	12	13	14	12	12	11	15	13	13	13	13	14	13	13	15	13	13	13	13	15	13	13	13	12	12	12	13	12	12	7	15
ATP8_OPAL_GBLOCKSC_2AA_UB	12	15	16	15	10	15	15	16	14	9	12	15	16	16	10	13	13	15	13	14	13	15	13	14	15	15	15	14	16	14	15	13	15	14	15	14	13	15	15	15	14	15	15	15	14	15	15	14	14
ATP8_OPAL_GBLOCKS_DEG_UB	14	8	15	14	15	11	10	14	14	15	14	8	15	15	15	12	8	9	13	13	12	9	13	11	9	12	12	12	14	13	14	11	9	11	12	12	11	9	12	12	12	10	11	13	12	13	12	13	12
ATP8_OPAL_GBLOCKS_DNA_UB	14	14	8	6	15	12	14	12	11	15	13	14	5	4	14	12	14	12	12	14	14	12	12	14	12	8	7	14	12	14	13	14	12	13	7	14	14	14	8	7	14	12	9	4	13	13	13	11	15
ATP8_OPAL_GBLOCKS_RYt_UB	14	14	8	6	15	12	14	12	11	15	13	14	5	4	14	12	14	12	12	14	14	12	12	14	12	8	7	14	12	14	13	14	12	13	7	14	14	14	8	7	14	12	9	4	13	13	13	11	15
ATP8_OPAL_MAXALIGN_CDN_UB	11	12	13	12	14	6	12	11	11	14	10	12	12	12	13	9	12	11	11	12	14	11	11	10	12	13	13	12	14	12	13	11	12	13	13	12	11	12	13	13	12	11	13	12	13	13	12	4	14
ATP8_OPAL_MAXALIGN_DEG_UB	12	8	14	12	12	8	7	14	12	10	12	8	13	13	12	13	9	13	12	12	11	13	12	13	8	13	13	10	14	13	14	14	7	14	13	10	13	5	13	13	10	14	15	13	14	15	15	12	11
ATP8_OPAL_MAXALIGN_DNA_UB	10	15	7	12	15	11	14	3	4	15	9	15	5	10	14	6	12	12	5	14	11	12	5	13	15	13	13	14	10	10	9	13	15	9	13	14	12	14	13	13	14	8	12	12	9	12	12	11	12
ATP8_OPAL_MAXALIGN_RYt_UB	13	13	9	5	14	11	13	13	10	14	12	13	7	5	13	11	13	13	10	13	13	13	10	13	11	7	6	13	13	13	14	13	11	12	6	13	13	13	7	6	13	11	10	4	12	14	14	10	14
ATP8_OPAL_MAXALIGN_2AA_UB	11	15	16	15	6	13	14	16	13	3	11	15	16	16	7	13	13	15	13	14	13	15	13	13	14	15	15	12	16	14	15	13	14	14	15	12	13	14	15	15	12	15	15	15	14	15	15	13	12
ATP8_OPAL_NOISY_DEG_UB	10	13	15	12	12	10	13	12	13	12	10	13	14	13	12	12	13	13	11	13	13	13	11	11	13	12	12	10	13	7	8	10	13	12	12	10	9	12	12	12	10	13	12	12	12	13	13	13	12
ATP8_OPAL_NOISY_DNA_UB	8	12	13	14	12	10	11	11	10	12	8	12	12	15	12	11	12	13	10	13	12	13	10	11	10	14	14	10	12	8	9	10	11	10	14	10	9	10	14	14	10	11	13	14	10	13	13	14	10
ATP8_OPAL_NOISY_RYt_UB	7	14	12	13	13	10	14	8	9	13	6	14	10	13	12	8	12	12	7	13	12	12	7	11	14	13	13	12	10	4	5	9	14	10	13	12	8	13	13	13	12	10	12	11	10	11	12	11	10
ATP8_OPAL_PSARALIGN_CDN_UB	11	12	13	12	14	6	12	11	11	14	10	12	12	12	13	9	12	11	11	12	14	11	11	10	12	13	13	12	14	12	13	11	12	13	13	12	11	12	13	13	12	11	13	12	13	13	12	4	14
ATP8_OPAL_PSARALIGN_DEG_UB	13	8	14	12	13	9	8	13	13	11	13	8	13	13	13	13	9	13	12	12	11	13	12	13	9	13	13	11	14	13	14	14	8	14	13	11	13	6	13	13	11	14	15	13	14	15	15	12	12
ATP8_OPAL_PSARALIGN_DNA_UB	14	14	8	6	15	12	14	12	11	15	13	14	5	4	14	12	14	12	12	14	14	12	12	14	12	8	7	14	12	14	13	14	12	13	7	14	14	14	8	7	14	12	9	4	13	13	13	11	15
ATP8_OPAL_PSARALIGN_RYt_UB	13	13	9	5	14	11	13	13	10	14	12	13	7	5	13	11	13	13	10	13	13	13	10	13	11	7	6	13	13	13	14	13	11	12	6	13	13	13	7	6	13	11	10	4	12	14	14	10	14
ATP8_OPAL_PSARALIGN_2AA_UB	11	15	16	15	6	13	14	16	13	3	11	15	16	16	7	13	13	15	13	14	13	15	13	13	14	15	15	12	16	14	15	13	14	14	15	12	13	14	15	15	12	15	15	15	14	15	15	13	12
ATP8_OPAL_TCSFMf_CDN_UB	11	12	13	12	14	6	12	11	11	14	10	12	12	12	13	9	12	11	11	12	14	11	11	10	12	13	13	12	14	12	13	11	12	13	13	12	11	12	13	13	12	11	13	12	13	13	12	4	14
ATP8_OPAL_TCSFMf_DEG_UB	12	9	14	12	12	8	8	14	12	10	12	9	13	13	12	13	9	13	12	12	11	13	12	13	7	13	13	10	14	13	14	14	8	14	13	10	13	6	13	13	10	14	15	13	14	15	15	12	11
ATP8_OPAL_TCSFMf_DNA_UB	14	14	8	6	15	12	14	12	11	15	13	14	5	4	14	12	14	12	12	14	14	12	12	14	12	8	7	14	12	14	13	14	12	13	7	14	14	14	8	7	14	12	9	4	13	13	13	11	15
ATP8_OPAL_TCSFMf_RYt_UB	13	13	9	5	14	11	13	13	10	14	12	13	7	5	13	11	13	13	10	13	13	13	10	13	11	7	6	13	13	13	14	13	11	12	6	13	13	13	7	6	13	11	10	4	12	14	14	10	14
ATP8_OPAL_TCSFMf_2AA_UB	11	15	16	15	6	13	14	16	13	3	11	15	16	16	7	13	13	15	13	14	13	15	13	13	14	15	15	12	16	14	15	13	14	14	15	12	13	14	15	15	12	15	15	15	14	15	15	13	12
ATP8_OPAL_TCSFMw_DEG_UB	10	15	10	12	15	12	14	9	6	15	8	15	9	10	14	10	13	12	10	15	12	12	10	13	15	13	13	15	12	12	11	11	15	12	13	15	11	15	13	13	15	11	12	12	10	11	10	11	13
ATP8_OPAL_TCSFMw_DNA_UB	8	15	8	13	13	12	15	7	5	13	6	15	7	11	12	6	13	11	6	15	12	11	6	14	15	13	13	15	11	11	10	12	15	8	13	15	12	15	13	13	15	8	11	12	6	12	12	12	13
ATP8_OPAL_TCSFMw_RYt_UB	14	14	8	6	15	12	14	12	11	15	13	14	5	4	14	12	14	12	12	14	14	12	12	14	12	8	7	14	12	14	13	14	12	13	7	14	14	14	8	7	14	12	9	4	13	13	13	11	15
ATP8_OPAL_TCSOGw_DEG_UB	10	15	7	12	15	12	14	6	3	15	8	15	6	10	14	7	13	12	7	15	12	12	7	14	15	13	13	15	11	12	11	13	15	9	13	15	13	15	13	13	15	8	12	12	7	12	12	12	13
ATP8_OPAL_TCSOGw_DNA_UB	11	15	11	13	15	12	14	9	7	15	9	15	10	11	14	11	13	12	11	15	13	12	11	13	15	14	14	15	12	13	12	12	15	13	14	15	12	15	14	14	15	12	12	13	11	9	8	12	14
ATP8_OPAL_TCSOGw_RYt_UB	10	15	8	13	15	11	14	3	5	15	9	15	6	11	14	7	12	12	6	14	12	12	6	13	15	14	14	14	10	9	8	13	15	10	14	14	12	14	14	14	14	9	12	13	10	12	12	12	12
ATP8_OPAL_TCSf_CDN_UB	12	13	13	13	15	7	13	12	11	15	10	13	12	12	14	13	13	11	13	13	15	11	13	11	13	14	14	13	14	14	14	12	13	14	14	13	12	13	14	14	13	12	13	13	12	13	12	8	15
ATP8_OPAL_TCSf_DEG_UB	12	8	14	12	12	8	7	14	12	10	12	8	13	13	12	13	9	13	12	12	11	13	12	13	8	13	13	10	14	13	14	14	7	14	13	10	13	5	13	13	10	14	15	13	14	15	15	12	11
ATP8_OPAL_TCSf_DNA_UB	10	15	7	12	15	11	14	3	4	15	9	15	5	10	14	6	12	12	5	14	11	12	5	13	15	13	13	14	10	10	9	13	15	9	13	14	12	14	13	13	14	8	12	12	9	12	12	11	12
ATP8_OPAL_TCSf_RYt_UB	14	14	8	6	15	12	14	12	11	15	13	14	5	4	14	12	14	12	12	14	14	12	12	14	12	8	7	14	12	14	13	14	12	13	7	14	14	14	8	7	14	12	9	4	13	13	13	11	15
ATP8_OPAL_TCSf_2AA_UB	12	15	16	15	7	14	15	16	14	6	12	15	16	16	8	13	13	15	13	14	13	15	13	13	15	15	15	13	16	14	15	13	15	14	15	13	13	15	15	15	13	15	15	15	14	15	15	13	13
ATP8_OPAL_TCSw_DEG_UB	12	14	13	11	15	10	15	11	11	15	10	14	12	9	14	11	13	8	11	14	14	8	11	12	14	10	10	13	12	12	11	11	14	11	10	13	11	14	10	10	13	11	4	9	9	12	11	13	14
ATP8_OPAL_TCSw_DNA_UB	13	13	13	11	15	11	15	12	13	15	12	13	12	9	14	11	13	4	11	14	14	4	11	11	14	10	10	13	12	12	11	9	14	8	10	13	10	14	10	10	13	7	0	9	10	10	8	13	14
ATP8_OPAL_TCSw_RYt_UB	14	15	9	8	16	13	15	12	12	16	13	15	8	6	15	11	14	12	13	14	15	12	13	14	14	10	10	15	12	14	13	14	14	14	10	15	14	15	10	10	15	13	8	8	14	13	13	10	15
ATP8_OPAL_TRIMALA_CDN_UB	6	15	13	14	12	11	15	11	9	12	4	15	12	13	11	10	13	12	10	15	13	12	10	12	15	14	14	14	13	10	10	8	15	12	14	14	8	15	14	14	14	12	12	13	10	11	12	12	13
ATP8_OPAL_TRIMALA_DEG_UB	14	6	14	10	14	10	8	14	14	14	14	6	13	11	14	14	11	13	13	11	13	13	13	13	8	13	13	12	14	13	14	14	7	14	13	12	13	7	13	13	12	14	15	13	14	15	15	12	13
ATP8_OPAL_TRIMALA_DNA_UB	10	15	7	12	15	11	14	3	4	15	9	15	5	10	14	6	12	12	5	14	11	12	5	13	15	13	13	14	10	10	9	13	15	9	13	14	12	14	13	13	14	8	12	12	9	12	12	11	12
ATP8_OPAL_TRIMALA_RYt_UB	14	14	8	6	15	12	14	12	11	15	13	14	5	4	14	12	14	12	12	14	14	12	12	14	12	8	7	14	12	14	13	14	12	13	7	14	14	14	8	7	14	12	9	4	13	13	13	11	15
ATP8_OPAL_TRIMALA_2AA_UB	9	15	15	15	9	14	15	15	13	7	9	15	15	16	9	12	13	15	12	15	12	15	12	13	15	15	15	12	15	11	12	10	15	13	15	12	10	14	15	15	12	14	15	15	13	13	14	14	10
ATP8_OPAL_TRIMALG_CDN_UB	5	14	13	13	11	10	14	10	9	11	4	14	12	13	10	6	12	12	8	14	12	12	8	11	14	13	13	13	13	8	9	7	14	11	13	13	7	14	13	13	13	11	12	12	11	11	12	8	12
ATP8_OPAL_TRIMALG_DEG_UB	14	7	14	11	14	10	8	13	14	14	14	7	13	12	14	14	11	13	13	11	13	13	13	13	8	13	13	12	14	13	14	14	7	14	13	12	13	7	13	13	12	14	15	13	14	15	15	12	13
ATP8_OPAL_TRIMALG_DNA_UB	14	14	8	6	15	12	14	12	11	15	13	14	5	4	14	12	14	12	12	14	14	12	12	14	13	9	8	14	12	14	13	14	13	13	8	14	14	14	9	8	14	12	9	5	13	13	13	11	15
ATP8_OPAL_TRIMALG_RYt_UB	14	14	8	6	15	12	14	12	11	15	13	14	5	4	14	12	14	12	12	14	14	12	12	14	12	8	7	14	12	14	13	14	12	13	7	14	14	14	8	7	14	12	9	4	13	13	13	11	15
ATP8_OPAL_TRIMALG_2AA_UB	9	15	15	15	9	14	15	15	13	7	9	15	15	16	9	12	13	15	12	15	12	15	12	13	15	15	15	12	15	11	12	10	15	13	15	12	10	14	15	15	12	14	15	15	13	13	14	14	10
ATP8_OPAL_TRIMALP_DEG_UB	14	14	16	16	15	13	15	15	14	15	13	14	15	16	14	12	14	11	12	15	14	11	12	13	13	14	14	14	15	13	14	10	13	9	14	14	11	14	14	14	14	10	11	14	9	12	11	15	14
ATP8_OPAL_TRIMALP_DNA_UB	14	13	14	10	14	11	15	14	13	14	13	13	13	9	13	11	14	8	11	15	14	8	11	13	14	9	9	13	14	13	13	11	14	9	9	13	12	14	9	9	13	8	5	8	9	12	11	13	15
ATP8_OPAL_TRIMALP_RYt_UB	13	13	14	9	13	10	14	14	12	13	12	13	13	9	12	10	13	9	10	14	13	9	10	11	12	7	7	12	14	12	13	9	12	7	7	12	10	13	7	7	12	8	6	7	7	11	10	12	14
ATP8_OPAL_TRIMALS_DEG_UB	14	14	16	16	15	13	15	15	14	15	13	14	15	16	14	12	14	11	12	15	14	11	12	13	13	14	14	14	15	13	14	10	13	9	14	14	11	14	14	14	14	10	11	14	9	12	11	15	14
ATP8_OPAL_TRIMALS_DNA_UB	14	13	14	10	14	11	15	14	13	14	13	13	13	9	13	11	14	8	11	15	14	8	11	13	14	9	9	13	14	13	13	11	14	9	9	13	12	14	9	9	13	8	5	8	9	12	11	13	15
ATP8_OPAL_TRIMALS_RYt_UB	13	13	14	9	13	10	14	14	12	13	12	13	13	9	12	10	13	9	10	14	13	9	10	11	12	7	7	12	14	12	13	9	12	7	7	12	10	13	7	7	12	8	6	7	7	11	10	12	14
ATP8_OPAL_TRIMAL_CDN_UB	11	12	13	12	14	6	12	11	11	14	10	12	12	12	13	9	12	11	11	12	14	11	11	10	12	13	13	12	14	12	13	11	12	13	13	12	11	12	13	13	12	11	13	12	13	13	12	4	14
ATP8_OPAL_TRIMAL_DEG_UB	12	8	14	12	12	8	7	14	12	10	12	8	13	13	12	13	9	13	12	12	11	13	12	13	8	13	13	10	14	13	14	14	7	14	13	10	13	5	13	13	10	14	15	13	14	15	15	12	11
ATP8_OPAL_TRIMAL_DNA_UB	10	15	7	12	15	11	14	3	4	15	9	15	5	10	14	6	12	12	5	14	11	12	5	13	15	13	13	14	10	10	9	13	15	9	13	14	12	14	13	13	14	8	12	12	9	12	12	11	12
ATP8_OPAL_TRIMAL_RYt_UB	13	13	9	5	14	11	13	13	10	14	12	13	7	5	13	11	13	13	10	13	13	13	10	13	11	7	6	13	13	13	14	13	11	12	6	13	13	13	7	6	13	11	10	4	12	14	14	10	14
ATP8_OPAL_TRIMAL_2AA_UB	11	15	16	15	6	13	14	16	13	3	11	15	16	16	7	13	13	15	13	14	13	15	13	13	14	15	15	12	16	14	15	13	14	14	15	12	13	14	15	15	12	15	15	15	14	15	15	13	12
ATP8_PRANKCDF_GBLOCKSC_CDN_UB	12	12	14	14	15	5	13	12	11	15	10	12	13	13	14	12	12	9	12	13	14	9	12	9	12	13	13	11	13	13	13	10	12	12	13	11	10	12	13	13	11	10	11	12	10	12	10	10	14
ATP8_PRANKCDF_GBLOCKSC_DEG_UB	13	14	16	15	14	13	12	11	12	14	12	14	15	15	13	14	14	15	14	15	14	15	14	13	14	14	14	14	16	14	15	13	14	15	14	14	13	14	14	14	14	14	15	14	15	13	15	13	13
ATP8_PRANKCDF_GBLOCKSC_DNA_UB	14	10	14	14	16	10	12	12	13	16	13	10	13	13	15	12	8	6	12	14	13	6	12	12	11	12	12	13	13	13	13	11	11	10	12	13	12	11	12	12	13	8	8	12	10	10	10	13	13
ATP8_PRANKCDF_GBLOCKSC_RYt_UB	12	14	12	13	14	9	15	11	10	14	10	14	11	11	13	10	13	9	9	13	13	9	9	9	14	12	12	11	12	12	11	10	14	10	12	11	10	14	12	12	11	10	9	11	9	11	10	8	14
ATP8_PRANKCDF_GBLOCKSC_2AA_UB	12	15	16	15	10	14	15	15	13	10	11	15	15	15	8	12	14	14	12	14	14	14	12	14	15	15	15	14	16	14	15	13	15	14	15	14	13	15	15	15	14	14	14	14	14	15	15	13	14
ATP8_PRANKCDF_GBLOCKS_DEG_UB	14	7	15	13	15	12	10	14	14	15	14	7	15	14	15	12	9	10	13	13	12	10	13	12	9	12	12	13	14	13	14	12	9	12	12	13	12	9	12	12	13	11	12	13	13	13	13	13	12
ATP8_PRANKCDF_GBLOCKS_DNA_UB	14	10	14	14	16	10	12	12	13	16	13	10	13	13	15	12	9	6	12	14	13	6	12	12	11	12	12	13	13	13	13	11	11	10	12	13	12	11	12	12	13	8	8	12	10	10	10	13	13
ATP8_PRANKCDF_GBLOCKS_RYt_UB	12	14	12	13	15	10	15	11	10	15	10	14	11	11	14	10	13	9	10	14	13	9	10	11	14	12	12	13	12	12	11	10	14	10	12	13	10	14	12	12	13	10	8	11	9	11	10	11	14
ATP8_PRANKCDF_MAXALIGN_CDN_UB	3	14	12	13	10	9	13	10	5	10	0	14	11	13	8	8	12	12	8	14	12	12	8	12	13	13	13	12	12	8	9	8	13	10	13	12	8	13	13	13	12	10	12	12	10	12	13	12	10
ATP8_PRANKCDF_MAXALIGN_DEG_UB	14	9	14	11	15	12	11	14	14	15	14	9	13	12	15	14	8	13	13	11	12	13	13	13	10	14	14	13	14	13	14	14	10	14	14	13	13	10	14	14	13	14	15	14	14	15	15	12	13
ATP8_PRANKCDF_MAXALIGN_DNA_UB	10	15	7	12	15	11	14	3	4	15	9	15	5	10	14	6	12	12	5	14	11	12	5	13	15	13	13	14	10	10	9	13	15	9	13	14	12	14	13	13	14	8	12	12	9	12	12	11	12
ATP8_PRANKCDF_MAXALIGN_RYt_UB	13	11	10	3	14	11	13	13	10	14	12	11	9	1	13	11	13	13	11	13	13	13	11	13	13	8	8	13	14	13	14	13	13	12	8	13	13	13	8	8	13	11	10	7	12	14	14	10	14
ATP8_PRANKCDF_MAXALIGN_2AA_UB	10	14	16	14	5	12	13	16	13	0	10	14	16	15	4	13	13	15	13	15	13	15	13	13	13	14	14	9	16	13	14	13	13	14	14	9	13	13	14	14	9	15	15	14	14	15	16	14	12
ATP8_PRANKCDF_NOISY_DEG_UB	7	15	11	14	13	12	15	9	10	13	6	15	10	12	12	5	12	11	7	15	12	11	7	13	15	14	14	14	11	8	7	9	15	11	14	14	9	15	14	14	14	11	11	13	11	11	12	10	12
ATP8_PRANKCDF_NOISY_DNA_UB	8	14	11	14	13	10	13	9	7	13	5	14	10	12	11	10	13	10	10	15	14	10	10	12	13	14	14	12	11	10	9	10	13	10	14	12	10	13	14	14	12	10	10	13	10	11	11	13	12
ATP8_PRANKCDF_NOISY_RYt_UB	6	15	11	14	13	9	14	9	7	13	3	15	10	12	11	10	14	10	10	15	14	10	10	12	14	14	14	12	11	9	8	8	14	10	14	12	8	14	14	14	12	10	10	13	10	11	11	13	11
ATP8_PRANKCDF_PSARALIGN_CDN_UB	3	14	12	13	10	9	13	10	5	10	0	14	11	13	8	8	12	12	8	14	12	12	8	12	13	13	13	12	12	8	9	8	13	10	13	12	8	13	13	13	12	10	12	12	10	12	13	12	10
ATP8_PRANKCDF_PSARALIGN_DEG_UB	14	9	14	11	15	12	11	14	14	15	14	9	13	12	15	14	8	13	13	11	12	13	13	13	10	14	14	13	14	13	14	14	10	14	14	13	13	10	14	14	13	14	15	14	14	15	15	12	13
ATP8_PRANKCDF_PSARALIGN_DNA_UB	10	15	7	12	15	11	14	3	4	15	9	15	5	10	14	6	12	12	5	14	11	12	5	13	15	13	13	14	10	10	9	13	15	9	13	14	12	14	13	13	14	8	12	12	9	12	12	11	12
ATP8_PRANKCDF_PSARALIGN_RYt_UB	13	11	10	3	14	11	13	13	10	14	12	11	9	1	13	11	13	13	11	13	13	13	11	13	13	8	8	13	14	13	14	13	13	12	8	13	13	13	8	8	13	11	10	7	12	14	14	10	14
ATP8_PRANKCDF_PSARALIGN_2AA_UB	10	14	16	14	4	12	13	16	13	1	10	14	16	15	5	13	13	15	13	15	13	15	13	13	13	14	14	10	16	13	14	13	13	14	14	10	13	13	14	14	10	15	15	14	14	15	16	14	12
ATP8_PRANKCDF_TCSFMf_CDN_UB	3	14	12	13	10	9	13	10	5	10	0	14	11	13	8	8	12	12	8	14	12	12	8	12	13	13	13	12	12	8	9	8	13	10	13	12	8	13	13	13	12	10	12	12	10	12	13	12	10
ATP8_PRANKCDF_TCSFMf_DEG_UB	14	9	14	11	15	12	11	14	14	15	14	9	13	12	15	14	8	13	13	11	12	13	13	13	10	14	14	13	14	13	14	14	10	14	14	13	13	10	14	14	13	14	15	14	14	15	15	12	13
ATP8_PRANKCDF_TCSFMf_DNA_UB	10	15	7	12	15	11	14	3	4	15	9	15	5	10	14	6	12	12	5	14	11	12	5	13	15	13	13	14	10	10	9	13	15	9	13	14	12	14	13	13	14	8	12	12	9	12	12	11	12
ATP8_PRANKCDF_TCSFMf_RYt_UB	13	11	10	3	14	11	13	13	10	14	12	11	9	1	13	11	13	13	11	13	13	13	11	13	13	8	8	13	14	13	14	13	13	12	8	13	13	13	8	8	13	11	10	7	12	14	14	10	14
ATP8_PRANKCDF_TCSFMf_2AA_UB	10	14	16	14	4	12	13	16	13	1	10	14	16	15	5	13	13	15	13	15	13	15	13	13	13	14	14	10	16	13	14	13	13	14	14	10	13	13	14	14	10	15	15	14	14	15	16	14	12
ATP8_PRANKCDF_TCSFMw_DEG_UB	10	15	7	12	15	12	14	6	3	15	8	15	6	10	14	7	13	12	7	15	12	12	7	14	15	13	13	15	11	12	11	13	15	9	13	15	13	15	13	13	15	8	12	12	7	12	12	12	13
ATP8_PRANKCDF_TCSFMw_DNA_UB	8	15	8	13	13	12	15	7	5	13	6	15	7	11	12	6	13	11	6	15	12	11	6	14	15	13	13	15	11	11	10	12	15	8	13	15	12	15	13	13	15	8	11	12	6	12	12	12	13
ATP8_PRANKCDF_TCSFMw_RYt_UB	10	15	7	12	15	12	14	5	4	15	9	15	6	10	14	4	13	12	6	15	12	12	6	14	15	13	13	15	11	11	10	13	15	9	13	15	13	15	13	13	15	8	12	12	9	12	12	9	13
ATP8_PRANKCDF_TCSOGw_DEG_UB	12	14	15	12	11	12	15	14	13	11	11	14	14	11	10	11	13	12	11	15	14	12	11	13	14	11	11	13	14	12	12	12	14	13	11	13	12	14	11	11	13	13	10	10	13	13	14	14	15
ATP8_PRANKCDF_TCSOGw_DNA_UB	10	15	7	12	15	11	14	3	4	15	9	15	5	10	14	6	12	12	5	14	11	12	5	13	15	13	13	14	10	10	9	13	15	9	13	14	12	14	13	13	14	8	12	12	9	12	12	11	12
ATP8_PRANKCDF_TCSOGw_RYt_UB	14	15	9	11	16	12	15	11	12	16	13	15	6	9	15	13	13	11	12	13	14	11	12	12	15	14	14	14	11	13	12	13	15	14	14	14	12	14	14	14	14	13	10	11	14	12	12	11	14
ATP8_PRANKCDF_TCSf_CDN_UB	5	15	12	14	12	11	15	10	8	12	3	15	11	13	11	9	13	12	9	15	13	12	9	13	15	14	14	14	12	9	9	9	15	11	14	14	9	15	14	14	14	11	12	13	9	12	13	13	12
ATP8_PRANKCDF_TCSf_DEG_UB	12	10	14	12	11	10	8	14	10	9	12	10	14	13	11	13	11	13	13	14	12	13	13	14	9	13	13	12	15	14	15	14	9	14	13	12	14	9	13	13	12	14	15	13	14	15	15	14	12
ATP8_PRANKCDF_TCSf_DNA_UB	8	15	8	13	13	12	15	7	5	13	6	15	7	11	12	6	13	11	6	15	12	11	6	14	15	13	13	15	11	11	10	12	15	8	13	15	12	15	13	13	15	8	11	12	6	12	12	12	13
ATP8_PRANKCDF_TCSf_RYt_UB	14	13	9	5	15	12	14	12	11	15	13	13	8	2	14	12	14	12	12	14	14	12	12	14	14	9	9	14	13	14	13	14	14	13	9	14	14	14	9	9	14	12	9	8	13	13	13	11	15
ATP8_PRANKCDF_TCSf_2AA_UB	9	15	15	15	8	15	15	15	13	7	9	15	15	16	8	12	13	15	12	15	12	15	12	13	15	15	15	13	15	11	12	10	15	13	15	13	10	15	15	15	13	14	15	15	13	13	14	14	11
ATP8_PRANKCDF_TCSw_DEG_UB	11	15	9	13	15	12	14	7	5	15	9	15	8	11	14	9	12	12	9	15	13	12	9	14	15	14	14	15	12	13	12	13	15	11	14	15	13	15	14	14	15	10	12	13	9	12	12	13	14
ATP8_PRANKCDF_TCSw_DNA_UB	12	14	13	11	15	10	15	11	11	15	10	14	12	9	14	11	13	8	11	14	14	8	11	12	14	10	10	13	12	12	11	11	14	11	10	13	11	14	10	10	13	11	4	9	9	12	11	13	14
ATP8_PRANKCDF_TCSw_RYt_UB	14	14	10	7	16	13	15	12	12	16	13	14	9	4	15	13	14	12	13	14	15	12	13	14	15	11	11	15	13	14	13	14	15	14	11	15	14	15	11	11	15	13	8	10	14	13	13	12	15
ATP8_PRANKCDF_TRIMALA_CDN_UB	5	15	12	14	12	11	15	10	8	12	3	15	11	13	11	9	13	12	9	15	13	12	9	13	15	14	14	14	12	9	9	9	15	11	14	14	9	15	14	14	14	11	12	13	9	12	13	13	12
ATP8_PRANKCDF_TRIMALA_DEG_UB	14	9	14	10	11	10	11	15	14	12	14	9	14	11	12	14	13	13	14	12	14	13	14	13	10	13	13	12	15	14	15	14	10	14	13	12	14	11	13	13	12	14	15	13	14	15	15	11	13
ATP8_PRANKCDF_TRIMALA_DNA_UB	8	15	8	13	13	12	15	7	5	13	6	15	7	11	12	6	13	11	6	15	12	11	6	14	15	13	13	15	11	11	10	12	15	8	13	15	12	15	13	13	15	8	11	12	6	12	12	12	13
ATP8_PRANKCDF_TRIMALA_RYt_UB	14	13	9	5	15	12	14	12	11	15	13	13	8	2	14	12	14	12	12	14	14	12	12	14	14	9	9	14	13	14	13	14	14	13	9	14	14	14	9	9	14	12	9	8	13	13	13	11	15
ATP8_PRANKCDF_TRIMALA_2AA_UB	9	15	15	15	8	15	15	15	13	6	9	15	15	16	8	12	13	15	12	15	12	15	12	13	15	15	15	13	15	11	12	10	15	13	15	13	10	15	15	15	13	14	15	15	13	13	14	14	11
ATP8_PRANKCDF_TRIMALG_CDN_UB	5	15	12	14	12	11	15	10	8	12	3	15	11	13	11	9	13	12	9	15	13	12	9	13	15	14	14	14	12	9	9	9	15	11	14	14	9	15	14	14	14	11	12	13	9	12	13	13	12
ATP8_PRANKCDF_TRIMALG_DEG_UB	14	9	14	11	15	13	11	15	14	15	14	9	14	12	15	14	9	13	14	12	13	13	14	14	10	14	14	14	15	14	15	14	10	14	14	14	14	11	14	14	14	14	15	14	14	15	15	12	14
ATP8_PRANKCDF_TRIMALG_DNA_UB	10	15	7	12	15	12	14	5	4	15	9	15	6	10	14	4	13	12	6	15	12	12	6	14	15	13	13	15	11	11	10	13	15	9	13	15	13	15	13	13	15	8	12	12	9	12	12	9	13
ATP8_PRANKCDF_TRIMALG_RYt_UB	14	13	9	5	15	12	14	12	11	15	13	13	8	2	14	12	14	12	12	14	14	12	12	14	14	9	9	14	13	14	13	14	14	13	9	14	14	14	9	9	14	12	9	8	13	13	13	11	15
ATP8_PRANKCDF_TRIMALG_2AA_UB	9	15	15	15	8	15	15	15	13	7	9	15	15	16	8	12	13	15	12	15	12	15	12	13	15	15	15	13	15	11	12	10	15	13	15	13	10	15	15	15	13	14	15	15	13	13	14	14	11
ATP8_PRANKCDF_TRIMALP_DEG_UB	11	13	13	13	14	12	15	14	12	14	11	13	13	14	14	10	13	10	10	14	12	10	10	12	14	12	12	13	13	10	11	8	14	8	12	13	9	14	12	12	13	8	10	12	8	12	10	13	12
ATP8_PRANKCDF_TRIMALP_DNA_UB	14	13	14	10	14	11	15	14	13	14	13	13	13	9	13	11	14	8	11	15	14	8	11	13	14	9	9	13	14	13	13	11	14	9	9	13	12	14	9	9	13	8	5	8	10	12	11	13	15
ATP8_PRANKCDF_TRIMALP_RYt_UB	14	14	15	12	15	12	16	14	14	15	13	14	14	11	14	12	14	8	12	15	15	8	12	13	15	11	11	14	14	13	13	11	15	11	11	14	12	15	11	11	14	10	5	10	10	13	12	14	15
ATP8_PRANKCDF_TRIMALS_DEG_UB	11	13	13	13	14	12	15	14	12	14	11	13	13	14	14	10	13	10	10	14	12	10	10	12	14	12	12	13	13	10	11	8	14	8	12	13	9	14	12	12	13	8	10	12	8	12	10	13	12
ATP8_PRANKCDF_TRIMALS_DNA_UB	14	13	14	10	14	11	15	14	13	14	13	13	13	9	13	11	14	8	11	15	14	8	11	13	14	9	9	13	14	13	13	11	14	9	9	13	12	14	9	9	13	8	5	8	10	12	11	13	15
ATP8_PRANKCDF_TRIMALS_RYt_UB	14	13	14	10	14	11	15	14	13	14	13	13	13	9	13	11	14	8	11	15	14	8	11	13	14	9	9	13	14	13	13	11	14	9	9	13	12	14	9	9	13	8	5	8	10	12	11	13	15
ATP8_PRANKCDF_TRIMAL_CDN_UB	3	14	12	13	10	9	13	10	5	10	0	14	11	13	8	8	12	12	8	14	12	12	8	12	13	13	13	12	12	8	9	8	13	10	13	12	8	13	13	13	12	10	12	12	10	12	13	12	10
ATP8_PRANKCDF_TRIMAL_DEG_UB	14	9	14	11	15	12	11	14	14	15	14	9	13	12	15	14	8	13	13	11	12	13	13	13	10	14	14	13	14	13	14	14	10	14	14	13	13	10	14	14	13	14	15	14	14	15	15	12	13
ATP8_PRANKCDF_TRIMAL_DNA_UB	10	15	7	12	15	11	14	3	4	15	9	15	5	10	14	6	12	12	5	14	11	12	5	13	15	13	13	14	10	10	9	13	15	9	13	14	12	14	13	13	14	8	12	12	9	12	12	11	12
ATP8_PRANKCDF_TRIMAL_RYt_UB	13	11	10	3	14	11	13	13	10	14	12	11	9	1	13	11	13	13	11	13	13	13	11	13	13	8	8	13	14	13	14	13	13	12	8	13	13	13	8	8	13	11	10	7	12	14	14	10	14
ATP8_PRANKCDF_TRIMAL_2AA_UB	10	14	16	14	5	12	13	16	13	0	10	14	16	15	4	13	13	15	13	15	13	15	13	13	13	14	14	9	16	13	14	13	13	14	14	9	13	13	14	14	9	15	15	14	14	15	16	14	12
ATP8_PRANKF_GBLOCKSC_CDN_UB	5	15	12	14	12	11	15	10	8	12	3	15	11	13	11	9	13	12	9	15	13	12	9	13	15	14	14	14	12	9	9	9	15	11	14	14	9	15	14	14	14	11	12	13	9	12	13	13	12
ATP8_PRANKF_GBLOCKSC_DEG_UB	15	5	16	13	14	10	8	14	14	14	14	5	15	13	13	13	12	11	13	14	14	11	13	14	8	12	12	13	15	14	15	14	7	14	12	13	14	7	12	12	13	12	13	12	14	14	15	14	13
ATP8_PRANKF_GBLOCKSC_DNA_UB	8	15	8	13	13	12	15	6	6	13	7	15	7	11	12	3	13	11	5	15	12	11	5	14	15	13	13	15	11	10	9	12	15	8	13	15	12	15	13	13	15	8	11	12	8	12	12	9	13
ATP8_PRANKF_GBLOCKSC_RYt_UB	8	15	8	13	13	12	15	7	5	13	6	15	7	11	12	6	13	11	6	15	12	11	6	14	15	13	13	15	11	11	10	12	15	8	13	15	12	15	13	13	15	8	11	12	7	12	12	12	13
ATP8_PRANKF_GBLOCKSC_2AA_UB	11	15	16	15	9	14	15	15	13	9	10	15	15	15	7	12	14	14	12	14	14	14	12	12	15	15	15	12	16	13	14	12	15	14	15	12	12	15	15	15	12	14	14	14	14	14	15	12	14
ATP8_PRANKF_GBLOCKS_DEG_UB	12	11	14	14	15	8	12	12	11	15	10	11	13	13	14	9	10	6	11	14	13	6	11	12	11	13	13	13	13	12	12	11	11	11	13	13	11	11	13	13	13	11	10	12	11	13	12	11	14
ATP8_PRANKF_GBLOCKS_DNA_UB	8	15	8	13	13	12	15	6	6	13	7	15	7	11	12	3	13	11	5	15	12	11	5	14	15	13	13	15	11	10	9	12	15	8	13	15	12	15	13	13	15	8	11	12	8	12	12	9	13
ATP8_PRANKF_GBLOCKS_RYt_UB	12	14	14	13	15	9	14	11	11	15	11	14	13	13	14	9	12	10	11	13	13	10	11	11	14	13	13	12	14	12	13	12	14	12	13	12	12	14	13	13	12	10	10	12	12	14	12	8	14
ATP8_PRANKF_MAXALIGN_CDN_UB	3	14	12	13	10	9	13	10	5	10	0	14	11	13	8	8	12	12	8	14	12	12	8	12	13	13	13	12	12	8	9	8	13	10	13	12	8	13	13	13	12	10	12	12	10	12	13	12	10
ATP8_PRANKF_MAXALIGN_DEG_UB	14	2	15	11	14	9	6	13	13	14	13	1	14	11	13	12	11	10	12	13	13	10	12	13	7	11	11	12	14	13	14	13	6	13	11	12	13	6	11	11	12	11	12	11	13	13	14	13	12
ATP8_PRANKF_MAXALIGN_DNA_UB	12	15	4	10	16	13	15	8	7	16	11	15	1	8	15	8	14	12	8	14	13	12	8	14	13	12	11	15	10	12	11	13	13	9	11	15	13	15	12	11	15	8	12	8	9	12	12	11	13
ATP8_PRANKF_MAXALIGN_RYt_UB	14	12	9	4	15	12	14	12	11	15	13	12	8	0	14	12	14	12	12	14	14	12	12	14	14	9	9	14	13	14	13	14	14	13	9	14	14	14	9	9	14	12	9	8	13	13	13	11	15
ATP8_PRANKF_MAXALIGN_2AA_UB	10	14	16	14	5	11	13	15	11	4	8	14	15	14	0	12	14	14	12	15	14	14	12	13	13	14	14	9	16	13	14	13	13	14	14	9	13	13	14	14	9	14	14	13	14	15	16	13	12
ATP8_PRANKF_NOISY_DEG_UB	10	12	11	14	14	11	14	10	11	14	9	12	10	12	13	9	12	5	9	14	13	5	9	10	13	13	13	12	10	9	8	7	13	6	13	12	8	13	13	13	12	5	5	12	8	8	7	13	12
ATP8_PRANKF_NOISY_DNA_UB	10	13	12	15	14	11	12	10	8	14	7	13	11	13	12	11	14	11	11	15	14	11	11	14	12	15	15	13	12	12	11	12	12	11	15	13	12	12	15	15	13	11	11	14	11	12	10	14	12
ATP8_PRANKF_NOISY_RYt_UB	9	14	11	14	14	10	13	9	7	14	6	14	10	12	12	10	13	10	10	15	14	10	10	13	13	14	14	13	11	11	10	11	13	10	14	13	11	13	14	14	13	10	10	13	10	12	10	13	12
ATP8_PRANKF_PSARALIGN_CDN_UB	3	14	12	13	10	9	13	10	5	10	0	14	11	13	8	8	12	12	8	14	12	12	8	12	13	13	13	12	12	8	9	8	13	10	13	12	8	13	13	13	12	10	12	12	10	12	13	12	10
ATP8_PRANKF_PSARALIGN_DEG_UB	14	2	15	11	14	9	6	13	13	14	13	1	14	11	13	12	11	10	12	13	13	10	12	13	7	11	11	12	14	13	14	13	6	13	11	12	13	6	11	11	12	11	12	11	13	13	14	13	12
ATP8_PRANKF_PSARALIGN_DNA_UB	12	15	4	10	16	12	15	7	7	16	11	15	0	8	15	8	13	12	7	13	12	12	7	13	14	13	12	14	9	11	10	13	14	9	12	14	12	14	13	12	14	8	12	9	9	12	12	11	12
ATP8_PRANKF_PSARALIGN_RYt_UB	14	12	9	4	15	12	14	12	11	15	13	12	8	0	14	12	14	12	12	14	14	12	12	14	14	9	9	14	13	14	13	14	14	13	9	14	14	14	9	9	14	12	9	8	13	13	13	11	15
ATP8_PRANKF_PSARALIGN_2AA_UB	10	14	16	14	5	11	13	15	11	4	8	14	15	14	0	12	14	14	12	15	14	14	12	13	13	14	14	9	16	13	14	13	13	14	14	9	13	13	14	14	9	14	14	13	14	15	16	13	12
ATP8_PRANKF_TCSFMf_CDN_UB	3	14	12	13	10	9	13	10	5	10	0	14	11	13	8	8	12	12	8	14	12	12	8	12	13	13	13	12	12	8	9	8	13	10	13	12	8	13	13	13	12	10	12	12	10	12	13	12	10
ATP8_PRANKF_TCSFMf_DEG_UB	14	2	15	11	14	9	6	13	13	14	13	1	14	11	13	12	11	10	12	13	13	10	12	13	7	11	11	12	14	13	14	13	6	13	11	12	13	6	11	11	12	11	12	11	13	13	14	13	12
ATP8_PRANKF_TCSFMf_DNA_UB	12	15	4	10	16	13	15	8	7	16	11	15	1	8	15	8	14	12	8	14	13	12	8	14	13	12	11	15	10	12	11	13	13	9	11	15	13	15	12	11	15	8	12	8	9	12	12	11	13
ATP8_PRANKF_TCSFMf_RYt_UB	14	12	9	4	15	12	14	12	11	15	13	12	8	0	14	12	14	12	12	14	14	12	12	14	14	9	9	14	13	14	13	14	14	13	9	14	14	14	9	9	14	12	9	8	13	13	13	11	15
ATP8_PRANKF_TCSFMf_2AA_UB	10	14	16	14	5	11	13	15	11	4	8	14	15	14	0	12	14	14	12	15	14	14	12	13	13	14	14	9	16	13	14	13	13	14	14	9	13	13	14	14	9	14	14	13	14	15	16	13	12
ATP8_PRANKF_TCSFMw_DEG_UB	10	15	10	12	15	12	14	8	7	15	9	15	9	10	14	7	13	12	9	15	12	12	9	13	15	13	13	15	12	11	10	11	15	12	13	15	11	15	13	13	15	11	12	12	12	11	10	8	13
ATP8_PRANKF_TCSFMw_DNA_UB	12	14	6	12	16	12	15	8	8	16	11	14	5	10	15	5	13	11	7	14	12	11	7	13	13	11	11	14	8	10	9	12	13	8	11	14	12	14	11	11	14	7	11	8	8	11	11	10	12
ATP8_PRANKF_TCSFMw_RYt_UB	12	15	4	10	16	13	15	8	7	16	11	15	3	8	15	6	14	12	8	14	13	12	8	14	14	12	12	15	10	12	11	13	14	9	12	15	13	15	12	12	15	8	12	10	9	12	12	9	13
ATP8_PRANKF_TCSOGw_DEG_UB	9	15	7	12	14	11	13	6	1	14	6	15	6	10	12	7	13	12	7	15	12	12	7	14	14	13	13	14	11	12	11	13	14	9	13	14	13	14	13	13	14	8	12	12	9	12	12	12	12
ATP8_PRANKF_TCSOGw_DNA_UB	12	14	7	13	16	11	15	7	8	16	11	14	4	11	15	7	12	11	6	13	11	11	6	12	14	12	12	13	6	9	8	12	14	8	12	13	11	13	12	12	13	7	11	7	8	11	11	12	11
ATP8_PRANKF_TCSOGw_RYt_UB	14	12	10	5	15	12	14	12	12	15	13	12	9	1	14	13	14	12	13	14	15	12	13	14	14	10	10	14	13	14	13	14	14	14	10	14	14	14	10	10	14	13	9	9	14	13	13	12	15
ATP8_PRANKF_TCSf_CDN_UB	5	15	12	14	12	11	15	10	8	12	3	15	11	13	11	9	13	12	9	15	13	12	9	13	15	14	14	14	12	9	9	9	15	11	14	14	9	15	14	14	14	11	12	13	9	12	13	13	12
ATP8_PRANKF_TCSf_DEG_UB	14	4	15	12	14	9	7	13	13	14	13	4	14	12	13	11	11	10	12	13	13	10	12	13	7	11	11	12	14	13	14	13	6	13	11	12	13	6	11	11	12	11	12	11	13	13	14	12	12
ATP8_PRANKF_TCSf_DNA_UB	12	15	4	10	16	13	15	8	7	16	11	15	3	8	15	7	14	12	8	14	13	12	8	14	15	13	13	15	10	12	11	13	15	9	13	15	13	15	13	13	15	8	12	11	9	12	12	10	13
ATP8_PRANKF_TCSf_RYt_UB	14	13	9	5	15	12	14	12	11	15	13	13	8	2	14	12	14	12	11	14	14	12	11	14	14	9	9	14	13	14	13	14	14	13	9	14	14	14	9	9	14	12	9	8	13	13	13	11	15
ATP8_PRANKF_TCSf_2AA_UB	11	14	16	14	6	12	14	15	13	5	10	14	15	14	3	12	14	14	12	15	14	14	12	13	14	14	14	10	16	13	14	13	14	14	14	10	13	14	14	14	10	14	14	13	14	15	16	13	13
ATP8_PRANKF_TCSw_DEG_UB	12	14	13	11	15	10	15	9	12	15	11	14	12	9	14	9	13	9	10	14	14	9	10	12	14	10	10	13	12	11	10	11	14	11	10	13	11	14	10	10	13	11	5	9	11	12	11	11	14
ATP8_PRANKF_TCSw_DNA_UB	12	14	13	11	15	10	15	10	12	15	11	14	12	9	14	8	13	8	10	14	14	8	10	12	14	10	10	13	12	11	10	11	14	11	10	13	11	14	10	10	13	11	4	9	11	12	11	10	14
ATP8_PRANKF_TCSw_RYt_UB	14	15	9	8	16	13	15	12	12	16	13	15	8	6	15	11	14	12	13	14	15	12	13	14	15	11	11	15	12	14	13	14	15	14	11	15	14	15	11	11	15	13	8	9	14	13	13	10	15
ATP8_PRANKF_TRIMALA_DEG_UB	13	8	15	14	14	10	9	14	13	14	13	8	15	15	14	13	9	10	13	13	12	10	13	12	8	12	12	11	14	13	14	12	8	12	12	11	12	8	12	12	11	11	12	13	12	13	13	14	11
ATP8_PRANKF_TRIMALA_DNA_UB	12	15	4	10	16	13	15	8	7	16	11	15	3	8	15	7	14	12	8	14	13	12	8	14	15	13	13	15	10	12	11	13	15	9	13	15	13	15	13	13	15	8	12	11	9	12	12	10	13
ATP8_PRANKF_TRIMALA_RYt_UB	13	14	12	14	16	12	15	12	13	16	13	14	12	13	16	12	12	12	12	13	13	12	12	11	14	13	13	13	11	12	11	11	14	12	13	13	11	14	13	13	13	11	12	13	10	10	8	12	13
ATP8_PRANKF_TRIMALG_DEG_UB	13	8	15	14	14	10	9	14	13	14	13	8	15	15	14	13	9	10	13	13	12	10	13	12	8	12	12	11	14	13	14	12	8	12	12	11	12	8	12	12	11	11	12	13	12	13	13	14	11
ATP8_PRANKF_TRIMALG_DNA_UB	12	15	4	10	16	13	15	8	7	16	11	15	3	8	15	7	14	12	8	14	13	12	8	14	15	13	13	15	10	12	11	13	15	9	13	15	13	15	13	13	15	8	12	11	9	12	12	10	13
ATP8_PRANKF_TRIMALG_RYt_UB	13	14	12	14	16	11	15	11	12	16	12	14	11	12	15	11	12	11	11	13	13	11	11	11	14	13	13	13	10	12	11	11	14	12	13	13	11	14	13	13	13	10	11	11	12	10	8	11	13
ATP8_PRANKF_TRIMALP_DEG_UB	13	15	14	16	15	11	16	12	12	15	12	15	13	15	14	11	14	12	11	15	14	12	11	14	15	15	15	13	14	13	13	12	15	11	15	13	12	14	15	15	13	11	12	14	10	14	13	15	13
ATP8_PRANKF_TRIMALP_DNA_UB	14	13	14	10	14	11	15	14	13	14	13	13	13	9	13	11	14	8	11	15	14	8	11	13	14	9	9	13	14	13	13	11	14	9	9	13	12	14	9	9	13	8	5	8	9	12	11	13	15
ATP8_PRANKF_TRIMALP_RYt_UB	11	12	13	8	12	8	12	13	10	12	10	12	12	8	11	9	12	10	9	13	12	10	9	10	10	6	6	10	13	11	12	9	10	8	6	10	9	11	6	6	10	9	7	6	8	12	11	11	12
ATP8_PRANKF_TRIMALS_DEG_UB	13	15	15	16	15	11	16	13	13	15	12	15	14	15	14	12	14	12	12	15	14	12	12	13	15	15	15	13	14	13	13	11	15	12	15	13	11	14	15	15	13	12	12	14	11	13	12	14	13
ATP8_PRANKF_TRIMALS_DNA_UB	14	13	14	10	14	11	15	14	13	14	13	13	13	9	13	11	14	8	11	15	14	8	11	13	14	9	9	13	14	13	13	11	14	9	9	13	12	14	9	9	13	8	5	8	9	12	11	13	15
ATP8_PRANKF_TRIMALS_RYt_UB	11	12	13	8	12	8	12	13	10	12	10	12	12	8	11	9	12	10	9	13	12	10	9	10	10	6	6	10	13	11	12	9	10	8	6	10	9	11	6	6	10	9	7	6	8	12	11	11	12
ATP8_PRANKF_TRIMAL_CDN_UB	3	14	12	13	10	9	13	10	5	10	0	14	11	13	8	8	12	12	8	14	12	12	8	12	13	13	13	12	12	8	9	8	13	10	13	12	8	13	13	13	12	10	12	12	10	12	13	12	10
ATP8_PRANKF_TRIMAL_DEG_UB	14	2	15	11	14	9	6	13	13	14	13	1	14	11	13	12	11	10	12	13	13	10	12	13	7	11	11	12	14	13	14	13	6	13	11	12	13	6	11	11	12	11	12	11	13	13	14	13	12
ATP8_PRANKF_TRIMAL_DNA_UB	12	15	4	10	16	12	15	7	7	16	11	15	0	8	15	8	13	12	7	13	12	12	7	13	14	13	12	14	9	11	10	13	14	9	12	14	12	14	13	12	14	8	12	9	9	12	12	11	12
ATP8_PRANKF_TRIMAL_RYt_UB	14	12	9	4	15	12	14	12	11	15	13	12	8	0	14	12	14	12	12	14	14	12	12	14	14	9	9	14	13	14	13	14	14	13	9	14	14	14	9	9	14	12	9	8	13	13	13	11	15
ATP8_PRANKF_TRIMAL_2AA_UB	10	14	16	14	5	11	13	15	11	4	8	14	15	14	0	12	14	14	12	15	14	14	12	13	13	14	14	9	16	13	14	13	13	14	14	9	13	13	14	14	9	14	14	13	14	15	16	13	12
ATP8_PROBALIGN_GBLOCKSC_CDN_UB	17	16	17	17	17	17	16	17	17	17	17	16	17	17	17	17	17	17	17	17	17	17	17	17	16	17	17	17	17	17	17	17	16	17	17	17	17	16	17	17	17	17	17	17	17	17	17	17	17
ATP8_PROBALIGN_GBLOCKSC_DNA_UB	17	16	17	17	17	17	16	17	17	17	17	16	17	17	17	17	17	17	17	17	17	17	17	17	16	17	17	17	17	17	17	17	16	17	17	17	17	16	17	17	17	17	17	17	17	17	17	17	17
ATP8_PROBALIGN_GBLOCKSC_RYt_UB	17	16	17	17	17	17	16	17	17	17	17	16	17	17	17	17	17	17	17	17	17	17	17	17	16	17	17	17	17	17	17	17	16	17	17	17	17	16	17	17	17	17	17	17	17	17	17	17	17
ATP8_PROBALIGN_GBLOCKS_DNA_UB	17	16	17	17	17	17	16	17	17	17	17	16	17	17	17	17	17	17	17	17	17	17	17	17	16	17	17	17	17	17	17	17	16	17	17	17	17	16	17	17	17	17	17	17	17	17	17	17	17
ATP8_PROBALIGN_GBLOCKS_RYt_UB	17	16	17	17	17	17	16	17	17	17	17	16	17	17	17	17	17	17	17	17	17	17	17	17	16	17	17	17	17	17	17	17	16	17	17	17	17	16	17	17	17	17	17	17	17	17	17	17	17
ATP8_PROBALIGN_MAXALIGN_DEG_UB	15	14	14	14	16	13	14	12	14	16	14	14	13	12	15	13	13	12	13	13	13	12	13	14	14	12	13	14	13	14	13	14	14	14	13	14	14	13	12	13	14	13	11	12	13	13	13	14	12
ATP8_PROBALIGN_MAXALIGN_DNA_UB	15	14	14	14	16	14	14	13	15	16	15	14	14	13	16	14	13	13	14	14	13	13	14	14	14	13	13	14	13	14	13	14	14	14	13	14	14	14	13	13	14	14	12	13	13	13	13	15	13
ATP8_PROBALIGN_MAXALIGN_RYt_UB	15	14	14	15	16	13	14	12	14	16	14	14	13	13	15	12	12	12	12	14	12	12	12	14	14	12	13	14	13	14	13	14	14	14	13	14	14	13	12	13	14	13	12	13	14	12	12	14	12
ATP8_PROBALIGN_NOISY_DEG_UB	15	15	14	15	16	15	14	13	15	16	15	15	14	14	16	15	14	14	15	15	14	14	15	15	15	15	15	15	14	15	14	15	15	15	15	15	15	15	15	15	15	15	14	15	15	14	14	15	14
ATP8_PROBALIGN_NOISY_DNA_UB	15	15	14	15	16	15	14	13	15	16	15	15	14	14	16	15	14	14	15	15	14	14	15	15	15	15	15	15	13	15	14	15	15	15	15	15	15	15	15	15	15	15	14	14	15	14	14	15	14
ATP8_PROBALIGN_NOISY_RYt_UB	14	14	14	15	16	14	13	10	14	16	14	14	14	14	16	13	14	14	14	15	14	14	14	15	14	14	14	15	14	14	13	15	14	15	14	15	15	14	14	14	15	15	14	15	15	13	14	13	13
ATP8_PROBALIGN_PSARALIGN_DEG_UB	15	14	14	15	16	14	12	10	13	16	14	14	13	13	15	14	14	13	14	14	14	13	14	15	14	13	14	15	14	15	14	15	14	15	14	15	15	13	13	14	15	14	13	14	14	12	14	14	12
ATP8_PROBALIGN_PSARALIGN_DNA_UB	15	13	14	14	16	13	13	11	14	16	14	13	13	12	15	13	13	12	13	14	13	12	13	14	13	11	12	14	13	14	13	14	13	14	12	14	14	12	11	12	14	13	11	12	13	11	13	14	11
ATP8_PROBALIGN_PSARALIGN_RYt_UB	15	14	14	14	16	13	15	13	14	16	14	14	13	12	15	13	14	12	13	13	14	12	13	14	13	12	12	14	12	13	12	14	13	14	12	14	14	14	12	12	14	13	11	10	14	13	13	14	14
ATP8_PROBALIGN_TCSFMf_DEG_UB	15	13	14	15	16	13	13	10	14	16	14	13	13	13	15	10	13	12	12	13	13	12	12	14	13	12	12	14	13	13	12	14	13	14	12	14	14	13	12	12	14	13	12	13	14	11	13	11	12
ATP8_PROBALIGN_TCSFMf_DNA_UB	15	14	14	15	16	14	14	13	15	16	15	14	14	14	16	14	13	13	14	13	12	13	14	14	14	14	14	14	13	14	13	14	14	14	14	14	14	14	14	14	14	14	13	14	13	13	13	15	13
ATP8_PROBALIGN_TCSFMf_RYt_UB	15	14	14	15	16	13	14	12	14	16	14	14	13	13	15	12	12	12	12	14	12	12	12	14	14	12	13	14	13	14	13	14	14	14	13	14	14	13	12	13	14	13	12	13	14	12	12	14	12
ATP8_PROBALIGN_TCSFMw_DEG_UB	14	14	14	14	15	12	15	13	14	15	13	14	13	12	14	12	14	8	12	14	14	8	12	12	13	12	12	13	13	13	12	10	13	9	12	13	11	14	12	12	13	10	7	12	9	10	9	14	14
ATP8_PROBALIGN_TCSFMw_DNA_UB	14	14	14	14	15	12	15	13	14	15	13	14	13	12	14	12	14	8	12	14	14	8	12	12	13	12	12	13	13	13	12	10	13	9	12	13	11	14	12	12	13	10	7	12	9	10	9	14	14
ATP8_PROBALIGN_TCSFMw_RYt_UB	15	14	14	14	16	13	13	12	14	16	14	14	13	12	15	13	13	12	13	14	13	12	13	14	14	11	13	14	13	14	13	14	14	14	13	14	14	14	11	13	14	13	11	12	13	12	13	14	13
ATP8_PROBALIGN_TCSOGw_DEG_UB	15	13	14	14	16	13	13	11	14	16	14	13	13	12	15	13	13	12	13	13	13	12	13	14	13	10	11	14	13	14	13	14	13	14	11	14	14	12	10	11	14	13	11	12	14	10	13	14	11
ATP8_PROBALIGN_TCSOGw_DNA_UB	15	13	14	14	16	13	13	11	14	16	14	13	13	12	15	13	13	12	13	14	13	12	13	14	13	11	12	14	13	14	13	14	13	14	12	14	14	12	11	12	14	13	11	12	13	11	13	14	11
ATP8_PROBALIGN_TCSOGw_RYt_UB	15	14	14	14	16	14	13	11	14	16	14	14	13	12	15	14	14	13	14	15	14	13	14	15	14	12	13	15	14	15	14	15	14	15	13	15	15	14	12	13	15	14	12	13	14	12	13	14	13
ATP8_PROBALIGN_TCSf_DEG_UB	15	14	14	15	16	13	14	11	14	16	14	14	13	13	15	9	12	12	11	13	12	12	11	14	14	13	13	14	13	13	12	14	14	14	13	14	14	14	13	13	14	13	12	13	14	12	13	11	13
ATP8_PROBALIGN_TCSf_DNA_UB	13	14	14	14	15	13	15	13	14	15	12	14	13	12	14	12	14	11	12	13	13	11	12	14	14	13	13	14	12	11	10	12	14	13	13	14	12	14	13	13	14	13	10	11	12	13	13	14	13
ATP8_PROBALIGN_TCSf_RYt_UB	15	14	14	15	16	13	14	12	14	16	14	14	13	13	15	12	12	12	12	14	12	12	12	14	14	12	13	14	13	14	13	14	14	14	13	14	14	13	12	13	14	13	12	13	14	12	12	14	12
ATP8_PROBALIGN_TCSw_DEG_UB	14	14	14	14	15	12	15	13	14	15	13	14	13	12	14	12	14	8	12	14	14	8	12	12	13	12	12	13	13	13	12	10	13	9	12	13	11	14	12	12	13	10	7	12	9	10	9	14	14
ATP8_PROBALIGN_TCSw_DNA_UB	13	14	13	13	15	11	15	12	13	15	12	14	12	11	14	11	13	6	11	14	14	6	11	11	13	11	11	13	12	12	11	9	13	8	11	13	10	14	11	11	13	9	5	11	8	8	6	13	14
ATP8_PROBALIGN_TCSw_RYt_UB	14	14	14	14	15	12	15	13	14	15	13	14	13	12	14	12	14	8	12	14	14	8	12	12	13	12	12	13	13	13	12	10	13	9	12	13	11	14	12	12	13	10	7	12	9	10	9	14	14
ATP8_PROBALIGN_TRIMALA_DEG_UB	15	16	15	14	16	15	16	15	15	16	15	16	15	14	16	14	14	15	14	16	15	15	14	15	16	14	14	16	15	15	15	15	16	15	14	16	15	16	14	14	16	15	14	14	15	15	14	15	16
ATP8_PROBALIGN_TRIMALA_DNA_UB	14	15	14	14	15	15	15	14	15	15	14	15	14	13	15	12	14	13	13	14	14	13	13	15	15	14	14	15	14	14	13	14	15	14	14	15	14	15	14	14	15	15	12	14	14	14	14	14	15
ATP8_PROBALIGN_TRIMALA_RYt_UB	15	14	15	15	16	15	14	15	15	16	15	14	15	15	16	14	14	15	14	15	14	15	14	15	14	15	15	15	15	15	15	15	14	15	15	15	15	14	15	15	15	15	15	15	15	15	14	15	15
ATP8_PROBALIGN_TRIMALG_DEG_UB	16	16	16	15	16	16	16	16	16	16	16	16	16	15	16	15	15	16	15	15	15	16	15	16	16	15	15	16	16	16	16	16	16	16	15	16	16	16	15	15	16	16	15	15	16	16	16	16	16
ATP8_PROBALIGN_TRIMALG_DNA_UB	15	15	14	14	16	15	15	14	15	16	15	15	14	13	16	15	15	14	15	14	15	14	15	15	15	14	14	15	13	14	13	15	15	15	14	15	15	15	14	14	15	15	13	13	15	14	14	15	15
ATP8_PROBALIGN_TRIMALG_RYt_UB	15	14	15	15	16	15	14	15	15	16	15	14	15	15	16	14	14	15	14	15	14	15	14	15	14	15	15	15	15	15	15	15	14	15	15	15	15	14	15	15	15	15	15	15	15	15	14	15	15
ATP8_PROBALIGN_TRIMALP_DEG_UB	16	17	16	16	17	16	17	16	16	17	16	17	16	16	17	16	16	15	16	17	17	15	16	16	17	16	16	17	16	16	16	16	17	16	16	17	16	16	16	16	17	16	15	16	16	15	14	16	16
ATP8_PROBALIGN_TRIMALP_DNA_UB	16	17	16	14	17	16	17	16	16	17	16	17	16	14	17	16	16	15	16	17	17	15	16	16	17	14	14	17	16	16	16	16	17	16	14	17	16	17	14	14	17	16	13	14	16	16	16	16	17
ATP8_PROBALIGN_TRIMALP_RYt_UB	17	15	17	13	16	15	16	16	16	16	16	15	16	12	15	16	17	15	16	17	17	15	16	15	15	13	13	16	17	16	16	15	15	15	13	16	15	16	13	13	16	15	13	13	16	16	15	16	16
ATP8_PROBALIGN_TRIMALS_DEG_UB	16	17	16	16	17	16	17	16	16	17	16	17	16	16	17	16	16	15	16	17	17	15	16	16	17	16	16	17	16	16	16	16	17	16	16	17	16	17	16	16	17	16	14	16	16	16	16	16	17
ATP8_PROBALIGN_TRIMALS_DNA_UB	16	17	16	14	17	16	17	16	16	17	16	17	16	14	17	16	16	15	16	17	17	15	16	16	17	14	14	17	16	16	16	16	17	16	14	17	16	17	14	14	17	16	13	14	16	16	16	16	17
ATP8_PROBALIGN_TRIMALS_RYt_UB	17	17	17	15	17	17	17	17	17	17	17	17	17	15	17	17	17	17	17	17	17	17	17	17	17	15	15	17	17	17	17	17	17	17	15	17	17	17	15	15	17	17	15	15	17	17	17	17	16
ATP8_PROBALIGN_TRIMAL_DEG_UB	15	14	14	14	16	13	14	12	14	16	14	14	13	12	15	13	13	12	13	13	13	12	13	14	14	12	13	14	13	14	13	14	14	14	13	14	14	13	12	13	14	13	11	12	13	13	13	14	12
ATP8_PROBALIGN_TRIMAL_DNA_UB	15	14	14	14	16	14	14	13	15	16	15	14	14	13	16	14	13	13	14	14	13	13	14	14	14	13	13	14	13	14	13	14	14	14	13	14	14	14	13	13	14	14	12	13	13	13	13	15	13
ATP8_PROBALIGN_TRIMAL_RYt_UB	15	14	14	15	16	13	14	12	14	16	14	14	13	13	15	12	12	12	12	14	12	12	12	14	14	12	13	14	13	14	13	14	14	14	13	14	14	13	12	13	14	13	12	13	14	12	12	14	12
ATP8_PROBCONS_GBLOCKSC_CDN_UB	13	14	13	10	16	9	15	12	10	16	11	14	12	9	15	11	13	11	11	13	13	11	11	11	14	9	9	12	13	13	13	12	14	11	9	12	12	14	9	9	12	9	7	8	9	13	11	11	14
ATP8_PROBCONS_GBLOCKSC_DEG_UB	14	9	15	13	15	12	12	14	14	15	14	9	15	14	15	13	10	12	13	14	14	12	13	13	11	12	12	14	14	13	14	13	11	13	12	14	13	11	12	12	14	12	13	13	13	13	13	14	13
ATP8_PROBCONS_GBLOCKSC_DNA_UB	13	13	14	11	15	11	15	13	13	15	12	13	13	10	14	11	13	5	11	14	14	5	11	11	14	10	10	13	13	12	12	9	14	8	10	13	10	14	10	10	13	7	1	9	10	11	9	13	14
ATP8_PROBCONS_GBLOCKSC_RYt_UB	12	14	13	11	15	10	15	11	11	15	10	14	12	9	14	11	13	8	10	14	14	8	10	12	14	10	10	13	12	12	11	11	14	11	10	13	11	14	10	10	13	11	4	9	10	12	11	13	14
ATP8_PROBCONS_GBLOCKSC_2AA_UB	12	15	16	15	11	15	15	16	14	11	12	15	16	16	9	13	14	15	12	12	13	15	12	14	15	15	15	15	16	14	15	13	15	14	15	15	13	15	15	15	15	15	15	15	14	15	15	14	15
ATP8_PROBCONS_GBLOCKS_DEG_UB	12	12	12	7	14	12	14	13	12	14	11	12	11	6	13	12	13	12	12	13	14	12	12	12	14	11	11	13	14	12	13	12	14	13	11	13	12	14	11	11	13	12	10	10	13	13	14	10	14
ATP8_PROBCONS_GBLOCKS_DNA_UB	13	13	13	11	15	11	15	12	13	15	12	13	12	9	14	11	13	4	11	14	14	4	11	11	14	10	10	13	12	12	11	9	14	8	10	13	10	14	10	10	13	7	0	9	10	10	8	13	14
ATP8_PROBCONS_GBLOCKS_RYt_UB	12	14	12	8	15	10	14	11	10	15	11	14	11	8	14	10	13	12	11	12	14	12	11	12	14	10	10	13	14	12	13	13	14	13	10	13	13	14	10	10	13	11	8	9	13	14	13	8	14
ATP8_PROBCONS_MAXALIGN_CDN_UB	10	13	9	12	15	11	11	4	5	15	9	13	8	12	14	4	12	13	6	14	11	13	6	13	13	11	11	14	12	10	11	12	13	8	11	14	12	13	11	11	14	7	13	11	8	12	13	8	10
ATP8_PROBCONS_MAXALIGN_DEG_UB	12	9	15	13	12	10	6	11	12	12	12	9	14	14	12	14	11	15	13	13	12	15	13	12	9	12	12	9	14	12	13	13	8	14	12	9	12	5	12	12	9	14	15	13	14	13	15	14	7
ATP8_PROBCONS_MAXALIGN_DNA_UB	14	12	11	9	15	11	13	11	13	15	13	12	8	7	14	12	13	11	12	14	14	11	12	13	10	7	6	13	11	13	12	13	10	13	6	13	13	12	7	6	13	12	8	4	13	11	12	13	13
ATP8_PROBCONS_MAXALIGN_RYt_UB	13	12	12	8	14	10	13	13	11	14	12	12	9	8	13	10	12	12	10	13	12	12	10	12	10	6	5	12	10	11	12	12	10	11	5	12	12	12	6	5	12	10	9	0	11	13	13	11	13
ATP8_PROBCONS_MAXALIGN_2AA_UB	12	12	15	13	10	6	12	14	13	9	12	12	14	14	9	13	12	13	12	10	12	13	12	6	10	11	11	2	13	11	12	10	10	11	11	2	9	9	11	11	2	11	13	12	11	12	11	11	9
ATP8_PROBCONS_NOISY_DEG_UB	13	12	12	13	15	6	13	9	13	15	12	12	10	11	14	11	11	9	10	10	13	9	10	9	12	13	13	11	11	11	10	11	12	13	13	11	10	11	13	13	11	11	11	12	13	11	10	7	13
ATP8_PROBCONS_NOISY_DNA_UB	9	14	12	14	14	9	15	8	12	14	8	14	10	12	13	9	12	8	8	13	12	8	8	8	14	13	13	11	10	7	6	5	14	9	13	11	4	13	13	13	11	9	8	12	10	9	8	11	11
ATP8_PROBCONS_NOISY_RYt_UB	13	11	12	14	15	8	12	11	13	15	12	11	9	12	14	12	12	9	12	14	14	9	12	11	9	10	9	13	11	13	12	11	9	13	9	13	11	11	10	9	13	12	11	8	13	9	11	11	13
ATP8_PROBCONS_PSARALIGN_CDN_UB	9	12	12	13	14	11	10	6	8	14	8	12	11	13	13	7	11	13	9	14	12	13	9	12	12	12	12	13	12	9	10	11	12	11	12	13	11	12	12	12	13	10	13	12	11	10	12	9	10
ATP8_PROBCONS_PSARALIGN_DEG_UB	12	10	15	13	12	10	7	11	12	12	12	10	14	14	12	14	12	15	13	13	12	15	13	12	10	12	12	9	14	12	13	13	9	14	12	9	12	6	12	12	9	14	15	13	14	13	15	14	7
ATP8_PROBCONS_PSARALIGN_DNA_UB	11	14	9	14	16	11	12	0	7	16	10	14	7	12	15	8	12	12	7	14	12	12	7	13	14	13	13	14	10	10	9	13	14	10	13	14	12	13	13	13	14	9	12	13	10	11	12	12	10
ATP8_PROBCONS_PSARALIGN_RYt_UB	10	13	9	12	15	10	11	2	5	15	9	13	7	12	14	6	11	13	5	13	10	13	5	12	13	11	11	13	11	9	10	12	13	8	11	13	11	12	11	11	13	7	13	11	8	12	13	10	9
ATP8_PROBCONS_PSARALIGN_2AA_UB	12	12	15	13	11	10	9	11	12	11	12	12	14	14	11	14	12	15	13	13	12	15	13	12	11	12	12	8	14	12	13	13	11	14	12	8	12	8	12	12	8	14	15	13	14	13	15	14	6
ATP8_PROBCONS_TCSFMf_CDN_UB	9	12	12	13	14	11	10	6	8	14	8	12	11	13	13	7	11	13	9	14	12	13	9	12	11	12	12	13	12	9	10	11	12	11	12	13	11	12	12	12	13	10	13	12	11	11	13	9	10
ATP8_PROBCONS_TCSFMf_DEG_UB	12	9	15	13	12	10	6	11	12	12	12	9	14	14	12	14	11	15	13	13	12	15	13	12	9	12	12	9	14	12	13	13	8	14	12	9	12	5	12	12	9	14	15	13	14	13	15	14	7
ATP8_PROBCONS_TCSFMf_DNA_UB	14	12	11	9	15	11	13	11	13	15	13	12	8	7	14	12	13	11	12	14	14	11	12	13	10	7	6	13	11	13	12	13	10	13	6	13	13	12	7	6	13	12	8	4	13	11	12	13	13
ATP8_PROBCONS_TCSFMf_RYt_UB	10	13	9	12	15	10	11	2	5	15	9	13	7	12	14	6	11	13	5	13	10	13	5	12	13	11	11	13	11	9	10	12	13	8	11	13	11	12	11	11	13	7	13	11	8	12	13	10	9
ATP8_PROBCONS_TCSFMf_2AA_UB	12	12	15	13	11	10	9	11	12	11	12	12	14	14	11	14	12	15	13	13	12	15	13	12	11	12	12	8	14	12	13	13	11	14	12	8	12	8	12	12	8	14	15	13	14	13	15	14	6
ATP8_PROBCONS_TCSFMw_DEG_UB	12	13	9	14	16	10	15	7	9	16	11	13	8	12	15	8	13	6	8	13	13	6	8	10	14	13	13	12	10	11	10	9	14	5	13	12	10	14	13	13	12	2	6	12	7	9	6	12	12
ATP8_PROBCONS_TCSFMw_DNA_UB	14	13	11	9	15	11	14	12	12	15	13	13	10	7	14	9	13	11	11	14	13	11	11	13	12	7	7	13	9	12	11	13	12	12	7	13	13	13	7	7	13	11	8	3	12	12	12	10	14
ATP8_PROBCONS_TCSFMw_RYt_UB	14	13	11	9	15	11	14	12	12	15	13	13	8	7	14	11	13	11	11	14	13	11	11	13	11	7	6	13	9	12	11	13	11	12	6	13	13	13	7	6	13	11	8	1	12	12	12	12	14
ATP8_PROBCONS_TCSOGw_DEG_UB	12	14	8	13	16	13	11	5	7	16	11	14	7	11	15	8	13	12	8	15	12	12	8	14	14	10	12	15	11	12	11	13	14	9	12	15	13	14	10	12	15	8	12	12	8	10	12	12	11
ATP8_PROBCONS_TCSOGw_DNA_UB	11	14	9	14	16	11	12	0	7	16	10	14	7	12	15	8	12	12	7	14	12	12	7	13	14	13	13	14	10	10	9	13	14	10	13	14	12	13	13	13	14	9	12	13	10	11	12	12	10
ATP8_PROBCONS_TCSOGw_RYt_UB	11	14	9	14	16	11	12	1	7	16	10	14	7	12	15	8	12	12	7	14	12	12	7	13	14	13	13	14	10	9	8	13	14	10	13	14	12	13	13	13	14	9	12	13	10	11	12	12	10
ATP8_PROBCONS_TCSf_CDN_UB	9	12	12	13	14	11	10	6	8	14	8	12	11	13	13	7	11	13	9	14	12	13	9	12	11	12	12	13	12	9	10	11	12	11	12	13	11	12	12	12	13	10	13	12	11	11	13	9	10
ATP8_PROBCONS_TCSf_DEG_UB	12	9	15	13	12	10	6	11	12	12	12	9	14	14	12	14	11	15	13	13	12	15	13	12	9	12	12	9	14	12	13	13	8	14	12	9	12	5	12	12	9	14	15	13	14	13	15	14	7
ATP8_PROBCONS_TCSf_DNA_UB	11	14	9	14	16	11	12	0	7	16	10	14	7	12	15	8	12	12	7	14	12	12	7	13	14	13	13	14	10	10	9	13	14	10	13	14	12	13	13	13	14	9	12	13	10	11	12	12	10
ATP8_PROBCONS_TCSf_RYt_UB	14	13	11	9	15	11	14	12	12	15	13	13	8	7	14	11	13	11	11	14	13	11	11	13	11	7	6	13	9	12	11	13	11	12	6	13	13	13	7	6	13	11	8	1	12	12	12	12	14
ATP8_PROBCONS_TCSf_2AA_UB	12	12	15	13	11	10	9	11	12	11	12	12	14	14	11	14	12	15	13	13	12	15	13	12	11	12	12	8	14	12	13	13	11	14	12	8	12	8	12	12	8	14	15	13	14	13	15	14	6
ATP8_PROBCONS_TCSw_DEG_UB	13	13	13	11	15	11	15	12	13	15	12	13	12	9	14	11	13	4	11	14	14	4	11	11	14	10	10	13	12	12	11	9	14	8	10	13	10	14	10	10	13	7	0	9	10	10	8	13	14
ATP8_PROBCONS_TCSw_DNA_UB	13	13	13	11	15	11	15	12	13	15	12	13	12	9	14	11	13	4	11	14	14	4	11	11	14	10	10	13	12	12	11	9	14	8	10	13	10	14	10	10	13	7	0	9	10	10	8	13	14
ATP8_PROBCONS_TCSw_RYt_UB	14	14	12	11	16	12	15	12	13	16	13	14	11	9	15	10	13	11	12	14	14	11	12	13	13	9	9	14	9	12	11	13	13	13	9	14	13	14	9	9	14	12	7	5	13	12	12	11	14
ATP8_PROBCONS_TRIMALA_CDN_UB	7	13	12	13	14	10	11	6	8	14	6	13	11	13	13	7	12	13	9	14	12	13	9	12	13	12	12	13	12	8	9	9	13	11	12	13	9	13	12	12	13	10	13	12	11	11	13	9	9
ATP8_PROBCONS_TRIMALA_DEG_UB	13	8	15	13	13	8	5	11	12	13	13	8	14	14	13	14	10	13	13	13	12	13	13	13	6	12	12	10	14	13	14	14	7	14	12	10	13	4	12	12	10	14	15	13	14	14	15	14	7
ATP8_PROBCONS_TRIMALA_DNA_UB	14	12	10	8	15	11	13	11	12	15	13	12	7	6	14	11	13	11	11	14	13	11	11	13	10	6	5	13	11	13	12	13	10	12	5	13	13	12	6	5	13	11	8	3	12	11	12	12	13
ATP8_PROBCONS_TRIMALA_RYt_UB	14	13	11	9	15	11	14	12	12	15	13	13	8	7	14	11	13	11	11	14	13	11	11	13	11	7	6	13	9	12	11	13	11	12	6	13	13	13	7	6	13	11	8	1	12	12	12	12	14
ATP8_PROBCONS_TRIMALA_2AA_UB	12	12	15	13	9	9	9	11	12	8	12	12	14	14	8	14	12	15	13	13	12	15	13	11	11	12	12	6	14	12	13	13	11	14	12	6	12	8	12	12	6	14	15	13	14	13	15	13	5
ATP8_PROBCONS_TRIMALG_CDN_UB	7	13	12	13	14	10	11	6	8	14	6	13	11	13	13	7	12	13	9	14	12	13	9	12	13	12	12	13	12	8	9	9	13	11	12	13	9	13	12	12	13	10	13	12	11	11	13	9	9
ATP8_PROBCONS_TRIMALG_DEG_UB	13	7	15	13	13	8	4	11	12	13	13	7	14	14	13	14	10	13	13	13	12	13	13	13	7	12	12	10	14	13	14	14	6	14	12	10	13	3	12	12	10	14	15	13	14	14	15	14	7
ATP8_PROBCONS_TRIMALG_DNA_UB	11	14	9	14	16	11	12	0	7	16	10	14	7	12	15	8	12	12	7	14	12	12	7	13	14	13	13	14	10	10	9	13	14	10	13	14	12	13	13	13	14	9	12	13	10	11	12	12	10
ATP8_PROBCONS_TRIMALG_RYt_UB	14	13	11	9	15	11	14	12	12	15	13	13	8	7	14	11	13	11	11	14	13	11	11	13	11	7	6	13	9	12	11	13	11	12	6	13	13	13	7	6	13	11	8	1	12	12	12	12	14
ATP8_PROBCONS_TRIMALG_2AA_UB	12	12	15	13	9	9	9	11	12	8	12	12	14	14	8	14	12	15	13	13	12	15	13	11	11	12	12	6	14	12	13	13	11	14	12	6	12	8	12	12	6	14	15	13	14	13	15	13	5
ATP8_PROBCONS_TRIMALP_DEG_UB	12	15	12	15	14	13	16	11	10	13	11	15	11	14	13	8	12	12	8	15	13	12	8	14	15	14	14	15	13	12	12	12	15	10	14	15	12	15	14	14	15	10	12	13	9	13	13	14	14
ATP8_PROBCONS_TRIMALP_DNA_UB	14	13	14	10	14	11	15	14	13	14	13	13	13	9	13	11	14	8	11	15	14	8	11	13	14	9	9	13	14	13	13	11	14	9	9	13	12	14	9	9	13	8	5	8	9	12	11	13	15
ATP8_PROBCONS_TRIMALP_RYt_UB	14	14	14	10	14	11	15	14	13	14	13	14	13	9	13	11	14	9	11	15	14	9	11	12	13	8	8	13	14	13	13	10	13	8	8	13	11	14	8	8	13	9	6	8	8	11	10	13	15
ATP8_PROBCONS_TRIMALS_DEG_UB	12	15	12	15	14	13	16	11	10	13	11	15	11	14	13	8	12	12	8	15	13	12	8	14	15	14	14	15	13	12	12	12	15	10	14	15	12	15	14	14	15	10	12	13	9	13	13	14	14
ATP8_PROBCONS_TRIMALS_DNA_UB	14	13	14	10	14	11	15	14	13	14	13	13	13	9	13	11	14	8	11	15	14	8	11	13	14	9	9	13	14	13	13	11	14	9	9	13	12	14	9	9	13	8	5	8	9	12	11	13	15
ATP8_PROBCONS_TRIMALS_RYt_UB	14	14	14	10	14	11	15	14	13	14	13	14	13	9	13	11	14	9	11	15	14	9	11	12	13	8	8	13	14	13	13	10	13	8	8	13	11	14	8	8	13	9	6	8	8	11	10	13	15
ATP8_PROBCONS_TRIMAL_CDN_UB	9	12	12	13	14	11	10	6	8	14	8	12	11	13	13	7	11	13	9	14	12	13	9	12	11	12	12	13	12	9	10	11	12	11	12	13	11	12	12	12	13	10	13	12	11	11	13	9	10
ATP8_PROBCONS_TRIMAL_DEG_UB	12	9	15	13	12	10	6	11	12	12	12	9	14	14	12	14	11	15	13	13	12	15	13	12	9	12	12	9	14	12	13	13	8	14	12	9	12	5	12	12	9	14	15	13	14	13	15	14	7
ATP8_PROBCONS_TRIMAL_DNA_UB	14	12	11	9	15	11	13	11	13	15	13	12	8	7	14	12	13	11	12	14	14	11	12	13	10	7	6	13	11	13	12	13	10	13	6	13	13	12	7	6	13	12	8	4	13	11	12	13	13
ATP8_PROBCONS_TRIMAL_RYt_UB	13	12	12	8	14	10	13	13	11	14	12	12	9	8	13	10	12	12	10	13	12	12	10	12	10	6	5	12	10	11	12	12	10	11	5	12	12	12	6	5	12	10	9	0	11	13	13	11	13
ATP8_PROBCONS_TRIMAL_2AA_UB	12	12	15	13	11	10	9	11	12	11	12	12	14	14	11	14	12	15	13	13	12	15	13	12	11	12	12	8	14	12	13	13	11	14	12	8	12	8	12	12	8	14	15	13	14	13	15	14	6
ATP8_TCOFFEETC_GBLOCKSC_DEG_UB	14	9	14	13	15	11	12	12	12	15	13	9	13	13	14	9	11	10	11	13	13	10	11	12	11	12	12	13	14	13	14	12	11	11	12	13	12	11	12	12	13	9	11	12	12	13	13	11	12
ATP8_TCOFFEETC_GBLOCKSC_DNA_UB	13	13	14	11	15	11	15	13	13	15	12	13	13	10	14	11	13	5	11	14	14	5	11	11	14	10	10	13	13	12	12	9	14	8	10	13	10	14	10	10	13	7	1	9	10	11	9	13	14
ATP8_TCOFFEETC_GBLOCKSC_RYt_UB	12	14	13	11	15	10	15	11	11	15	10	14	12	9	14	11	13	8	11	14	14	8	11	12	14	10	10	13	12	12	11	11	14	11	10	13	11	14	10	10	13	11	4	9	9	12	11	13	14
ATP8_TCOFFEETC_GBLOCKS_DEG_UB	13	9	15	13	15	9	12	13	13	15	12	9	14	13	14	12	12	10	12	14	14	10	12	12	11	12	12	14	14	13	14	11	11	13	12	14	11	11	12	12	14	11	12	12	13	12	13	12	13
ATP8_TCOFFEETC_GBLOCKS_DNA_UB	13	13	14	11	15	11	15	13	13	15	12	13	13	10	14	11	13	5	11	14	14	5	11	11	14	10	10	13	13	12	12	9	14	8	10	13	10	14	10	10	13	7	1	9	10	11	9	13	14
ATP8_TCOFFEETC_GBLOCKS_RYt_UB	13	15	11	9	16	11	15	11	10	16	11	15	10	7	15	13	14	12	12	13	15	12	12	13	15	11	11	14	13	14	13	14	15	14	11	14	14	15	11	11	14	12	8	10	13	13	12	11	15
ATP8_TCOFFEETC_MAXALIGN_DEG_UB	12	12	15	13	10	10	9	11	12	10	12	12	14	14	10	14	12	15	13	12	12	15	13	10	11	12	12	7	14	11	12	13	11	14	12	7	12	9	12	12	7	14	15	13	14	13	15	12	7
ATP8_TCOFFEETC_MAXALIGN_DNA_UB	13	12	12	9	14	10	14	12	12	14	12	12	11	7	13	10	13	5	10	14	13	5	10	11	13	8	8	12	12	12	11	9	13	7	8	12	10	13	8	8	12	6	2	7	9	10	8	12	14
ATP8_TCOFFEETC_MAXALIGN_RYt_UB	11	14	9	12	15	11	12	5	6	15	10	14	7	12	14	6	11	13	5	13	10	13	5	12	14	12	12	13	10	8	9	12	14	8	12	13	11	13	12	12	13	7	13	10	8	13	13	10	10
ATP8_TCOFFEETC_NOISY_DEG_UB	6	14	11	14	13	7	14	9	10	13	6	14	10	13	13	10	12	10	9	13	12	10	9	10	13	13	13	9	9	7	6	7	13	9	13	9	6	11	13	13	9	10	10	13	9	10	10	14	8
ATP8_TCOFFEETC_NOISY_DNA_UB	6	14	13	13	12	10	13	12	10	12	6	14	13	14	12	11	13	13	11	14	13	13	11	11	13	13	13	12	12	8	9	7	13	11	13	12	7	13	13	13	12	12	13	12	11	11	12	12	11
ATP8_TCOFFEETC_NOISY_RYt_UB	7	14	12	14	13	8	14	10	11	13	7	14	11	13	13	11	12	11	10	13	12	11	10	10	13	13	13	10	9	7	6	7	13	11	13	10	6	11	13	13	10	12	11	12	11	9	10	13	9
ATP8_TCOFFEETC_PSARALIGN_DEG_UB	11	13	12	14	13	12	10	8	9	13	11	13	11	15	13	11	12	15	10	13	11	15	10	13	12	13	13	11	12	10	11	13	12	11	13	11	12	11	13	13	11	11	15	14	11	13	14	14	5
ATP8_TCOFFEETC_PSARALIGN_DNA_UB	11	14	9	14	16	11	12	0	7	16	10	14	7	12	15	8	12	12	7	14	12	12	7	13	14	13	13	14	10	10	9	13	14	10	13	14	12	13	13	13	14	9	12	13	10	11	12	12	10
ATP8_TCOFFEETC_PSARALIGN_RYt_UB	11	14	9	12	15	11	12	5	6	15	10	14	7	12	14	6	11	13	5	13	10	13	5	12	14	12	12	13	10	8	9	12	14	8	12	13	11	13	12	12	13	7	13	10	8	13	13	10	10
ATP8_TCOFFEETC_TCSFMf_DEG_UB	9	13	13	14	12	12	10	9	10	12	9	13	12	15	12	12	12	15	11	13	11	15	11	12	12	13	13	10	12	8	9	11	12	12	13	10	10	10	13	13	10	12	15	14	12	12	14	14	4
ATP8_TCOFFEETC_TCSFMf_DNA_UB	14	13	11	9	15	11	14	12	12	15	13	13	8	7	14	11	13	11	11	14	13	11	11	13	11	7	6	13	9	12	11	13	11	12	6	13	13	13	7	6	13	11	8	1	12	12	12	12	14
ATP8_TCOFFEETC_TCSFMf_RYt_UB	11	14	9	12	15	11	12	5	6	15	10	14	7	12	14	6	11	13	5	13	10	13	5	12	14	12	12	13	10	8	9	12	14	8	12	13	11	13	12	12	13	7	13	10	8	13	13	10	10
ATP8_TCOFFEETC_TCSFMw_DEG_UB	12	14	8	13	16	13	11	5	7	16	11	14	7	11	15	8	13	12	8	15	12	12	8	14	14	9	11	15	11	12	11	13	14	9	11	15	13	14	9	11	15	8	12	12	9	9	12	12	11
ATP8_TCOFFEETC_TCSFMw_DNA_UB	13	13	12	9	14	11	14	12	12	14	12	13	11	7	13	10	13	10	10	14	13	10	10	13	13	8	8	13	11	11	10	12	13	11	8	13	12	13	8	8	13	11	7	6	10	12	12	12	14
ATP8_TCOFFEETC_TCSFMw_RYt_UB	14	13	11	9	15	11	14	12	12	15	13	13	8	7	14	11	13	11	11	14	13	11	11	13	11	7	6	13	9	12	11	13	11	12	6	13	13	13	7	6	13	11	8	1	12	12	12	12	14
ATP8_TCOFFEETC_TCSOGw_DEG_UB	12	15	9	14	16	13	13	5	8	16	11	15	8	12	15	9	13	12	9	15	13	12	9	14	15	14	14	15	11	12	11	13	15	10	14	15	13	15	14	14	15	9	12	13	9	12	12	13	12
ATP8_TCOFFEETC_TCSOGw_DNA_UB	12	14	12	14	16	12	12	7	9	16	10	14	11	12	15	12	13	12	12	15	13	12	12	13	14	13	13	15	12	13	12	12	14	13	13	15	12	14	13	13	15	12	12	13	11	8	8	12	12
ATP8_TCOFFEETC_TCSOGw_RYt_UB	11	14	9	14	16	12	12	3	6	16	9	14	8	12	15	9	13	12	9	15	13	12	9	14	14	13	13	15	11	12	11	13	14	10	13	15	13	14	13	13	15	9	12	13	8	11	12	13	11
ATP8_TCOFFEETC_TCSf_DEG_UB	12	12	15	13	10	10	9	11	12	10	12	12	14	14	10	14	12	15	13	12	12	15	13	10	11	12	12	7	14	11	12	13	11	14	12	7	12	9	12	12	7	14	15	13	14	13	15	12	7
ATP8_TCOFFEETC_TCSf_DNA_UB	14	13	11	9	15	11	14	12	12	15	13	13	8	7	14	11	13	11	11	14	13	11	11	13	11	7	6	13	9	12	11	13	11	12	6	13	13	13	7	6	13	11	8	1	12	12	12	12	14
ATP8_TCOFFEETC_TCSf_RYt_UB	12	15	8	13	16	12	13	4	7	16	11	15	6	11	15	7	12	12	6	14	11	12	6	13	15	13	13	14	9	9	8	13	15	9	13	14	12	14	13	13	14	8	12	11	9	12	12	11	11
ATP8_TCOFFEETC_TCSw_DEG_UB	13	13	13	11	15	11	15	12	13	15	12	13	12	9	14	11	13	4	11	14	14	4	11	11	14	10	10	13	12	12	11	9	14	8	10	13	10	14	10	10	13	7	0	9	10	10	8	13	14
ATP8_TCOFFEETC_TCSw_DNA_UB	13	13	13	11	15	11	15	12	13	15	12	13	12	9	14	11	13	4	11	14	14	4	11	11	14	10	10	13	12	12	11	9	14	8	10	13	10	14	10	10	13	7	0	9	10	10	8	13	14
ATP8_TCOFFEETC_TCSw_RYt_UB	13	14	13	11	15	12	15	12	13	15	12	14	12	9	14	11	13	10	11	14	14	10	11	13	14	10	10	14	11	11	10	12	14	12	10	14	12	14	10	10	14	12	6	8	11	12	12	13	14
ATP8_TCOFFEETC_TRIMALA_CDN_UB	12	11	14	13	14	4	12	12	11	14	10	11	13	12	13	12	12	9	12	13	14	9	12	10	11	12	12	10	13	13	13	11	11	12	12	10	11	11	12	12	10	10	11	11	10	13	11	11	14
ATP8_TCOFFEETC_TRIMALA_DEG_UB	13	7	15	13	13	8	4	11	12	13	13	7	14	14	13	14	10	13	13	13	12	13	13	13	7	12	12	10	14	13	14	14	6	14	12	10	13	3	12	12	10	14	15	13	14	14	15	14	7
ATP8_TCOFFEETC_TRIMALA_DNA_UB	11	14	9	14	16	11	12	0	7	16	10	14	7	12	15	8	12	12	7	14	12	12	7	13	14	13	13	14	10	10	9	13	14	10	13	14	12	13	13	13	14	9	12	13	10	11	12	12	10
ATP8_TCOFFEETC_TRIMALA_RYt_UB	14	13	11	9	15	11	14	12	12	15	13	13	8	7	14	11	13	11	11	14	13	11	11	13	11	7	6	13	9	12	11	13	11	12	6	13	13	13	7	6	13	11	8	1	12	12	12	12	14
ATP8_TCOFFEETC_TRIMALA_2AA_UB	10	14	16	14	5	12	13	16	13	0	10	14	16	15	4	13	13	15	13	15	13	15	13	13	13	14	14	9	16	13	14	13	13	14	14	9	13	13	14	14	9	15	15	14	14	15	16	14	12
ATP8_TCOFFEETC_TRIMALG_CDN_UB	12	11	14	13	14	4	12	12	11	14	10	11	13	12	13	12	12	9	12	13	14	9	12	10	11	12	12	10	13	13	13	11	11	12	12	10	11	11	12	12	10	10	11	11	10	13	11	11	14
ATP8_TCOFFEETC_TRIMALG_DEG_UB	13	7	15	13	13	8	4	11	12	13	13	7	14	14	13	14	10	13	13	13	12	13	13	13	7	12	12	10	14	13	14	14	6	14	12	10	13	3	12	12	10	14	15	13	14	14	15	14	7
ATP8_TCOFFEETC_TRIMALG_DNA_UB	14	13	11	9	15	11	14	12	12	15	13	13	8	7	14	11	13	11	11	14	13	11	11	13	11	7	6	13	9	12	11	13	11	12	6	13	13	13	7	6	13	11	8	1	12	12	12	12	14
ATP8_TCOFFEETC_TRIMALG_RYt_UB	14	13	11	9	15	11	14	12	12	15	13	13	8	7	14	11	13	11	11	14	13	11	11	13	11	7	6	13	9	12	11	13	11	12	6	13	13	13	7	6	13	11	8	1	12	12	12	12	14
ATP8_TCOFFEETC_TRIMALG_2AA_UB	13	13	16	14	10	10	13	16	14	9	13	13	16	15	9	14	14	15	14	12	14	15	14	10	12	13	13	6	15	13	14	13	12	14	13	6	13	12	13	13	6	13	15	13	14	14	14	12	12
ATP8_TCOFFEETC_TRIMALP_DEG_UB	12	15	12	15	14	13	16	11	10	13	11	15	11	14	13	8	12	12	8	15	13	12	8	14	15	14	14	15	13	12	12	12	15	10	14	15	12	15	14	14	15	10	12	13	9	13	13	14	14
ATP8_TCOFFEETC_TRIMALP_DNA_UB	14	13	14	10	14	11	15	14	13	14	13	13	13	9	13	11	14	8	11	15	14	8	11	13	14	9	9	13	14	13	13	11	14	9	9	13	12	14	9	9	13	8	5	8	9	12	11	13	15
ATP8_TCOFFEETC_TRIMALP_RYt_UB	14	14	14	10	14	11	15	14	13	14	13	14	13	9	13	11	14	9	11	15	14	9	11	12	13	8	8	13	14	13	13	10	13	8	8	13	11	14	8	8	13	9	6	8	8	11	10	13	15
ATP8_TCOFFEETC_TRIMALS_DEG_UB	12	15	12	15	14	13	16	11	10	13	11	15	11	14	13	8	12	12	8	15	13	12	8	14	15	14	14	15	13	12	12	12	15	10	14	15	12	15	14	14	15	10	12	13	9	13	13	14	14
ATP8_TCOFFEETC_TRIMALS_DNA_UB	14	13	14	10	14	11	15	14	13	14	13	13	13	9	13	11	14	8	11	15	14	8	11	13	14	9	9	13	14	13	13	11	14	9	9	13	12	14	9	9	13	8	5	8	9	12	11	13	15
ATP8_TCOFFEETC_TRIMALS_RYt_UB	14	14	14	10	14	11	15	14	13	14	13	14	13	9	13	11	14	9	11	15	14	9	11	12	13	8	8	13	14	13	13	10	13	8	8	13	11	14	8	8	13	9	6	8	8	11	10	13	15
ATP8_TCOFFEETC_TRIMAL_DEG_UB	9	13	13	14	12	12	10	9	10	12	9	13	12	15	12	12	12	15	11	13	11	15	11	12	12	13	13	10	12	8	9	11	12	12	13	10	10	10	13	13	10	12	15	14	12	12	14	14	4
ATP8_TCOFFEETC_TRIMAL_DNA_UB	14	13	11	9	15	11	14	12	12	15	13	13	8	7	14	11	13	11	11	14	13	11	11	13	12	8	7	13	9	12	11	13	12	12	7	13	13	13	8	7	13	11	8	2	12	12	12	12	14
ATP8_TCOFFEETC_TRIMAL_RYt_UB	11	14	12	12	15	11	12	8	9	15	10	14	10	12	14	9	11	13	8	13	10	13	8	11	14	12	12	13	11	8	9	10	14	11	12	13	9	13	12	12	13	10	13	10	11	12	11	9	10
ATP8_TCOFFEE_GBLOCKSC_DEG_UB	14	9	14	13	15	11	12	12	12	15	13	9	13	13	14	9	11	10	11	13	13	10	11	12	11	12	12	13	14	13	14	12	11	11	12	13	12	11	12	12	13	9	11	12	12	13	13	11	12
ATP8_TCOFFEE_GBLOCKSC_DNA_UB	13	13	14	11	15	11	15	13	13	15	12	13	13	10	14	11	13	5	11	14	14	5	11	11	14	10	10	13	13	12	12	9	14	8	10	13	10	14	10	10	13	7	1	9	10	11	9	13	14
ATP8_TCOFFEE_GBLOCKSC_RYt_UB	12	14	13	11	15	10	15	11	11	15	10	14	12	9	14	11	13	8	11	14	14	8	11	12	14	10	10	13	12	12	11	11	14	11	10	13	11	14	10	10	13	11	4	9	9	12	11	13	14
ATP8_TCOFFEE_GBLOCKS_DEG_UB	14	9	15	13	15	11	12	13	13	15	13	9	14	13	14	12	10	11	12	14	14	11	12	13	10	12	12	14	14	13	14	13	11	13	12	14	13	11	12	12	14	11	12	12	13	13	14	13	13
ATP8_TCOFFEE_GBLOCKS_DNA_UB	13	13	14	11	15	11	15	13	13	15	12	13	13	10	14	11	13	5	11	14	14	5	11	11	14	10	10	13	13	12	12	9	14	8	10	13	10	14	10	10	13	7	1	9	10	11	9	13	14
ATP8_TCOFFEE_GBLOCKS_RYt_UB	12	14	13	11	15	10	15	11	11	15	10	14	12	9	14	11	13	9	10	14	14	9	10	12	14	10	10	13	12	12	11	11	14	11	10	13	11	14	10	10	13	11	5	9	10	12	11	13	14
ATP8_TCOFFEE_MAXALIGN_DEG_UB	9	13	13	14	12	12	10	9	10	12	9	13	12	15	12	12	12	15	11	13	11	15	11	12	12	13	13	10	12	8	9	11	12	12	13	10	10	10	13	13	10	12	15	14	12	12	14	14	4
ATP8_TCOFFEE_MAXALIGN_DNA_UB	11	14	9	14	16	11	12	0	7	16	10	14	7	12	15	8	12	12	7	14	12	12	7	13	14	13	13	14	10	10	9	13	14	10	13	14	12	13	13	13	14	9	12	13	10	11	12	12	10
ATP8_TCOFFEE_MAXALIGN_RYt_UB	13	12	12	8	14	10	13	13	11	14	12	12	10	8	13	10	12	12	10	13	12	12	10	12	10	6	5	12	9	11	12	12	10	11	5	12	12	12	6	5	12	10	9	1	11	13	13	11	13
ATP8_TCOFFEE_NOISY_DEG_UB	6	14	11	14	13	7	14	9	10	13	6	14	10	13	13	10	12	10	9	13	12	10	9	10	13	13	13	9	9	7	6	7	13	9	13	9	6	11	13	13	9	10	10	13	9	10	10	14	8
ATP8_TCOFFEE_NOISY_DNA_UB	6	14	13	13	12	9	13	12	10	12	6	14	13	14	12	11	13	12	11	14	13	12	11	10	13	13	13	11	13	9	10	6	13	10	13	11	6	13	13	13	11	11	12	13	10	11	11	12	11
ATP8_TCOFFEE_NOISY_RYt_UB	7	14	12	14	13	8	14	10	11	13	7	14	11	13	13	11	12	11	10	13	12	11	10	10	13	13	13	10	9	7	6	7	13	11	13	10	6	11	13	13	10	12	11	12	11	9	10	13	9
ATP8_TCOFFEE_PSARALIGN_DEG_UB	10	13	12	14	12	12	10	8	9	12	10	13	11	15	12	11	12	15	10	13	11	15	10	12	12	13	13	10	12	9	10	12	12	11	13	10	11	11	13	13	10	11	15	14	11	12	14	14	6
ATP8_TCOFFEE_PSARALIGN_DNA_UB	11	14	9	14	16	11	12	0	7	16	10	14	7	12	15	8	12	12	7	14	12	12	7	13	14	13	13	14	10	10	9	13	14	10	13	14	12	13	13	13	14	9	12	13	10	11	12	12	10
ATP8_TCOFFEE_PSARALIGN_RYt_UB	13	12	12	8	14	10	13	13	11	14	12	12	10	8	13	10	12	12	10	13	12	12	10	12	10	6	5	12	9	11	12	12	10	11	5	12	12	12	6	5	12	10	9	1	11	13	13	11	13
ATP8_TCOFFEE_TCSFMf_DEG_UB	9	13	13	14	12	12	10	9	10	12	9	13	12	15	12	12	12	15	11	13	11	15	11	12	12	13	13	10	12	8	9	11	12	12	13	10	10	10	13	13	10	12	15	14	12	12	14	14	4
ATP8_TCOFFEE_TCSFMf_DNA_UB	13	12	12	9	14	10	14	12	12	14	12	12	11	7	13	10	13	5	10	14	13	5	10	11	13	8	8	12	12	12	11	9	13	7	8	12	10	13	8	8	12	6	2	7	9	10	8	12	14
ATP8_TCOFFEE_TCSFMf_RYt_UB	11	14	9	12	15	11	12	5	6	15	10	14	7	12	14	6	11	13	5	13	10	13	5	12	14	12	12	13	10	8	9	12	14	8	12	13	11	13	12	12	13	7	13	10	8	13	13	10	10
ATP8_TCOFFEE_TCSFMw_DEG_UB	12	14	8	13	16	13	11	5	7	16	11	14	7	11	15	8	13	12	8	15	12	12	8	14	14	9	11	15	11	12	11	13	14	9	11	15	13	14	9	11	15	8	12	12	9	9	12	12	11
ATP8_TCOFFEE_TCSFMw_DNA_UB	13	12	12	9	14	10	14	12	12	14	12	12	11	7	13	10	13	5	10	14	13	5	10	11	13	8	8	12	12	12	11	9	13	7	8	12	10	13	8	8	12	6	2	7	9	10	8	12	14
ATP8_TCOFFEE_TCSFMw_RYt_UB	14	13	11	9	15	11	14	12	12	15	13	13	8	7	14	11	13	11	11	14	13	11	11	13	11	7	6	13	9	12	11	13	11	12	6	13	13	13	7	6	13	11	8	1	12	12	12	12	14
ATP8_TCOFFEE_TCSOGw_DEG_UB	12	15	9	14	16	13	13	5	8	16	11	15	8	12	15	9	13	12	9	15	13	12	9	14	15	14	14	15	11	12	11	13	15	10	14	15	13	15	14	14	15	9	12	13	9	12	12	13	12
ATP8_TCOFFEE_TCSOGw_DNA_UB	12	14	12	14	16	12	12	7	9	16	10	14	11	12	15	12	13	12	12	15	13	12	12	13	14	13	13	15	12	13	12	12	14	13	13	15	12	14	13	13	15	12	12	13	11	8	8	12	12
ATP8_TCOFFEE_TCSOGw_RYt_UB	11	14	9	14	16	12	12	3	6	16	9	14	8	12	15	9	13	12	9	15	13	12	9	14	14	13	13	15	11	12	11	13	14	10	13	15	13	14	13	13	15	9	12	13	8	11	12	13	11
ATP8_TCOFFEE_TCSf_DEG_UB	9	13	13	14	12	12	10	9	10	12	9	13	12	15	12	12	12	15	11	13	11	15	11	12	12	13	13	10	12	8	9	11	12	12	13	10	10	10	13	13	10	12	15	14	12	12	14	14	4
ATP8_TCOFFEE_TCSf_DNA_UB	13	12	12	9	14	10	14	12	12	14	12	12	11	7	13	10	13	5	10	14	13	5	10	11	13	8	8	12	12	12	11	9	13	7	8	12	10	13	8	8	12	6	2	7	9	10	8	12	14
ATP8_TCOFFEE_TCSf_RYt_UB	12	15	8	13	16	12	13	4	7	16	11	15	6	11	15	7	12	12	6	14	11	12	6	13	15	13	13	14	9	9	8	13	15	9	13	14	12	14	13	13	14	8	12	11	9	12	12	11	11
ATP8_TCOFFEE_TCSw_DEG_UB	13	13	13	11	15	11	15	12	13	15	12	13	12	9	14	11	13	4	11	14	14	4	11	11	14	10	10	13	12	12	11	9	14	8	10	13	10	14	10	10	13	7	0	9	10	10	8	13	14
ATP8_TCOFFEE_TCSw_DNA_UB	13	13	13	11	15	11	15	12	13	15	12	13	12	9	14	11	13	4	11	14	14	4	11	11	14	10	10	13	12	12	11	9	14	8	10	13	10	14	10	10	13	7	0	9	10	10	8	13	14
ATP8_TCOFFEE_TCSw_RYt_UB	13	14	13	11	15	12	15	12	13	15	12	14	12	9	14	11	13	10	11	14	14	10	11	13	14	10	10	14	11	11	10	12	14	12	10	14	12	14	10	10	14	12	6	8	11	12	12	13	14
ATP8_TCOFFEE_TRIMALA_CDN_UB	12	11	14	13	14	4	12	12	11	14	10	11	13	12	13	12	12	9	12	13	14	9	12	10	11	12	12	10	13	13	13	11	11	12	12	10	11	11	12	12	10	10	11	11	10	13	11	11	14
ATP8_TCOFFEE_TRIMALA_DEG_UB	13	7	15	13	13	8	4	11	12	13	13	7	14	14	13	14	10	13	13	13	12	13	13	13	7	12	12	10	14	13	14	14	6	14	12	10	13	3	12	12	10	14	15	13	14	14	15	14	7
ATP8_TCOFFEE_TRIMALA_DNA_UB	14	13	11	9	15	11	14	12	12	15	13	13	8	7	14	11	13	11	11	14	13	11	11	13	11	7	6	13	9	12	11	13	11	12	6	13	13	13	7	6	13	11	8	1	12	12	12	12	14
ATP8_TCOFFEE_TRIMALA_RYt_UB	14	13	11	9	15	11	14	12	12	15	13	13	8	7	14	11	13	11	11	14	13	11	11	13	11	7	6	13	9	12	11	13	11	12	6	13	13	13	7	6	13	11	8	1	12	12	12	12	14
ATP8_TCOFFEE_TRIMALA_2AA_UB	10	14	16	14	5	12	13	16	13	0	10	14	16	15	4	13	13	15	13	15	13	15	13	13	13	14	14	9	16	13	14	13	13	14	14	9	13	13	14	14	9	15	15	14	14	15	16	14	12
ATP8_TCOFFEE_TRIMALG_CDN_UB	8	14	12	14	15	11	12	7	8	15	6	14	11	13	14	11	13	13	11	15	13	13	11	13	14	13	13	14	12	10	10	10	14	12	13	14	10	14	13	13	14	11	13	13	10	11	13	13	10
ATP8_TCOFFEE_TRIMALG_DEG_UB	13	7	15	13	13	8	4	11	12	13	13	7	14	14	13	14	10	13	13	13	12	13	13	13	7	12	12	10	14	13	14	14	6	14	12	10	13	3	12	12	10	14	15	13	14	14	15	14	7
ATP8_TCOFFEE_TRIMALG_DNA_UB	13	12	12	9	14	10	14	12	12	14	12	12	11	7	13	10	13	5	10	14	13	5	10	11	13	8	8	12	12	12	11	9	13	7	8	12	10	13	8	8	12	6	2	7	9	10	8	12	14
ATP8_TCOFFEE_TRIMALG_RYt_UB	14	13	11	9	15	11	14	12	12	15	13	13	8	7	14	11	13	11	11	14	13	11	11	13	11	7	6	13	9	12	11	13	11	12	6	13	13	13	7	6	13	11	8	1	12	12	12	12	14
ATP8_TCOFFEE_TRIMALG_2AA_UB	12	12	15	13	9	9	9	11	12	8	12	12	14	14	8	14	12	15	13	13	12	15	13	11	11	12	12	6	14	12	13	13	11	14	12	6	12	8	12	12	6	14	15	13	14	13	15	13	5
ATP8_TCOFFEE_TRIMALP_DEG_UB	12	15	12	15	14	13	16	11	10	13	11	15	11	14	13	8	12	12	8	15	13	12	8	14	15	14	14	15	13	12	12	12	15	10	14	15	12	15	14	14	15	10	12	13	9	13	13	14	14
ATP8_TCOFFEE_TRIMALP_DNA_UB	14	13	14	10	14	11	15	14	13	14	13	13	13	9	13	11	14	8	11	15	14	8	11	13	14	9	9	13	14	13	13	11	14	9	9	13	12	14	9	9	13	8	5	8	9	12	11	13	15
ATP8_TCOFFEE_TRIMALP_RYt_UB	14	14	14	10	14	11	15	14	13	14	13	14	13	9	13	11	14	9	11	15	14	9	11	12	13	8	8	13	14	13	13	10	13	8	8	13	11	14	8	8	13	9	6	8	8	11	10	13	15
ATP8_TCOFFEE_TRIMALS_DEG_UB	12	15	12	15	14	13	16	11	10	13	11	15	11	14	13	8	12	12	8	15	13	12	8	14	15	14	14	15	13	12	12	12	15	10	14	15	12	15	14	14	15	10	12	13	9	13	13	14	14
ATP8_TCOFFEE_TRIMALS_DNA_UB	14	13	14	10	14	11	15	14	13	14	13	13	13	9	13	11	14	8	11	15	14	8	11	13	14	9	9	13	14	13	13	11	14	9	9	13	12	14	9	9	13	8	5	8	9	12	11	13	15
ATP8_TCOFFEE_TRIMALS_RYt_UB	14	14	14	10	14	11	15	14	13	14	13	14	13	9	13	11	14	9	11	15	14	9	11	12	13	8	8	13	14	13	13	10	13	8	8	13	11	14	8	8	13	9	6	8	8	11	10	13	15
ATP8_TCOFFEE_TRIMAL_DEG_UB	9	13	13	14	12	12	10	9	10	12	9	13	12	15	12	12	12	15	11	13	11	15	11	12	12	13	13	10	12	8	9	11	12	12	13	10	10	10	13	13	10	12	15	14	12	12	14	14	4
ATP8_TCOFFEE_TRIMAL_DNA_UB	11	14	9	14	16	11	12	0	7	16	10	14	7	12	15	8	12	12	7	14	12	12	7	13	14	13	13	14	10	10	9	13	14	10	13	14	12	13	13	13	14	9	12	13	10	11	12	12	10
ATP8_TCOFFEE_TRIMAL_RYt_UB	11	14	9	12	15	11	12	5	6	15	10	14	7	12	14	6	11	13	5	13	10	13	5	12	14	12	12	13	10	8	9	12	14	8	12	13	11	13	12	12	13	7	13	10	8	13	13	10	10
[truncated: 924 more columns]

## Sheet: COX1_TREECMP_RC_REPORT
Robinson-Foulds_Cluster for COX1	COX1_ALL_MERGEALIGN_DEG_UB	COX1_ALL_MERGEALIGN_DNA_UB	COX1_ALL_MERGEALIGN_RYt_UB	COX1_ALL_TRIMALC_DEG_UB	COX1_ALL_TRIMALC_DNA_UB	COX1_ALL_TRIMALC_RYt_UB	COX1_ALL_WEAVEALIGN_DEG_UB	COX1_ALL_WEAVEALIGN_DNA_UB	COX1_ALL_WEAVEALIGN_RYt_UB	COX1_CLUSTALO_GBLOCKSC_DEG_UB	COX1_CLUSTALO_GBLOCKSC_DNA_UB	COX1_CLUSTALO_GBLOCKSC_RYt_UB	COX1_CLUSTALO_GBLOCKS_DEG_UB	COX1_CLUSTALO_GBLOCKS_DNA_UB	COX1_CLUSTALO_GBLOCKS_RYt_UB	COX1_CLUSTALO_MAXALIGN_DEG_UB	COX1_CLUSTALO_MAXALIGN_DNA_UB	COX1_CLUSTALO_MAXALIGN_RYt_UB	COX1_CLUSTALO_NOISY_DEG_UB	COX1_CLUSTALO_NOISY_DNA_UB	COX1_CLUSTALO_NOISY_RYt_UB	COX1_CLUSTALO_PSARALIGN_DEG_UB	COX1_CLUSTALO_PSARALIGN_DNA_UB	COX1_CLUSTALO_PSARALIGN_RYt_UB	COX1_CLUSTALO_TCSFMf_DEG_UB	COX1_CLUSTALO_TCSFMf_DNA_UB	COX1_CLUSTALO_TCSFMf_RYt_UB	COX1_CLUSTALO_TCSFMw_DEG_UB	COX1_CLUSTALO_TCSFMw_DNA_UB	COX1_CLUSTALO_TCSFMw_RYt_UB	COX1_CLUSTALO_TCSOGw_DEG_UB	COX1_CLUSTALO_TCSOGw_DNA_UB	COX1_CLUSTALO_TCSOGw_RYt_UB	COX1_CLUSTALO_TCSf_DEG_UB	COX1_CLUSTALO_TCSf_DNA_UB	COX1_CLUSTALO_TCSf_RYt_UB	COX1_CLUSTALO_TCSw_DEG_UB	COX1_CLUSTALO_TCSw_DNA_UB	COX1_CLUSTALO_TCSw_RYt_UB	COX1_CLUSTALO_TRIMALA_CDN_UB	COX1_CLUSTALO_TRIMALA_DEG_UB	COX1_CLUSTALO_TRIMALA_DNA_UB	COX1_CLUSTALO_TRIMALA_RYt_UB	COX1_CLUSTALO_TRIMALA_2AA_UB	COX1_CLUSTALO_TRIMALG_CDN_UB	COX1_CLUSTALO_TRIMALG_DEG_UB	COX1_CLUSTALO_TRIMALG_DNA_UB	COX1_CLUSTALO_TRIMALG_RYt_UB	COX1_CLUSTALO_TRIMALG_2AA_UB
COX1_ALL_MERGEALIGN_DEG_UB	-	-	-	-	-	-	-	-	-	-	-	-	-	-	-	-	-	-	-	-	-	-	-	-	-	-	-	-	-	-	-	-	-	-	-	-	-	-	-	-	-	-	-	-	-	-	-	-	-
COX1_ALL_MERGEALIGN_DNA_UB	7	-	-	-	-	-	-	-	-	-	-	-	-	-	-	-	-	-	-	-	-	-	-	-	-	-	-	-	-	-	-	-	-	-	-	-	-	-	-	-	-	-	-	-	-	-	-	-	-
COX1_ALL_MERGEALIGN_RYt_UB	7	0	-	-	-	-	-	-	-	-	-	-	-	-	-	-	-	-	-	-	-	-	-	-	-	-	-	-	-	-	-	-	-	-	-	-	-	-	-	-	-	-	-	-	-	-	-	-	-
COX1_ALL_TRIMALC_DEG_UB	3	9	9	-	-	-	-	-	-	-	-	-	-	-	-	-	-	-	-	-	-	-	-	-	-	-	-	-	-	-	-	-	-	-	-	-	-	-	-	-	-	-	-	-	-	-	-	-	-
COX1_ALL_TRIMALC_DNA_UB	0	7	7	3	-	-	-	-	-	-	-	-	-	-	-	-	-	-	-	-	-	-	-	-	-	-	-	-	-	-	-	-	-	-	-	-	-	-	-	-	-	-	-	-	-	-	-	-	-
COX1_ALL_TRIMALC_RYt_UB	3	9	9	2	3	-	-	-	-	-	-	-	-	-	-	-	-	-	-	-	-	-	-	-	-	-	-	-	-	-	-	-	-	-	-	-	-	-	-	-	-	-	-	-	-	-	-	-	-
COX1_ALL_WEAVEALIGN_DEG_UB	0	7	7	3	0	3	-	-	-	-	-	-	-	-	-	-	-	-	-	-	-	-	-	-	-	-	-	-	-	-	-	-	-	-	-	-	-	-	-	-	-	-	-	-	-	-	-	-	-
COX1_ALL_WEAVEALIGN_DNA_UB	0	7	7	3	0	3	0	-	-	-	-	-	-	-	-	-	-	-	-	-	-	-	-	-	-	-	-	-	-	-	-	-	-	-	-	-	-	-	-	-	-	-	-	-	-	-	-	-	-
COX1_ALL_WEAVEALIGN_RYt_UB	0	7	7	3	0	3	0	0	-	-	-	-	-	-	-	-	-	-	-	-	-	-	-	-	-	-	-	-	-	-	-	-	-	-	-	-	-	-	-	-	-	-	-	-	-	-	-	-	-
COX1_CLUSTALO_GBLOCKSC_DEG_UB	0	7	7	3	0	3	0	0	0	-	-	-	-	-	-	-	-	-	-	-	-	-	-	-	-	-	-	-	-	-	-	-	-	-	-	-	-	-	-	-	-	-	-	-	-	-	-	-	-
COX1_CLUSTALO_GBLOCKSC_DNA_UB	1	8	8	4	1	4	1	1	1	1	-	-	-	-	-	-	-	-	-	-	-	-	-	-	-	-	-	-	-	-	-	-	-	-	-	-	-	-	-	-	-	-	-	-	-	-	-	-	-
COX1_CLUSTALO_GBLOCKSC_RYt_UB	0	7	7	3	0	3	0	0	0	0	1	-	-	-	-	-	-	-	-	-	-	-	-	-	-	-	-	-	-	-	-	-	-	-	-	-	-	-	-	-	-	-	-	-	-	-	-	-	-
COX1_CLUSTALO_GBLOCKS_DEG_UB	2	9	9	5	2	5	2	2	2	2	2	2	-	-	-	-	-	-	-	-	-	-	-	-	-	-	-	-	-	-	-	-	-	-	-	-	-	-	-	-	-	-	-	-	-	-	-	-	-
COX1_CLUSTALO_GBLOCKS_DNA_UB	1	8	8	4	1	4	1	1	1	1	0	1	2	-	-	-	-	-	-	-	-	-	-	-	-	-	-	-	-	-	-	-	-	-	-	-	-	-	-	-	-	-	-	-	-	-	-	-	-
COX1_CLUSTALO_GBLOCKS_RYt_UB	0	7	7	3	0	3	0	0	0	0	1	0	2	1	-	-	-	-	-	-	-	-	-	-	-	-	-	-	-	-	-	-	-	-	-	-	-	-	-	-	-	-	-	-	-	-	-	-	-
COX1_CLUSTALO_MAXALIGN_DEG_UB	0	7	7	3	0	3	0	0	0	0	1	0	2	1	0	-	-	-	-	-	-	-	-	-	-	-	-	-	-	-	-	-	-	-	-	-	-	-	-	-	-	-	-	-	-	-	-	-	-
COX1_CLUSTALO_MAXALIGN_DNA_UB	1	8	8	4	1	4	1	1	1	1	0	1	2	0	1	1	-	-	-	-	-	-	-	-	-	-	-	-	-	-	-	-	-	-	-	-	-	-	-	-	-	-	-	-	-	-	-	-	-
COX1_CLUSTALO_MAXALIGN_RYt_UB	0	7	7	3	0	3	0	0	0	0	1	0	2	1	0	0	1	-	-	-	-	-	-	-	-	-	-	-	-	-	-	-	-	-	-	-	-	-	-	-	-	-	-	-	-	-	-	-	-
COX1_CLUSTALO_NOISY_DEG_UB	2	9	9	3	2	3	2	2	2	2	3	2	4	3	2	2	3	2	-	-	-	-	-	-	-	-	-	-	-	-	-	-	-	-	-	-	-	-	-	-	-	-	-	-	-	-	-	-	-
COX1_CLUSTALO_NOISY_DNA_UB	2	8	8	3	2	3	2	2	2	2	3	2	4	3	2	2	3	2	3	-	-	-	-	-	-	-	-	-	-	-	-	-	-	-	-	-	-	-	-	-	-	-	-	-	-	-	-	-	-
COX1_CLUSTALO_NOISY_RYt_UB	3	9	9	4	3	4	3	3	3	3	4	3	5	4	3	3	4	3	2	4	-	-	-	-	-	-	-	-	-	-	-	-	-	-	-	-	-	-	-	-	-	-	-	-	-	-	-	-	-
COX1_CLUSTALO_PSARALIGN_DEG_UB	0	7	7	3	0	3	0	0	0	0	1	0	2	1	0	0	1	0	2	2	3	-	-	-	-	-	-	-	-	-	-	-	-	-	-	-	-	-	-	-	-	-	-	-	-	-	-	-	-
COX1_CLUSTALO_PSARALIGN_DNA_UB	1	8	8	4	1	4	1	1	1	1	0	1	2	0	1	1	0	1	3	3	4	1	-	-	-	-	-	-	-	-	-	-	-	-	-	-	-	-	-	-	-	-	-	-	-	-	-	-	-
COX1_CLUSTALO_PSARALIGN_RYt_UB	0	7	7	3	0	3	0	0	0	0	1	0	2	1	0	0	1	0	2	2	3	0	1	-	-	-	-	-	-	-	-	-	-	-	-	-	-	-	-	-	-	-	-	-	-	-	-	-	-
COX1_CLUSTALO_TCSFMf_DEG_UB	0	7	7	3	0	3	0	0	0	0	1	0	2	1	0	0	1	0	2	2	3	0	1	0	-	-	-	-	-	-	-	-	-	-	-	-	-	-	-	-	-	-	-	-	-	-	-	-	-
COX1_CLUSTALO_TCSFMf_DNA_UB	1	8	8	4	1	4	1	1	1	1	0	1	2	0	1	1	0	1	3	3	4	1	0	1	1	-	-	-	-	-	-	-	-	-	-	-	-	-	-	-	-	-	-	-	-	-	-	-	-
COX1_CLUSTALO_TCSFMf_RYt_UB	0	7	7	3	0	3	0	0	0	0	1	0	2	1	0	0	1	0	2	2	3	0	1	0	0	1	-	-	-	-	-	-	-	-	-	-	-	-	-	-	-	-	-	-	-	-	-	-	-
COX1_CLUSTALO_TCSFMw_DEG_UB	1	8	8	4	1	4	1	1	1	1	0	1	2	0	1	1	0	1	3	3	4	1	0	1	1	0	1	-	-	-	-	-	-	-	-	-	-	-	-	-	-	-	-	-	-	-	-	-	-
COX1_CLUSTALO_TCSFMw_DNA_UB	1	8	8	4	1	4	1	1	1	1	0	1	2	0	1	1	0	1	3	3	4	1	0	1	1	0	1	0	-	-	-	-	-	-	-	-	-	-	-	-	-	-	-	-	-	-	-	-	-
COX1_CLUSTALO_TCSFMw_RYt_UB	1	8	8	4	1	4	1	1	1	1	0	1	2	0	1	1	0	1	3	3	4	1	0	1	1	0	1	0	0	-	-	-	-	-	-	-	-	-	-	-	-	-	-	-	-	-	-	-	-
COX1_CLUSTALO_TCSOGw_DEG_UB	4	10	10	4	4	5	4	4	4	4	4	4	2	4	4	4	4	4	5	4	6	4	4	4	4	4	4	4	4	4	-	-	-	-	-	-	-	-	-	-	-	-	-	-	-	-	-	-	-
COX1_CLUSTALO_TCSOGw_DNA_UB	2	8	8	5	2	5	2	2	2	2	2	2	2	2	2	2	2	2	4	4	5	2	2	2	2	2	2	2	2	2	4	-	-	-	-	-	-	-	-	-	-	-	-	-	-	-	-	-	-
COX1_CLUSTALO_TCSOGw_RYt_UB	4	10	10	4	4	3	4	4	4	4	4	4	4	4	4	4	4	4	4	3	5	4	4	4	4	4	4	4	4	4	4	4	-	-	-	-	-	-	-	-	-	-	-	-	-	-	-	-	-
COX1_CLUSTALO_TCSf_DEG_UB	0	7	7	3	0	3	0	0	0	0	1	0	2	1	0	0	1	0	2	2	3	0	1	0	0	1	0	1	1	1	4	2	4	-	-	-	-	-	-	-	-	-	-	-	-	-	-	-	-
COX1_CLUSTALO_TCSf_DNA_UB	1	8	8	4	1	4	1	1	1	1	0	1	2	0	1	1	0	1	3	3	4	1	0	1	1	0	1	0	0	0	4	2	4	1	-	-	-	-	-	-	-	-	-	-	-	-	-	-	-
COX1_CLUSTALO_TCSf_RYt_UB	1	8	8	4	1	4	1	1	1	1	0	1	2	0	1	1	0	1	3	3	4	1	0	1	1	0	1	0	0	0	4	2	4	1	0	-	-	-	-	-	-	-	-	-	-	-	-	-	-
COX1_CLUSTALO_TCSw_DEG_UB	1	8	8	4	1	4	1	1	1	1	0	1	2	0	1	1	0	1	3	3	4	1	0	1	1	0	1	0	0	0	4	2	4	1	0	0	-	-	-	-	-	-	-	-	-	-	-	-	-
COX1_CLUSTALO_TCSw_DNA_UB	1	8	8	4	1	4	1	1	1	1	0	1	2	0	1	1	0	1	3	3	4	1	0	1	1	0	1	0	0	0	4	2	4	1	0	0	0	-	-	-	-	-	-	-	-	-	-	-	-
COX1_CLUSTALO_TCSw_RYt_UB	1	8	8	4	1	4	1	1	1	1	0	1	2	0	1	1	0	1	3	3	4	1	0	1	1	0	1	0	0	0	4	2	4	1	0	0	0	0	-	-	-	-	-	-	-	-	-	-	-
COX1_CLUSTALO_TRIMALA_CDN_UB	4	10	10	1	4	3	4	4	4	4	4	4	4	4	4	4	4	4	4	4	5	4	4	4	4	4	4	4	4	4	3	4	3	4	4	4	4	4	4	-	-	-	-	-	-	-	-	-	-
COX1_CLUSTALO_TRIMALA_DEG_UB	10	12	12	10	10	10	10	10	10	10	10	10	10	10	10	10	10	10	10	10	10	10	10	10	10	10	10	10	10	10	10	9	9	10	10	10	10	10	10	9	-	-	-	-	-	-	-	-	-
COX1_CLUSTALO_TRIMALA_DNA_UB	1	8	8	4	1	4	1	1	1	1	0	1	2	0	1	1	0	1	3	3	4	1	0	1	1	0	1	0	0	0	4	2	4	1	0	0	0	0	0	4	10	-	-	-	-	-	-	-	-
COX1_CLUSTALO_TRIMALA_RYt_UB	4	10	10	3	4	3	4	4	4	4	3	4	5	3	4	4	3	4	4	4	5	4	3	4	4	3	4	3	3	3	4	5	4	4	3	3	3	3	3	3	10	3	-	-	-	-	-	-	-
COX1_CLUSTALO_TRIMALA_2AA_UB	12	13	13	12	12	12	12	12	12	12	11	12	12	11	12	12	11	12	12	12	12	12	11	12	12	11	12	11	11	11	12	12	12	12	11	11	11	11	11	12	4	11	11	-	-	-	-	-	-
COX1_CLUSTALO_TRIMALG_CDN_UB	4	10	10	1	4	3	4	4	4	4	4	4	4	4	4	4	4	4	4	4	5	4	4	4	4	4	4	4	4	4	3	4	3	4	4	4	4	4	4	0	9	4	3	12	-	-	-	-	-
COX1_CLUSTALO_TRIMALG_DEG_UB	10	12	12	10	10	10	10	10	10	10	10	10	10	10	10	10	10	10	10	10	10	10	10	10	10	10	10	10	10	10	10	9	9	10	10	10	10	10	10	9	0	10	10	4	9	-	-	-	-
COX1_CLUSTALO_TRIMALG_DNA_UB	1	8	8	4	1	4	1	1	1	1	0	1	2	0	1	1	0	1	3	3	4	1	0	1	1	0	1	0	0	0	4	2	4	1	0	0	0	0	0	4	10	0	3	11	4	10	-	-	-
COX1_CLUSTALO_TRIMALG_RYt_UB	4	10	10	4	4	4	4	4	4	4	3	4	5	3	4	4	3	4	4	3	5	4	3	4	4	3	4	3	3	3	5	5	3	4	3	3	3	3	3	4	10	3	2	11	4	10	3	-	-
COX1_CLUSTALO_TRIMALG_2AA_UB	12	13	13	12	12	12	12	12	12	12	11	12	12	11	12	12	11	12	12	12	12	12	11	12	12	11	12	11	11	11	12	12	12	12	11	11	11	11	11	12	4	11	11	0	12	4	11	11	-
COX1_CLUSTALO_TRIMALP_DEG_UB	4	10	10	5	4	6	4	4	4	4	5	4	5	5	4	4	5	4	5	6	6	4	5	4	4	5	4	5	5	5	5	4	7	4	5	5	5	5	5	6	12	5	6	13	6	12	5	7	13
COX1_CLUSTALO_TRIMALP_DNA_UB	1	8	8	4	1	4	1	1	1	1	0	1	2	0	1	1	0	1	3	3	4	1	0	1	1	0	1	0	0	0	4	2	4	1	0	0	0	0	0	4	10	0	3	11	4	10	0	3	11
COX1_CLUSTALO_TRIMALP_RYt_UB	4	10	10	3	4	1	4	4	4	4	3	4	5	3	4	4	3	4	4	4	5	4	3	4	4	3	4	3	3	3	5	5	3	4	3	3	3	3	3	3	10	3	2	11	3	10	3	3	11
COX1_CLUSTALO_TRIMALS_DEG_UB	4	10	10	5	4	6	4	4	4	4	5	4	5	5	4	4	5	4	5	6	6	4	5	4	4	5	4	5	5	5	5	4	7	4	5	5	5	5	5	6	12	5	6	13	6	12	5	7	13
COX1_CLUSTALO_TRIMALS_DNA_UB	1	8	8	4	1	4	1	1	1	1	0	1	2	0	1	1	0	1	3	3	4	1	0	1	1	0	1	0	0	0	4	2	4	1	0	0	0	0	0	4	10	0	3	11	4	10	0	3	11
COX1_CLUSTALO_TRIMALS_RYt_UB	4	10	10	3	4	1	4	4	4	4	3	4	5	3	4	4	3	4	4	4	5	4	3	4	4	3	4	3	3	3	5	5	3	4	3	3	3	3	3	3	10	3	2	11	3	10	3	3	11
COX1_CLUSTALO_TRIMAL_DEG_UB	0	7	7	3	0	3	0	0	0	0	1	0	2	1	0	0	1	0	2	2	3	0	1	0	0	1	0	1	1	1	4	2	4	0	1	1	1	1	1	4	10	1	4	12	4	10	1	4	12
COX1_CLUSTALO_TRIMAL_DNA_UB	1	8	8	4	1	4	1	1	1	1	0	1	2	0	1	1	0	1	3	3	4	1	0	1	1	0	1	0	0	0	4	2	4	1	0	0	0	0	0	4	10	0	3	11	4	10	0	3	11
COX1_CLUSTALO_TRIMAL_RYt_UB	0	7	7	3	0	3	0	0	0	0	1	0	2	1	0	0	1	0	2	2	3	0	1	0	0	1	0	1	1	1	4	2	4	0	1	1	1	1	1	4	10	1	4	12	4	10	1	4	12
COX1_CLUSTALW_GBLOCKSC_DEG_UB	0	7	7	3	0	3	0	0	0	0	1	0	2	1	0	0	1	0	2	2	3	0	1	0	0	1	0	1	1	1	4	2	4	0	1	1	1	1	1	4	10	1	4	12	4	10	1	4	12
COX1_CLUSTALW_GBLOCKSC_DNA_UB	0	7	7	3	0	3	0	0	0	0	1	0	2	1	0	0	1	0	2	2	3	0	1	0	0	1	0	1	1	1	4	2	4	0	1	1	1	1	1	4	10	1	4	12	4	10	1	4	12
COX1_CLUSTALW_GBLOCKSC_RYt_UB	3	9	9	3	3	2	3	3	3	3	4	3	5	4	3	3	4	3	3	2	4	3	4	3	3	4	3	4	4	4	5	5	2	3	4	4	4	4	4	4	10	4	4	12	4	10	4	3	12
COX1_CLUSTALW_GBLOCKS_DEG_UB	2	9	9	3	2	4	2	2	2	2	1	2	3	1	2	2	1	2	3	4	4	2	1	2	2	1	2	1	1	1	3	3	4	2	1	1	1	1	1	3	10	1	2	11	3	10	1	3	11
COX1_CLUSTALW_GBLOCKS_DNA_UB	0	7	7	3	0	3	0	0	0	0	1	0	2	1	0	0	1	0	2	2	3	0	1	0	0	1	0	1	1	1	4	2	4	0	1	1	1	1	1	4	10	1	4	12	4	10	1	4	12
COX1_CLUSTALW_GBLOCKS_RYt_UB	0	7	7	3	0	3	0	0	0	0	1	0	2	1	0	0	1	0	2	2	3	0	1	0	0	1	0	1	1	1	4	2	4	0	1	1	1	1	1	4	10	1	4	12	4	10	1	4	12
COX1_CLUSTALW_MAXALIGN_DEG_UB	3	9	9	0	3	2	3	3	3	3	4	3	5	4	3	3	4	3	3	3	4	3	4	3	3	4	3	4	4	4	4	5	4	3	4	4	4	4	4	1	10	4	3	12	1	10	4	4	12
COX1_CLUSTALW_MAXALIGN_DNA_UB	0	7	7	3	0	3	0	0	0	0	1	0	2	1	0	0	1	0	2	2	3	0	1	0	0	1	0	1	1	1	4	2	4	0	1	1	1	1	1	4	10	1	4	12	4	10	1	4	12
COX1_CLUSTALW_MAXALIGN_RYt_UB	3	9	9	2	3	0	3	3	3	3	4	3	5	4	3	3	4	3	3	3	4	3	4	3	3	4	3	4	4	4	5	5	3	3	4	4	4	4	4	3	10	4	3	12	3	10	4	4	12
COX1_CLUSTALW_NOISY_DEG_UB	1	8	8	4	1	4	1	1	1	1	1	1	1	1	1	1	1	1	3	3	4	1	1	1	1	1	1	1	1	1	3	1	3	1	1	1	1	1	1	3	9	1	4	12	3	9	1	4	12
COX1_CLUSTALW_NOISY_DNA_UB	2	7	7	5	2	5	2	2	2	2	3	2	4	3	2	2	3	2	4	4	5	2	3	2	2	3	2	3	3	3	6	2	6	2	3	3	3	3	3	6	10	3	6	12	6	10	3	6	12
COX1_CLUSTALW_NOISY_RYt_UB	0	7	7	3	0	3	0	0	0	0	1	0	2	1	0	0	1	0	2	2	3	0	1	0	0	1	0	1	1	1	4	2	4	0	1	1	1	1	1	4	10	1	4	12	4	10	1	4	12
COX1_CLUSTALW_PSARALIGN_DEG_UB	3	9	9	0	3	2	3	3	3	3	4	3	5	4	3	3	4	3	3	3	4	3	4	3	3	4	3	4	4	4	4	5	4	3	4	4	4	4	4	1	10	4	3	12	1	10	4	4	12
COX1_CLUSTALW_PSARALIGN_DNA_UB	0	7	7	3	0	3	0	0	0	0	1	0	2	1	0	0	1	0	2	2	3	0	1	0	0	1	0	1	1	1	4	2	4	0	1	1	1	1	1	4	10	1	4	12	4	10	1	4	12
COX1_CLUSTALW_PSARALIGN_RYt_UB	3	9	9	2	3	0	3	3	3	3	4	3	5	4	3	3	4	3	3	3	4	3	4	3	3	4	3	4	4	4	5	5	3	3	4	4	4	4	4	3	10	4	3	12	3	10	4	4	12
COX1_CLUSTALW_TCSFMf_DEG_UB	3	9	9	0	3	2	3	3	3	3	4	3	5	4	3	3	4	3	3	3	4	3	4	3	3	4	3	4	4	4	4	5	4	3	4	4	4	4	4	1	10	4	3	12	1	10	4	4	12
COX1_CLUSTALW_TCSFMf_DNA_UB	0	7	7	3	0	3	0	0	0	0	1	0	2	1	0	0	1	0	2	2	3	0	1	0	0	1	0	1	1	1	4	2	4	0	1	1	1	1	1	4	10	1	4	12	4	10	1	4	12
COX1_CLUSTALW_TCSFMf_RYt_UB	3	9	9	2	3	0	3	3	3	3	4	3	5	4	3	3	4	3	3	3	4	3	4	3	3	4	3	4	4	4	5	5	3	3	4	4	4	4	4	3	10	4	3	12	3	10	4	4	12
COX1_CLUSTALW_TCSFMw_DEG_UB	0	7	7	3	0	3	0	0	0	0	1	0	2	1	0	0	1	0	2	2	3	0	1	0	0	1	0	1	1	1	4	2	4	0	1	1	1	1	1	4	10	1	4	12	4	10	1	4	12
COX1_CLUSTALW_TCSFMw_DNA_UB	0	7	7	3	0	3	0	0	0	0	1	0	2	1	0	0	1	0	2	2	3	0	1	0	0	1	0	1	1	1	4	2	4	0	1	1	1	1	1	4	10	1	4	12	4	10	1	4	12
COX1_CLUSTALW_TCSFMw_RYt_UB	0	7	7	3	0	3	0	0	0	0	1	0	2	1	0	0	1	0	2	2	3	0	1	0	0	1	0	1	1	1	4	2	4	0	1	1	1	1	1	4	10	1	4	12	4	10	1	4	12
COX1_CLUSTALW_TCSOGw_DEG_UB	2	8	8	5	2	5	2	2	2	2	2	2	2	2	2	2	2	2	4	4	5	2	2	2	2	2	2	2	2	2	4	0	4	2	2	2	2	2	2	4	9	2	5	12	4	9	2	5	12
COX1_CLUSTALW_TCSOGw_DNA_UB	2	8	8	5	2	5	2	2	2	2	2	2	2	2	2	2	2	2	4	4	5	2	2	2	2	2	2	2	2	2	4	0	4	2	2	2	2	2	2	4	9	2	5	12	4	9	2	5	12
COX1_CLUSTALW_TCSOGw_RYt_UB	2	8	8	3	2	4	2	2	2	2	3	2	4	3	2	2	3	2	3	4	4	2	3	2	2	3	2	3	3	3	4	2	5	2	3	3	3	3	3	4	10	3	4	12	4	10	3	5	12
COX1_CLUSTALW_TCSf_DEG_UB	3	9	9	0	3	2	3	3	3	3	4	3	5	4	3	3	4	3	3	3	4	3	4	3	3	4	3	4	4	4	4	5	4	3	4	4	4	4	4	1	10	4	3	12	1	10	4	4	12
COX1_CLUSTALW_TCSf_DNA_UB	0	7	7	3	0	3	0	0	0	0	1	0	2	1	0	0	1	0	2	2	3	0	1	0	0	1	0	1	1	1	4	2	4	0	1	1	1	1	1	4	10	1	4	12	4	10	1	4	12
COX1_CLUSTALW_TCSf_RYt_UB	3	9	9	2	3	0	3	3	3	3	4	3	5	4	3	3	4	3	3	3	4	3	4	3	3	4	3	4	4	4	5	5	3	3	4	4	4	4	4	3	10	4	3	12	3	10	4	4	12
COX1_CLUSTALW_TCSw_DEG_UB	0	7	7	3	0	3	0	0	0	0	1	0	2	1	0	0	1	0	2	2	3	0	1	0	0	1	0	1	1	1	4	2	4	0	1	1	1	1	1	4	10	1	4	12	4	10	1	4	12
COX1_CLUSTALW_TCSw_DNA_UB	0	7	7	3	0	3	0	0	0	0	1	0	2	1	0	0	1	0	2	2	3	0	1	0	0	1	0	1	1	1	4	2	4	0	1	1	1	1	1	4	10	1	4	12	4	10	1	4	12
COX1_CLUSTALW_TCSw_RYt_UB	0	7	7	3	0	3	0	0	0	0	1	0	2	1	0	0	1	0	2	2	3	0	1	0	0	1	0	1	1	1	4	2	4	0	1	1	1	1	1	4	10	1	4	12	4	10	1	4	12
COX1_CLUSTALW_TRIMALA_CDN_UB	4	10	10	1	4	3	4	4	4	4	4	4	4	4	4	4	4	4	4	4	5	4	4	4	4	4	4	4	4	4	3	4	3	4	4	4	4	4	4	0	9	4	3	12	0	9	4	4	12
COX1_CLUSTALW_TRIMALA_DEG_UB	11	13	13	11	11	11	11	11	11	11	11	11	10	11	11	11	11	11	11	11	11	11	11	11	11	11	11	11	11	11	10	10	10	11	11	11	11	11	11	10	1	11	11	4	10	1	11	11	4
COX1_CLUSTALW_TRIMALA_DNA_UB	0	7	7	3	0	3	0	0	0	0	1	0	2	1	0	0	1	0	2	2	3	0	1	0	0	1	0	1	1	1	4	2	4	0	1	1	1	1	1	4	10	1	4	12	4	10	1	4	12
COX1_CLUSTALW_TRIMALA_RYt_UB	4	10	10	4	4	4	4	4	4	4	3	4	5	3	4	4	3	4	4	3	5	4	3	4	4	3	4	3	3	3	5	5	3	4	3	3	3	3	3	4	10	3	2	11	4	10	3	0	11
COX1_CLUSTALW_TRIMALA_2AA_UB	12	13	13	12	12	12	12	12	12	12	12	12	11	12	12	12	12	12	12	12	12	12	12	12	12	12	12	12	12	12	11	11	11	12	12	12	12	12	12	11	5	12	12	5	11	5	12	12	5
COX1_CLUSTALW_TRIMALG_CDN_UB	4	10	10	1	4	3	4	4	4	4	4	4	4	4	4	4	4	4	4	4	5	4	4	4	4	4	4	4	4	4	3	4	3	4	4	4	4	4	4	0	9	4	3	12	0	9	4	4	12
COX1_CLUSTALW_TRIMALG_DEG_UB	11	13	13	11	11	11	11	11	11	11	11	11	10	11	11	11	11	11	11	11	11	11	11	11	11	11	11	11	11	11	10	10	10	11	11	11	11	11	11	10	1	11	11	4	10	1	11	11	4
COX1_CLUSTALW_TRIMALG_DNA_UB	0	7	7	3	0	3	0	0	0	0	1	0	2	1	0	0	1	0	2	2	3	0	1	0	0	1	0	1	1	1	4	2	4	0	1	1	1	1	1	4	10	1	4	12	4	10	1	4	12
COX1_CLUSTALW_TRIMALG_RYt_UB	4	10	10	4	4	4	4	4	4	4	3	4	5	3	4	4	3	4	4	3	5	4	3	4	4	3	4	3	3	3	5	5	3	4	3	3	3	3	3	4	10	3	2	11	4	10	3	0	11
COX1_CLUSTALW_TRIMALG_2AA_UB	12	13	13	12	12	12	12	12	12	12	12	12	11	12	12	12	12	12	12	12	12	12	12	12	12	12	12	12	12	12	11	11	11	12	12	12	12	12	12	11	5	12	12	5	11	5	12	12	5
COX1_CLUSTALW_TRIMALP_DEG_UB	3	9	9	1	3	1	3	3	3	3	4	3	5	4	3	3	4	3	3	3	4	3	4	3	3	4	3	4	4	4	5	5	3	3	4	4	4	4	4	2	10	4	4	12	2	10	4	4	12
COX1_CLUSTALW_TRIMALP_DNA_UB	0	7	7	3	0	3	0	0	0	0	1	0	2	1	0	0	1	0	2	2	3	0	1	0	0	1	0	1	1	1	4	2	4	0	1	1	1	1	1	4	10	1	4	12	4	10	1	4	12
COX1_CLUSTALW_TRIMALP_RYt_UB	3	9	9	2	3	0	3	3	3	3	4	3	5	4	3	3	4	3	3	3	4	3	4	3	3	4	3	4	4	4	5	5	3	3	4	4	4	4	4	3	10	4	3	12	3	10	4	4	12
COX1_CLUSTALW_TRIMALS_DEG_UB	4	9	9	2	4	2	4	4	4	4	5	4	6	5	4	4	5	4	4	4	5	4	5	4	4	5	4	5	5	5	6	4	4	4	5	5	5	5	5	3	10	5	5	12	3	10	5	5	12
COX1_CLUSTALW_TRIMALS_DNA_UB	0	7	7	3	0	3	0	0	0	0	1	0	2	1	0	0	1	0	2	2	3	0	1	0	0	1	0	1	1	1	4	2	4	0	1	1	1	1	1	4	10	1	4	12	4	10	1	4	12
COX1_CLUSTALW_TRIMALS_RYt_UB	3	9	9	2	3	0	3	3	3	3	4	3	5	4	3	3	4	3	3	3	4	3	4	3	3	4	3	4	4	4	5	5	3	3	4	4	4	4	4	3	10	4	3	12	3	10	4	4	12
COX1_CLUSTALW_TRIMAL_DEG_UB	3	9	9	0	3	2	3	3	3	3	4	3	5	4	3	3	4	3	3	3	4	3	4	3	3	4	3	4	4	4	4	5	4	3	4	4	4	4	4	1	10	4	3	12	1	10	4	4	12
COX1_CLUSTALW_TRIMAL_DNA_UB	0	7	7	3	0	3	0	0	0	0	1	0	2	1	0	0	1	0	2	2	3	0	1	0	0	1	0	1	1	1	4	2	4	0	1	1	1	1	1	4	10	1	4	12	4	10	1	4	12
COX1_CLUSTALW_TRIMAL_RYt_UB	3	9	9	2	3	0	3	3	3	3	4	3	5	4	3	3	4	3	3	3	4	3	4	3	3	4	3	4	4	4	5	5	3	3	4	4	4	4	4	3	10	4	3	12	3	10	4	4	12
COX1_DIALIGN-TXD_GBLOCKSC_DEG_UB	0	7	7	3	0	3	0	0	0	0	1	0	2	1	0	0	1	0	2	2	3	0	1	0	0	1	0	1	1	1	4	2	4	0	1	1	1	1	1	4	10	1	4	12	4	10	1	4	12
COX1_DIALIGN-TXD_GBLOCKSC_DNA_UB	0	7	7	3	0	3	0	0	0	0	1	0	2	1	0	0	1	0	2	2	3	0	1	0	0	1	0	1	1	1	4	2	4	0	1	1	1	1	1	4	10	1	4	12	4	10	1	4	12
COX1_DIALIGN-TXD_GBLOCKSC_RYt_UB	0	7	7	3	0	3	0	0	0	0	1	0	2	1	0	0	1	0	2	2	3	0	1	0	0	1	0	1	1	1	4	2	4	0	1	1	1	1	1	4	10	1	4	12	4	10	1	4	12
COX1_DIALIGN-TXD_GBLOCKS_DEG_UB	8	12	12	8	8	8	8	8	8	8	7	8	9	7	8	8	7	8	8	8	9	8	7	8	8	7	8	7	7	7	9	8	8	8	7	7	7	7	7	8	10	7	7	11	8	10	7	7	11
COX1_DIALIGN-TXD_GBLOCKS_DNA_UB	0	7	7	3	0	3	0	0	0	0	1	0	2	1	0	0	1	0	2	2	3	0	1	0	0	1	0	1	1	1	4	2	4	0	1	1	1	1	1	4	10	1	4	12	4	10	1	4	12
COX1_DIALIGN-TXD_GBLOCKS_RYt_UB	2	9	9	3	2	4	2	2	2	2	1	2	3	1	2	2	1	2	3	4	4	2	1	2	2	1	2	1	1	1	3	3	4	2	1	1	1	1	1	3	10	1	2	11	3	10	1	3	11
COX1_DIALIGN-TXD_MAXALIGN_DEG_UB	0	7	7	3	0	3	0	0	0	0	1	0	2	1	0	0	1	0	2	2	3	0	1	0	0	1	0	1	1	1	4	2	4	0	1	1	1	1	1	4	10	1	4	12	4	10	1	4	12
COX1_DIALIGN-TXD_MAXALIGN_DNA_UB	0	7	7	3	0	3	0	0	0	0	1	0	2	1	0	0	1	0	2	2	3	0	1	0	0	1	0	1	1	1	4	2	4	0	1	1	1	1	1	4	10	1	4	12	4	10	1	4	12
COX1_DIALIGN-TXD_MAXALIGN_RYt_UB	0	7	7	3	0	3	0	0	0	0	1	0	2	1	0	0	1	0	2	2	3	0	1	0	0	1	0	1	1	1	4	2	4	0	1	1	1	1	1	4	10	1	4	12	4	10	1	4	12
COX1_DIALIGN-TXD_NOISY_DEG_UB	6	12	12	4	6	6	6	6	6	6	6	6	5	6	6	6	6	6	6	5	7	6	6	6	6	6	6	6	6	6	3	6	5	6	6	6	6	6	6	3	11	6	5	13	3	11	6	6	13
COX1_DIALIGN-TXD_NOISY_DNA_UB	1	7	7	4	1	4	1	1	1	1	2	1	3	2	1	1	2	1	3	3	4	1	2	1	1	2	1	2	2	2	5	1	5	1	2	2	2	2	2	5	10	2	5	12	5	10	2	5	12
COX1_DIALIGN-TXD_NOISY_RYt_UB	4	10	10	2	4	4	4	4	4	4	4	4	4	4	4	4	4	4	4	3	5	4	4	4	4	4	4	4	4	4	2	4	3	4	4	4	4	4	4	1	9	4	3	12	1	9	4	4	12
COX1_DIALIGN-TXD_PSARALIGN_DEG_UB	0	7	7	3	0	3	0	0	0	0	1	0	2	1	0	0	1	0	2	2	3	0	1	0	0	1	0	1	1	1	4	2	4	0	1	1	1	1	1	4	10	1	4	12	4	10	1	4	12
COX1_DIALIGN-TXD_PSARALIGN_DNA_UB	0	7	7	3	0	3	0	0	0	0	1	0	2	1	0	0	1	0	2	2	3	0	1	0	0	1	0	1	1	1	4	2	4	0	1	1	1	1	1	4	10	1	4	12	4	10	1	4	12
COX1_DIALIGN-TXD_PSARALIGN_RYt_UB	0	7	7	3	0	3	0	0	0	0	1	0	2	1	0	0	1	0	2	2	3	0	1	0	0	1	0	1	1	1	4	2	4	0	1	1	1	1	1	4	10	1	4	12	4	10	1	4	12
COX1_DIALIGN-TXD_TCSFMf_DEG_UB	0	7	7	3	0	3	0	0	0	0	1	0	2	1	0	0	1	0	2	2	3	0	1	0	0	1	0	1	1	1	4	2	4	0	1	1	1	1	1	4	10	1	4	12	4	10	1	4	12
COX1_DIALIGN-TXD_TCSFMf_DNA_UB	0	7	7	3	0	3	0	0	0	0	1	0	2	1	0	0	1	0	2	2	3	0	1	0	0	1	0	1	1	1	4	2	4	0	1	1	1	1	1	4	10	1	4	12	4	10	1	4	12
COX1_DIALIGN-TXD_TCSFMf_RYt_UB	0	7	7	3	0	3	0	0	0	0	1	0	2	1	0	0	1	0	2	2	3	0	1	0	0	1	0	1	1	1	4	2	4	0	1	1	1	1	1	4	10	1	4	12	4	10	1	4	12
COX1_DIALIGN-TXD_TCSFMw_DEG_UB	0	7	7	3	0	3	0	0	0	0	1	0	2	1	0	0	1	0	2	2	3	0	1	0	0	1	0	1	1	1	4	2	4	0	1	1	1	1	1	4	10	1	4	12	4	10	1	4	12
COX1_DIALIGN-TXD_TCSFMw_DNA_UB	0	7	7	3	0	3	0	0	0	0	1	0	2	1	0	0	1	0	2	2	3	0	1	0	0	1	0	1	1	1	4	2	4	0	1	1	1	1	1	4	10	1	4	12	4	10	1	4	12
COX1_DIALIGN-TXD_TCSFMw_RYt_UB	1	8	8	4	1	4	1	1	1	1	0	1	2	0	1	1	0	1	3	3	4	1	0	1	1	0	1	0	0	0	4	2	4	1	0	0	0	0	0	4	10	0	3	11	4	10	0	3	11
COX1_DIALIGN-TXD_TCSOGw_DEG_UB	0	7	7	3	0	3	0	0	0	0	1	0	2	1	0	0	1	0	2	2	3	0	1	0	0	1	0	1	1	1	4	2	4	0	1	1	1	1	1	4	10	1	4	12	4	10	1	4	12
COX1_DIALIGN-TXD_TCSOGw_DNA_UB	2	8	8	5	2	5	2	2	2	2	2	2	2	2	2	2	2	2	4	4	5	2	2	2	2	2	2	2	2	2	4	0	4	2	2	2	2	2	2	4	9	2	5	12	4	9	2	5	12
COX1_DIALIGN-TXD_TCSOGw_RYt_UB	0	7	7	3	0	3	0	0	0	0	1	0	2	1	0	0	1	0	2	2	3	0	1	0	0	1	0	1	1	1	4	2	4	0	1	1	1	1	1	4	10	1	4	12	4	10	1	4	12
COX1_DIALIGN-TXD_TCSf_DEG_UB	0	7	7	3	0	3	0	0	0	0	1	0	2	1	0	0	1	0	2	2	3	0	1	0	0	1	0	1	1	1	4	2	4	0	1	1	1	1	1	4	10	1	4	12	4	10	1	4	12
COX1_DIALIGN-TXD_TCSf_DNA_UB	0	7	7	3	0	3	0	0	0	0	1	0	2	1	0	0	1	0	2	2	3	0	1	0	0	1	0	1	1	1	4	2	4	0	1	1	1	1	1	4	10	1	4	12	4	10	1	4	12
COX1_DIALIGN-TXD_TCSf_RYt_UB	0	7	7	3	0	3	0	0	0	0	1	0	2	1	0	0	1	0	2	2	3	0	1	0	0	1	0	1	1	1	4	2	4	0	1	1	1	1	1	4	10	1	4	12	4	10	1	4	12
COX1_DIALIGN-TXD_TCSw_DEG_UB	0	7	7	3	0	3	0	0	0	0	1	0	2	1	0	0	1	0	2	2	3	0	1	0	0	1	0	1	1	1	4	2	4	0	1	1	1	1	1	4	10	1	4	12	4	10	1	4	12
COX1_DIALIGN-TXD_TCSw_DNA_UB	0	7	7	3	0	3	0	0	0	0	1	0	2	1	0	0	1	0	2	2	3	0	1	0	0	1	0	1	1	1	4	2	4	0	1	1	1	1	1	4	10	1	4	12	4	10	1	4	12
COX1_DIALIGN-TXD_TCSw_RYt_UB	1	8	8	4	1	4	1	1	1	1	0	1	2	0	1	1	0	1	3	3	4	1	0	1	1	0	1	0	0	0	4	2	4	1	0	0	0	0	0	4	10	0	3	11	4	10	0	3	11
COX1_DIALIGN-TXD_TRIMALA_CDN_UB	4	10	10	1	4	3	4	4	4	4	4	4	4	4	4	4	4	4	4	4	5	4	4	4	4	4	4	4	4	4	3	4	3	4	4	4	4	4	4	0	9	4	3	12	0	9	4	4	12
COX1_DIALIGN-TXD_TRIMALA_DEG_UB	11	13	13	11	11	11	11	11	11	11	11	11	10	11	11	11	11	11	11	11	11	11	11	11	11	11	11	11	11	11	10	10	10	11	11	11	11	11	11	10	1	11	11	4	10	1	11	11	4
COX1_DIALIGN-TXD_TRIMALA_DNA_UB	0	7	7	3	0	3	0	0	0	0	1	0	2	1	0	0	1	0	2	2	3	0	1	0	0	1	0	1	1	1	4	2	4	0	1	1	1	1	1	4	10	1	4	12	4	10	1	4	12
COX1_DIALIGN-TXD_TRIMALA_RYt_UB	4	10	10	4	4	4	4	4	4	4	3	4	5	3	4	4	3	4	3	3	4	4	3	4	4	3	4	3	3	3	5	5	3	4	3	3	3	3	3	4	10	3	2	11	4	10	3	1	11
COX1_DIALIGN-TXD_TRIMALA_2AA_UB	12	13	13	12	12	12	12	12	12	12	12	12	11	12	12	12	12	12	12	12	12	12	12	12	12	12	12	12	12	12	11	11	11	12	12	12	12	12	12	11	4	12	12	3	11	4	12	12	3
COX1_DIALIGN-TXD_TRIMALG_CDN_UB	4	10	10	1	4	3	4	4	4	4	4	4	4	4	4	4	4	4	4	4	5	4	4	4	4	4	4	4	4	4	3	4	3	4	4	4	4	4	4	0	9	4	3	12	0	9	4	4	12
COX1_DIALIGN-TXD_TRIMALG_DEG_UB	11	13	13	11	11	11	11	11	11	11	11	11	10	11	11	11	11	11	11	11	11	11	11	11	11	11	11	11	11	11	10	10	10	11	11	11	11	11	11	10	1	11	11	4	10	1	11	11	4
COX1_DIALIGN-TXD_TRIMALG_DNA_UB	0	7	7	3	0	3	0	0	0	0	1	0	2	1	0	0	1	0	2	2	3	0	1	0	0	1	0	1	1	1	4	2	4	0	1	1	1	1	1	4	10	1	4	12	4	10	1	4	12
COX1_DIALIGN-TXD_TRIMALG_RYt_UB	4	10	10	4	4	4	4	4	4	4	3	4	5	3	4	4	3	4	3	3	4	4	3	4	4	3	4	3	3	3	5	5	3	4	3	3	3	3	3	4	10	3	2	11	4	10	3	1	11
COX1_DIALIGN-TXD_TRIMALG_2AA_UB	12	13	13	12	12	12	12	12	12	12	12	12	11	12	12	12	12	12	12	12	12	12	12	12	12	12	12	12	12	12	11	11	11	12	12	12	12	12	12	11	4	12	12	3	11	4	12	12	3
COX1_DIALIGN-TXD_TRIMALP_DEG_UB	3	9	9	4	3	4	3	3	3	3	2	3	4	2	3	3	2	3	3	3	5	3	2	3	3	2	3	2	2	2	5	4	4	3	2	2	2	2	2	4	10	2	3	11	4	10	2	3	11
COX1_DIALIGN-TXD_TRIMALP_DNA_UB	1	8	8	4	1	4	1	1	1	1	0	1	2	0	1	1	0	1	3	3	4	1	0	1	1	0	1	0	0	0	4	2	4	1	0	0	0	0	0	4	10	0	3	11	4	10	0	3	11
COX1_DIALIGN-TXD_TRIMALP_RYt_UB	1	8	8	4	1	4	1	1	1	1	0	1	2	0	1	1	0	1	3	3	4	1	0	1	1	0	1	0	0	0	4	2	4	1	0	0	0	0	0	4	10	0	3	11	4	10	0	3	11
COX1_DIALIGN-TXD_TRIMALS_DEG_UB	3	9	9	4	3	4	3	3	3	3	2	3	4	2	3	3	2	3	3	3	5	3	2	3	3	2	3	2	2	2	5	4	4	3	2	2	2	2	2	4	10	2	3	11	4	10	2	3	11
COX1_DIALIGN-TXD_TRIMALS_DNA_UB	1	8	8	4	1	4	1	1	1	1	0	1	2	0	1	1	0	1	3	3	4	1	0	1	1	0	1	0	0	0	4	2	4	1	0	0	0	0	0	4	10	0	3	11	4	10	0	3	11
COX1_DIALIGN-TXD_TRIMALS_RYt_UB	1	8	8	4	1	4	1	1	1	1	0	1	2	0	1	1	0	1	3	3	4	1	0	1	1	0	1	0	0	0	4	2	4	1	0	0	0	0	0	4	10	0	3	11	4	10	0	3	11
COX1_DIALIGN-TXD_TRIMAL_DEG_UB	0	7	7	3	0	3	0	0	0	0	1	0	2	1	0	0	1	0	2	2	3	0	1	0	0	1	0	1	1	1	4	2	4	0	1	1	1	1	1	4	10	1	4	12	4	10	1	4	12
COX1_DIALIGN-TXD_TRIMAL_DNA_UB	0	7	7	3	0	3	0	0	0	0	1	0	2	1	0	0	1	0	2	2	3	0	1	0	0	1	0	1	1	1	4	2	4	0	1	1	1	1	1	4	10	1	4	12	4	10	1	4	12
COX1_DIALIGN-TXD_TRIMAL_RYt_UB	0	7	7	3	0	3	0	0	0	0	1	0	2	1	0	0	1	0	2	2	3	0	1	0	0	1	0	1	1	1	4	2	4	0	1	1	1	1	1	4	10	1	4	12	4	10	1	4	12
COX1_DIALIGN-TXT_GBLOCKSC_CDN_UB	4	10	10	1	4	3	4	4	4	4	4	4	4	4	4	4	4	4	4	4	5	4	4	4	4	4	4	4	4	4	3	4	3	4	4	4	4	4	4	0	9	4	3	12	0	9	4	4	12
COX1_DIALIGN-TXT_GBLOCKSC_DEG_UB	12	13	13	12	12	12	12	12	12	12	12	12	10	12	12	12	12	12	12	12	12	12	12	12	12	12	12	12	12	12	10	11	11	12	12	12	12	12	12	11	3	12	12	4	11	3	12	12	4
COX1_DIALIGN-TXT_GBLOCKSC_DNA_UB	1	8	8	4	1	4	1	1	1	1	0	1	2	0	1	1	0	1	3	3	4	1	0	1	1	0	1	0	0	0	4	2	4	1	0	0	0	0	0	4	10	0	3	11	4	10	0	3	11
COX1_DIALIGN-TXT_GBLOCKSC_RYt_UB	4	10	10	3	4	3	4	4	4	4	3	4	5	3	4	4	3	4	4	4	5	4	3	4	4	3	4	3	3	3	4	5	4	4	3	3	3	3	3	3	10	3	0	11	3	10	3	2	11
COX1_DIALIGN-TXT_GBLOCKSC_2AA_UB	12	13	13	12	12	12	12	12	12	12	11	12	12	11	12	12	11	12	12	12	12	12	11	12	12	11	12	11	11	11	12	12	12	12	11	11	11	11	11	12	4	11	11	0	12	4	11	11	0
COX1_DIALIGN-TXT_GBLOCKS_DEG_UB	12	13	13	12	12	12	12	12	12	12	12	12	10	12	12	12	12	12	12	12	12	12	12	12	12	12	12	12	12	12	10	11	11	12	12	12	12	12	12	11	3	12	12	4	11	3	12	12	4
COX1_DIALIGN-TXT_GBLOCKS_DNA_UB	1	8	8	4	1	4	1	1	1	1	0	1	2	0	1	1	0	1	3	3	4	1	0	1	1	0	1	0	0	0	4	2	4	1	0	0	0	0	0	4	10	0	3	11	4	10	0	3	11
COX1_DIALIGN-TXT_GBLOCKS_RYt_UB	4	10	10	3	4	3	4	4	4	4	3	4	5	3	4	4	3	4	4	4	5	4	3	4	4	3	4	3	3	3	4	5	4	4	3	3	3	3	3	3	10	3	0	11	3	10	3	2	11
COX1_DIALIGN-TXT_MAXALIGN_CDN_UB	4	10	10	1	4	3	4	4	4	4	4	4	4	4	4	4	4	4	4	4	5	4	4	4	4	4	4	4	4	4	3	4	3	4	4	4	4	4	4	0	9	4	3	12	0	9	4	4	12
COX1_DIALIGN-TXT_MAXALIGN_DEG_UB	12	13	13	12	12	12	12	12	12	12	12	12	11	12	12	12	12	12	12	12	12	12	12	12	12	12	12	12	12	12	11	11	11	12	12	12	12	12	12	11	3	12	12	4	11	3	12	12	4
COX1_DIALIGN-TXT_MAXALIGN_DNA_UB	1	8	8	4	1	4	1	1	1	1	0	1	2	0	1	1	0	1	3	3	4	1	0	1	1	0	1	0	0	0	4	2	4	1	0	0	0	0	0	4	10	0	3	11	4	10	0	3	11
COX1_DIALIGN-TXT_MAXALIGN_RYt_UB	4	10	10	4	4	4	4	4	4	4	3	4	5	3	4	4	3	4	4	3	5	4	3	4	4	3	4	3	3	3	5	5	3	4	3	3	3	3	3	4	10	3	2	11	4	10	3	0	11
COX1_DIALIGN-TXT_MAXALIGN_2AA_UB	12	13	13	12	12	12	12	12	12	12	11	12	12	11	12	12	11	12	12	12	12	12	11	12	12	11	12	11	11	11	12	12	12	12	11	11	11	11	11	12	6	11	11	3	12	6	11	11	3
COX1_DIALIGN-TXT_NOISY_DEG_UB	3	9	9	3	3	3	3	3	3	3	4	3	5	4	3	3	4	3	2	2	3	3	4	3	3	4	3	4	4	4	5	5	3	3	4	4	4	4	4	4	10	4	3	12	4	10	4	2	12
COX1_DIALIGN-TXT_NOISY_DNA_UB	2	8	8	3	2	3	2	2	2	2	3	2	4	3	2	2	3	2	3	0	4	2	3	2	2	3	2	3	3	3	4	4	3	2	3	3	3	3	3	4	10	3	4	12	4	10	3	3	12
COX1_DIALIGN-TXT_NOISY_RYt_UB	3	8	8	4	3	4	3	3	3	3	4	3	5	4	3	3	4	3	4	1	3	3	4	3	3	4	3	4	4	4	5	5	4	3	4	4	4	4	4	5	10	4	5	12	5	10	4	4	12
COX1_DIALIGN-TXT_PSARALIGN_CDN_UB	4	10	10	1	4	3	4	4	4	4	4	4	4	4	4	4	4	4	4	4	5	4	4	4	4	4	4	4	4	4	3	4	3	4	4	4	4	4	4	0	9	4	3	12	0	9	4	4	12
COX1_DIALIGN-TXT_PSARALIGN_DEG_UB	12	13	13	12	12	12	12	12	12	12	12	12	11	12	12	12	12	12	12	12	12	12	12	12	12	12	12	12	12	12	11	11	11	12	12	12	12	12	12	11	3	12	12	4	11	3	12	12	4
COX1_DIALIGN-TXT_PSARALIGN_DNA_UB	1	8	8	4	1	4	1	1	1	1	0	1	2	0	1	1	0	1	3	3	4	1	0	1	1	0	1	0	0	0	4	2	4	1	0	0	0	0	0	4	10	0	3	11	4	10	0	3	11
COX1_DIALIGN-TXT_PSARALIGN_RYt_UB	4	10	10	4	4	4	4	4	4	4	3	4	5	3	4	4	3	4	4	3	5	4	3	4	4	3	4	3	3	3	5	5	3	4	3	3	3	3	3	4	10	3	2	11	4	10	3	0	11
COX1_DIALIGN-TXT_PSARALIGN_2AA_UB	12	13	13	12	12	12	12	12	12	12	11	12	12	11	12	12	11	12	12	12	12	12	11	12	12	11	12	11	11	11	12	12	12	12	11	11	11	11	11	12	6	11	11	3	12	6	11	11	3
COX1_DIALIGN-TXT_TCSFMf_CDN_UB	4	10	10	1	4	3	4	4	4	4	4	4	4	4	4	4	4	4	4	4	5	4	4	4	4	4	4	4	4	4	3	4	3	4	4	4	4	4	4	0	9	4	3	12	0	9	4	4	12
COX1_DIALIGN-TXT_TCSFMf_DEG_UB	12	13	13	12	12	12	12	12	12	12	12	12	11	12	12	12	12	12	12	12	12	12	12	12	12	12	12	12	12	12	11	11	11	12	12	12	12	12	12	11	3	12	12	4	11	3	12	12	4
COX1_DIALIGN-TXT_TCSFMf_DNA_UB	1	8	8	4	1	4	1	1	1	1	0	1	2	0	1	1	0	1	3	3	4	1	0	1	1	0	1	0	0	0	4	2	4	1	0	0	0	0	0	4	10	0	3	11	4	10	0	3	11
COX1_DIALIGN-TXT_TCSFMf_RYt_UB	4	10	10	4	4	4	4	4	4	4	3	4	5	3	4	4	3	4	4	3	5	4	3	4	4	3	4	3	3	3	5	5	3	4	3	3	3	3	3	4	10	3	2	11	4	10	3	0	11
COX1_DIALIGN-TXT_TCSFMf_2AA_UB	12	13	13	12	12	12	12	12	12	12	11	12	12	11	12	12	11	12	12	12	12	12	11	12	12	11	12	11	11	11	12	12	12	12	11	11	11	11	11	12	6	11	11	3	12	6	11	11	3
COX1_DIALIGN-TXT_TCSFMw_DEG_UB	1	8	8	4	1	4	1	1	1	1	0	1	2	0	1	1	0	1	3	3	4	1	0	1	1	0	1	0	0	0	4	2	4	1	0	0	0	0	0	4	10	0	3	11	4	10	0	3	11
COX1_DIALIGN-TXT_TCSFMw_DNA_UB	1	8	8	4	1	4	1	1	1	1	0	1	2	0	1	1	0	1	3	3	4	1	0	1	1	0	1	0	0	0	4	2	4	1	0	0	0	0	0	4	10	0	3	11	4	10	0	3	11
COX1_DIALIGN-TXT_TCSFMw_RYt_UB	1	8	8	4	1	4	1	1	1	1	0	1	2	0	1	1	0	1	3	3	4	1	0	1	1	0	1	0	0	0	4	2	4	1	0	0	0	0	0	4	10	0	3	11	4	10	0	3	11
COX1_DIALIGN-TXT_TCSOGw_DEG_UB	2	8	8	5	2	5	2	2	2	2	1	2	3	1	2	2	1	2	4	4	5	2	1	2	2	1	2	1	1	1	5	1	5	2	1	1	1	1	1	5	10	1	4	11	5	10	1	4	11
COX1_DIALIGN-TXT_TCSOGw_DNA_UB	2	8	8	5	2	5	2	2	2	2	2	2	2	2	2	2	2	2	4	4	5	2	2	2	2	2	2	2	2	2	4	0	4	2	2	2	2	2	2	4	9	2	5	12	4	9	2	5	12
COX1_DIALIGN-TXT_TCSOGw_RYt_UB	1	7	7	4	1	4	1	1	1	1	2	1	3	2	1	1	2	1	3	3	4	1	2	1	1	2	1	2	2	2	5	1	5	1	2	2	2	2	2	5	10	2	5	12	5	10	2	5	12
COX1_DIALIGN-TXT_TCSf_CDN_UB	4	10	10	1	4	3	4	4	4	4	4	4	4	4	4	4	4	4	4	4	5	4	4	4	4	4	4	4	4	4	3	4	3	4	4	4	4	4	4	0	9	4	3	12	0	9	4	4	12
COX1_DIALIGN-TXT_TCSf_DEG_UB	12	13	13	12	12	12	12	12	12	12	12	12	11	12	12	12	12	12	12	12	12	12	12	12	12	12	12	12	12	12	11	11	11	12	12	12	12	12	12	11	3	12	12	4	11	3	12	12	4
COX1_DIALIGN-TXT_TCSf_DNA_UB	1	8	8	4	1	4	1	1	1	1	0	1	2	0	1	1	0	1	3	3	4	1	0	1	1	0	1	0	0	0	4	2	4	1	0	0	0	0	0	4	10	0	3	11	4	10	0	3	11
COX1_DIALIGN-TXT_TCSf_RYt_UB	4	10	10	4	4	4	4	4	4	4	3	4	5	3	4	4	3	4	4	3	5	4	3	4	4	3	4	3	3	3	5	5	3	4	3	3	3	3	3	4	10	3	2	11	4	10	3	0	11
COX1_DIALIGN-TXT_TCSf_2AA_UB	12	13	13	12	12	12	12	12	12	12	11	12	12	11	12	12	11	12	12	12	12	12	11	12	12	11	12	11	11	11	12	12	12	12	11	11	11	11	11	12	6	11	11	3	12	6	11	11	3
COX1_DIALIGN-TXT_TCSw_DEG_UB	0	7	7	3	0	3	0	0	0	0	1	0	2	1	0	0	1	0	2	2	3	0	1	0	0	1	0	1	1	1	4	2	4	0	1	1	1	1	1	4	10	1	4	12	4	10	1	4	12
COX1_DIALIGN-TXT_TCSw_DNA_UB	1	8	8	4	1	4	1	1	1	1	0	1	2	0	1	1	0	1	3	3	4	1	0	1	1	0	1	0	0	0	4	2	4	1	0	0	0	0	0	4	10	0	3	11	4	10	0	3	11
COX1_DIALIGN-TXT_TCSw_RYt_UB	1	8	8	4	1	4	1	1	1	1	0	1	2	0	1	1	0	1	3	3	4	1	0	1	1	0	1	0	0	0	4	2	4	1	0	0	0	0	0	4	10	0	3	11	4	10	0	3	11
COX1_DIALIGN-TXT_TRIMALA_CDN_UB	4	10	10	1	4	3	4	4	4	4	4	4	4	4	4	4	4	4	4	4	5	4	4	4	4	4	4	4	4	4	3	4	3	4	4	4	4	4	4	0	9	4	3	12	0	9	4	4	12
COX1_DIALIGN-TXT_TRIMALA_DEG_UB	12	13	13	12	12	12	12	12	12	12	12	12	11	12	12	12	12	12	12	12	12	12	12	12	12	12	12	12	12	12	11	11	11	12	12	12	12	12	12	11	3	12	12	4	11	3	12	12	4
COX1_DIALIGN-TXT_TRIMALA_DNA_UB	1	8	8	4	1	4	1	1	1	1	0	1	2	0	1	1	0	1	3	3	4	1	0	1	1	0	1	0	0	0	4	2	4	1	0	0	0	0	0	4	10	0	3	11	4	10	0	3	11
COX1_DIALIGN-TXT_TRIMALA_RYt_UB	4	10	10	4	4	4	4	4	4	4	3	4	5	3	4	4	3	4	4	3	5	4	3	4	4	3	4	3	3	3	5	5	3	4	3	3	3	3	3	4	10	3	2	11	4	10	3	0	11
COX1_DIALIGN-TXT_TRIMALA_2AA_UB	12	13	13	12	12	12	12	12	12	12	11	12	12	11	12	12	11	12	12	12	12	12	11	12	12	11	12	11	11	11	12	12	12	12	11	11	11	11	11	12	6	11	11	3	12	6	11	11	3
COX1_DIALIGN-TXT_TRIMALG_CDN_UB	4	10	10	1	4	3	4	4	4	4	4	4	4	4	4	4	4	4	4	4	5	4	4	4	4	4	4	4	4	4	3	4	3	4	4	4	4	4	4	0	9	4	3	12	0	9	4	4	12
COX1_DIALIGN-TXT_TRIMALG_DEG_UB	12	13	13	12	12	12	12	12	12	12	12	12	11	12	12	12	12	12	12	12	12	12	12	12	12	12	12	12	12	12	11	11	11	12	12	12	12	12	12	11	3	12	12	4	11	3	12	12	4
COX1_DIALIGN-TXT_TRIMALG_DNA_UB	1	8	8	4	1	4	1	1	1	1	0	1	2	0	1	1	0	1	3	3	4	1	0	1	1	0	1	0	0	0	4	2	4	1	0	0	0	0	0	4	10	0	3	11	4	10	0	3	11
COX1_DIALIGN-TXT_TRIMALG_RYt_UB	4	10	10	4	4	4	4	4	4	4	3	4	5	3	4	4	3	4	4	3	5	4	3	4	4	3	4	3	3	3	5	5	3	4	3	3	3	3	3	4	10	3	2	11	4	10	3	0	11
COX1_DIALIGN-TXT_TRIMALG_2AA_UB	12	13	13	12	12	12	12	12	12	12	11	12	12	11	12	12	11	12	12	12	12	12	11	12	12	11	12	11	11	11	12	12	12	12	11	11	11	11	11	12	6	11	11	3	12	6	11	11	3
COX1_DIALIGN-TXT_TRIMALP_DEG_UB	4	10	10	5	4	6	4	4	4	4	5	4	5	5	4	4	5	4	5	6	6	4	5	4	4	5	4	5	5	5	5	4	7	4	5	5	5	5	5	6	12	5	6	13	6	12	5	7	13
COX1_DIALIGN-TXT_TRIMALP_DNA_UB	1	8	8	4	1	4	1	1	1	1	0	1	2	0	1	1	0	1	3	3	4	1	0	1	1	0	1	0	0	0	4	2	4	1	0	0	0	0	0	4	10	0	3	11	4	10	0	3	11
COX1_DIALIGN-TXT_TRIMALP_RYt_UB	3	9	9	2	3	0	3	3	3	3	4	3	5	4	3	3	4	3	3	3	4	3	4	3	3	4	3	4	4	4	5	5	3	3	4	4	4	4	4	3	10	4	3	12	3	10	4	4	12
COX1_DIALIGN-TXT_TRIMALS_DEG_UB	2	9	9	5	2	5	2	2	2	2	3	2	3	3	2	2	3	2	4	4	5	2	3	2	2	3	2	3	3	3	5	4	6	2	3	3	3	3	3	6	12	3	6	13	6	12	3	6	13
COX1_DIALIGN-TXT_TRIMALS_DNA_UB	1	8	8	4	1	4	1	1	1	1	0	1	2	0	1	1	0	1	3	3	4	1	0	1	1	0	1	0	0	0	4	2	4	1	0	0	0	0	0	4	10	0	3	11	4	10	0	3	11
COX1_DIALIGN-TXT_TRIMALS_RYt_UB	0	7	7	3	0	3	0	0	0	0	1	0	2	1	0	0	1	0	2	2	3	0	1	0	0	1	0	1	1	1	4	2	4	0	1	1	1	1	1	4	10	1	4	12	4	10	1	4	12
COX1_DIALIGN-TXT_TRIMAL_CDN_UB	4	10	10	1	4	3	4	4	4	4	4	4	4	4	4	4	4	4	4	4	5	4	4	4	4	4	4	4	4	4	3	4	3	4	4	4	4	4	4	0	9	4	3	12	0	9	4	4	12
COX1_DIALIGN-TXT_TRIMAL_DEG_UB	12	13	13	12	12	12	12	12	12	12	12	12	11	12	12	12	12	12	12	12	12	12	12	12	12	12	12	12	12	12	11	11	11	12	12	12	12	12	12	11	3	12	12	4	11	3	12	12	4
COX1_DIALIGN-TXT_TRIMAL_DNA_UB	1	8	8	4	1	4	1	1	1	1	0	1	2	0	1	1	0	1	3	3	4	1	0	1	1	0	1	0	0	0	4	2	4	1	0	0	0	0	0	4	10	0	3	11	4	10	0	3	11
COX1_DIALIGN-TXT_TRIMAL_RYt_UB	4	10	10	4	4	4	4	4	4	4	3	4	5	3	4	4	3	4	4	3	5	4	3	4	4	3	4	3	3	3	5	5	3	4	3	3	3	3	3	4	10	3	2	11	4	10	3	0	11
COX1_DIALIGN-TXT_TRIMAL_2AA_UB	12	13	13	12	12	12	12	12	12	12	11	12	12	11	12	12	11	12	12	12	12	12	11	12	12	11	12	11	11	11	12	12	12	12	11	11	11	11	11	12	6	11	11	3	12	6	11	11	3
COX1_FSA_GBLOCKSC_DEG_UB	0	7	7	3	0	3	0	0	0	0	1	0	2	1	0	0	1	0	2	2	3	0	1	0	0	1	0	1	1	1	4	2	4	0	1	1	1	1	1	4	10	1	4	12	4	10	1	4	12
COX1_FSA_GBLOCKSC_DNA_UB	0	7	7	3	0	3	0	0	0	0	1	0	2	1	0	0	1	0	2	2	3	0	1	0	0	1	0	1	1	1	4	2	4	0	1	1	1	1	1	4	10	1	4	12	4	10	1	4	12
COX1_FSA_GBLOCKSC_RYt_UB	0	7	7	3	0	3	0	0	0	0	1	0	2	1	0	0	1	0	2	2	3	0	1	0	0	1	0	1	1	1	4	2	4	0	1	1	1	1	1	4	10	1	4	12	4	10	1	4	12
COX1_FSA_GBLOCKS_DEG_UB	9	13	13	7	9	7	9	9	9	9	9	9	9	9	9	9	9	9	9	9	10	9	9	9	9	9	9	9	9	9	9	10	8	9	9	9	9	9	9	7	13	9	9	13	7	13	9	9	13
COX1_FSA_GBLOCKS_DNA_UB	0	7	7	3	0	3	0	0	0	0	1	0	2	1	0	0	1	0	2	2	3	0	1	0	0	1	0	1	1	1	4	2	4	0	1	1	1	1	1	4	10	1	4	12	4	10	1	4	12
COX1_FSA_GBLOCKS_RYt_UB	3	9	9	4	3	3	3	3	3	3	2	3	4	2	3	3	2	3	4	3	5	3	2	3	3	2	3	2	2	2	5	4	4	3	2	2	2	2	2	4	10	2	2	11	4	10	2	3	11
COX1_FSA_MAXALIGN_DEG_UB	0	7	7	3	0	3	0	0	0	0	1	0	2	1	0	0	1	0	2	2	3	0	1	0	0	1	0	1	1	1	4	2	4	0	1	1	1	1	1	4	10	1	4	12	4	10	1	4	12
COX1_FSA_MAXALIGN_DNA_UB	0	7	7	3	0	3	0	0	0	0	1	0	2	1	0	0	1	0	2	2	3	0	1	0	0	1	0	1	1	1	4	2	4	0	1	1	1	1	1	4	10	1	4	12	4	10	1	4	12
COX1_FSA_MAXALIGN_RYt_UB	0	7	7	3	0	3	0	0	0	0	1	0	2	1	0	0	1	0	2	2	3	0	1	0	0	1	0	1	1	1	4	2	4	0	1	1	1	1	1	4	10	1	4	12	4	10	1	4	12
COX1_FSA_NOISY_DEG_UB	4	9	9	6	4	6	4	4	4	4	5	4	6	5	4	4	5	4	4	5	6	4	5	4	4	5	4	5	5	5	8	4	7	4	5	5	5	5	5	7	9	5	7	11	7	9	5	7	11
COX1_FSA_NOISY_DNA_UB	2	7	7	5	2	5	2	2	2	2	3	2	4	3	2	2	3	2	4	4	5	2	3	2	2	3	2	3	3	3	6	2	6	2	3	3	3	3	3	6	10	3	6	12	6	10	3	6	12
COX1_FSA_NOISY_RYt_UB	3	9	9	1	3	1	3	3	3	3	4	3	5	4	3	3	4	3	3	3	4	3	4	3	3	4	3	4	4	4	5	5	3	3	4	4	4	4	4	2	10	4	4	12	2	10	4	4	12
COX1_FSA_PSARALIGN_DEG_UB	0	7	7	3	0	3	0	0	0	0	1	0	2	1	0	0	1	0	2	2	3	0	1	0	0	1	0	1	1	1	4	2	4	0	1	1	1	1	1	4	10	1	4	12	4	10	1	4	12
COX1_FSA_PSARALIGN_DNA_UB	0	7	7	3	0	3	0	0	0	0	1	0	2	1	0	0	1	0	2	2	3	0	1	0	0	1	0	1	1	1	4	2	4	0	1	1	1	1	1	4	10	1	4	12	4	10	1	4	12
COX1_FSA_PSARALIGN_RYt_UB	0	7	7	3	0	3	0	0	0	0	1	0	2	1	0	0	1	0	2	2	3	0	1	0	0	1	0	1	1	1	4	2	4	0	1	1	1	1	1	4	10	1	4	12	4	10	1	4	12
COX1_FSA_TCSFMf_DEG_UB	0	7	7	3	0	3	0	0	0	0	1	0	2	1	0	0	1	0	2	2	3	0	1	0	0	1	0	1	1	1	4	2	4	0	1	1	1	1	1	4	10	1	4	12	4	10	1	4	12
COX1_FSA_TCSFMf_DNA_UB	0	7	7	3	0	3	0	0	0	0	1	0	2	1	0	0	1	0	2	2	3	0	1	0	0	1	0	1	1	1	4	2	4	0	1	1	1	1	1	4	10	1	4	12	4	10	1	4	12
COX1_FSA_TCSFMf_RYt_UB	0	7	7	3	0	3	0	0	0	0	1	0	2	1	0	0	1	0	2	2	3	0	1	0	0	1	0	1	1	1	4	2	4	0	1	1	1	1	1	4	10	1	4	12	4	10	1	4	12
COX1_FSA_TCSFMw_DEG_UB	0	7	7	3	0	3	0	0	0	0	1	0	2	1	0	0	1	0	2	2	3	0	1	0	0	1	0	1	1	1	4	2	4	0	1	1	1	1	1	4	10	1	4	12	4	10	1	4	12
COX1_FSA_TCSFMw_DNA_UB	0	7	7	3	0	3	0	0	0	0	1	0	2	1	0	0	1	0	2	2	3	0	1	0	0	1	0	1	1	1	4	2	4	0	1	1	1	1	1	4	10	1	4	12	4	10	1	4	12
COX1_FSA_TCSFMw_RYt_UB	0	7	7	3	0	3	0	0	0	0	1	0	2	1	0	0	1	0	2	2	3	0	1	0	0	1	0	1	1	1	4	2	4	0	1	1	1	1	1	4	10	1	4	12	4	10	1	4	12
COX1_FSA_TCSOGw_DEG_UB	0	7	7	3	0	3	0	0	0	0	1	0	2	1	0	0	1	0	2	2	3	0	1	0	0	1	0	1	1	1	4	2	4	0	1	1	1	1	1	4	10	1	4	12	4	10	1	4	12
COX1_FSA_TCSOGw_DNA_UB	1	8	8	4	1	4	1	1	1	1	1	1	1	1	1	1	1	1	3	3	4	1	1	1	1	1	1	1	1	1	3	1	3	1	1	1	1	1	1	3	9	1	4	12	3	9	1	4	12
COX1_FSA_TCSOGw_RYt_UB	0	7	7	3	0	3	0	0	0	0	1	0	2	1	0	0	1	0	2	2	3	0	1	0	0	1	0	1	1	1	4	2	4	0	1	1	1	1	1	4	10	1	4	12	4	10	1	4	12
COX1_FSA_TCSf_DEG_UB	0	7	7	3	0	3	0	0	0	0	1	0	2	1	0	0	1	0	2	2	3	0	1	0	0	1	0	1	1	1	4	2	4	0	1	1	1	1	1	4	10	1	4	12	4	10	1	4	12
COX1_FSA_TCSf_DNA_UB	0	7	7	3	0	3	0	0	0	0	1	0	2	1	0	0	1	0	2	2	3	0	1	0	0	1	0	1	1	1	4	2	4	0	1	1	1	1	1	4	10	1	4	12	4	10	1	4	12
COX1_FSA_TCSf_RYt_UB	0	7	7	3	0	3	0	0	0	0	1	0	2	1	0	0	1	0	2	2	3	0	1	0	0	1	0	1	1	1	4	2	4	0	1	1	1	1	1	4	10	1	4	12	4	10	1	4	12
COX1_FSA_TCSw_DEG_UB	0	7	7	3	0	3	0	0	0	0	1	0	2	1	0	0	1	0	2	2	3	0	1	0	0	1	0	1	1	1	4	2	4	0	1	1	1	1	1	4	10	1	4	12	4	10	1	4	12
COX1_FSA_TCSw_DNA_UB	0	7	7	3	0	3	0	0	0	0	1	0	2	1	0	0	1	0	2	2	3	0	1	0	0	1	0	1	1	1	4	2	4	0	1	1	1	1	1	4	10	1	4	12	4	10	1	4	12
COX1_FSA_TCSw_RYt_UB	0	7	7	3	0	3	0	0	0	0	1	0	2	1	0	0	1	0	2	2	3	0	1	0	0	1	0	1	1	1	4	2	4	0	1	1	1	1	1	4	10	1	4	12	4	10	1	4	12
COX1_FSA_TRIMALA_CDN_UB	4	10	10	1	4	3	4	4	4	4	4	4	4	4	4	4	4	4	4	4	5	4	4	4	4	4	4	4	4	4	3	4	3	4	4	4	4	4	4	0	9	4	3	12	0	9	4	4	12
COX1_FSA_TRIMALA_DEG_UB	11	13	13	11	11	11	11	11	11	11	11	11	10	11	11	11	11	11	11	11	11	11	11	11	11	11	11	11	11	11	10	10	10	11	11	11	11	11	11	10	1	11	11	4	10	1	11	11	4
COX1_FSA_TRIMALA_DNA_UB	0	7	7	3	0	3	0	0	0	0	1	0	2	1	0	0	1	0	2	2	3	0	1	0	0	1	0	1	1	1	4	2	4	0	1	1	1	1	1	4	10	1	4	12	4	10	1	4	12
COX1_FSA_TRIMALA_RYt_UB	4	10	10	4	4	4	4	4	4	4	3	4	5	3	4	4	3	4	4	3	5	4	3	4	4	3	4	3	3	3	5	5	3	4	3	3	3	3	3	4	10	3	2	11	4	10	3	0	11
COX1_FSA_TRIMALA_2AA_UB	12	13	13	12	12	12	12	12	12	12	12	12	11	12	12	12	12	12	12	12	12	12	12	12	12	12	12	12	12	12	11	11	11	12	12	12	12	12	12	11	4	12	12	3	11	4	12	12	3
COX1_FSA_TRIMALG_CDN_UB	4	10	10	1	4	3	4	4	4	4	4	4	4	4	4	4	4	4	4	4	5	4	4	4	4	4	4	4	4	4	3	4	3	4	4	4	4	4	4	0	9	4	3	12	0	9	4	4	12
COX1_FSA_TRIMALG_DEG_UB	11	13	13	11	11	11	11	11	11	11	11	11	10	11	11	11	11	11	11	11	11	11	11	11	11	11	11	11	11	11	10	10	10	11	11	11	11	11	11	10	1	11	11	4	10	1	11	11	4
COX1_FSA_TRIMALG_DNA_UB	0	7	7	3	0	3	0	0	0	0	1	0	2	1	0	0	1	0	2	2	3	0	1	0	0	1	0	1	1	1	4	2	4	0	1	1	1	1	1	4	10	1	4	12	4	10	1	4	12
COX1_FSA_TRIMALG_RYt_UB	4	10	10	4	4	4	4	4	4	4	3	4	5	3	4	4	3	4	4	3	5	4	3	4	4	3	4	3	3	3	5	5	3	4	3	3	3	3	3	4	10	3	2	11	4	10	3	0	11
COX1_FSA_TRIMALG_2AA_UB	12	13	13	12	12	12	12	12	12	12	12	12	11	12	12	12	12	12	12	12	12	12	12	12	12	12	12	12	12	12	11	11	11	12	12	12	12	12	12	11	4	12	12	3	11	4	12	12	3
COX1_FSA_TRIMALP_DEG_UB	4	10	10	5	4	6	4	4	4	4	5	4	5	5	4	4	5	4	5	6	6	4	5	4	4	5	4	5	5	5	5	4	7	4	5	5	5	5	5	6	12	5	6	13	6	12	5	7	13
COX1_FSA_TRIMALP_DNA_UB	0	7	7	3	0	3	0	0	0	0	1	0	2	1	0	0	1	0	2	2	3	0	1	0	0	1	0	1	1	1	4	2	4	0	1	1	1	1	1	4	10	1	4	12	4	10	1	4	12
COX1_FSA_TRIMALP_RYt_UB	3	9	9	2	3	0	3	3	3	3	4	3	5	4	3	3	4	3	3	3	4	3	4	3	3	4	3	4	4	4	5	5	3	3	4	4	4	4	4	3	10	4	3	12	3	10	4	4	12
COX1_FSA_TRIMALS_DEG_UB	4	10	10	5	4	6	4	4	4	4	5	4	5	5	4	4	5	4	5	6	6	4	5	4	4	5	4	5	5	5	5	4	7	4	5	5	5	5	5	6	12	5	6	13	6	12	5	7	13
COX1_FSA_TRIMALS_DNA_UB	0	7	7	3	0	3	0	0	0	0	1	0	2	1	0	0	1	0	2	2	3	0	1	0	0	1	0	1	1	1	4	2	4	0	1	1	1	1	1	4	10	1	4	12	4	10	1	4	12
COX1_FSA_TRIMALS_RYt_UB	3	9	9	2	3	0	3	3	3	3	4	3	5	4	3	3	4	3	3	3	4	3	4	3	3	4	3	4	4	4	5	5	3	3	4	4	4	4	4	3	10	4	3	12	3	10	4	4	12
COX1_FSA_TRIMAL_DEG_UB	0	7	7	3	0	3	0	0	0	0	1	0	2	1	0	0	1	0	2	2	3	0	1	0	0	1	0	1	1	1	4	2	4	0	1	1	1	1	1	4	10	1	4	12	4	10	1	4	12
COX1_FSA_TRIMAL_DNA_UB	0	7	7	3	0	3	0	0	0	0	1	0	2	1	0	0	1	0	2	2	3	0	1	0	0	1	0	1	1	1	4	2	4	0	1	1	1	1	1	4	10	1	4	12	4	10	1	4	12
COX1_FSA_TRIMAL_RYt_UB	0	7	7	3	0	3	0	0	0	0	1	0	2	1	0	0	1	0	2	2	3	0	1	0	0	1	0	1	1	1	4	2	4	0	1	1	1	1	1	4	10	1	4	12	4	10	1	4	12
COX1_GRAMALIGN_GBLOCKSC_DEG_UB	0	7	7	3	0	3	0	0	0	0	1	0	2	1	0	0	1	0	2	2	3	0	1	0	0	1	0	1	1	1	4	2	4	0	1	1	1	1	1	4	10	1	4	12	4	10	1	4	12
COX1_GRAMALIGN_GBLOCKSC_DNA_UB	1	8	8	4	1	4	1	1	1	1	0	1	2	0	1	1	0	1	3	3	4	1	0	1	1	0	1	0	0	0	4	2	4	1	0	0	0	0	0	4	10	0	3	11	4	10	0	3	11
COX1_GRAMALIGN_GBLOCKSC_RYt_UB	0	7	7	3	0	3	0	0	0	0	1	0	2	1	0	0	1	0	2	2	3	0	1	0	0	1	0	1	1	1	4	2	4	0	1	1	1	1	1	4	10	1	4	12	4	10	1	4	12
COX1_GRAMALIGN_GBLOCKS_DEG_UB	2	8	8	4	2	4	2	2	2	2	3	2	4	3	2	2	3	2	2	3	4	2	3	2	2	3	2	3	3	3	6	2	5	2	3	3	3	3	3	5	10	3	5	12	5	10	3	5	12
COX1_GRAMALIGN_GBLOCKS_DNA_UB	1	8	8	4	1	4	1	1	1	1	0	1	2	0	1	1	0	1	3	3	4	1	0	1	1	0	1	0	0	0	4	2	4	1	0	0	0	0	0	4	10	0	3	11	4	10	0	3	11
COX1_GRAMALIGN_GBLOCKS_RYt_UB	0	7	7	3	0	3	0	0	0	0	1	0	2	1	0	0	1	0	2	2	3	0	1	0	0	1	0	1	1	1	4	2	4	0	1	1	1	1	1	4	10	1	4	12	4	10	1	4	12
COX1_GRAMALIGN_MAXALIGN_DEG_UB	0	7	7	3	0	3	0	0	0	0	1	0	2	1	0	0	1	0	2	2	3	0	1	0	0	1	0	1	1	1	4	2	4	0	1	1	1	1	1	4	10	1	4	12	4	10	1	4	12
COX1_GRAMALIGN_MAXALIGN_DNA_UB	0	7	7	3	0	3	0	0	0	0	1	0	2	1	0	0	1	0	2	2	3	0	1	0	0	1	0	1	1	1	4	2	4	0	1	1	1	1	1	4	10	1	4	12	4	10	1	4	12
COX1_GRAMALIGN_MAXALIGN_RYt_UB	0	7	7	3	0	3	0	0	0	0	1	0	2	1	0	0	1	0	2	2	3	0	1	0	0	1	0	1	1	1	4	2	4	0	1	1	1	1	1	4	10	1	4	12	4	10	1	4	12
COX1_GRAMALIGN_NOISY_DEG_UB	5	9	9	7	5	7	5	5	5	5	6	5	7	6	5	5	6	5	6	6	5	5	6	5	5	6	5	6	6	6	9	5	8	5	6	6	6	6	6	8	9	6	8	11	8	9	6	8	11
COX1_GRAMALIGN_NOISY_DNA_UB	2	7	7	5	2	5	2	2	2	2	3	2	4	3	2	2	3	2	4	4	5	2	3	2	2	3	2	3	3	3	6	2	6	2	3	3	3	3	3	6	10	3	6	12	6	10	3	6	12
COX1_GRAMALIGN_NOISY_RYt_UB	3	8	8	5	3	5	3	3	3	3	4	3	5	4	3	3	4	3	4	4	5	3	4	3	3	4	3	4	4	4	7	3	6	3	4	4	4	4	4	6	10	4	6	12	6	10	4	6	12
COX1_GRAMALIGN_PSARALIGN_DEG_UB	0	7	7	3	0	3	0	0	0	0	1	0	2	1	0	0	1	0	2	2	3	0	1	0	0	1	0	1	1	1	4	2	4	0	1	1	1	1	1	4	10	1	4	12	4	10	1	4	12
COX1_GRAMALIGN_PSARALIGN_DNA_UB	0	7	7	3	0	3	0	0	0	0	1	0	2	1	0	0	1	0	2	2	3	0	1	0	0	1	0	1	1	1	4	2	4	0	1	1	1	1	1	4	10	1	4	12	4	10	1	4	12
COX1_GRAMALIGN_PSARALIGN_RYt_UB	0	7	7	3	0	3	0	0	0	0	1	0	2	1	0	0	1	0	2	2	3	0	1	0	0	1	0	1	1	1	4	2	4	0	1	1	1	1	1	4	10	1	4	12	4	10	1	4	12
COX1_GRAMALIGN_TCSFMf_DEG_UB	0	7	7	3	0	3	0	0	0	0	1	0	2	1	0	0	1	0	2	2	3	0	1	0	0	1	0	1	1	1	4	2	4	0	1	1	1	1	1	4	10	1	4	12	4	10	1	4	12
COX1_GRAMALIGN_TCSFMf_DNA_UB	0	7	7	3	0	3	0	0	0	0	1	0	2	1	0	0	1	0	2	2	3	0	1	0	0	1	0	1	1	1	4	2	4	0	1	1	1	1	1	4	10	1	4	12	4	10	1	4	12
COX1_GRAMALIGN_TCSFMf_RYt_UB	0	7	7	3	0	3	0	0	0	0	1	0	2	1	0	0	1	0	2	2	3	0	1	0	0	1	0	1	1	1	4	2	4	0	1	1	1	1	1	4	10	1	4	12	4	10	1	4	12
COX1_GRAMALIGN_TCSFMw_DEG_UB	0	7	7	3	0	3	0	0	0	0	1	0	2	1	0	0	1	0	2	2	3	0	1	0	0	1	0	1	1	1	4	2	4	0	1	1	1	1	1	4	10	1	4	12	4	10	1	4	12
COX1_GRAMALIGN_TCSFMw_DNA_UB	1	8	8	4	1	4	1	1	1	1	0	1	2	0	1	1	0	1	3	3	4	1	0	1	1	0	1	0	0	0	4	2	4	1	0	0	0	0	0	4	10	0	3	11	4	10	0	3	11
COX1_GRAMALIGN_TCSFMw_RYt_UB	1	8	8	4	1	4	1	1	1	1	0	1	2	0	1	1	0	1	3	3	4	1	0	1	1	0	1	0	0	0	4	2	4	1	0	0	0	0	0	4	10	0	3	11	4	10	0	3	11
COX1_GRAMALIGN_TCSOGw_DEG_UB	2	8	8	5	2	5	2	2	2	2	2	2	2	2	2	2	2	2	4	4	5	2	2	2	2	2	2	2	2	2	4	0	4	2	2	2	2	2	2	4	9	2	5	12	4	9	2	5	12
COX1_GRAMALIGN_TCSOGw_DNA_UB	2	8	8	5	2	5	2	2	2	2	2	2	2	2	2	2	2	2	4	4	5	2	2	2	2	2	2	2	2	2	4	0	4	2	2	2	2	2	2	4	9	2	5	12	4	9	2	5	12
COX1_GRAMALIGN_TCSOGw_RYt_UB	1	7	7	4	1	4	1	1	1	1	2	1	3	2	1	1	2	1	3	3	4	1	2	1	1	2	1	2	2	2	5	1	5	1	2	2	2	2	2	5	10	2	5	12	5	10	2	5	12
COX1_GRAMALIGN_TCSf_DEG_UB	0	7	7	3	0	3	0	0	0	0	1	0	2	1	0	0	1	0	2	2	3	0	1	0	0	1	0	1	1	1	4	2	4	0	1	1	1	1	1	4	10	1	4	12	4	10	1	4	12
COX1_GRAMALIGN_TCSf_DNA_UB	0	7	7	3	0	3	0	0	0	0	1	0	2	1	0	0	1	0	2	2	3	0	1	0	0	1	0	1	1	1	4	2	4	0	1	1	1	1	1	4	10	1	4	12	4	10	1	4	12
COX1_GRAMALIGN_TCSf_RYt_UB	0	7	7	3	0	3	0	0	0	0	1	0	2	1	0	0	1	0	2	2	3	0	1	0	0	1	0	1	1	1	4	2	4	0	1	1	1	1	1	4	10	1	4	12	4	10	1	4	12
COX1_GRAMALIGN_TCSw_DEG_UB	1	8	8	4	1	4	1	1	1	1	0	1	2	0	1	1	0	1	3	3	4	1	0	1	1	0	1	0	0	0	4	2	4	1	0	0	0	0	0	4	10	0	3	11	4	10	0	3	11
COX1_GRAMALIGN_TCSw_DNA_UB	1	8	8	4	1	4	1	1	1	1	0	1	2	0	1	1	0	1	3	3	4	1	0	1	1	0	1	0	0	0	4	2	4	1	0	0	0	0	0	4	10	0	3	11	4	10	0	3	11
COX1_GRAMALIGN_TCSw_RYt_UB	1	8	8	4	1	4	1	1	1	1	0	1	2	0	1	1	0	1	3	3	4	1	0	1	1	0	1	0	0	0	4	2	4	1	0	0	0	0	0	4	10	0	3	11	4	10	0	3	11
COX1_GRAMALIGN_TRIMALA_DEG_UB	11	13	13	11	11	11	11	11	11	11	11	11	10	11	11	11	11	11	11	11	11	11	11	11	11	11	11	11	11	11	10	10	10	11	11	11	11	11	11	10	1	11	11	4	10	1	11	11	4
COX1_GRAMALIGN_TRIMALA_DNA_UB	0	7	7	3	0	3	0	0	0	0	1	0	2	1	0	0	1	0	2	2	3	0	1	0	0	1	0	1	1	1	4	2	4	0	1	1	1	1	1	4	10	1	4	12	4	10	1	4	12
COX1_GRAMALIGN_TRIMALA_RYt_UB	4	10	10	4	4	4	4	4	4	4	3	4	5	3	4	4	3	4	4	3	5	4	3	4	4	3	4	3	3	3	5	5	3	4	3	3	3	3	3	4	10	3	2	11	4	10	3	0	11
COX1_GRAMALIGN_TRIMALG_DEG_UB	11	13	13	11	11	11	11	11	11	11	11	11	10	11	11	11	11	11	11	11	11	11	11	11	11	11	11	11	11	11	10	10	10	11	11	11	11	11	11	10	1	11	11	4	10	1	11	11	4
COX1_GRAMALIGN_TRIMALG_DNA_UB	0	7	7	3	0	3	0	0	0	0	1	0	2	1	0	0	1	0	2	2	3	0	1	0	0	1	0	1	1	1	4	2	4	0	1	1	1	1	1	4	10	1	4	12	4	10	1	4	12
COX1_GRAMALIGN_TRIMALG_RYt_UB	4	10	10	4	4	4	4	4	4	4	3	4	5	3	4	4	3	4	4	3	5	4	3	4	4	3	4	3	3	3	5	5	3	4	3	3	3	3	3	4	10	3	2	11	4	10	3	0	11
COX1_GRAMALIGN_TRIMALP_DEG_UB	3	9	9	4	3	4	3	3	3	3	2	3	4	2	3	3	2	3	3	3	5	3	2	3	3	2	3	2	2	2	5	4	4	3	2	2	2	2	2	4	10	2	3	11	4	10	2	3	11
COX1_GRAMALIGN_TRIMALP_DNA_UB	1	8	8	4	1	4	1	1	1	1	0	1	2	0	1	1	0	1	3	3	4	1	0	1	1	0	1	0	0	0	4	2	4	1	0	0	0	0	0	4	10	0	3	11	4	10	0	3	11
COX1_GRAMALIGN_TRIMALP_RYt_UB	1	8	8	4	1	4	1	1	1	1	0	1	2	0	1	1	0	1	3	3	4	1	0	1	1	0	1	0	0	0	4	2	4	1	0	0	0	0	0	4	10	0	3	11	4	10	0	3	11
COX1_GRAMALIGN_TRIMALS_DEG_UB	3	9	9	5	3	5	3	3	3	3	2	3	4	2	3	3	2	3	3	4	5	3	2	3	3	2	3	2	2	2	6	2	5	3	2	2	2	2	2	5	10	2	4	11	5	10	2	4	11
COX1_GRAMALIGN_TRIMALS_DNA_UB	1	8	8	4	1	4	1	1	1	1	0	1	2	0	1	1	0	1	3	3	4	1	0	1	1	0	1	0	0	0	4	2	4	1	0	0	0	0	0	4	10	0	3	11	4	10	0	3	11
COX1_GRAMALIGN_TRIMALS_RYt_UB	1	8	8	4	1	4	1	1	1	1	0	1	2	0	1	1	0	1	3	3	4	1	0	1	1	0	1	0	0	0	4	2	4	1	0	0	0	0	0	4	10	0	3	11	4	10	0	3	11
COX1_GRAMALIGN_TRIMAL_DEG_UB	0	7	7	3	0	3	0	0	0	0	1	0	2	1	0	0	1	0	2	2	3	0	1	0	0	1	0	1	1	1	4	2	4	0	1	1	1	1	1	4	10	1	4	12	4	10	1	4	12
COX1_GRAMALIGN_TRIMAL_DNA_UB	0	7	7	3	0	3	0	0	0	0	1	0	2	1	0	0	1	0	2	2	3	0	1	0	0	1	0	1	1	1	4	2	4	0	1	1	1	1	1	4	10	1	4	12	4	10	1	4	12
COX1_GRAMALIGN_TRIMAL_RYt_UB	0	7	7	3	0	3	0	0	0	0	1	0	2	1	0	0	1	0	2	2	3	0	1	0	0	1	0	1	1	1	4	2	4	0	1	1	1	1	1	4	10	1	4	12	4	10	1	4	12
COX1_KALIGN_GBLOCKSC_DEG_UB	0	7	7	3	0	3	0	0	0	0	1	0	2	1	0	0	1	0	2	2	3	0	1	0	0	1	0	1	1	1	4	2	4	0	1	1	1	1	1	4	10	1	4	12	4	10	1	4	12
COX1_KALIGN_GBLOCKSC_DNA_UB	0	7	7	3	0	3	0	0	0	0	1	0	2	1	0	0	1	0	2	2	3	0	1	0	0	1	0	1	1	1	4	2	4	0	1	1	1	1	1	4	10	1	4	12	4	10	1	4	12
COX1_KALIGN_GBLOCKSC_RYt_UB	0	7	7	3	0	3	0	0	0	0	1	0	2	1	0	0	1	0	2	2	3	0	1	0	0	1	0	1	1	1	4	2	4	0	1	1	1	1	1	4	10	1	4	12	4	10	1	4	12
COX1_KALIGN_GBLOCKS_DEG_UB	0	7	7	3	0	3	0	0	0	0	1	0	2	1	0	0	1	0	2	2	3	0	1	0	0	1	0	1	1	1	4	2	4	0	1	1	1	1	1	4	10	1	4	12	4	10	1	4	12
COX1_KALIGN_GBLOCKS_DNA_UB	0	7	7	3	0	3	0	0	0	0	1	0	2	1	0	0	1	0	2	2	3	0	1	0	0	1	0	1	1	1	4	2	4	0	1	1	1	1	1	4	10	1	4	12	4	10	1	4	12
COX1_KALIGN_GBLOCKS_RYt_UB	0	7	7	3	0	3	0	0	0	0	1	0	2	1	0	0	1	0	2	2	3	0	1	0	0	1	0	1	1	1	4	2	4	0	1	1	1	1	1	4	10	1	4	12	4	10	1	4	12
COX1_KALIGN_MAXALIGN_DEG_UB	0	7	7	3	0	3	0	0	0	0	1	0	2	1	0	0	1	0	2	2	3	0	1	0	0	1	0	1	1	1	4	2	4	0	1	1	1	1	1	4	10	1	4	12	4	10	1	4	12
COX1_KALIGN_MAXALIGN_DNA_UB	0	7	7	3	0	3	0	0	0	0	1	0	2	1	0	0	1	0	2	2	3	0	1	0	0	1	0	1	1	1	4	2	4	0	1	1	1	1	1	4	10	1	4	12	4	10	1	4	12
COX1_KALIGN_MAXALIGN_RYt_UB	0	7	7	3	0	3	0	0	0	0	1	0	2	1	0	0	1	0	2	2	3	0	1	0	0	1	0	1	1	1	4	2	4	0	1	1	1	1	1	4	10	1	4	12	4	10	1	4	12
COX1_KALIGN_NOISY_DEG_UB	2	7	7	5	2	5	2	2	2	2	3	2	4	3	2	2	3	2	4	4	3	2	3	2	2	3	2	3	3	3	6	2	6	2	3	3	3	3	3	6	10	3	6	12	6	10	3	6	12
COX1_KALIGN_NOISY_DNA_UB	2	7	7	5	2	5	2	2	2	2	3	2	4	3	2	2	3	2	4	4	5	2	3	2	2	3	2	3	3	3	6	2	6	2	3	3	3	3	3	6	10	3	6	12	6	10	3	6	12
COX1_KALIGN_NOISY_RYt_UB	1	7	7	4	1	4	1	1	1	1	2	1	3	2	1	1	2	1	3	3	4	1	2	1	1	2	1	2	2	2	5	1	5	1	2	2	2	2	2	5	10	2	5	12	5	10	2	5	12
COX1_KALIGN_PSARALIGN_DEG_UB	0	7	7	3	0	3	0	0	0	0	1	0	2	1	0	0	1	0	2	2	3	0	1	0	0	1	0	1	1	1	4	2	4	0	1	1	1	1	1	4	10	1	4	12	4	10	1	4	12
COX1_KALIGN_PSARALIGN_DNA_UB	0	7	7	3	0	3	0	0	0	0	1	0	2	1	0	0	1	0	2	2	3	0	1	0	0	1	0	1	1	1	4	2	4	0	1	1	1	1	1	4	10	1	4	12	4	10	1	4	12
COX1_KALIGN_PSARALIGN_RYt_UB	0	7	7	3	0	3	0	0	0	0	1	0	2	1	0	0	1	0	2	2	3	0	1	0	0	1	0	1	1	1	4	2	4	0	1	1	1	1	1	4	10	1	4	12	4	10	1	4	12
COX1_KALIGN_TCSFMf_DEG_UB	0	7	7	3	0	3	0	0	0	0	1	0	2	1	0	0	1	0	2	2	3	0	1	0	0	1	0	1	1	1	4	2	4	0	1	1	1	1	1	4	10	1	4	12	4	10	1	4	12
COX1_KALIGN_TCSFMf_DNA_UB	0	7	7	3	0	3	0	0	0	0	1	0	2	1	0	0	1	0	2	2	3	0	1	0	0	1	0	1	1	1	4	2	4	0	1	1	1	1	1	4	10	1	4	12	4	10	1	4	12
COX1_KALIGN_TCSFMf_RYt_UB	0	7	7	3	0	3	0	0	0	0	1	0	2	1	0	0	1	0	2	2	3	0	1	0	0	1	0	1	1	1	4	2	4	0	1	1	1	1	1	4	10	1	4	12	4	10	1	4	12
COX1_KALIGN_TCSFMw_DEG_UB	0	7	7	3	0	3	0	0	0	0	1	0	2	1	0	0	1	0	2	2	3	0	1	0	0	1	0	1	1	1	4	2	4	0	1	1	1	1	1	4	10	1	4	12	4	10	1	4	12
COX1_KALIGN_TCSFMw_DNA_UB	0	7	7	3	0	3	0	0	0	0	1	0	2	1	0	0	1	0	2	2	3	0	1	0	0	1	0	1	1	1	4	2	4	0	1	1	1	1	1	4	10	1	4	12	4	10	1	4	12
COX1_KALIGN_TCSFMw_RYt_UB	0	7	7	3	0	3	0	0	0	0	1	0	2	1	0	0	1	0	2	2	3	0	1	0	0	1	0	1	1	1	4	2	4	0	1	1	1	1	1	4	10	1	4	12	4	10	1	4	12
COX1_KALIGN_TCSOGw_DEG_UB	0	7	7	3	0	3	0	0	0	0	1	0	2	1	0	0	1	0	2	2	3	0	1	0	0	1	0	1	1	1	4	2	4	0	1	1	1	1	1	4	10	1	4	12	4	10	1	4	12
COX1_KALIGN_TCSOGw_DNA_UB	1	8	8	4	1	4	1	1	1	1	1	1	1	1	1	1	1	1	3	3	4	1	1	1	1	1	1	1	1	1	3	1	3	1	1	1	1	1	1	3	9	1	4	12	3	9	1	4	12
COX1_KALIGN_TCSOGw_RYt_UB	0	7	7	3	0	3	0	0	0	0	1	0	2	1	0	0	1	0	2	2	3	0	1	0	0	1	0	1	1	1	4	2	4	0	1	1	1	1	1	4	10	1	4	12	4	10	1	4	12
COX1_KALIGN_TCSf_DEG_UB	0	7	7	3	0	3	0	0	0	0	1	0	2	1	0	0	1	0	2	2	3	0	1	0	0	1	0	1	1	1	4	2	4	0	1	1	1	1	1	4	10	1	4	12	4	10	1	4	12
COX1_KALIGN_TCSf_DNA_UB	0	7	7	3	0	3	0	0	0	0	1	0	2	1	0	0	1	0	2	2	3	0	1	0	0	1	0	1	1	1	4	2	4	0	1	1	1	1	1	4	10	1	4	12	4	10	1	4	12
COX1_KALIGN_TCSf_RYt_UB	0	7	7	3	0	3	0	0	0	0	1	0	2	1	0	0	1	0	2	2	3	0	1	0	0	1	0	1	1	1	4	2	4	0	1	1	1	1	1	4	10	1	4	12	4	10	1	4	12
COX1_KALIGN_TCSw_DEG_UB	0	7	7	3	0	3	0	0	0	0	1	0	2	1	0	0	1	0	2	2	3	0	1	0	0	1	0	1	1	1	4	2	4	0	1	1	1	1	1	4	10	1	4	12	4	10	1	4	12
COX1_KALIGN_TCSw_DNA_UB	0	7	7	3	0	3	0	0	0	0	1	0	2	1	0	0	1	0	2	2	3	0	1	0	0	1	0	1	1	1	4	2	4	0	1	1	1	1	1	4	10	1	4	12	4	10	1	4	12
COX1_KALIGN_TCSw_RYt_UB	0	7	7	3	0	3	0	0	0	0	1	0	2	1	0	0	1	0	2	2	3	0	1	0	0	1	0	1	1	1	4	2	4	0	1	1	1	1	1	4	10	1	4	12	4	10	1	4	12
COX1_KALIGN_TRIMALA_DEG_UB	11	13	13	11	11	11	11	11	11	11	11	11	10	11	11	11	11	11	11	11	11	11	11	11	11	11	11	11	11	11	10	10	10	11	11	11	11	11	11	10	1	11	11	4	10	1	11	11	4
COX1_KALIGN_TRIMALA_DNA_UB	0	7	7	3	0	3	0	0	0	0	1	0	2	1	0	0	1	0	2	2	3	0	1	0	0	1	0	1	1	1	4	2	4	0	1	1	1	1	1	4	10	1	4	12	4	10	1	4	12
COX1_KALIGN_TRIMALA_RYt_UB	4	10	10	4	4	4	4	4	4	4	3	4	5	3	4	4	3	4	4	3	5	4	3	4	4	3	4	3	3	3	5	5	3	4	3	3	3	3	3	4	10	3	2	11	4	10	3	0	11
COX1_KALIGN_TRIMALG_DEG_UB	11	13	13	11	11	11	11	11	11	11	11	11	10	11	11	11	11	11	11	11	11	11	11	11	11	11	11	11	11	11	10	10	10	11	11	11	11	11	11	10	1	11	11	4	10	1	11	11	4
COX1_KALIGN_TRIMALG_DNA_UB	0	7	7	3	0	3	0	0	0	0	1	0	2	1	0	0	1	0	2	2	3	0	1	0	0	1	0	1	1	1	4	2	4	0	1	1	1	1	1	4	10	1	4	12	4	10	1	4	12
COX1_KALIGN_TRIMALG_RYt_UB	4	10	10	4	4	4	4	4	4	4	3	4	5	3	4	4	3	4	4	3	5	4	3	4	4	3	4	3	3	3	5	5	3	4	3	3	3	3	3	4	10	3	2	11	4	10	3	0	11
COX1_KALIGN_TRIMALP_DEG_UB	3	9	9	1	3	1	3	3	3	3	4	3	5	4	3	3	4	3	3	3	4	3	4	3	3	4	3	4	4	4	5	5	3	3	4	4	4	4	4	2	10	4	4	12	2	10	4	4	12
COX1_KALIGN_TRIMALP_DNA_UB	0	7	7	3	0	3	0	0	0	0	1	0	2	1	0	0	1	0	2	2	3	0	1	0	0	1	0	1	1	1	4	2	4	0	1	1	1	1	1	4	10	1	4	12	4	10	1	4	12
COX1_KALIGN_TRIMALP_RYt_UB	3	9	9	1	3	1	3	3	3	3	4	3	5	4	3	3	4	3	3	3	4	3	4	3	3	4	3	4	4	4	5	5	3	3	4	4	4	4	4	2	10	4	4	12	2	10	4	4	12
COX1_KALIGN_TRIMALS_DEG_UB	3	9	9	1	3	1	3	3	3	3	4	3	5	4	3	3	4	3	3	3	4	3	4	3	3	4	3	4	4	4	5	5	3	3	4	4	4	4	4	2	10	4	4	12	2	10	4	4	12
COX1_KALIGN_TRIMALS_DNA_UB	0	7	7	3	0	3	0	0	0	0	1	0	2	1	0	0	1	0	2	2	3	0	1	0	0	1	0	1	1	1	4	2	4	0	1	1	1	1	1	4	10	1	4	12	4	10	1	4	12
COX1_KALIGN_TRIMALS_RYt_UB	3	9	9	1	3	1	3	3	3	3	4	3	5	4	3	3	4	3	3	3	4	3	4	3	3	4	3	4	4	4	5	5	3	3	4	4	4	4	4	2	10	4	4	12	2	10	4	4	12
COX1_KALIGN_TRIMAL_DEG_UB	0	7	7	3	0	3	0	0	0	0	1	0	2	1	0	0	1	0	2	2	3	0	1	0	0	1	0	1	1	1	4	2	4	0	1	1	1	1	1	4	10	1	4	12	4	10	1	4	12
COX1_KALIGN_TRIMAL_DNA_UB	0	7	7	3	0	3	0	0	0	0	1	0	2	1	0	0	1	0	2	2	3	0	1	0	0	1	0	1	1	1	4	2	4	0	1	1	1	1	1	4	10	1	4	12	4	10	1	4	12
COX1_KALIGN_TRIMAL_RYt_UB	0	7	7	3	0	3	0	0	0	0	1	0	2	1	0	0	1	0	2	2	3	0	1	0	0	1	0	1	1	1	4	2	4	0	1	1	1	1	1	4	10	1	4	12	4	10	1	4	12
COX1_MAFFTEI_GBLOCKSC_DEG_UB	0	7	7	3	0	3	0	0	0	0	1	0	2	1	0	0	1	0	2	2	3	0	1	0	0	1	0	1	1	1	4	2	4	0	1	1	1	1	1	4	10	1	4	12	4	10	1	4	12
COX1_MAFFTEI_GBLOCKSC_DNA_UB	0	7	7	3	0	3	0	0	0	0	1	0	2	1	0	0	1	0	2	2	3	0	1	0	0	1	0	1	1	1	4	2	4	0	1	1	1	1	1	4	10	1	4	12	4	10	1	4	12
COX1_MAFFTEI_GBLOCKSC_RYt_UB	0	7	7	3	0	3	0	0	0	0	1	0	2	1	0	0	1	0	2	2	3	0	1	0	0	1	0	1	1	1	4	2	4	0	1	1	1	1	1	4	10	1	4	12	4	10	1	4	12
COX1_MAFFTEI_GBLOCKS_DEG_UB	8	12	12	8	8	8	8	8	8	8	7	8	9	7	8	8	7	8	8	8	9	8	7	8	8	7	8	7	7	7	9	8	8	8	7	7	7	7	7	8	10	7	7	11	8	10	7	7	11
COX1_MAFFTEI_GBLOCKS_DNA_UB	0	7	7	3	0	3	0	0	0	0	1	0	2	1	0	0	1	0	2	2	3	0	1	0	0	1	0	1	1	1	4	2	4	0	1	1	1	1	1	4	10	1	4	12	4	10	1	4	12
COX1_MAFFTEI_GBLOCKS_RYt_UB	0	7	7	3	0	3	0	0	0	0	1	0	2	1	0	0	1	0	2	2	3	0	1	0	0	1	0	1	1	1	4	2	4	0	1	1	1	1	1	4	10	1	4	12	4	10	1	4	12
COX1_MAFFTEI_MAXALIGN_DEG_UB	0	7	7	3	0	3	0	0	0	0	1	0	2	1	0	0	1	0	2	2	3	0	1	0	0	1	0	1	1	1	4	2	4	0	1	1	1	1	1	4	10	1	4	12	4	10	1	4	12
COX1_MAFFTEI_MAXALIGN_DNA_UB	0	7	7	3	0	3	0	0	0	0	1	0	2	1	0	0	1	0	2	2	3	0	1	0	0	1	0	1	1	1	4	2	4	0	1	1	1	1	1	4	10	1	4	12	4	10	1	4	12
COX1_MAFFTEI_MAXALIGN_RYt_UB	0	7	7	3	0	3	0	0	0	0	1	0	2	1	0	0	1	0	2	2	3	0	1	0	0	1	0	1	1	1	4	2	4	0	1	1	1	1	1	4	10	1	4	12	4	10	1	4	12
COX1_MAFFTEI_NOISY_DEG_UB	5	11	11	5	5	5	5	5	5	5	5	5	5	5	5	5	5	5	4	4	5	5	5	5	5	5	5	5	5	5	5	5	3	5	5	5	5	5	5	4	8	5	4	11	4	8	5	3	11
COX1_MAFFTEI_NOISY_DNA_UB	2	7	7	5	2	5	2	2	2	2	3	2	4	3	2	2	3	2	4	4	5	2	3	2	2	3	2	3	3	3	6	2	6	2	3	3	3	3	3	6	10	3	6	12	6	10	3	6	12
COX1_MAFFTEI_NOISY_RYt_UB	3	9	9	3	3	3	3	3	3	3	4	3	5	4	3	3	4	3	2	2	3	3	4	3	3	4	3	4	4	4	5	5	3	3	4	4	4	4	4	4	10	4	3	12	4	10	4	2	12
COX1_MAFFTEI_PSARALIGN_DEG_UB	0	7	7	3	0	3	0	0	0	0	1	0	2	1	0	0	1	0	2	2	3	0	1	0	0	1	0	1	1	1	4	2	4	0	1	1	1	1	1	4	10	1	4	12	4	10	1	4	12
COX1_MAFFTEI_PSARALIGN_DNA_UB	0	7	7	3	0	3	0	0	0	0	1	0	2	1	0	0	1	0	2	2	3	0	1	0	0	1	0	1	1	1	4	2	4	0	1	1	1	1	1	4	10	1	4	12	4	10	1	4	12
COX1_MAFFTEI_PSARALIGN_RYt_UB	0	7	7	3	0	3	0	0	0	0	1	0	2	1	0	0	1	0	2	2	3	0	1	0	0	1	0	1	1	1	4	2	4	0	1	1	1	1	1	4	10	1	4	12	4	10	1	4	12
COX1_MAFFTEI_TCSFMf_DEG_UB	0	7	7	3	0	3	0	0	0	0	1	0	2	1	0	0	1	0	2	2	3	0	1	0	0	1	0	1	1	1	4	2	4	0	1	1	1	1	1	4	10	1	4	12	4	10	1	4	12
COX1_MAFFTEI_TCSFMf_DNA_UB	0	7	7	3	0	3	0	0	0	0	1	0	2	1	0	0	1	0	2	2	3	0	1	0	0	1	0	1	1	1	4	2	4	0	1	1	1	1	1	4	10	1	4	12	4	10	1	4	12
COX1_MAFFTEI_TCSFMf_RYt_UB	0	7	7	3	0	3	0	0	0	0	1	0	2	1	0	0	1	0	2	2	3	0	1	0	0	1	0	1	1	1	4	2	4	0	1	1	1	1	1	4	10	1	4	12	4	10	1	4	12
COX1_MAFFTEI_TCSFMw_DEG_UB	0	7	7	3	0	3	0	0	0	0	1	0	2	1	0	0	1	0	2	2	3	0	1	0	0	1	0	1	1	1	4	2	4	0	1	1	1	1	1	4	10	1	4	12	4	10	1	4	12
COX1_MAFFTEI_TCSFMw_DNA_UB	0	7	7	3	0	3	0	0	0	0	1	0	2	1	0	0	1	0	2	2	3	0	1	0	0	1	0	1	1	1	4	2	4	0	1	1	1	1	1	4	10	1	4	12	4	10	1	4	12
COX1_MAFFTEI_TCSFMw_RYt_UB	0	7	7	3	0	3	0	0	0	0	1	0	2	1	0	0	1	0	2	2	3	0	1	0	0	1	0	1	1	1	4	2	4	0	1	1	1	1	1	4	10	1	4	12	4	10	1	4	12
COX1_MAFFTEI_TCSOGw_DEG_UB	0	7	7	3	0	3	0	0	0	0	1	0	2	1	0	0	1	0	2	2	3	0	1	0	0	1	0	1	1	1	4	2	4	0	1	1	1	1	1	4	10	1	4	12	4	10	1	4	12
COX1_MAFFTEI_TCSOGw_DNA_UB	2	8	8	5	2	5	2	2	2	2	2	2	2	2	2	2	2	2	4	4	5	2	2	2	2	2	2	2	2	2	4	0	4	2	2	2	2	2	2	4	9	2	5	12	4	9	2	5	12
COX1_MAFFTEI_TCSOGw_RYt_UB	2	8	8	5	2	5	2	2	2	2	2	2	2	2	2	2	2	2	4	4	5	2	2	2	2	2	2	2	2	2	4	0	4	2	2	2	2	2	2	4	9	2	5	12	4	9	2	5	12
COX1_MAFFTEI_TCSf_DEG_UB	0	7	7	3	0	3	0	0	0	0	1	0	2	1	0	0	1	0	2	2	3	0	1	0	0	1	0	1	1	1	4	2	4	0	1	1	1	1	1	4	10	1	4	12	4	10	1	4	12
COX1_MAFFTEI_TCSf_DNA_UB	0	7	7	3	0	3	0	0	0	0	1	0	2	1	0	0	1	0	2	2	3	0	1	0	0	1	0	1	1	1	4	2	4	0	1	1	1	1	1	4	10	1	4	12	4	10	1	4	12
COX1_MAFFTEI_TCSf_RYt_UB	0	7	7	3	0	3	0	0	0	0	1	0	2	1	0	0	1	0	2	2	3	0	1	0	0	1	0	1	1	1	4	2	4	0	1	1	1	1	1	4	10	1	4	12	4	10	1	4	12
COX1_MAFFTEI_TCSw_DEG_UB	0	7	7	3	0	3	0	0	0	0	1	0	2	1	0	0	1	0	2	2	3	0	1	0	0	1	0	1	1	1	4	2	4	0	1	1	1	1	1	4	10	1	4	12	4	10	1	4	12
COX1_MAFFTEI_TCSw_DNA_UB	0	7	7	3	0	3	0	0	0	0	1	0	2	1	0	0	1	0	2	2	3	0	1	0	0	1	0	1	1	1	4	2	4	0	1	1	1	1	1	4	10	1	4	12	4	10	1	4	12
COX1_MAFFTEI_TCSw_RYt_UB	0	7	7	3	0	3	0	0	0	0	1	0	2	1	0	0	1	0	2	2	3	0	1	0	0	1	0	1	1	1	4	2	4	0	1	1	1	1	1	4	10	1	4	12	4	10	1	4	12
COX1_MAFFTEI_TRIMALA_CDN_UB	4	10	10	1	4	3	4	4	4	4	4	4	4	4	4	4	4	4	4	4	5	4	4	4	4	4	4	4	4	4	3	4	3	4	4	4	4	4	4	0	9	4	3	12	0	9	4	4	12
COX1_MAFFTEI_TRIMALA_DEG_UB	11	13	13	11	11	11	11	11	11	11	11	11	10	11	11	11	11	11	11	11	11	11	11	11	11	11	11	11	11	11	10	10	10	11	11	11	11	11	11	10	1	11	11	4	10	1	11	11	4
COX1_MAFFTEI_TRIMALA_DNA_UB	0	7	7	3	0	3	0	0	0	0	1	0	2	1	0	0	1	0	2	2	3	0	1	0	0	1	0	1	1	1	4	2	4	0	1	1	1	1	1	4	10	1	4	12	4	10	1	4	12
COX1_MAFFTEI_TRIMALA_RYt_UB	0	7	7	3	0	3	0	0	0	0	1	0	2	1	0	0	1	0	2	2	3	0	1	0	0	1	0	1	1	1	4	2	4	0	1	1	1	1	1	4	10	1	4	12	4	10	1	4	12
COX1_MAFFTEI_TRIMALA_2AA_UB	12	13	13	12	12	12	12	12	12	12	12	12	11	12	12	12	12	12	12	12	12	12	12	12	12	12	12	12	12	12	11	11	11	12	12	12	12	12	12	11	4	12	12	3	11	4	12	12	3
COX1_MAFFTEI_TRIMALG_CDN_UB	4	10	10	1	4	3	4	4	4	4	4	4	4	4	4	4	4	4	4	4	5	4	4	4	4	4	4	4	4	4	3	4	3	4	4	4	4	4	4	0	9	4	3	12	0	9	4	4	12
COX1_MAFFTEI_TRIMALG_DEG_UB	11	13	13	11	11	11	11	11	11	11	11	11	10	11	11	11	11	11	11	11	11	11	11	11	11	11	11	11	11	11	10	10	10	11	11	11	11	11	11	10	1	11	11	4	10	1	11	11	4
COX1_MAFFTEI_TRIMALG_DNA_UB	0	7	7	3	0	3	0	0	0	0	1	0	2	1	0	0	1	0	2	2	3	0	1	0	0	1	0	1	1	1	4	2	4	0	1	1	1	1	1	4	10	1	4	12	4	10	1	4	12
COX1_MAFFTEI_TRIMALG_RYt_UB	0	7	7	3	0	3	0	0	0	0	1	0	2	1	0	0	1	0	2	2	3	0	1	0	0	1	0	1	1	1	4	2	4	0	1	1	1	1	1	4	10	1	4	12	4	10	1	4	12
COX1_MAFFTEI_TRIMALG_2AA_UB	12	13	13	12	12	12	12	12	12	12	12	12	11	12	12	12	12	12	12	12	12	12	12	12	12	12	12	12	12	12	11	11	11	12	12	12	12	12	12	11	4	12	12	3	11	4	12	12	3
COX1_MAFFTEI_TRIMALP_DEG_UB	3	9	9	4	3	4	3	3	3	3	2	3	4	2	3	3	2	3	3	3	5	3	2	3	3	2	3	2	2	2	5	4	4	3	2	2	2	2	2	4	10	2	3	11	4	10	2	3	11
COX1_MAFFTEI_TRIMALP_DNA_UB	0	7	7	3	0	3	0	0	0	0	1	0	2	1	0	0	1	0	2	2	3	0	1	0	0	1	0	1	1	1	4	2	4	0	1	1	1	1	1	4	10	1	4	12	4	10	1	4	12
COX1_MAFFTEI_TRIMALP_RYt_UB	0	7	7	3	0	3	0	0	0	0	1	0	2	1	0	0	1	0	2	2	3	0	1	0	0	1	0	1	1	1	4	2	4	0	1	1	1	1	1	4	10	1	4	12	4	10	1	4	12
COX1_MAFFTEI_TRIMALS_DEG_UB	2	9	9	4	2	4	2	2	2	2	1	2	3	1	2	2	1	2	2	3	4	2	1	2	2	1	2	1	1	1	5	3	4	2	1	1	1	1	1	4	10	1	3	11	4	10	1	3	11
COX1_MAFFTEI_TRIMALS_DNA_UB	0	7	7	3	0	3	0	0	0	0	1	0	2	1	0	0	1	0	2	2	3	0	1	0	0	1	0	1	1	1	4	2	4	0	1	1	1	1	1	4	10	1	4	12	4	10	1	4	12
COX1_MAFFTEI_TRIMALS_RYt_UB	0	7	7	3	0	3	0	0	0	0	1	0	2	1	0	0	1	0	2	2	3	0	1	0	0	1	0	1	1	1	4	2	4	0	1	1	1	1	1	4	10	1	4	12	4	10	1	4	12
COX1_MAFFTEI_TRIMAL_DEG_UB	0	7	7	3	0	3	0	0	0	0	1	0	2	1	0	0	1	0	2	2	3	0	1	0	0	1	0	1	1	1	4	2	4	0	1	1	1	1	1	4	10	1	4	12	4	10	1	4	12
COX1_MAFFTEI_TRIMAL_DNA_UB	0	7	7	3	0	3	0	0	0	0	1	0	2	1	0	0	1	0	2	2	3	0	1	0	0	1	0	1	1	1	4	2	4	0	1	1	1	1	1	4	10	1	4	12	4	10	1	4	12
COX1_MAFFTEI_TRIMAL_RYt_UB	0	7	7	3	0	3	0	0	0	0	1	0	2	1	0	0	1	0	2	2	3	0	1	0	0	1	0	1	1	1	4	2	4	0	1	1	1	1	1	4	10	1	4	12	4	10	1	4	12
COX1_MAFFTF2_GBLOCKSC_DEG_UB	0	7	7	3	0	3	0	0	0	0	1	0	2	1	0	0	1	0	2	2	3	0	1	0	0	1	0	1	1	1	4	2	4	0	1	1	1	1	1	4	10	1	4	12	4	10	1	4	12
COX1_MAFFTF2_GBLOCKSC_DNA_UB	0	7	7	3	0	3	0	0	0	0	1	0	2	1	0	0	1	0	2	2	3	0	1	0	0	1	0	1	1	1	4	2	4	0	1	1	1	1	1	4	10	1	4	12	4	10	1	4	12
COX1_MAFFTF2_GBLOCKSC_RYt_UB	0	7	7	3	0	3	0	0	0	0	1	0	2	1	0	0	1	0	2	2	3	0	1	0	0	1	0	1	1	1	4	2	4	0	1	1	1	1	1	4	10	1	4	12	4	10	1	4	12
COX1_MAFFTF2_GBLOCKS_DEG_UB	0	7	7	3	0	3	0	0	0	0	1	0	2	1	0	0	1	0	2	2	3	0	1	0	0	1	0	1	1	1	4	2	4	0	1	1	1	1	1	4	10	1	4	12	4	10	1	4	12
COX1_MAFFTF2_GBLOCKS_DNA_UB	0	7	7	3	0	3	0	0	0	0	1	0	2	1	0	0	1	0	2	2	3	0	1	0	0	1	0	1	1	1	4	2	4	0	1	1	1	1	1	4	10	1	4	12	4	10	1	4	12
COX1_MAFFTF2_GBLOCKS_RYt_UB	0	7	7	3	0	3	0	0	0	0	1	0	2	1	0	0	1	0	2	2	3	0	1	0	0	1	0	1	1	1	4	2	4	0	1	1	1	1	1	4	10	1	4	12	4	10	1	4	12
COX1_MAFFTF2_MAXALIGN_DEG_UB	0	7	7	3	0	3	0	0	0	0	1	0	2	1	0	0	1	0	2	2	3	0	1	0	0	1	0	1	1	1	4	2	4	0	1	1	1	1	1	4	10	1	4	12	4	10	1	4	12
COX1_MAFFTF2_MAXALIGN_DNA_UB	0	7	7	3	0	3	0	0	0	0	1	0	2	1	0	0	1	0	2	2	3	0	1	0	0	1	0	1	1	1	4	2	4	0	1	1	1	1	1	4	10	1	4	12	4	10	1	4	12
COX1_MAFFTF2_MAXALIGN_RYt_UB	0	7	7	3	0	3	0	0	0	0	1	0	2	1	0	0	1	0	2	2	3	0	1	0	0	1	0	1	1	1	4	2	4	0	1	1	1	1	1	4	10	1	4	12	4	10	1	4	12
COX1_MAFFTF2_NOISY_DEG_UB	3	8	8	5	3	5	3	3	3	3	4	3	5	4	3	3	4	3	4	4	5	3	4	3	3	4	3	4	4	4	7	3	6	3	4	4	4	4	4	6	10	4	6	12	6	10	4	6	12
COX1_MAFFTF2_NOISY_DNA_UB	3	8	8	4	3	4	3	3	3	3	4	3	5	4	3	3	4	3	4	1	5	3	4	3	3	4	3	4	4	4	5	3	4	3	4	4	4	4	4	5	10	4	5	12	5	10	4	4	12
COX1_MAFFTF2_NOISY_RYt_UB	2	8	8	3	2	3	2	2	2	2	3	2	4	3	2	2	3	2	3	0	4	2	3	2	2	3	2	3	3	3	4	4	3	2	3	3	3	3	3	4	10	3	4	12	4	10	3	3	12
COX1_MAFFTF2_PSARALIGN_DEG_UB	0	7	7	3	0	3	0	0	0	0	1	0	2	1	0	0	1	0	2	2	3	0	1	0	0	1	0	1	1	1	4	2	4	0	1	1	1	1	1	4	10	1	4	12	4	10	1	4	12
COX1_MAFFTF2_PSARALIGN_DNA_UB	0	7	7	3	0	3	0	0	0	0	1	0	2	1	0	0	1	0	2	2	3	0	1	0	0	1	0	1	1	1	4	2	4	0	1	1	1	1	1	4	10	1	4	12	4	10	1	4	12
COX1_MAFFTF2_PSARALIGN_RYt_UB	0	7	7	3	0	3	0	0	0	0	1	0	2	1	0	0	1	0	2	2	3	0	1	0	0	1	0	1	1	1	4	2	4	0	1	1	1	1	1	4	10	1	4	12	4	10	1	4	12
COX1_MAFFTF2_TCSFMf_DEG_UB	0	7	7	3	0	3	0	0	0	0	1	0	2	1	0	0	1	0	2	2	3	0	1	0	0	1	0	1	1	1	4	2	4	0	1	1	1	1	1	4	10	1	4	12	4	10	1	4	12
COX1_MAFFTF2_TCSFMf_DNA_UB	0	7	7	3	0	3	0	0	0	0	1	0	2	1	0	0	1	0	2	2	3	0	1	0	0	1	0	1	1	1	4	2	4	0	1	1	1	1	1	4	10	1	4	12	4	10	1	4	12
COX1_MAFFTF2_TCSFMf_RYt_UB	0	7	7	3	0	3	0	0	0	0	1	0	2	1	0	0	1	0	2	2	3	0	1	0	0	1	0	1	1	1	4	2	4	0	1	1	1	1	1	4	10	1	4	12	4	10	1	4	12
COX1_MAFFTF2_TCSFMw_DEG_UB	0	7	7	3	0	3	0	0	0	0	1	0	2	1	0	0	1	0	2	2	3	0	1	0	0	1	0	1	1	1	4	2	4	0	1	1	1	1	1	4	10	1	4	12	4	10	1	4	12
COX1_MAFFTF2_TCSFMw_DNA_UB	0	7	7	3	0	3	0	0	0	0	1	0	2	1	0	0	1	0	2	2	3	0	1	0	0	1	0	1	1	1	4	2	4	0	1	1	1	1	1	4	10	1	4	12	4	10	1	4	12
COX1_MAFFTF2_TCSFMw_RYt_UB	0	7	7	3	0	3	0	0	0	0	1	0	2	1	0	0	1	0	2	2	3	0	1	0	0	1	0	1	1	1	4	2	4	0	1	1	1	1	1	4	10	1	4	12	4	10	1	4	12
COX1_MAFFTF2_TCSOGw_DEG_UB	2	8	8	5	2	5	2	2	2	2	2	2	2	2	2	2	2	2	4	4	5	2	2	2	2	2	2	2	2	2	4	0	4	2	2	2	2	2	2	4	9	2	5	12	4	9	2	5	12
COX1_MAFFTF2_TCSOGw_DNA_UB	2	8	8	5	2	5	2	2	2	2	2	2	2	2	2	2	2	2	4	4	5	2	2	2	2	2	2	2	2	2	4	0	4	2	2	2	2	2	2	4	9	2	5	12	4	9	2	5	12
COX1_MAFFTF2_TCSOGw_RYt_UB	2	8	8	5	2	5	2	2	2	2	2	2	2	2	2	2	2	2	4	4	5	2	2	2	2	2	2	2	2	2	4	0	4	2	2	2	2	2	2	4	9	2	5	12	4	9	2	5	12
COX1_MAFFTF2_TCSf_DEG_UB	0	7	7	3	0	3	0	0	0	0	1	0	2	1	0	0	1	0	2	2	3	0	1	0	0	1	0	1	1	1	4	2	4	0	1	1	1	1	1	4	10	1	4	12	4	10	1	4	12
COX1_MAFFTF2_TCSf_DNA_UB	0	7	7	3	0	3	0	0	0	0	1	0	2	1	0	0	1	0	2	2	3	0	1	0	0	1	0	1	1	1	4	2	4	0	1	1	1	1	1	4	10	1	4	12	4	10	1	4	12
COX1_MAFFTF2_TCSf_RYt_UB	0	7	7	3	0	3	0	0	0	0	1	0	2	1	0	0	1	0	2	2	3	0	1	0	0	1	0	1	1	1	4	2	4	0	1	1	1	1	1	4	10	1	4	12	4	10	1	4	12
COX1_MAFFTF2_TCSw_DEG_UB	0	7	7	3	0	3	0	0	0	0	1	0	2	1	0	0	1	0	2	2	3	0	1	0	0	1	0	1	1	1	4	2	4	0	1	1	1	1	1	4	10	1	4	12	4	10	1	4	12
COX1_MAFFTF2_TCSw_DNA_UB	0	7	7	3	0	3	0	0	0	0	1	0	2	1	0	0	1	0	2	2	3	0	1	0	0	1	0	1	1	1	4	2	4	0	1	1	1	1	1	4	10	1	4	12	4	10	1	4	12
COX1_MAFFTF2_TCSw_RYt_UB	0	7	7	3	0	3	0	0	0	0	1	0	2	1	0	0	1	0	2	2	3	0	1	0	0	1	0	1	1	1	4	2	4	0	1	1	1	1	1	4	10	1	4	12	4	10	1	4	12
COX1_MAFFTF2_TRIMALA_CDN_UB	4	10	10	1	4	3	4	4	4	4	4	4	4	4	4	4	4	4	4	4	5	4	4	4	4	4	4	4	4	4	3	4	3	4	4	4	4	4	4	0	9	4	3	12	0	9	4	4	12
COX1_MAFFTF2_TRIMALA_DEG_UB	11	13	13	11	11	11	11	11	11	11	11	11	10	11	11	11	11	11	11	11	11	11	11	11	11	11	11	11	11	11	10	10	10	11	11	11	11	11	11	10	1	11	11	4	10	1	11	11	4
COX1_MAFFTF2_TRIMALA_DNA_UB	0	7	7	3	0	3	0	0	0	0	1	0	2	1	0	0	1	0	2	2	3	0	1	0	0	1	0	1	1	1	4	2	4	0	1	1	1	1	1	4	10	1	4	12	4	10	1	4	12
COX1_MAFFTF2_TRIMALA_RYt_UB	0	7	7	3	0	3	0	0	0	0	1	0	2	1	0	0	1	0	2	2	3	0	1	0	0	1	0	1	1	1	4	2	4	0	1	1	1	1	1	4	10	1	4	12	4	10	1	4	12
COX1_MAFFTF2_TRIMALA_2AA_UB	12	13	13	12	12	12	12	12	12	12	12	12	11	12	12	12	12	12	12	12	12	12	12	12	12	12	12	12	12	12	11	11	11	12	12	12	12	12	12	11	5	12	12	5	11	5	12	12	5
COX1_MAFFTF2_TRIMALG_CDN_UB	4	10	10	1	4	3	4	4	4	4	4	4	4	4	4	4	4	4	4	4	5	4	4	4	4	4	4	4	4	4	3	4	3	4	4	4	4	4	4	0	9	4	3	12	0	9	4	4	12
COX1_MAFFTF2_TRIMALG_DEG_UB	11	13	13	11	11	11	11	11	11	11	11	11	10	11	11	11	11	11	11	11	11	11	11	11	11	11	11	11	11	11	10	10	10	11	11	11	11	11	11	10	1	11	11	4	10	1	11	11	4
COX1_MAFFTF2_TRIMALG_DNA_UB	0	7	7	3	0	3	0	0	0	0	1	0	2	1	0	0	1	0	2	2	3	0	1	0	0	1	0	1	1	1	4	2	4	0	1	1	1	1	1	4	10	1	4	12	4	10	1	4	12
COX1_MAFFTF2_TRIMALG_RYt_UB	0	7	7	3	0	3	0	0	0	0	1	0	2	1	0	0	1	0	2	2	3	0	1	0	0	1	0	1	1	1	4	2	4	0	1	1	1	1	1	4	10	1	4	12	4	10	1	4	12
COX1_MAFFTF2_TRIMALG_2AA_UB	12	13	13	12	12	12	12	12	12	12	12	12	11	12	12	12	12	12	12	12	12	12	12	12	12	12	12	12	12	12	11	11	11	12	12	12	12	12	12	11	5	12	12	5	11	5	12	12	5
COX1_MAFFTF2_TRIMALP_DEG_UB	4	10	10	5	4	6	4	4	4	4	5	4	5	5	4	4	5	4	5	6	6	4	5	4	4	5	4	5	5	5	5	4	7	4	5	5	5	5	5	6	12	5	6	13	6	12	5	7	13
COX1_MAFFTF2_TRIMALP_DNA_UB	0	7	7	3	0	3	0	0	0	0	1	0	2	1	0	0	1	0	2	2	3	0	1	0	0	1	0	1	1	1	4	2	4	0	1	1	1	1	1	4	10	1	4	12	4	10	1	4	12
COX1_MAFFTF2_TRIMALP_RYt_UB	0	7	7	3	0	3	0	0	0	0	1	0	2	1	0	0	1	0	2	2	3	0	1	0	0	1	0	1	1	1	4	2	4	0	1	1	1	1	1	4	10	1	4	12	4	10	1	4	12
COX1_MAFFTF2_TRIMALS_DEG_UB	0	7	7	3	0	3	0	0	0	0	1	0	2	1	0	0	1	0	2	2	3	0	1	0	0	1	0	1	1	1	4	2	4	0	1	1	1	1	1	4	10	1	4	12	4	10	1	4	12
COX1_MAFFTF2_TRIMALS_DNA_UB	0	7	7	3	0	3	0	0	0	0	1	0	2	1	0	0	1	0	2	2	3	0	1	0	0	1	0	1	1	1	4	2	4	0	1	1	1	1	1	4	10	1	4	12	4	10	1	4	12
COX1_MAFFTF2_TRIMALS_RYt_UB	0	7	7	3	0	3	0	0	0	0	1	0	2	1	0	0	1	0	2	2	3	0	1	0	0	1	0	1	1	1	4	2	4	0	1	1	1	1	1	4	10	1	4	12	4	10	1	4	12
COX1_MAFFTF2_TRIMAL_DEG_UB	0	7	7	3	0	3	0	0	0	0	1	0	2	1	0	0	1	0	2	2	3	0	1	0	0	1	0	1	1	1	4	2	4	0	1	1	1	1	1	4	10	1	4	12	4	10	1	4	12
COX1_MAFFTF2_TRIMAL_DNA_UB	0	7	7	3	0	3	0	0	0	0	1	0	2	1	0	0	1	0	2	2	3	0	1	0	0	1	0	1	1	1	4	2	4	0	1	1	1	1	1	4	10	1	4	12	4	10	1	4	12
COX1_MAFFTF2_TRIMAL_RYt_UB	0	7	7	3	0	3	0	0	0	0	1	0	2	1	0	0	1	0	2	2	3	0	1	0	0	1	0	1	1	1	4	2	4	0	1	1	1	1	1	4	10	1	4	12	4	10	1	4	12
COX1_MUSCLE_GBLOCKSC_DEG_UB	0	7	7	3	0	3	0	0	0	0	1	0	2	1	0	0	1	0	2	2	3	0	1	0	0	1	0	1	1	1	4	2	4	0	1	1	1	1	1	4	10	1	4	12	4	10	1	4	12
COX1_MUSCLE_GBLOCKSC_DNA_UB	0	7	7	3	0	3	0	0	0	0	1	0	2	1	0	0	1	0	2	2	3	0	1	0	0	1	0	1	1	1	4	2	4	0	1	1	1	1	1	4	10	1	4	12	4	10	1	4	12
COX1_MUSCLE_GBLOCKSC_RYt_UB	0	7	7	3	0	3	0	0	0	0	1	0	2	1	0	0	1	0	2	2	3	0	1	0	0	1	0	1	1	1	4	2	4	0	1	1	1	1	1	4	10	1	4	12	4	10	1	4	12
COX1_MUSCLE_GBLOCKS_DEG_UB	8	12	12	8	8	8	8	8	8	8	7	8	9	7	8	8	7	8	8	8	9	8	7	8	8	7	8	7	7	7	9	8	8	8	7	7	7	7	7	8	10	7	7	11	8	10	7	7	11
COX1_MUSCLE_GBLOCKS_DNA_UB	0	7	7	3	0	3	0	0	0	0	1	0	2	1	0	0	1	0	2	2	3	0	1	0	0	1	0	1	1	1	4	2	4	0	1	1	1	1	1	4	10	1	4	12	4	10	1	4	12
COX1_MUSCLE_GBLOCKS_RYt_UB	4	10	10	3	4	3	4	4	4	4	3	4	5	3	4	4	3	4	4	4	5	4	3	4	4	3	4	3	3	3	4	5	4	4	3	3	3	3	3	3	10	3	0	11	3	10	3	2	11
COX1_MUSCLE_MAXALIGN_DEG_UB	0	7	7	3	0	3	0	0	0	0	1	0	2	1	0	0	1	0	2	2	3	0	1	0	0	1	0	1	1	1	4	2	4	0	1	1	1	1	1	4	10	1	4	12	4	10	1	4	12
COX1_MUSCLE_MAXALIGN_DNA_UB	0	7	7	3	0	3	0	0	0	0	1	0	2	1	0	0	1	0	2	2	3	0	1	0	0	1	0	1	1	1	4	2	4	0	1	1	1	1	1	4	10	1	4	12	4	10	1	4	12
COX1_MUSCLE_MAXALIGN_RYt_UB	0	7	7	3	0	3	0	0	0	0	1	0	2	1	0	0	1	0	2	2	3	0	1	0	0	1	0	1	1	1	4	2	4	0	1	1	1	1	1	4	10	1	4	12	4	10	1	4	12
COX1_MUSCLE_NOISY_DEG_UB	3	8	8	5	3	5	3	3	3	3	4	3	5	4	3	3	4	3	4	4	5	3	4	3	3	4	3	4	4	4	7	3	6	3	4	4	4	4	4	6	10	4	6	12	6	10	4	6	12
COX1_MUSCLE_NOISY_DNA_UB	2	7	7	5	2	5	2	2	2	2	3	2	4	3	2	2	3	2	4	4	5	2	3	2	2	3	2	3	3	3	6	2	6	2	3	3	3	3	3	6	10	3	6	12	6	10	3	6	12
COX1_MUSCLE_NOISY_RYt_UB	3	8	8	5	3	5	3	3	3	3	4	3	5	4	3	3	4	3	4	4	5	3	4	3	3	4	3	4	4	4	7	3	6	3	4	4	4	4	4	6	10	4	6	12	6	10	4	6	12
COX1_MUSCLE_PSARALIGN_DEG_UB	0	7	7	3	0	3	0	0	0	0	1	0	2	1	0	0	1	0	2	2	3	0	1	0	0	1	0	1	1	1	4	2	4	0	1	1	1	1	1	4	10	1	4	12	4	10	1	4	12
COX1_MUSCLE_PSARALIGN_DNA_UB	0	7	7	3	0	3	0	0	0	0	1	0	2	1	0	0	1	0	2	2	3	0	1	0	0	1	0	1	1	1	4	2	4	0	1	1	1	1	1	4	10	1	4	12	4	10	1	4	12
COX1_MUSCLE_PSARALIGN_RYt_UB	0	7	7	3	0	3	0	0	0	0	1	0	2	1	0	0	1	0	2	2	3	0	1	0	0	1	0	1	1	1	4	2	4	0	1	1	1	1	1	4	10	1	4	12	4	10	1	4	12
COX1_MUSCLE_TCSFMf_DEG_UB	0	7	7	3	0	3	0	0	0	0	1	0	2	1	0	0	1	0	2	2	3	0	1	0	0	1	0	1	1	1	4	2	4	0	1	1	1	1	1	4	10	1	4	12	4	10	1	4	12
COX1_MUSCLE_TCSFMf_DNA_UB	0	7	7	3	0	3	0	0	0	0	1	0	2	1	0	0	1	0	2	2	3	0	1	0	0	1	0	1	1	1	4	2	4	0	1	1	1	1	1	4	10	1	4	12	4	10	1	4	12
COX1_MUSCLE_TCSFMf_RYt_UB	0	7	7	3	0	3	0	0	0	0	1	0	2	1	0	0	1	0	2	2	3	0	1	0	0	1	0	1	1	1	4	2	4	0	1	1	1	1	1	4	10	1	4	12	4	10	1	4	12
COX1_MUSCLE_TCSFMw_DEG_UB	0	7	7	3	0	3	0	0	0	0	1	0	2	1	0	0	1	0	2	2	3	0	1	0	0	1	0	1	1	1	4	2	4	0	1	1	1	1	1	4	10	1	4	12	4	10	1	4	12
COX1_MUSCLE_TCSFMw_DNA_UB	0	7	7	3	0	3	0	0	0	0	1	0	2	1	0	0	1	0	2	2	3	0	1	0	0	1	0	1	1	1	4	2	4	0	1	1	1	1	1	4	10	1	4	12	4	10	1	4	12
COX1_MUSCLE_TCSFMw_RYt_UB	0	7	7	3	0	3	0	0	0	0	1	0	2	1	0	0	1	0	2	2	3	0	1	0	0	1	0	1	1	1	4	2	4	0	1	1	1	1	1	4	10	1	4	12	4	10	1	4	12
COX1_MUSCLE_TCSOGw_DEG_UB	0	7	7	3	0	3	0	0	0	0	1	0	2	1	0	0	1	0	2	2	3	0	1	0	0	1	0	1	1	1	4	2	4	0	1	1	1	1	1	4	10	1	4	12	4	10	1	4	12
COX1_MUSCLE_TCSOGw_DNA_UB	1	8	8	4	1	4	1	1	1	1	1	1	1	1	1	1	1	1	3	3	4	1	1	1	1	1	1	1	1	1	3	1	3	1	1	1	1	1	1	3	9	1	4	12	3	9	1	4	12
COX1_MUSCLE_TCSOGw_RYt_UB	0	7	7	3	0	3	0	0	0	0	1	0	2	1	0	0	1	0	2	2	3	0	1	0	0	1	0	1	1	1	4	2	4	0	1	1	1	1	1	4	10	1	4	12	4	10	1	4	12
COX1_MUSCLE_TCSf_DEG_UB	0	7	7	3	0	3	0	0	0	0	1	0	2	1	0	0	1	0	2	2	3	0	1	0	0	1	0	1	1	1	4	2	4	0	1	1	1	1	1	4	10	1	4	12	4	10	1	4	12
COX1_MUSCLE_TCSf_DNA_UB	0	7	7	3	0	3	0	0	0	0	1	0	2	1	0	0	1	0	2	2	3	0	1	0	0	1	0	1	1	1	4	2	4	0	1	1	1	1	1	4	10	1	4	12	4	10	1	4	12
COX1_MUSCLE_TCSf_RYt_UB	0	7	7	3	0	3	0	0	0	0	1	0	2	1	0	0	1	0	2	2	3	0	1	0	0	1	0	1	1	1	4	2	4	0	1	1	1	1	1	4	10	1	4	12	4	10	1	4	12
COX1_MUSCLE_TCSw_DEG_UB	0	7	7	3	0	3	0	0	0	0	1	0	2	1	0	0	1	0	2	2	3	0	1	0	0	1	0	1	1	1	4	2	4	0	1	1	1	1	1	4	10	1	4	12	4	10	1	4	12
COX1_MUSCLE_TCSw_DNA_UB	0	7	7	3	0	3	0	0	0	0	1	0	2	1	0	0	1	0	2	2	3	0	1	0	0	1	0	1	1	1	4	2	4	0	1	1	1	1	1	4	10	1	4	12	4	10	1	4	12
COX1_MUSCLE_TCSw_RYt_UB	0	7	7	3	0	3	0	0	0	0	1	0	2	1	0	0	1	0	2	2	3	0	1	0	0	1	0	1	1	1	4	2	4	0	1	1	1	1	1	4	10	1	4	12	4	10	1	4	12
COX1_MUSCLE_TRIMALA_CDN_UB	4	10	10	1	4	3	4	4	4	4	4	4	4	4	4	4	4	4	4	4	5	4	4	4	4	4	4	4	4	4	3	4	3	4	4	4	4	4	4	0	9	4	3	12	0	9	4	4	12
COX1_MUSCLE_TRIMALA_DEG_UB	11	13	13	11	11	11	11	11	11	11	11	11	10	11	11	11	11	11	11	11	11	11	11	11	11	11	11	11	11	11	10	10	10	11	11	11	11	11	11	10	1	11	11	4	10	1	11	11	4
COX1_MUSCLE_TRIMALA_DNA_UB	0	7	7	3	0	3	0	0	0	0	1	0	2	1	0	0	1	0	2	2	3	0	1	0	0	1	0	1	1	1	4	2	4	0	1	1	1	1	1	4	10	1	4	12	4	10	1	4	12
COX1_MUSCLE_TRIMALA_RYt_UB	4	10	10	4	4	4	4	4	4	4	3	4	5	3	4	4	3	4	3	3	4	4	3	4	4	3	4	3	3	3	5	5	3	4	3	3	3	3	3	4	10	3	2	11	4	10	3	1	11
COX1_MUSCLE_TRIMALA_2AA_UB	12	13	13	12	12	12	12	12	12	12	12	12	11	12	12	12	12	12	12	12	12	12	12	12	12	12	12	12	12	12	11	11	11	12	12	12	12	12	12	11	4	12	12	3	11	4	12	12	3
COX1_MUSCLE_TRIMALG_CDN_UB	4	10	10	1	4	3	4	4	4	4	4	4	4	4	4	4	4	4	4	4	5	4	4	4	4	4	4	4	4	4	3	4	3	4	4	4	4	4	4	0	9	4	3	12	0	9	4	4	12
COX1_MUSCLE_TRIMALG_DEG_UB	11	13	13	11	11	11	11	11	11	11	11	11	10	11	11	11	11	11	11	11	11	11	11	11	11	11	11	11	11	11	10	10	10	11	11	11	11	11	11	10	1	11	11	4	10	1	11	11	4
COX1_MUSCLE_TRIMALG_DNA_UB	0	7	7	3	0	3	0	0	0	0	1	0	2	1	0	0	1	0	2	2	3	0	1	0	0	1	0	1	1	1	4	2	4	0	1	1	1	1	1	4	10	1	4	12	4	10	1	4	12
COX1_MUSCLE_TRIMALG_RYt_UB	4	10	10	4	4	4	4	4	4	4	3	4	5	3	4	4	3	4	3	3	4	4	3	4	4	3	4	3	3	3	5	5	3	4	3	3	3	3	3	4	10	3	2	11	4	10	3	1	11
COX1_MUSCLE_TRIMALG_2AA_UB	12	13	13	12	12	12	12	12	12	12	12	12	11	12	12	12	12	12	12	12	12	12	12	12	12	12	12	12	12	12	11	11	11	12	12	12	12	12	12	11	4	12	12	3	11	4	12	12	3
COX1_MUSCLE_TRIMALP_DEG_UB	3	9	9	1	3	1	3	3	3	3	4	3	5	4	3	3	4	3	3	3	4	3	4	3	3	4	3	4	4	4	5	5	3	3	4	4	4	4	4	2	10	4	4	12	2	10	4	4	12
COX1_MUSCLE_TRIMALP_DNA_UB	0	7	7	3	0	3	0	0	0	0	1	0	2	1	0	0	1	0	2	2	3	0	1	0	0	1	0	1	1	1	4	2	4	0	1	1	1	1	1	4	10	1	4	12	4	10	1	4	12
COX1_MUSCLE_TRIMALP_RYt_UB	3	9	9	1	3	1	3	3	3	3	4	3	5	4	3	3	4	3	3	3	4	3	4	3	3	4	3	4	4	4	5	5	3	3	4	4	4	4	4	2	10	4	4	12	2	10	4	4	12
COX1_MUSCLE_TRIMALS_DEG_UB	3	9	9	1	3	1	3	3	3	3	4	3	5	4	3	3	4	3	3	3	4	3	4	3	3	4	3	4	4	4	5	5	3	3	4	4	4	4	4	2	10	4	4	12	2	10	4	4	12
COX1_MUSCLE_TRIMALS_DNA_UB	0	7	7	3	0	3	0	0	0	0	1	0	2	1	0	0	1	0	2	2	3	0	1	0	0	1	0	1	1	1	4	2	4	0	1	1	1	1	1	4	10	1	4	12	4	10	1	4	12
COX1_MUSCLE_TRIMALS_RYt_UB	3	9	9	1	3	1	3	3	3	3	4	3	5	4	3	3	4	3	3	3	4	3	4	3	3	4	3	4	4	4	5	5	3	3	4	4	4	4	4	2	10	4	4	12	2	10	4	4	12
COX1_MUSCLE_TRIMAL_DEG_UB	0	7	7	3	0	3	0	0	0	0	1	0	2	1	0	0	1	0	2	2	3	0	1	0	0	1	0	1	1	1	4	2	4	0	1	1	1	1	1	4	10	1	4	12	4	10	1	4	12
COX1_MUSCLE_TRIMAL_DNA_UB	0	7	7	3	0	3	0	0	0	0	1	0	2	1	0	0	1	0	2	2	3	0	1	0	0	1	0	1	1	1	4	2	4	0	1	1	1	1	1	4	10	1	4	12	4	10	1	4	12
COX1_MUSCLE_TRIMAL_RYt_UB	0	7	7	3	0	3	0	0	0	0	1	0	2	1	0	0	1	0	2	2	3	0	1	0	0	1	0	1	1	1	4	2	4	0	1	1	1	1	1	4	10	1	4	12	4	10	1	4	12
COX1_OPAL_GBLOCKSC_DEG_UB	0	7	7	3	0	3	0	0	0	0	1	0	2	1	0	0	1	0	2	2	3	0	1	0	0	1	0	1	1	1	4	2	4	0	1	1	1	1	1	4	10	1	4	12	4	10	1	4	12
COX1_OPAL_GBLOCKSC_DNA_UB	0	7	7	3	0	3	0	0	0	0	1	0	2	1	0	0	1	0	2	2	3	0	1	0	0	1	0	1	1	1	4	2	4	0	1	1	1	1	1	4	10	1	4	12	4	10	1	4	12
COX1_OPAL_GBLOCKSC_RYt_UB	3	9	9	3	3	2	3	3	3	3	4	3	5	4	3	3	4	3	3	2	4	3	4	3	3	4	3	4	4	4	5	5	2	3	4	4	4	4	4	4	10	4	4	12	4	10	4	3	12
COX1_OPAL_GBLOCKS_DEG_UB	1	8	8	4	1	4	1	1	1	1	0	1	2	0	1	1	0	1	3	3	4	1	0	1	1	0	1	0	0	0	4	2	4	1	0	0	0	0	0	4	10	0	3	11	4	10	0	3	11
COX1_OPAL_GBLOCKS_DNA_UB	0	7	7	3	0	3	0	0	0	0	1	0	2	1	0	0	1	0	2	2	3	0	1	0	0	1	0	1	1	1	4	2	4	0	1	1	1	1	1	4	10	1	4	12	4	10	1	4	12
COX1_OPAL_GBLOCKS_RYt_UB	1	8	8	4	1	4	1	1	1	1	0	1	2	0	1	1	0	1	3	3	4	1	0	1	1	0	1	0	0	0	4	2	4	1	0	0	0	0	0	4	10	0	3	11	4	10	0	3	11
COX1_OPAL_MAXALIGN_DEG_UB	0	7	7	3	0	3	0	0	0	0	1	0	2	1	0	0	1	0	2	2	3	0	1	0	0	1	0	1	1	1	4	2	4	0	1	1	1	1	1	4	10	1	4	12	4	10	1	4	12
COX1_OPAL_MAXALIGN_DNA_UB	0	7	7	3	0	3	0	0	0	0	1	0	2	1	0	0	1	0	2	2	3	0	1	0	0	1	0	1	1	1	4	2	4	0	1	1	1	1	1	4	10	1	4	12	4	10	1	4	12
COX1_OPAL_MAXALIGN_RYt_UB	3	9	9	2	3	0	3	3	3	3	4	3	5	4	3	3	4	3	3	3	4	3	4	3	3	4	3	4	4	4	5	5	3	3	4	4	4	4	4	3	10	4	3	12	3	10	4	4	12
COX1_OPAL_NOISY_DEG_UB	3	8	8	5	3	5	3	3	3	3	4	3	5	4	3	3	4	3	4	4	5	3	4	3	3	4	3	4	4	4	7	3	6	3	4	4	4	4	4	6	10	4	6	12	6	10	4	6	12
COX1_OPAL_NOISY_DNA_UB	2	7	7	5	2	5	2	2	2	2	3	2	4	3	2	2	3	2	4	4	5	2	3	2	2	3	2	3	3	3	6	2	6	2	3	3	3	3	3	6	10	3	6	12	6	10	3	6	12
COX1_OPAL_NOISY_RYt_UB	6	11	11	8	6	8	6	6	6	6	6	6	6	6	6	6	6	6	7	7	8	6	6	6	6	6	6	6	6	6	8	5	8	6	6	6	6	6	6	8	12	6	8	13	8	12	6	8	13
COX1_OPAL_PSARALIGN_DEG_UB	0	7	7	3	0	3	0	0	0	0	1	0	2	1	0	0	1	0	2	2	3	0	1	0	0	1	0	1	1	1	4	2	4	0	1	1	1	1	1	4	10	1	4	12	4	10	1	4	12
COX1_OPAL_PSARALIGN_DNA_UB	0	7	7	3	0	3	0	0	0	0	1	0	2	1	0	0	1	0	2	2	3	0	1	0	0	1	0	1	1	1	4	2	4	0	1	1	1	1	1	4	10	1	4	12	4	10	1	4	12
COX1_OPAL_PSARALIGN_RYt_UB	3	9	9	2	3	0	3	3	3	3	4	3	5	4	3	3	4	3	3	3	4	3	4	3	3	4	3	4	4	4	5	5	3	3	4	4	4	4	4	3	10	4	3	12	3	10	4	4	12
COX1_OPAL_TCSFMf_DEG_UB	0	7	7	3	0	3	0	0	0	0	1	0	2	1	0	0	1	0	2	2	3	0	1	0	0	1	0	1	1	1	4	2	4	0	1	1	1	1	1	4	10	1	4	12	4	10	1	4	12
COX1_OPAL_TCSFMf_DNA_UB	0	7	7	3	0	3	0	0	0	0	1	0	2	1	0	0	1	0	2	2	3	0	1	0	0	1	0	1	1	1	4	2	4	0	1	1	1	1	1	4	10	1	4	12	4	10	1	4	12
COX1_OPAL_TCSFMf_RYt_UB	3	9	9	2	3	0	3	3	3	3	4	3	5	4	3	3	4	3	3	3	4	3	4	3	3	4	3	4	4	4	5	5	3	3	4	4	4	4	4	3	10	4	3	12	3	10	4	4	12
COX1_OPAL_TCSFMw_DEG_UB	0	7	7	3	0	3	0	0	0	0	1	0	2	1	0	0	1	0	2	2	3	0	1	0	0	1	0	1	1	1	4	2	4	0	1	1	1	1	1	4	10	1	4	12	4	10	1	4	12
COX1_OPAL_TCSFMw_DNA_UB	0	7	7	3	0	3	0	0	0	0	1	0	2	1	0	0	1	0	2	2	3	0	1	0	0	1	0	1	1	1	4	2	4	0	1	1	1	1	1	4	10	1	4	12	4	10	1	4	12
COX1_OPAL_TCSFMw_RYt_UB	0	7	7	3	0	3	0	0	0	0	1	0	2	1	0	0	1	0	2	2	3	0	1	0	0	1	0	1	1	1	4	2	4	0	1	1	1	1	1	4	10	1	4	12	4	10	1	4	12
COX1_OPAL_TCSOGw_DEG_UB	0	7	7	3	0	3	0	0	0	0	1	0	2	1	0	0	1	0	2	2	3	0	1	0	0	1	0	1	1	1	4	2	4	0	1	1	1	1	1	4	10	1	4	12	4	10	1	4	12
COX1_OPAL_TCSOGw_DNA_UB	1	8	8	4	1	4	1	1	1	1	1	1	1	1	1	1	1	1	3	3	4	1	1	1	1	1	1	1	1	1	3	1	3	1	1	1	1	1	1	3	9	1	4	12	3	9	1	4	12
COX1_OPAL_TCSOGw_RYt_UB	0	7	7	3	0	3	0	0	0	0	1	0	2	1	0	0	1	0	2	2	3	0	1	0	0	1	0	1	1	1	4	2	4	0	1	1	1	1	1	4	10	1	4	12	4	10	1	4	12
COX1_OPAL_TCSf_DEG_UB	0	7	7	3	0	3	0	0	0	0	1	0	2	1	0	0	1	0	2	2	3	0	1	0	0	1	0	1	1	1	4	2	4	0	1	1	1	1	1	4	10	1	4	12	4	10	1	4	12
COX1_OPAL_TCSf_DNA_UB	0	7	7	3	0	3	0	0	0	0	1	0	2	1	0	0	1	0	2	2	3	0	1	0	0	1	0	1	1	1	4	2	4	0	1	1	1	1	1	4	10	1	4	12	4	10	1	4	12
COX1_OPAL_TCSf_RYt_UB	3	9	9	2	3	0	3	3	3	3	4	3	5	4	3	3	4	3	3	3	4	3	4	3	3	4	3	4	4	4	5	5	3	3	4	4	4	4	4	3	10	4	3	12	3	10	4	4	12
COX1_OPAL_TCSw_DEG_UB	0	7	7	3	0	3	0	0	0	0	1	0	2	1	0	0	1	0	2	2	3	0	1	0	0	1	0	1	1	1	4	2	4	0	1	1	1	1	1	4	10	1	4	12	4	10	1	4	12
COX1_OPAL_TCSw_DNA_UB	0	7	7	3	0	3	0	0	0	0	1	0	2	1	0	0	1	0	2	2	3	0	1	0	0	1	0	1	1	1	4	2	4	0	1	1	1	1	1	4	10	1	4	12	4	10	1	4	12
COX1_OPAL_TCSw_RYt_UB	0	7	7	3	0	3	0	0	0	0	1	0	2	1	0	0	1	0	2	2	3	0	1	0	0	1	0	1	1	1	4	2	4	0	1	1	1	1	1	4	10	1	4	12	4	10	1	4	12
COX1_OPAL_TRIMALA_DEG_UB	11	13	13	11	11	11	11	11	11	11	11	11	10	11	11	11	11	11	11	11	11	11	11	11	11	11	11	11	11	11	10	10	10	11	11	11	11	11	11	10	1	11	11	4	10	1	11	11	4
COX1_OPAL_TRIMALA_DNA_UB	0	7	7	3	0	3	0	0	0	0	1	0	2	1	0	0	1	0	2	2	3	0	1	0	0	1	0	1	1	1	4	2	4	0	1	1	1	1	1	4	10	1	4	12	4	10	1	4	12
COX1_OPAL_TRIMALA_RYt_UB	4	10	10	4	4	4	4	4	4	4	3	4	5	3	4	4	3	4	3	3	4	4	3	4	4	3	4	3	3	3	5	5	3	4	3	3	3	3	3	4	10	3	2	11	4	10	3	1	11
COX1_OPAL_TRIMALG_DEG_UB	11	13	13	11	11	11	11	11	11	11	11	11	10	11	11	11	11	11	11	11	11	11	11	11	11	11	11	11	11	11	10	10	10	11	11	11	11	11	11	10	1	11	11	4	10	1	11	11	4
COX1_OPAL_TRIMALG_DNA_UB	0	7	7	3	0	3	0	0	0	0	1	0	2	1	0	0	1	0	2	2	3	0	1	0	0	1	0	1	1	1	4	2	4	0	1	1	1	1	1	4	10	1	4	12	4	10	1	4	12
COX1_OPAL_TRIMALG_RYt_UB	4	10	10	4	4	4	4	4	4	4	3	4	5	3	4	4	3	4	3	3	4	4	3	4	4	3	4	3	3	3	5	5	3	4	3	3	3	3	3	4	10	3	2	11	4	10	3	1	11
COX1_OPAL_TRIMALP_DEG_UB	3	9	9	4	3	4	3	3	3	3	2	3	4	2	3	3	2	3	3	3	5	3	2	3	3	2	3	2	2	2	5	4	4	3	2	2	2	2	2	4	10	2	3	11	4	10	2	3	11
COX1_OPAL_TRIMALP_DNA_UB	0	7	7	3	0	3	0	0	0	0	1	0	2	1	0	0	1	0	2	2	3	0	1	0	0	1	0	1	1	1	4	2	4	0	1	1	1	1	1	4	10	1	4	12	4	10	1	4	12
COX1_OPAL_TRIMALP_RYt_UB	0	7	7	3	0	3	0	0	0	0	1	0	2	1	0	0	1	0	2	2	3	0	1	0	0	1	0	1	1	1	4	2	4	0	1	1	1	1	1	4	10	1	4	12	4	10	1	4	12
COX1_OPAL_TRIMALS_DEG_UB	3	9	9	4	3	4	3	3	3	3	2	3	4	2	3	3	2	3	3	3	5	3	2	3	3	2	3	2	2	2	5	4	4	3	2	2	2	2	2	4	10	2	3	11	4	10	2	3	11
COX1_OPAL_TRIMALS_DNA_UB	0	7	7	3	0	3	0	0	0	0	1	0	2	1	0	0	1	0	2	2	3	0	1	0	0	1	0	1	1	1	4	2	4	0	1	1	1	1	1	4	10	1	4	12	4	10	1	4	12
COX1_OPAL_TRIMALS_RYt_UB	0	7	7	3	0	3	0	0	0	0	1	0	2	1	0	0	1	0	2	2	3	0	1	0	0	1	0	1	1	1	4	2	4	0	1	1	1	1	1	4	10	1	4	12	4	10	1	4	12
COX1_OPAL_TRIMAL_DEG_UB	0	7	7	3	0	3	0	0	0	0	1	0	2	1	0	0	1	0	2	2	3	0	1	0	0	1	0	1	1	1	4	2	4	0	1	1	1	1	1	4	10	1	4	12	4	10	1	4	12
COX1_OPAL_TRIMAL_DNA_UB	0	7	7	3	0	3	0	0	0	0	1	0	2	1	0	0	1	0	2	2	3	0	1	0	0	1	0	1	1	1	4	2	4	0	1	1	1	1	1	4	10	1	4	12	4	10	1	4	12
COX1_OPAL_TRIMAL_RYt_UB	3	9	9	2	3	0	3	3	3	3	4	3	5	4	3	3	4	3	3	3	4	3	4	3	3	4	3	4	4	4	5	5	3	3	4	4	4	4	4	3	10	4	3	12	3	10	4	4	12
COX1_PRANKCDF_GBLOCKSC_CDN_UB	10	11	11	9	10	10	10	10	10	10	9	10	11	9	10	10	9	10	10	10	10	10	9	10	10	9	10	9	9	9	10	10	10	10	9	9	9	9	9	9	7	9	8	6	9	7	9	9	6
COX1_PRANKCDF_GBLOCKSC_DEG_UB	12	13	13	12	12	12	12	12	12	12	12	12	12	12	12	12	12	12	12	12	12	12	12	12	12	12	12	12	12	12	12	11	11	12	12	12	12	12	12	11	7	12	12	9	11	7	12	12	9
COX1_PRANKCDF_GBLOCKSC_DNA_UB	1	8	8	2	1	3	1	1	1	1	2	1	3	2	1	1	2	1	2	3	3	1	2	1	1	2	1	2	2	2	3	3	4	1	2	2	2	2	2	3	10	2	3	12	3	10	2	4	12
COX1_PRANKCDF_GBLOCKSC_RYt_UB	4	10	10	3	4	3	4	4	4	4	3	4	5	3	4	4	3	4	4	4	5	4	3	4	4	3	4	3	3	3	4	5	4	4	3	3	3	3	3	3	10	3	0	11	3	10	3	2	11
COX1_PRANKCDF_GBLOCKSC_2AA_UB	12	13	13	12	12	12	12	12	12	12	12	12	11	12	12	12	12	12	12	12	12	12	12	12	12	12	12	12	12	12	11	12	12	12	12	12	12	12	12	12	5	12	12	3	12	5	12	12	3
COX1_PRANKCDF_GBLOCKS_DEG_UB	3	10	10	5	3	5	3	3	3	3	4	3	4	4	3	3	4	3	3	4	5	3	4	3	3	4	3	4	4	4	6	5	6	3	4	4	4	4	4	6	11	4	6	12	6	11	4	6	12
COX1_PRANKCDF_GBLOCKS_DNA_UB	1	8	8	2	1	3	1	1	1	1	2	1	3	2	1	1	2	1	2	3	3	1	2	1	1	2	1	2	2	2	3	3	4	1	2	2	2	2	2	3	10	2	3	12	3	10	2	4	12
COX1_PRANKCDF_GBLOCKS_RYt_UB	3	9	9	3	3	2	3	3	3	3	4	3	5	4	3	3	4	3	3	2	4	3	4	3	3	4	3	4	4	4	5	5	2	3	4	4	4	4	4	4	10	4	4	12	4	10	4	3	12
COX1_PRANKCDF_MAXALIGN_CDN_UB	4	10	10	1	4	3	4	4	4	4	3	4	5	3	4	4	3	4	4	4	5	4	3	4	4	3	4	3	3	3	4	5	4	4	3	3	3	3	3	1	10	3	2	11	1	10	3	3	11
COX1_PRANKCDF_MAXALIGN_DEG_UB	12	13	13	12	12	12	12	12	12	12	12	12	11	12	12	12	12	12	12	12	12	12	12	12	12	12	12	12	12	12	11	11	11	12	12	12	12	12	12	11	2	12	12	3	11	2	12	12	3
COX1_PRANKCDF_MAXALIGN_DNA_UB	0	7	7	3	0	3	0	0	0	0	1	0	2	1	0	0	1	0	2	2	3	0	1	0	0	1	0	1	1	1	4	2	4	0	1	1	1	1	1	4	10	1	4	12	4	10	1	4	12
COX1_PRANKCDF_MAXALIGN_RYt_UB	4	10	10	3	4	3	4	4	4	4	3	4	5	3	4	4	3	4	4	4	5	4	3	4	4	3	4	3	3	3	4	5	4	4	3	3	3	3	3	3	10	3	0	11	3	10	3	2	11
COX1_PRANKCDF_MAXALIGN_2AA_UB	12	13	13	12	12	12	12	12	12	12	12	12	11	12	12	12	12	12	12	12	12	12	12	12	12	12	12	12	12	12	11	11	11	12	12	12	12	12	12	11	4	12	12	3	11	4	12	12	3
COX1_PRANKCDF_NOISY_DEG_UB	5	11	11	6	5	6	5	5	5	5	5	5	5	5	5	5	5	5	6	3	7	5	5	5	5	5	5	5	5	5	5	6	5	5	5	5	5	5	5	6	12	5	6	13	6	12	5	5	13
COX1_PRANKCDF_NOISY_DNA_UB	2	8	8	3	2	3	2	2	2	2	3	2	4	3	2	2	3	2	3	0	4	2	3	2	2	3	2	3	3	3	4	4	3	2	3	3	3	3	3	4	10	3	4	12	4	10	3	3	12
COX1_PRANKCDF_NOISY_RYt_UB	2	8	8	4	2	4	2	2	2	2	3	2	4	3	2	2	3	2	2	3	4	2	3	2	2	3	2	3	3	3	6	2	5	2	3	3	3	3	3	5	10	3	5	12	5	10	3	5	12
COX1_PRANKCDF_PSARALIGN_CDN_UB	5	10	10	2	5	4	5	5	5	5	4	5	6	4	5	5	4	5	5	5	6	5	4	5	5	4	5	4	4	4	5	4	5	5	4	4	4	4	4	2	10	4	3	11	2	10	4	4	11
COX1_PRANKCDF_PSARALIGN_DEG_UB	12	13	13	12	12	12	12	12	12	12	12	12	11	12	12	12	12	12	12	12	12	12	12	12	12	12	12	12	12	12	11	11	11	12	12	12	12	12	12	11	2	12	12	3	11	2	12	12	3
COX1_PRANKCDF_PSARALIGN_DNA_UB	0	7	7	3	0	3	0	0	0	0	1	0	2	1	0	0	1	0	2	2	3	0	1	0	0	1	0	1	1	1	4	2	4	0	1	1	1	1	1	4	10	1	4	12	4	10	1	4	12
COX1_PRANKCDF_PSARALIGN_RYt_UB	4	10	10	3	4	3	4	4	4	4	3	4	5	3	4	4	3	4	4	4	5	4	3	4	4	3	4	3	3	3	4	5	4	4	3	3	3	3	3	3	10	3	0	11	3	10	3	2	11
COX1_PRANKCDF_PSARALIGN_2AA_UB	12	13	13	12	12	12	12	12	12	12	12	12	11	12	12	12	12	12	12	12	12	12	12	12	12	12	12	12	12	12	11	11	11	12	12	12	12	12	12	11	4	12	12	3	11	4	12	12	3
COX1_PRANKCDF_TCSFMf_CDN_UB	6	10	10	6	6	6	6	6	6	6	5	6	7	5	6	6	5	6	6	6	6	6	5	6	6	5	6	5	5	5	7	7	6	6	5	5	5	5	5	6	11	5	5	11	6	11	5	5	11
COX1_PRANKCDF_TCSFMf_DEG_UB	12	13	13	12	12	12	12	12	12	12	12	12	11	12	12	12	12	12	12	12	12	12	12	12	12	12	12	12	12	12	11	11	11	12	12	12	12	12	12	11	2	12	12	3	11	2	12	12	3
COX1_PRANKCDF_TCSFMf_DNA_UB	0	7	7	3	0	3	0	0	0	0	1	0	2	1	0	0	1	0	2	2	3	0	1	0	0	1	0	1	1	1	4	2	4	0	1	1	1	1	1	4	10	1	4	12	4	10	1	4	12
COX1_PRANKCDF_TCSFMf_RYt_UB	4	10	10	3	4	3	4	4	4	4	3	4	5	3	4	4	3	4	4	4	5	4	3	4	4	3	4	3	3	3	4	5	4	4	3	3	3	3	3	3	10	3	0	11	3	10	3	2	11
COX1_PRANKCDF_TCSFMf_2AA_UB	12	13	13	12	12	12	12	12	12	12	12	12	11	12	12	12	12	12	12	12	12	12	12	12	12	12	12	12	12	12	11	11	11	12	12	12	12	12	12	11	4	12	12	3	11	4	12	12	3
COX1_PRANKCDF_TCSFMw_DEG_UB	0	7	7	3	0	3	0	0	0	0	1	0	2	1	0	0	1	0	2	2	3	0	1	0	0	1	0	1	1	1	4	2	4	0	1	1	1	1	1	4	10	1	4	12	4	10	1	4	12
COX1_PRANKCDF_TCSFMw_DNA_UB	0	7	7	3	0	3	0	0	0	0	1	0	2	1	0	0	1	0	2	2	3	0	1	0	0	1	0	1	1	1	4	2	4	0	1	1	1	1	1	4	10	1	4	12	4	10	1	4	12
COX1_PRANKCDF_TCSFMw_RYt_UB	0	7	7	3	0	3	0	0	0	0	1	0	2	1	0	0	1	0	2	2	3	0	1	0	0	1	0	1	1	1	4	2	4	0	1	1	1	1	1	4	10	1	4	12	4	10	1	4	12
COX1_PRANKCDF_TCSOGw_DEG_UB	1	8	8	2	1	3	1	1	1	1	2	1	3	2	1	1	2	1	2	3	3	1	2	1	1	2	1	2	2	2	3	3	4	1	2	2	2	2	2	3	10	2	3	12	3	10	2	4	12
COX1_PRANKCDF_TCSOGw_DNA_UB	1	7	7	4	1	4	1	1	1	1	2	1	3	2	1	1	2	1	3	3	4	1	2	1	1	2	1	2	2	2	5	1	5	1	2	2	2	2	2	5	10	2	5	12	5	10	2	5	12
COX1_PRANKCDF_TCSOGw_RYt_UB	1	8	8	2	1	3	1	1	1	1	2	1	3	2	1	1	2	1	2	3	3	1	2	1	1	2	1	2	2	2	3	3	4	1	2	2	2	2	2	3	10	2	3	12	3	10	2	4	12
COX1_PRANKCDF_TCSf_CDN_UB	7	11	11	4	7	6	7	7	7	7	7	7	7	7	7	7	7	7	7	7	7	7	7	7	7	7	7	7	7	7	6	7	6	7	7	7	7	7	7	3	9	7	6	10	3	9	7	7	10
COX1_PRANKCDF_TCSf_DEG_UB	11	12	12	11	11	11	11	11	11	11	11	11	11	11	11	11	11	11	11	11	11	11	11	11	11	11	11	11	11	11	11	10	10	11	11	11	11	11	11	10	1	11	11	3	10	1	11	11	3
COX1_PRANKCDF_TCSf_DNA_UB	0	7	7	3	0	3	0	0	0	0	1	0	2	1	0	0	1	0	2	2	3	0	1	0	0	1	0	1	1	1	4	2	4	0	1	1	1	1	1	4	10	1	4	12	4	10	1	4	12
COX1_PRANKCDF_TCSf_RYt_UB	4	10	10	3	4	3	4	4	4	4	3	4	5	3	4	4	3	4	4	4	5	4	3	4	4	3	4	3	3	3	4	5	4	4	3	3	3	3	3	3	10	3	0	11	3	10	3	2	11
COX1_PRANKCDF_TCSf_2AA_UB	12	13	13	12	12	12	12	12	12	12	12	12	10	12	12	12	12	12	12	12	12	12	12	12	12	12	12	12	12	12	10	11	11	12	12	12	12	12	12	11	4	12	12	3	11	4	12	12	3
COX1_PRANKCDF_TCSw_DEG_UB	0	7	7	3	0	3	0	0	0	0	1	0	2	1	0	0	1	0	2	2	3	0	1	0	0	1	0	1	1	1	4	2	4	0	1	1	1	1	1	4	10	1	4	12	4	10	1	4	12
COX1_PRANKCDF_TCSw_DNA_UB	0	7	7	3	0	3	0	0	0	0	1	0	2	1	0	0	1	0	2	2	3	0	1	0	0	1	0	1	1	1	4	2	4	0	1	1	1	1	1	4	10	1	4	12	4	10	1	4	12
COX1_PRANKCDF_TCSw_RYt_UB	0	7	7	3	0	3	0	0	0	0	1	0	2	1	0	0	1	0	2	2	3	0	1	0	0	1	0	1	1	1	4	2	4	0	1	1	1	1	1	4	10	1	4	12	4	10	1	4	12
COX1_PRANKCDF_TRIMALA_CDN_UB	4	10	10	1	4	3	4	4	4	4	3	4	5	3	4	4	3	4	4	4	5	4	3	4	4	3	4	3	3	3	4	5	4	4	3	3	3	3	3	1	10	3	2	11	1	10	3	3	11
COX1_PRANKCDF_TRIMALA_DEG_UB	13	14	14	13	13	13	13	13	13	13	13	13	12	13	13	13	13	13	13	13	13	13	13	13	13	13	13	13	13	13	12	12	12	13	13	13	13	13	13	12	8	13	13	9	12	8	13	13	9
COX1_PRANKCDF_TRIMALA_DNA_UB	0	7	7	3	0	3	0	0	0	0	1	0	2	1	0	0	1	0	2	2	3	0	1	0	0	1	0	1	1	1	4	2	4	0	1	1	1	1	1	4	10	1	4	12	4	10	1	4	12
COX1_PRANKCDF_TRIMALA_RYt_UB	4	10	10	4	4	4	4	4	4	4	3	4	5	3	4	4	3	4	4	3	5	4	3	4	4	3	4	3	3	3	5	5	3	4	3	3	3	3	3	4	10	3	2	11	4	10	3	0	11
COX1_PRANKCDF_TRIMALA_2AA_UB	12	13	13	12	12	12	12	12	12	12	12	12	12	12	12	12	12	12	12	12	12	12	12	12	12	12	12	12	12	12	12	11	11	12	12	12	12	12	12	11	5	12	12	5	11	5	12	12	5
COX1_PRANKCDF_TRIMALG_CDN_UB	4	10	10	1	4	3	4	4	4	4	3	4	5	3	4	4	3	4	4	4	5	4	3	4	4	3	4	3	3	3	4	5	4	4	3	3	3	3	3	1	10	3	2	11	1	10	3	3	11
COX1_PRANKCDF_TRIMALG_DEG_UB	13	14	14	13	13	13	13	13	13	13	13	13	12	13	13	13	13	13	13	13	13	13	13	13	13	13	13	13	13	13	12	12	12	13	13	13	13	13	13	12	8	13	13	9	12	8	13	13	9
COX1_PRANKCDF_TRIMALG_DNA_UB	0	7	7	3	0	3	0	0	0	0	1	0	2	1	0	0	1	0	2	2	3	0	1	0	0	1	0	1	1	1	4	2	4	0	1	1	1	1	1	4	10	1	4	12	4	10	1	4	12
COX1_PRANKCDF_TRIMALG_RYt_UB	4	10	10	3	4	3	4	4	4	4	3	4	5	3	4	4	3	4	4	4	5	4	3	4	4	3	4	3	3	3	4	5	4	4	3	3	3	3	3	3	10	3	0	11	3	10	3	2	11
COX1_PRANKCDF_TRIMALG_2AA_UB	12	13	13	12	12	12	12	12	12	12	12	12	12	12	12	12	12	12	12	12	12	12	12	12	12	12	12	12	12	12	12	11	11	12	12	12	12	12	12	11	5	12	12	5	11	5	12	12	5
COX1_PRANKCDF_TRIMALP_DEG_UB	3	9	9	6	3	6	3	3	3	3	2	3	4	2	3	3	2	3	5	5	6	3	2	3	3	2	3	2	2	2	6	2	6	3	2	2	2	2	2	6	9	2	5	10	6	9	2	5	10
COX1_PRANKCDF_TRIMALP_DNA_UB	0	7	7	3	0	3	0	0	0	0	1	0	2	1	0	0	1	0	2	2	3	0	1	0	0	1	0	1	1	1	4	2	4	0	1	1	1	1	1	4	10	1	4	12	4	10	1	4	12
COX1_PRANKCDF_TRIMALP_RYt_UB	1	8	8	4	1	4	1	1	1	1	0	1	2	0	1	1	0	1	3	3	4	1	0	1	1	0	1	0	0	0	4	2	4	1	0	0	0	0	0	4	10	0	3	11	4	10	0	3	11
COX1_PRANKCDF_TRIMALS_DEG_UB	3	9	9	6	3	6	3	3	3	3	2	3	4	2	3	3	2	3	5	5	6	3	2	3	3	2	3	2	2	2	6	2	6	3	2	2	2	2	2	6	9	2	5	10	6	9	2	5	10
COX1_PRANKCDF_TRIMALS_DNA_UB	0	7	7	3	0	3	0	0	0	0	1	0	2	1	0	0	1	0	2	2	3	0	1	0	0	1	0	1	1	1	4	2	4	0	1	1	1	1	1	4	10	1	4	12	4	10	1	4	12
COX1_PRANKCDF_TRIMALS_RYt_UB	1	8	8	4	1	4	1	1	1	1	0	1	2	0	1	1	0	1	3	3	4	1	0	1	1	0	1	0	0	0	4	2	4	1	0	0	0	0	0	4	10	0	3	11	4	10	0	3	11
COX1_PRANKCDF_TRIMAL_CDN_UB	6	10	10	6	6	6	6	6	6	6	5	6	7	5	6	6	5	6	6	6	6	6	5	6	6	5	6	5	5	5	7	7	6	6	5	5	5	5	5	6	11	5	5	11	6	11	5	5	11
COX1_PRANKCDF_TRIMAL_DEG_UB	12	13	13	12	12	12	12	12	12	12	12	12	11	12	12	12	12	12	12	12	12	12	12	12	12	12	12	12	12	12	11	11	11	12	12	12	12	12	12	11	2	12	12	3	11	2	12	12	3
COX1_PRANKCDF_TRIMAL_DNA_UB	0	7	7	3	0	3	0	0	0	0	1	0	2	1	0	0	1	0	2	2	3	0	1	0	0	1	0	1	1	1	4	2	4	0	1	1	1	1	1	4	10	1	4	12	4	10	1	4	12
COX1_PRANKCDF_TRIMAL_RYt_UB	4	10	10	3	4	3	4	4	4	4	3	4	5	3	4	4	3	4	4	4	5	4	3	4	4	3	4	3	3	3	4	5	4	4	3	3	3	3	3	3	10	3	0	11	3	10	3	2	11
COX1_PRANKCDF_TRIMAL_2AA_UB	12	13	13	12	12	12	12	12	12	12	12	12	11	12	12	12	12	12	12	12	12	12	12	12	12	12	12	12	12	12	11	11	11	12	12	12	12	12	12	11	4	12	12	3	11	4	12	12	3
COX1_PRANKF_GBLOCKSC_DEG_UB	0	7	7	3	0	3	0	0	0	0	1	0	2	1	0	0	1	0	2	2	3	0	1	0	0	1	0	1	1	1	4	2	4	0	1	1	1	1	1	4	10	1	4	12	4	10	1	4	12
COX1_PRANKF_GBLOCKSC_DNA_UB	0	7	7	3	0	3	0	0	0	0	1	0	2	1	0	0	1	0	2	2	3	0	1	0	0	1	0	1	1	1	4	2	4	0	1	1	1	1	1	4	10	1	4	12	4	10	1	4	12
COX1_PRANKF_GBLOCKSC_RYt_UB	3	9	9	3	3	2	3	3	3	3	4	3	5	4	3	3	4	3	3	2	4	3	4	3	3	4	3	4	4	4	5	5	2	3	4	4	4	4	4	4	10	4	4	12	4	10	4	3	12
COX1_PRANKF_GBLOCKS_DEG_UB	1	8	8	4	1	4	1	1	1	1	0	1	2	0	1	1	0	1	3	3	4	1	0	1	1	0	1	0	0	0	4	2	4	1	0	0	0	0	0	4	10	0	3	11	4	10	0	3	11
COX1_PRANKF_GBLOCKS_DNA_UB	0	7	7	3	0	3	0	0	0	0	1	0	2	1	0	0	1	0	2	2	3	0	1	0	0	1	0	1	1	1	4	2	4	0	1	1	1	1	1	4	10	1	4	12	4	10	1	4	12
COX1_PRANKF_GBLOCKS_RYt_UB	0	7	7	3	0	3	0	0	0	0	1	0	2	1	0	0	1	0	2	2	3	0	1	0	0	1	0	1	1	1	4	2	4	0	1	1	1	1	1	4	10	1	4	12	4	10	1	4	12
COX1_PRANKF_MAXALIGN_DEG_UB	3	9	9	0	3	2	3	3	3	3	4	3	5	4	3	3	4	3	3	3	4	3	4	3	3	4	3	4	4	4	4	5	4	3	4	4	4	4	4	1	10	4	3	12	1	10	4	4	12
COX1_PRANKF_MAXALIGN_DNA_UB	0	7	7	3	0	3	0	0	0	0	1	0	2	1	0	0	1	0	2	2	3	0	1	0	0	1	0	1	1	1	4	2	4	0	1	1	1	1	1	4	10	1	4	12	4	10	1	4	12
COX1_PRANKF_MAXALIGN_RYt_UB	3	9	9	2	3	0	3	3	3	3	4	3	5	4	3	3	4	3	3	3	4	3	4	3	3	4	3	4	4	4	5	5	3	3	4	4	4	4	4	3	10	4	3	12	3	10	4	4	12
COX1_PRANKF_NOISY_DEG_UB	2	7	7	5	2	5	2	2	2	2	3	2	4	3	2	2	3	2	4	4	3	2	3	2	2	3	2	3	3	3	6	2	6	2	3	3	3	3	3	6	10	3	6	12	6	10	3	6	12
COX1_PRANKF_NOISY_DNA_UB	1	7	7	4	1	4	1	1	1	1	2	1	3	2	1	1	2	1	3	3	4	1	2	1	1	2	1	2	2	2	5	1	5	1	2	2	2	2	2	5	10	2	5	12	5	10	2	5	12
COX1_PRANKF_NOISY_RYt_UB	1	7	7	4	1	4	1	1	1	1	2	1	3	2	1	1	2	1	3	3	4	1	2	1	1	2	1	2	2	2	5	1	5	1	2	2	2	2	2	5	10	2	5	12	5	10	2	5	12
COX1_PRANKF_PSARALIGN_DEG_UB	3	9	9	0	3	2	3	3	3	3	4	3	5	4	3	3	4	3	3	3	4	3	4	3	3	4	3	4	4	4	4	5	4	3	4	4	4	4	4	1	10	4	3	12	1	10	4	4	12
COX1_PRANKF_PSARALIGN_DNA_UB	0	7	7	3	0	3	0	0	0	0	1	0	2	1	0	0	1	0	2	2	3	0	1	0	0	1	0	1	1	1	4	2	4	0	1	1	1	1	1	4	10	1	4	12	4	10	1	4	12
COX1_PRANKF_PSARALIGN_RYt_UB	3	9	9	2	3	0	3	3	3	3	4	3	5	4	3	3	4	3	3	3	4	3	4	3	3	4	3	4	4	4	5	5	3	3	4	4	4	4	4	3	10	4	3	12	3	10	4	4	12
COX1_PRANKF_TCSFMf_DEG_UB	3	9	9	0	3	2	3	3	3	3	4	3	5	4	3	3	4	3	3	3	4	3	4	3	3	4	3	4	4	4	4	5	4	3	4	4	4	4	4	1	10	4	3	12	1	10	4	4	12
COX1_PRANKF_TCSFMf_DNA_UB	0	7	7	3	0	3	0	0	0	0	1	0	2	1	0	0	1	0	2	2	3	0	1	0	0	1	0	1	1	1	4	2	4	0	1	1	1	1	1	4	10	1	4	12	4	10	1	4	12
COX1_PRANKF_TCSFMf_RYt_UB	3	9	9	2	3	0	3	3	3	3	4	3	5	4	3	3	4	3	3	3	4	3	4	3	3	4	3	4	4	4	5	5	3	3	4	4	4	4	4	3	10	4	3	12	3	10	4	4	12
COX1_PRANKF_TCSFMw_DEG_UB	0	7	7	3	0	3	0	0	0	0	1	0	2	1	0	0	1	0	2	2	3	0	1	0	0	1	0	1	1	1	4	2	4	0	1	1	1	1	1	4	10	1	4	12	4	10	1	4	12
COX1_PRANKF_TCSFMw_DNA_UB	0	7	7	3	0	3	0	0	0	0	1	0	2	1	0	0	1	0	2	2	3	0	1	0	0	1	0	1	1	1	4	2	4	0	1	1	1	1	1	4	10	1	4	12	4	10	1	4	12
COX1_PRANKF_TCSFMw_RYt_UB	0	7	7	3	0	3	0	0	0	0	1	0	2	1	0	0	1	0	2	2	3	0	1	0	0	1	0	1	1	1	4	2	4	0	1	1	1	1	1	4	10	1	4	12	4	10	1	4	12
COX1_PRANKF_TCSOGw_DEG_UB	2	8	8	5	2	5	2	2	2	2	2	2	2	2	2	2	2	2	4	4	5	2	2	2	2	2	2	2	2	2	4	0	4	2	2	2	2	2	2	4	9	2	5	12	4	9	2	5	12
COX1_PRANKF_TCSOGw_DNA_UB	2	8	8	5	2	5	2	2	2	2	2	2	2	2	2	2	2	2	4	4	5	2	2	2	2	2	2	2	2	2	4	0	4	2	2	2	2	2	2	4	9	2	5	12	4	9	2	5	12
COX1_PRANKF_TCSOGw_RYt_UB	2	8	8	3	2	4	2	2	2	2	3	2	4	3	2	2	3	2	3	4	4	2	3	2	2	3	2	3	3	3	4	2	5	2	3	3	3	3	3	4	10	3	4	12	4	10	3	5	12
COX1_PRANKF_TCSf_DEG_UB	3	9	9	0	3	2	3	3	3	3	4	3	5	4	3	3	4	3	3	3	4	3	4	3	3	4	3	4	4	4	4	5	4	3	4	4	4	4	4	1	10	4	3	12	1	10	4	4	12
COX1_PRANKF_TCSf_DNA_UB	0	7	7	3	0	3	0	0	0	0	1	0	2	1	0	0	1	0	2	2	3	0	1	0	0	1	0	1	1	1	4	2	4	0	1	1	1	1	1	4	10	1	4	12	4	10	1	4	12
COX1_PRANKF_TCSf_RYt_UB	3	9	9	2	3	0	3	3	3	3	4	3	5	4	3	3	4	3	3	3	4	3	4	3	3	4	3	4	4	4	5	5	3	3	4	4	4	4	4	3	10	4	3	12	3	10	4	4	12
COX1_PRANKF_TCSw_DEG_UB	0	7	7	3	0	3	0	0	0	0	1	0	2	1	0	0	1	0	2	2	3	0	1	0	0	1	0	1	1	1	4	2	4	0	1	1	1	1	1	4	10	1	4	12	4	10	1	4	12
COX1_PRANKF_TCSw_DNA_UB	0	7	7	3	0	3	0	0	0	0	1	0	2	1	0	0	1	0	2	2	3	0	1	0	0	1	0	1	1	1	4	2	4	0	1	1	1	1	1	4	10	1	4	12	4	10	1	4	12
COX1_PRANKF_TCSw_RYt_UB	0	7	7	3	0	3	0	0	0	0	1	0	2	1	0	0	1	0	2	2	3	0	1	0	0	1	0	1	1	1	4	2	4	0	1	1	1	1	1	4	10	1	4	12	4	10	1	4	12
COX1_PRANKF_TRIMALA_CDN_UB	4	10	10	1	4	3	4	4	4	4	4	4	4	4	4	4	4	4	4	4	5	4	4	4	4	4	4	4	4	4	3	4	3	4	4	4	4	4	4	0	9	4	3	12	0	9	4	4	12
COX1_PRANKF_TRIMALA_DEG_UB	10	12	12	10	10	10	10	10	10	10	10	10	10	10	10	10	10	10	10	10	10	10	10	10	10	10	10	10	10	10	10	9	9	10	10	10	10	10	10	9	0	10	10	4	9	0	10	10	4
COX1_PRANKF_TRIMALA_DNA_UB	0	7	7	3	0	3	0	0	0	0	1	0	2	1	0	0	1	0	2	2	3	0	1	0	0	1	0	1	1	1	4	2	4	0	1	1	1	1	1	4	10	1	4	12	4	10	1	4	12
COX1_PRANKF_TRIMALA_RYt_UB	4	10	10	4	4	4	4	4	4	4	3	4	5	3	4	4	3	4	4	3	5	4	3	4	4	3	4	3	3	3	5	5	3	4	3	3	3	3	3	4	10	3	2	11	4	10	3	0	11
COX1_PRANKF_TRIMALA_2AA_UB	12	13	13	12	12	12	12	12	12	12	12	12	10	12	12	12	12	12	12	12	12	12	12	12	12	12	12	12	12	12	10	11	11	12	12	12	12	12	12	11	4	12	12	3	11	4	12	12	3
COX1_PRANKF_TRIMALG_CDN_UB	4	10	10	1	4	3	4	4	4	4	4	4	4	4	4	4	4	4	4	4	5	4	4	4	4	4	4	4	4	4	3	4	3	4	4	4	4	4	4	0	9	4	3	12	0	9	4	4	12
COX1_PRANKF_TRIMALG_DEG_UB	10	12	12	10	10	10	10	10	10	10	10	10	10	10	10	10	10	10	10	10	10	10	10	10	10	10	10	10	10	10	10	9	9	10	10	10	10	10	10	9	0	10	10	4	9	0	10	10	4
COX1_PRANKF_TRIMALG_DNA_UB	0	7	7	3	0	3	0	0	0	0	1	0	2	1	0	0	1	0	2	2	3	0	1	0	0	1	0	1	1	1	4	2	4	0	1	1	1	1	1	4	10	1	4	12	4	10	1	4	12
COX1_PRANKF_TRIMALG_RYt_UB	4	10	10	4	4	4	4	4	4	4	3	4	5	3	4	4	3	4	4	3	5	4	3	4	4	3	4	3	3	3	5	5	3	4	3	3	3	3	3	4	10	3	2	11	4	10	3	0	11
COX1_PRANKF_TRIMALG_2AA_UB	12	13	13	12	12	12	12	12	12	12	12	12	10	12	12	12	12	12	12	12	12	12	12	12	12	12	12	12	12	12	10	11	11	12	12	12	12	12	12	11	4	12	12	3	11	4	12	12	3
COX1_PRANKF_TRIMALP_DEG_UB	4	11	11	5	4	6	4	4	4	4	4	4	3	4	4	4	4	4	5	6	6	4	4	4	4	4	4	4	4	4	3	5	6	4	4	4	4	4	4	5	11	4	5	12	5	11	4	6	12
COX1_PRANKF_TRIMALP_DNA_UB	0	7	7	3	0	3	0	0	0	0	1	0	2	1	0	0	1	0	2	2	3	0	1	0	0	1	0	1	1	1	4	2	4	0	1	1	1	1	1	4	10	1	4	12	4	10	1	4	12
COX1_PRANKF_TRIMALP_RYt_UB	2	9	9	3	2	4	2	2	2	2	1	2	3	1	2	2	1	2	3	4	4	2	1	2	2	1	2	1	1	1	3	3	4	2	1	1	1	1	1	3	10	1	2	11	3	10	1	3	11
[truncated: 190 more rows]
[truncated: 793 more columns]

## Sheet: COX2_TREECMP_RC_REPORT
Robinson-Foulds_Cluster for COX2	COX2_ALL_MERGEALIGN_CDN_UB	COX2_ALL_MERGEALIGN_DEG_UB	COX2_ALL_MERGEALIGN_DNA_UB	COX2_ALL_MERGEALIGN_RYt_UB	COX2_ALL_MERGEALIGN_2AA_UB	COX2_ALL_TRIMALC_CDN_UB	COX2_ALL_TRIMALC_DEG_UB	COX2_ALL_TRIMALC_DNA_UB	COX2_ALL_TRIMALC_RYt_UB	COX2_ALL_TRIMALC_2AA_UB	COX2_ALL_WEAVEALIGN_CDN_UB	COX2_ALL_WEAVEALIGN_DEG_UB	COX2_ALL_WEAVEALIGN_DNA_UB	COX2_ALL_WEAVEALIGN_RYt_UB	COX2_ALL_WEAVEALIGN_2AA_UB	COX2_CLUSTALO_GBLOCKSC_CDN_UB	COX2_CLUSTALO_GBLOCKSC_DEG_UB	COX2_CLUSTALO_GBLOCKSC_DNA_UB	COX2_CLUSTALO_GBLOCKSC_RYt_UB	COX2_CLUSTALO_GBLOCKSC_2AA_UB	COX2_CLUSTALO_GBLOCKS_DEG_UB	COX2_CLUSTALO_GBLOCKS_DNA_UB	COX2_CLUSTALO_GBLOCKS_RYt_UB	COX2_CLUSTALO_MAXALIGN_CDN_UB	COX2_CLUSTALO_MAXALIGN_DEG_UB	COX2_CLUSTALO_MAXALIGN_DNA_UB	COX2_CLUSTALO_MAXALIGN_RYt_UB	COX2_CLUSTALO_MAXALIGN_2AA_UB	COX2_CLUSTALO_NOISY_DEG_UB	COX2_CLUSTALO_NOISY_DNA_UB	COX2_CLUSTALO_NOISY_RYt_UB	COX2_CLUSTALO_PSARALIGN_CDN_UB	COX2_CLUSTALO_PSARALIGN_DEG_UB	COX2_CLUSTALO_PSARALIGN_DNA_UB	COX2_CLUSTALO_PSARALIGN_RYt_UB	COX2_CLUSTALO_PSARALIGN_2AA_UB	COX2_CLUSTALO_TCSFMf_CDN_UB	COX2_CLUSTALO_TCSFMf_DEG_UB	COX2_CLUSTALO_TCSFMf_DNA_UB	COX2_CLUSTALO_TCSFMf_RYt_UB	COX2_CLUSTALO_TCSFMf_2AA_UB	COX2_CLUSTALO_TCSFMw_DEG_UB	COX2_CLUSTALO_TCSFMw_DNA_UB	COX2_CLUSTALO_TCSFMw_RYt_UB	COX2_CLUSTALO_TCSOGf_DEG_UB	COX2_CLUSTALO_TCSOGf_DNA_UB	COX2_CLUSTALO_TCSOGf_RYt_UB	COX2_CLUSTALO_TCSOGw_DEG_UB	COX2_CLUSTALO_TCSOGw_DNA_UB
[truncated: 1,019 more rows]
[truncated: 970 more columns]

[truncated: 8 more sheets: COX3_TREECMP_RC_REPORT, CYTB_TREECMP_RC_REPORT, ND1_TREECMP_RC_REPORT, ND2_TREECMP_RC_REPORT, ND3_TREECMP_RC_REPORT, ND4_TREECMP_RC_REPORT, ND4L_TREECMP_RC_REPORT, ND5_TREECMP_RC_REPORT]
