# Supplementary material for: LMAP_S: Lightweight Multigene Alignment and Phylogeny eStimation
Source: BMC Bioinformatics. 2019 Dec 30;20:739. doi: 10.1186/s12859-019-3292-5 (PMC6937843; doi:10.1186/s12859-019-3292-5)
Supplement: Supplementary file 5 — Additional file 5: Resulting CSV reports compiled from LMAP_S execution of the included example dataset. (Table S1): Stage 3 (AOD) outlier detection report. (Table S2): Stage 4 (ARC) TrimAl “compareset” report. (Table S3): Stage 6 (PCC) CONSEL report. (Table S4): Stage 6 (PCC) TreeCmp MP reports. (Table S5): Stage 6 (PCC) TreeCmp R-F_C reports. (Table S6): Stage 6 (PCC) consensus reports. (Table S7): Stage 6 (PCC) consensus brief reports. (Table S8): Stage 6 (PCC) consensus histogram reports. [file 12859_2019_3292_MOESM5_ESM.zip › Additional file 5/Table S6.xlsx]

## Sheet: ATP6_CONSENSUS_PHYLOGENY_REPORT
MatchingPair and Consel support for ATP6	ATP6_ALL_MERGEALIGN_CDN_UB	*** ATP6_ALL_MERGEALIGN_DEG_UB ***	ATP6_ALL_MERGEALIGN_DNA_UB	ATP6_ALL_MERGEALIGN_RYt_UB	ATP6_ALL_MERGEALIGN_2AA_UB	*** ATP6_ALL_TRIMALC_CDN_UB ***	*** ATP6_ALL_TRIMALC_DEG_UB ***	*** ATP6_ALL_TRIMALC_DNA_UB ***	*** ATP6_ALL_TRIMALC_RYt_UB ***	*** ATP6_ALL_TRIMALC_2AA_UB ***	*** ATP6_ALL_WEAVEALIGN_CDN_UB ***	*** ATP6_ALL_WEAVEALIGN_DEG_UB ***	*** ATP6_ALL_WEAVEALIGN_DNA_UB ***	*** ATP6_ALL_WEAVEALIGN_RYt_UB ***	*** ATP6_ALL_WEAVEALIGN_2AA_UB ***	*** ATP6_CLUSTALO_GBLOCKSC_CDN_UB ***	ATP6_CLUSTALO_GBLOCKSC_DEG_UB	*** ATP6_CLUSTALO_GBLOCKSC_DNA_UB ***	*** ATP6_CLUSTALO_GBLOCKSC_RYt_UB ***	*** ATP6_CLUSTALO_GBLOCKSC_2AA_UB ***	*** ATP6_CLUSTALO_GBLOCKS_CDN_UB ***	*** ATP6_CLUSTALO_GBLOCKS_DEG_UB ***	*** ATP6_CLUSTALO_GBLOCKS_DNA_UB ***	*** ATP6_CLUSTALO_GBLOCKS_RYt_UB ***	*** ATP6_CLUSTALO_GBLOCKS_2AA_UB ***	*** ATP6_CLUSTALO_MAXALIGN_CDN_UB ***	*** ATP6_CLUSTALO_MAXALIGN_DEG_UB ***	*** ATP6_CLUSTALO_MAXALIGN_DNA_UB ***	*** ATP6_CLUSTALO_MAXALIGN_RYt_UB ***	*** ATP6_CLUSTALO_MAXALIGN_2AA_UB ***	ATP6_CLUSTALO_NOISY_DEG_UB	ATP6_CLUSTALO_NOISY_DNA_UB	ATP6_CLUSTALO_NOISY_RYt_UB	*** ATP6_CLUSTALO_PSARALIGN_CDN_UB ***	*** ATP6_CLUSTALO_PSARALIGN_DEG_UB ***	*** ATP6_CLUSTALO_PSARALIGN_DNA_UB ***	*** ATP6_CLUSTALO_PSARALIGN_RYt_UB ***	*** ATP6_CLUSTALO_PSARALIGN_2AA_UB ***	*** ATP6_CLUSTALO_TCSFMf_CDN_UB ***	*** ATP6_CLUSTALO_TCSFMf_DEG_UB ***	*** ATP6_CLUSTALO_TCSFMf_DNA_UB ***	*** ATP6_CLUSTALO_TCSFMf_RYt_UB ***	*** ATP6_CLUSTALO_TCSFMf_2AA_UB ***	*** ATP6_CLUSTALO_TCSFMw_DEG_UB ***	*** ATP6_CLUSTALO_TCSFMw_DNA_UB ***	*** ATP6_CLUSTALO_TCSFMw_RYt_UB ***	# ATP6_CLUSTALO_TCSOGf_DEG_UB #	# ATP6_CLUSTALO_TCSOGf_DNA_UB #	ATP6_CLUSTALO_TCSOGf_RYt_UB
ATP6_ALL_MERGEALIGN_CDN_UB	-	-	-	-	-	-	-	-	-	-	-	-	-	-	-	-	-	-	-	-	-	-	-	-	-	-	-	-	-	-	-	-	-	-	-	-	-	-	-	-	-	-	-	-	-	-	-	-	-
ATP6_ALL_MERGEALIGN_DEG_UB	57	-	-	-	-	-	-	-	-	-	-	-	-	-	-	-	-	-	-	-	-	-	-	-	-	-	-	-	-	-	-	-	-	-	-	-	-	-	-	-	-	-	-	-	-	-	-	-	-
ATP6_ALL_MERGEALIGN_DNA_UB	50	85	-	-	-	-	-	-	-	-	-	-	-	-	-	-	-	-	-	-	-	-	-	-	-	-	-	-	-	-	-	-	-	-	-	-	-	-	-	-	-	-	-	-	-	-	-	-	-
ATP6_ALL_MERGEALIGN_RYt_UB	50	85	0	-	-	-	-	-	-	-	-	-	-	-	-	-	-	-	-	-	-	-	-	-	-	-	-	-	-	-	-	-	-	-	-	-	-	-	-	-	-	-	-	-	-	-	-	-	-
ATP6_ALL_MERGEALIGN_2AA_UB	56	56	84	84	-	-	-	-	-	-	-	-	-	-	-	-	-	-	-	-	-	-	-	-	-	-	-	-	-	-	-	-	-	-	-	-	-	-	-	-	-	-	-	-	-	-	-	-	-
ATP6_ALL_TRIMALC_CDN_UB	60	64	79	79	82	-	-	-	-	-	-	-	-	-	-	-	-	-	-	-	-	-	-	-	-	-	-	-	-	-	-	-	-	-	-	-	-	-	-	-	-	-	-	-	-	-	-	-	-
ATP6_ALL_TRIMALC_DEG_UB	57	0	85	85	56	64	-	-	-	-	-	-	-	-	-	-	-	-	-	-	-	-	-	-	-	-	-	-	-	-	-	-	-	-	-	-	-	-	-	-	-	-	-	-	-	-	-	-	-
ATP6_ALL_TRIMALC_DNA_UB	46	36	70	70	70	33	36	-	-	-	-	-	-	-	-	-	-	-	-	-	-	-	-	-	-	-	-	-	-	-	-	-	-	-	-	-	-	-	-	-	-	-	-	-	-	-	-	-	-
ATP6_ALL_TRIMALC_RYt_UB	48	13	74	74	65	59	13	27	-	-	-	-	-	-	-	-	-	-	-	-	-	-	-	-	-	-	-	-	-	-	-	-	-	-	-	-	-	-	-	-	-	-	-	-	-	-	-	-	-
ATP6_ALL_TRIMALC_2AA_UB	79	67	90	90	78	51	67	83	80	-	-	-	-	-	-	-	-	-	-	-	-	-	-	-	-	-	-	-	-	-	-	-	-	-	-	-	-	-	-	-	-	-	-	-	-	-	-	-	-
ATP6_ALL_WEAVEALIGN_CDN_UB	60	64	79	79	82	0	64	33	59	51	-	-	-	-	-	-	-	-	-	-	-	-	-	-	-	-	-	-	-	-	-	-	-	-	-	-	-	-	-	-	-	-	-	-	-	-	-	-	-
ATP6_ALL_WEAVEALIGN_DEG_UB	57	0	85	85	56	64	0	36	13	67	64	-	-	-	-	-	-	-	-	-	-	-	-	-	-	-	-	-	-	-	-	-	-	-	-	-	-	-	-	-	-	-	-	-	-	-	-	-	-
ATP6_ALL_WEAVEALIGN_DNA_UB	46	36	70	70	70	33	36	0	27	83	33	36	-	-	-	-	-	-	-	-	-	-	-	-	-	-	-	-	-	-	-	-	-	-	-	-	-	-	-	-	-	-	-	-	-	-	-	-	-
ATP6_ALL_WEAVEALIGN_RYt_UB	48	13	74	74	65	59	13	27	0	80	59	13	27	-	-	-	-	-	-	-	-	-	-	-	-	-	-	-	-	-	-	-	-	-	-	-	-	-	-	-	-	-	-	-	-	-	-	-	-
ATP6_ALL_WEAVEALIGN_2AA_UB	79	67	90	90	78	51	67	83	80	0	51	67	83	80	-	-	-	-	-	-	-	-	-	-	-	-	-	-	-	-	-	-	-	-	-	-	-	-	-	-	-	-	-	-	-	-	-	-	-
ATP6_CLUSTALO_GBLOCKSC_CDN_UB	62	66	77	77	84	2	66	31	57	53	2	66	31	57	53	-	-	-	-	-	-	-	-	-	-	-	-	-	-	-	-	-	-	-	-	-	-	-	-	-	-	-	-	-	-	-	-	-	-
ATP6_CLUSTALO_GBLOCKSC_DEG_UB	57	21	85	85	55	43	21	16	34	68	43	21	16	34	68	45	-	-	-	-	-	-	-	-	-	-	-	-	-	-	-	-	-	-	-	-	-	-	-	-	-	-	-	-	-	-	-	-	-
ATP6_CLUSTALO_GBLOCKSC_DNA_UB	46	36	70	70	70	33	36	0	27	83	33	36	0	27	83	31	16	-	-	-	-	-	-	-	-	-	-	-	-	-	-	-	-	-	-	-	-	-	-	-	-	-	-	-	-	-	-	-	-
ATP6_CLUSTALO_GBLOCKSC_RYt_UB	45	17	73	73	63	61	17	30	4	84	61	17	30	4	84	59	36	30	-	-	-	-	-	-	-	-	-	-	-	-	-	-	-	-	-	-	-	-	-	-	-	-	-	-	-	-	-	-	-
ATP6_CLUSTALO_GBLOCKSC_2AA_UB	81	70	88	88	80	52	70	81	79	3	52	70	81	79	3	50	69	81	81	-	-	-	-	-	-	-	-	-	-	-	-	-	-	-	-	-	-	-	-	-	-	-	-	-	-	-	-	-	-
ATP6_CLUSTALO_GBLOCKS_CDN_UB	62	66	77	77	84	2	66	31	57	53	2	66	31	57	53	0	45	31	59	50	-	-	-	-	-	-	-	-	-	-	-	-	-	-	-	-	-	-	-	-	-	-	-	-	-	-	-	-	-
ATP6_CLUSTALO_GBLOCKS_DEG_UB	59	23	83	83	57	45	23	14	32	70	45	23	14	32	70	43	2	14	34	67	43	-	-	-	-	-	-	-	-	-	-	-	-	-	-	-	-	-	-	-	-	-	-	-	-	-	-	-	-
ATP6_CLUSTALO_GBLOCKS_DNA_UB	46	36	70	70	70	33	36	0	27	83	33	36	0	27	83	31	16	0	30	81	31	14	-	-	-	-	-	-	-	-	-	-	-	-	-	-	-	-	-	-	-	-	-	-	-	-	-	-	-
ATP6_CLUSTALO_GBLOCKS_RYt_UB	45	17	73	73	63	61	17	30	4	84	61	17	30	4	84	59	36	30	0	81	59	34	30	-	-	-	-	-	-	-	-	-	-	-	-	-	-	-	-	-	-	-	-	-	-	-	-	-	-
ATP6_CLUSTALO_GBLOCKS_2AA_UB	81	70	88	88	80	52	70	81	79	3	52	70	81	79	3	50	69	81	81	0	50	67	81	81	-	-	-	-	-	-	-	-	-	-	-	-	-	-	-	-	-	-	-	-	-	-	-	-	-
ATP6_CLUSTALO_MAXALIGN_CDN_UB	60	64	79	79	82	0	64	33	59	51	0	64	33	59	51	2	43	33	61	52	2	45	33	61	52	-	-	-	-	-	-	-	-	-	-	-	-	-	-	-	-	-	-	-	-	-	-	-	-
ATP6_CLUSTALO_MAXALIGN_DEG_UB	57	0	85	85	56	64	0	36	13	67	64	0	36	13	67	66	21	36	17	70	66	23	36	17	70	64	-	-	-	-	-	-	-	-	-	-	-	-	-	-	-	-	-	-	-	-	-	-	-
ATP6_CLUSTALO_MAXALIGN_DNA_UB	46	36	70	70	70	33	36	0	27	83	33	36	0	27	83	31	16	0	30	81	31	14	0	30	81	33	36	-	-	-	-	-	-	-	-	-	-	-	-	-	-	-	-	-	-	-	-	-	-
ATP6_CLUSTALO_MAXALIGN_RYt_UB	48	13	74	74	65	59	13	27	0	80	59	13	27	0	80	57	34	27	4	79	57	32	27	4	79	59	13	27	-	-	-	-	-	-	-	-	-	-	-	-	-	-	-	-	-	-	-	-	-
ATP6_CLUSTALO_MAXALIGN_2AA_UB	79	67	90	90	78	51	67	83	80	0	51	67	83	80	0	53	68	83	84	3	53	70	83	84	3	51	67	83	80	-	-	-	-	-	-	-	-	-	-	-	-	-	-	-	-	-	-	-	-
ATP6_CLUSTALO_NOISY_DEG_UB	69	82	75	75	94	41	82	68	71	50	41	82	68	71	50	39	83	68	69	49	39	81	68	69	49	41	82	68	71	50	-	-	-	-	-	-	-	-	-	-	-	-	-	-	-	-	-	-	-
ATP6_CLUSTALO_NOISY_DNA_UB	70	79	86	86	91	17	79	45	70	56	17	79	45	70	56	15	60	45	74	55	15	58	45	74	55	17	79	45	70	56	52	-	-	-	-	-	-	-	-	-	-	-	-	-	-	-	-	-	-
ATP6_CLUSTALO_NOISY_RYt_UB	80	76	84	84	87	52	76	80	83	40	52	76	80	83	40	50	77	80	81	39	50	75	80	81	39	52	76	80	83	40	13	63	-	-	-	-	-	-	-	-	-	-	-	-	-	-	-	-	-
ATP6_CLUSTALO_PSARALIGN_CDN_UB	60	64	79	79	82	0	64	33	59	51	0	64	33	59	51	2	43	33	61	52	2	45	33	61	52	0	64	33	59	51	41	17	52	-	-	-	-	-	-	-	-	-	-	-	-	-	-	-	-
ATP6_CLUSTALO_PSARALIGN_DEG_UB	57	0	85	85	56	64	0	36	13	67	64	0	36	13	67	66	21	36	17	70	66	23	36	17	70	64	0	36	13	67	82	79	76	64	-	-	-	-	-	-	-	-	-	-	-	-	-	-	-
ATP6_CLUSTALO_PSARALIGN_DNA_UB	46	36	70	70	70	33	36	0	27	83	33	36	0	27	83	31	16	0	30	81	31	14	0	30	81	33	36	0	27	83	68	45	80	33	36	-	-	-	-	-	-	-	-	-	-	-	-	-	-
ATP6_CLUSTALO_PSARALIGN_RYt_UB	48	13	74	74	65	59	13	27	0	80	59	13	27	0	80	57	34	27	4	79	57	32	27	4	79	59	13	27	0	80	71	70	83	59	13	27	-	-	-	-	-	-	-	-	-	-	-	-	-
ATP6_CLUSTALO_PSARALIGN_2AA_UB	79	67	90	90	78	51	67	83	80	0	51	67	83	80	0	53	68	83	84	3	53	70	83	84	3	51	67	83	80	0	50	56	40	51	67	83	80	-	-	-	-	-	-	-	-	-	-	-	-
ATP6_CLUSTALO_TCSFMf_CDN_UB	60	64	79	79	82	0	64	33	59	51	0	64	33	59	51	2	43	33	61	52	2	45	33	61	52	0	64	33	59	51	41	17	52	0	64	33	59	51	-	-	-	-	-	-	-	-	-	-	-
ATP6_CLUSTALO_TCSFMf_DEG_UB	57	0	85	85	56	64	0	36	13	67	64	0	36	13	67	66	21	36	17	70	66	23	36	17	70	64	0	36	13	67	82	79	76	64	0	36	13	67	64	-	-	-	-	-	-	-	-	-	-
ATP6_CLUSTALO_TCSFMf_DNA_UB	46	36	70	70	70	33	36	0	27	83	33	36	0	27	83	31	16	0	30	81	31	14	0	30	81	33	36	0	27	83	68	45	80	33	36	0	27	83	33	36	-	-	-	-	-	-	-	-	-
ATP6_CLUSTALO_TCSFMf_RYt_UB	48	13	74	74	65	59	13	27	0	80	59	13	27	0	80	57	34	27	4	79	57	32	27	4	79	59	13	27	0	80	71	70	83	59	13	27	0	80	59	13	27	-	-	-	-	-	-	-	-
ATP6_CLUSTALO_TCSFMf_2AA_UB	79	67	90	90	78	51	67	83	80	0	51	67	83	80	0	53	68	83	84	3	53	70	83	84	3	51	67	83	80	0	50	56	40	51	67	83	80	0	51	67	83	80	-	-	-	-	-	-	-
ATP6_CLUSTALO_TCSFMw_DEG_UB	46	36	70	70	70	33	36	0	27	83	33	36	0	27	83	31	16	0	30	81	31	14	0	30	81	33	36	0	27	83	68	45	80	33	36	0	27	83	33	36	0	27	83	-	-	-	-	-	-
ATP6_CLUSTALO_TCSFMw_DNA_UB	46	36	70	70	70	33	36	0	27	83	33	36	0	27	83	31	16	0	30	81	31	14	0	30	81	33	36	0	27	83	68	45	80	33	36	0	27	83	33	36	0	27	83	0	-	-	-	-	-
ATP6_CLUSTALO_TCSFMw_RYt_UB	46	36	70	70	70	33	36	0	27	83	33	36	0	27	83	31	16	0	30	81	31	14	0	30	81	33	36	0	27	83	68	45	80	33	36	0	27	83	33	36	0	27	83	0	0	-	-	-	-
# ATP6_CLUSTALO_TCSOGf_DEG_UB #	117	115	112	112	107	106	115	105	109	111	106	115	105	109	111	104	115	105	109	109	104	113	105	109	109	106	115	105	109	111	102	102	107	106	115	105	109	111	106	115	105	109	111	105	105	105	-	-	-
# ATP6_CLUSTALO_TCSOGf_DNA_UB #	124	124	111	111	103	113	124	112	121	124	113	124	112	121	124	112	120	112	120	123	112	119	112	120	123	113	124	112	121	124	120	114	123	113	124	112	121	124	113	124	112	121	124	112	112	112	69	-	-
ATP6_CLUSTALO_TCSOGf_RYt_UB	114	118	119	119	109	113	118	105	109	126	113	118	105	109	126	112	114	105	110	124	112	113	105	110	124	113	118	105	109	126	122	108	128	113	118	105	109	126	113	118	105	109	126	105	105	105	80	87	-
# ATP6_CLUSTALO_TCSOGw_DEG_UB #	49	55	57	57	68	64	55	50	44	82	64	55	50	44	82	62	58	50	41	80	62	56	50	41	80	64	55	50	44	82	54	74	65	64	55	50	44	82	64	55	50	44	82	50	50	50	106	116	116
ATP6_CLUSTALO_TCSOGw_DNA_UB	41	21	69	69	67	58	21	25	8	88	58	21	25	8	88	56	41	25	5	86	56	39	25	5	86	58	21	25	8	88	65	70	77	58	21	25	8	88	58	21	25	8	88	25	25	25	107	117	110
# ATP6_CLUSTALO_TCSOGw_RYt_UB #	52	38	64	64	60	61	38	31	25	78	61	38	31	25	78	59	39	31	22	76	59	37	31	22	76	61	38	31	25	78	71	71	83	61	38	31	25	78	61	38	31	25	78	31	31	31	102	110	109
ATP6_CLUSTALO_TCSf_CDN_UB	60	64	79	79	82	0	64	33	59	51	0	64	33	59	51	2	43	33	61	52	2	45	33	61	52	0	64	33	59	51	41	17	52	0	64	33	59	51	0	64	33	59	51	33	33	33	106	113	113
ATP6_CLUSTALO_TCSf_DEG_UB	57	0	85	85	56	64	0	36	13	67	64	0	36	13	67	66	21	36	17	70	66	23	36	17	70	64	0	36	13	67	82	79	76	64	0	36	13	67	64	0	36	13	67	36	36	36	115	124	118
ATP6_CLUSTALO_TCSf_DNA_UB	46	36	70	70	70	33	36	0	27	83	33	36	0	27	83	31	16	0	30	81	31	14	0	30	81	33	36	0	27	83	68	45	80	33	36	0	27	83	33	36	0	27	83	0	0	0	105	112	105
ATP6_CLUSTALO_TCSf_RYt_UB	48	13	74	74	65	59	13	27	0	80	59	13	27	0	80	57	34	27	4	79	57	32	27	4	79	59	13	27	0	80	71	70	83	59	13	27	0	80	59	13	27	0	80	27	27	27	109	121	109
ATP6_CLUSTALO_TCSf_2AA_UB	79	67	90	90	78	51	67	83	80	0	51	67	83	80	0	53	68	83	84	3	53	70	83	84	3	51	67	83	80	0	50	56	40	51	67	83	80	0	51	67	83	80	0	83	83	83	111	124	126
ATP6_CLUSTALO_TCSw_DEG_UB	67	65	71	71	88	13	65	30	56	54	13	65	30	56	54	11	44	30	58	51	11	42	30	58	51	13	65	30	56	54	49	16	61	13	65	30	56	54	13	65	30	56	54	30	30	30	108	116	116
ATP6_CLUSTALO_TCSw_DNA_UB	46	36	70	70	70	33	36	0	27	83	33	36	0	27	83	31	16	0	30	81	31	14	0	30	81	33	36	0	27	83	68	45	80	33	36	0	27	83	33	36	0	27	83	0	0	0	105	112	105
ATP6_CLUSTALO_TCSw_RYt_UB	46	36	70	70	70	33	36	0	27	83	33	36	0	27	83	31	16	0	30	81	31	14	0	30	81	33	36	0	27	83	68	45	80	33	36	0	27	83	33	36	0	27	83	0	0	0	105	112	105
ATP6_CLUSTALO_TRIMALA_DEG_UB	55	3	85	85	54	66	3	37	12	70	66	3	37	12	70	68	23	37	15	72	68	25	37	15	72	66	3	37	12	70	83	82	77	66	3	37	12	70	66	3	37	12	70	37	37	37	117	125	118
ATP6_CLUSTALO_TRIMALA_DNA_UB	46	36	70	70	70	33	36	0	27	83	33	36	0	27	83	31	16	0	30	81	31	14	0	30	81	33	36	0	27	83	68	45	80	33	36	0	27	83	33	36	0	27	83	0	0	0	105	112	105
ATP6_CLUSTALO_TRIMALA_RYt_UB	48	14	74	74	65	59	14	26	1	81	59	14	26	1	81	57	34	26	4	79	57	32	26	4	79	59	14	26	1	81	72	71	84	59	14	26	1	81	59	14	26	1	81	26	26	26	109	120	109
ATP6_CLUSTALO_TRIMALG_DEG_UB	55	3	85	85	54	66	3	37	12	70	66	3	37	12	70	68	23	37	15	72	68	25	37	15	72	66	3	37	12	70	83	82	77	66	3	37	12	70	66	3	37	12	70	37	37	37	117	125	118
ATP6_CLUSTALO_TRIMALG_DNA_UB	46	36	70	70	70	33	36	0	27	83	33	36	0	27	83	31	16	0	30	81	31	14	0	30	81	33	36	0	27	83	68	45	80	33	36	0	27	83	33	36	0	27	83	0	0	0	105	112	105
ATP6_CLUSTALO_TRIMALG_RYt_UB	48	14	74	74	65	59	14	26	1	81	59	14	26	1	81	57	34	26	4	79	57	32	26	4	79	59	14	26	1	81	72	71	84	59	14	26	1	81	59	14	26	1	81	26	26	26	109	120	109
ATP6_CLUSTALO_TRIMALP_DEG_UB	45	17	74	74	63	62	17	30	5	84	62	17	30	5	84	61	37	30	2	83	61	36	30	2	83	62	17	30	5	84	70	75	82	62	17	30	5	84	62	17	30	5	84	30	30	30	110	118	111
ATP6_CLUSTALO_TRIMALP_DNA_UB	67	65	71	71	88	13	65	30	56	54	13	65	30	56	54	11	44	30	58	51	11	42	30	58	51	13	65	30	56	54	49	16	61	13	65	30	56	54	13	65	30	56	54	30	30	30	108	116	116
ATP6_CLUSTALO_TRIMALP_RYt_UB	50	32	74	74	66	37	32	4	23	79	37	32	4	23	79	35	12	4	26	77	35	10	4	26	77	37	32	4	23	79	72	49	84	37	32	4	23	79	37	32	4	23	79	4	4	4	107	114	105
ATP6_CLUSTALO_TRIMALS_DEG_UB	67	65	71	71	88	13	65	30	56	54	13	65	30	56	54	11	44	30	58	51	11	42	30	58	51	13	65	30	56	54	49	16	61	13	65	30	56	54	13	65	30	56	54	30	30	30	108	116	116
ATP6_CLUSTALO_TRIMALS_DNA_UB	67	65	71	71	88	13	65	30	56	54	13	65	30	56	54	11	44	30	58	51	11	42	30	58	51	13	65	30	56	54	49	16	61	13	65	30	56	54	13	65	30	56	54	30	30	30	108	116	116
ATP6_CLUSTALO_TRIMALS_RYt_UB	74	77	69	69	99	45	77	62	68	22	45	77	62	68	22	43	76	62	70	19	43	74	62	70	19	45	77	62	68	22	41	48	50	45	77	62	68	22	45	77	62	68	22	62	62	62	103	119	118
ATP6_CLUSTALO_TRIMAL_CDN_UB	60	64	79	79	82	0	64	33	59	51	0	64	33	59	51	2	43	33	61	52	2	45	33	61	52	0	64	33	59	51	41	17	52	0	64	33	59	51	0	64	33	59	51	33	33	33	106	113	113
ATP6_CLUSTALO_TRIMAL_DEG_UB	57	0	85	85	56	64	0	36	13	67	64	0	36	13	67	66	21	36	17	70	66	23	36	17	70	64	0	36	13	67	82	79	76	64	0	36	13	67	64	0	36	13	67	36	36	36	115	124	118
ATP6_CLUSTALO_TRIMAL_DNA_UB	46	36	70	70	70	33	36	0	27	83	33	36	0	27	83	31	16	0	30	81	31	14	0	30	81	33	36	0	27	83	68	45	80	33	36	0	27	83	33	36	0	27	83	0	0	0	105	112	105
ATP6_CLUSTALO_TRIMAL_RYt_UB	48	13	74	74	65	59	13	27	0	80	59	13	27	0	80	57	34	27	4	79	57	32	27	4	79	59	13	27	0	80	71	70	83	59	13	27	0	80	59	13	27	0	80	27	27	27	109	121	109
ATP6_CLUSTALO_TRIMAL_2AA_UB	79	67	90	90	78	51	67	83	80	0	51	67	83	80	0	53	68	83	84	3	53	70	83	84	3	51	67	83	80	0	50	56	40	51	67	83	80	0	51	67	83	80	0	83	83	83	111	124	126
ATP6_CLUSTALW_GBLOCKSC_CDN_UB	60	64	79	79	82	0	64	33	59	51	0	64	33	59	51	2	43	33	61	52	2	45	33	61	52	0	64	33	59	51	41	17	52	0	64	33	59	51	0	64	33	59	51	33	33	33	106	113	113
ATP6_CLUSTALW_GBLOCKSC_DEG_UB	79	38	87	87	87	54	38	74	47	33	54	38	74	47	33	56	59	74	51	36	56	61	74	51	36	54	38	74	47	33	70	64	61	54	38	74	47	33	54	38	74	47	33	74	74	74	125	132	131
ATP6_CLUSTALW_GBLOCKSC_DNA_UB	46	36	70	70	70	33	36	0	27	83	33	36	0	27	83	31	16	0	30	81	31	14	0	30	81	33	36	0	27	83	68	45	80	33	36	0	27	83	33	36	0	27	83	0	0	0	105	112	105
ATP6_CLUSTALW_GBLOCKSC_RYt_UB	48	13	74	74	65	59	13	27	0	80	59	13	27	0	80	57	34	27	4	79	57	32	27	4	79	59	13	27	0	80	71	70	83	59	13	27	0	80	59	13	27	0	80	27	27	27	109	121	109
ATP6_CLUSTALW_GBLOCKSC_2AA_UB	79	67	90	90	78	51	67	83	80	0	51	67	83	80	0	53	68	83	84	3	53	70	83	84	3	51	67	83	80	0	50	56	40	51	67	83	80	0	51	67	83	80	0	83	83	83	111	124	126
ATP6_CLUSTALW_GBLOCKS_CDN_UB	60	64	79	79	82	0	64	33	59	51	0	64	33	59	51	2	43	33	61	52	2	45	33	61	52	0	64	33	59	51	41	17	52	0	64	33	59	51	0	64	33	59	51	33	33	33	106	113	113
ATP6_CLUSTALW_GBLOCKS_DEG_UB	79	38	87	87	87	54	38	74	47	33	54	38	74	47	33	56	59	74	51	36	56	61	74	51	36	54	38	74	47	33	70	64	61	54	38	74	47	33	54	38	74	47	33	74	74	74	125	132	131
ATP6_CLUSTALW_GBLOCKS_DNA_UB	46	36	70	70	70	33	36	0	27	83	33	36	0	27	83	31	16	0	30	81	31	14	0	30	81	33	36	0	27	83	68	45	80	33	36	0	27	83	33	36	0	27	83	0	0	0	105	112	105
*** # ATP6_CLUSTALW_GBLOCKS_RYt_UB # ***	48	13	74	74	65	59	13	27	0	80	59	13	27	0	80	57	34	27	4	79	57	32	27	4	79	59	13	27	0	80	71	70	83	59	13	27	0	80	59	13	27	0	80	27	27	27	109	121	109
ATP6_CLUSTALW_GBLOCKS_2AA_UB	79	67	90	90	78	51	67	83	80	0	51	67	83	80	0	53	68	83	84	3	53	70	83	84	3	51	67	83	80	0	50	56	40	51	67	83	80	0	51	67	83	80	0	83	83	83	111	124	126
ATP6_CLUSTALW_MAXALIGN_CDN_UB	60	64	79	79	82	0	64	33	59	51	0	64	33	59	51	2	43	33	61	52	2	45	33	61	52	0	64	33	59	51	41	17	52	0	64	33	59	51	0	64	33	59	51	33	33	33	106	113	113
ATP6_CLUSTALW_MAXALIGN_DEG_UB	79	38	87	87	87	54	38	74	47	33	54	38	74	47	33	56	59	74	51	36	56	61	74	51	36	54	38	74	47	33	70	64	61	54	38	74	47	33	54	38	74	47	33	74	74	74	125	132	131
ATP6_CLUSTALW_MAXALIGN_DNA_UB	46	36	70	70	70	33	36	0	27	83	33	36	0	27	83	31	16	0	30	81	31	14	0	30	81	33	36	0	27	83	68	45	80	33	36	0	27	83	33	36	0	27	83	0	0	0	105	112	105
*** ATP6_CLUSTALW_MAXALIGN_RYt_UB ***	48	13	74	74	65	59	13	27	0	80	59	13	27	0	80	57	34	27	4	79	57	32	27	4	79	59	13	27	0	80	71	70	83	59	13	27	0	80	59	13	27	0	80	27	27	27	109	121	109
ATP6_CLUSTALW_MAXALIGN_2AA_UB	79	67	90	90	78	51	67	83	80	0	51	67	83	80	0	53	68	83	84	3	53	70	83	84	3	51	67	83	80	0	50	56	40	51	67	83	80	0	51	67	83	80	0	83	83	83	111	124	126
ATP6_CLUSTALW_NOISY_DEG_UB	81	77	84	84	88	52	77	80	84	42	52	77	80	84	42	50	76	80	80	39	50	74	80	80	39	52	77	80	84	42	13	65	2	52	77	80	84	42	52	77	80	84	42	80	80	80	108	124	128
# ATP6_CLUSTALW_NOISY_DNA_UB #	70	80	86	86	91	16	80	45	71	57	16	80	45	71	57	14	59	45	73	54	14	57	45	73	54	16	80	45	71	57	53	1	64	16	80	45	71	57	16	80	45	71	57	45	45	45	102	114	108
# ATP6_CLUSTALW_NOISY_RYt_UB #	80	77	84	84	87	51	77	80	84	41	51	77	80	84	41	49	76	80	80	38	49	74	80	80	38	51	77	80	84	41	14	64	1	51	77	80	84	41	51	77	80	84	41	80	80	80	107	123	127
ATP6_CLUSTALW_PSARALIGN_CDN_UB	60	64	79	79	82	0	64	33	59	51	0	64	33	59	51	2	43	33	61	52	2	45	33	61	52	0	64	33	59	51	41	17	52	0	64	33	59	51	0	64	33	59	51	33	33	33	106	113	113
ATP6_CLUSTALW_PSARALIGN_DEG_UB	79	38	87	87	87	54	38	74	47	33	54	38	74	47	33	56	59	74	51	36	56	61	74	51	36	54	38	74	47	33	70	64	61	54	38	74	47	33	54	38	74	47	33	74	74	74	125	132	131
ATP6_CLUSTALW_PSARALIGN_DNA_UB	46	36	70	70	70	33	36	0	27	83	33	36	0	27	83	31	16	0	30	81	31	14	0	30	81	33	36	0	27	83	68	45	80	33	36	0	27	83	33	36	0	27	83	0	0	0	105	112	105
*** ATP6_CLUSTALW_PSARALIGN_RYt_UB ***	48	13	74	74	65	59	13	27	0	80	59	13	27	0	80	57	34	27	4	79	57	32	27	4	79	59	13	27	0	80	71	70	83	59	13	27	0	80	59	13	27	0	80	27	27	27	109	121	109
ATP6_CLUSTALW_PSARALIGN_2AA_UB	79	67	90	90	78	51	67	83	80	0	51	67	83	80	0	53	68	83	84	3	53	70	83	84	3	51	67	83	80	0	50	56	40	51	67	83	80	0	51	67	83	80	0	83	83	83	111	124	126
ATP6_CLUSTALW_TCSFMf_CDN_UB	60	64	79	79	82	0	64	33	59	51	0	64	33	59	51	2	43	33	61	52	2	45	33	61	52	0	64	33	59	51	41	17	52	0	64	33	59	51	0	64	33	59	51	33	33	33	106	113	113
ATP6_CLUSTALW_TCSFMf_DEG_UB	79	38	87	87	87	54	38	74	47	33	54	38	74	47	33	56	59	74	51	36	56	61	74	51	36	54	38	74	47	33	70	64	61	54	38	74	47	33	54	38	74	47	33	74	74	74	125	132	131
ATP6_CLUSTALW_TCSFMf_DNA_UB	46	36	70	70	70	33	36	0	27	83	33	36	0	27	83	31	16	0	30	81	31	14	0	30	81	33	36	0	27	83	68	45	80	33	36	0	27	83	33	36	0	27	83	0	0	0	105	112	105
*** ATP6_CLUSTALW_TCSFMf_RYt_UB ***	48	13	74	74	65	59	13	27	0	80	59	13	27	0	80	57	34	27	4	79	57	32	27	4	79	59	13	27	0	80	71	70	83	59	13	27	0	80	59	13	27	0	80	27	27	27	109	121	109
ATP6_CLUSTALW_TCSFMf_2AA_UB	79	67	90	90	78	51	67	83	80	0	51	67	83	80	0	53	68	83	84	3	53	70	83	84	3	51	67	83	80	0	50	56	40	51	67	83	80	0	51	67	83	80	0	83	83	83	111	124	126
ATP6_CLUSTALW_TCSFMw_DEG_UB	46	36	70	70	70	33	36	0	27	83	33	36	0	27	83	31	16	0	30	81	31	14	0	30	81	33	36	0	27	83	68	45	80	33	36	0	27	83	33	36	0	27	83	0	0	0	105	112	105
ATP6_CLUSTALW_TCSFMw_DNA_UB	46	36	70	70	70	33	36	0	27	83	33	36	0	27	83	31	16	0	30	81	31	14	0	30	81	33	36	0	27	83	68	45	80	33	36	0	27	83	33	36	0	27	83	0	0	0	105	112	105
ATP6_CLUSTALW_TCSFMw_RYt_UB	50	32	74	74	66	37	32	4	23	79	37	32	4	23	79	35	12	4	26	77	35	10	4	26	77	37	32	4	23	79	72	49	84	37	32	4	23	79	37	32	4	23	79	4	4	4	107	114	105
# ATP6_CLUSTALW_TCSOGf_DEG_UB #	102	120	89	89	105	89	120	88	112	118	89	120	88	112	118	87	99	88	111	115	87	97	88	111	115	89	120	88	112	118	115	80	122	89	120	88	112	118	89	120	88	112	118	88	88	88	59	63	82
ATP6_CLUSTALW_TCSOGf_DNA_UB	129	119	132	132	115	116	119	110	114	124	116	119	110	114	124	115	116	110	117	124	115	116	110	117	124	116	119	110	114	124	120	119	124	116	119	110	114	124	116	119	110	114	124	110	110	110	95	46	73
ATP6_CLUSTALW_TCSOGf_RYt_UB	122	114	119	119	98	111	114	102	108	122	111	114	102	108	122	110	109	102	108	121	110	108	102	108	121	111	114	102	108	122	116	109	121	111	114	102	108	122	111	114	102	108	122	102	102	102	92	71	53
*** ATP6_CLUSTALW_TCSOGw_DEG_UB ***	49	55	57	57	68	64	55	50	44	82	64	55	50	44	82	62	58	50	41	80	62	56	50	41	80	64	55	50	44	82	54	74	65	64	55	50	44	82	64	55	50	44	82	50	50	50	106	116	116
ATP6_CLUSTALW_TCSOGw_DNA_UB	41	21	69	69	67	58	21	25	8	88	58	21	25	8	88	56	41	25	5	86	56	39	25	5	86	58	21	25	8	88	65	70	77	58	21	25	8	88	58	21	25	8	88	25	25	25	107	117	110
*** ATP6_CLUSTALW_TCSOGw_RYt_UB ***	52	38	64	64	60	61	38	31	25	78	61	38	31	25	78	59	39	31	22	76	59	37	31	22	76	61	38	31	25	78	71	71	83	61	38	31	25	78	61	38	31	25	78	31	31	31	102	110	109
ATP6_CLUSTALW_TCSf_CDN_UB	60	64	79	79	82	0	64	33	59	51	0	64	33	59	51	2	43	33	61	52	2	45	33	61	52	0	64	33	59	51	41	17	52	0	64	33	59	51	0	64	33	59	51	33	33	33	106	113	113
ATP6_CLUSTALW_TCSf_DEG_UB	79	38	87	87	87	54	38	74	47	33	54	38	74	47	33	56	59	74	51	36	56	61	74	51	36	54	38	74	47	33	70	64	61	54	38	74	47	33	54	38	74	47	33	74	74	74	125	132	131
ATP6_CLUSTALW_TCSf_DNA_UB	46	36	70	70	70	33	36	0	27	83	33	36	0	27	83	31	16	0	30	81	31	14	0	30	81	33	36	0	27	83	68	45	80	33	36	0	27	83	33	36	0	27	83	0	0	0	105	112	105
*** ATP6_CLUSTALW_TCSf_RYt_UB ***	48	13	74	74	65	59	13	27	0	80	59	13	27	0	80	57	34	27	4	79	57	32	27	4	79	59	13	27	0	80	71	70	83	59	13	27	0	80	59	13	27	0	80	27	27	27	109	121	109
ATP6_CLUSTALW_TCSf_2AA_UB	79	67	90	90	78	51	67	83	80	0	51	67	83	80	0	53	68	83	84	3	53	70	83	84	3	51	67	83	80	0	50	56	40	51	67	83	80	0	51	67	83	80	0	83	83	83	111	124	126
ATP6_CLUSTALW_TCSw_DEG_UB	67	65	71	71	88	13	65	30	56	54	13	65	30	56	54	11	44	30	58	51	11	42	30	58	51	13	65	30	56	54	49	16	61	13	65	30	56	54	13	65	30	56	54	30	30	30	108	116	116
ATP6_CLUSTALW_TCSw_DNA_UB	46	36	70	70	70	33	36	0	27	83	33	36	0	27	83	31	16	0	30	81	31	14	0	30	81	33	36	0	27	83	68	45	80	33	36	0	27	83	33	36	0	27	83	0	0	0	105	112	105
ATP6_CLUSTALW_TCSw_RYt_UB	46	36	70	70	70	33	36	0	27	83	33	36	0	27	83	31	16	0	30	81	31	14	0	30	81	33	36	0	27	83	68	45	80	33	36	0	27	83	33	36	0	27	83	0	0	0	105	112	105
ATP6_CLUSTALW_TRIMALA_CDN_UB	60	64	79	79	82	0	64	33	59	51	0	64	33	59	51	2	43	33	61	52	2	45	33	61	52	0	64	33	59	51	41	17	52	0	64	33	59	51	0	64	33	59	51	33	33	33	106	113	113
ATP6_CLUSTALW_TRIMALA_DEG_UB	79	38	87	87	87	54	38	74	47	33	54	38	74	47	33	56	59	74	51	36	56	61	74	51	36	54	38	74	47	33	70	64	61	54	38	74	47	33	54	38	74	47	33	74	74	74	125	132	131
ATP6_CLUSTALW_TRIMALA_DNA_UB	46	36	70	70	70	33	36	0	27	83	33	36	0	27	83	31	16	0	30	81	31	14	0	30	81	33	36	0	27	83	68	45	80	33	36	0	27	83	33	36	0	27	83	0	0	0	105	112	105
*** ATP6_CLUSTALW_TRIMALA_RYt_UB ***	48	13	74	74	65	59	13	27	0	80	59	13	27	0	80	57	34	27	4	79	57	32	27	4	79	59	13	27	0	80	71	70	83	59	13	27	0	80	59	13	27	0	80	27	27	27	109	121	109
ATP6_CLUSTALW_TRIMALA_2AA_UB	79	67	90	90	78	51	67	83	80	0	51	67	83	80	0	53	68	83	84	3	53	70	83	84	3	51	67	83	80	0	50	56	40	51	67	83	80	0	51	67	83	80	0	83	83	83	111	124	126
ATP6_CLUSTALW_TRIMALG_CDN_UB	60	64	79	79	82	0	64	33	59	51	0	64	33	59	51	2	43	33	61	52	2	45	33	61	52	0	64	33	59	51	41	17	52	0	64	33	59	51	0	64	33	59	51	33	33	33	106	113	113
ATP6_CLUSTALW_TRIMALG_DEG_UB	79	38	87	87	87	54	38	74	47	33	54	38	74	47	33	56	59	74	51	36	56	61	74	51	36	54	38	74	47	33	70	64	61	54	38	74	47	33	54	38	74	47	33	74	74	74	125	132	131
ATP6_CLUSTALW_TRIMALG_DNA_UB	46	36	70	70	70	33	36	0	27	83	33	36	0	27	83	31	16	0	30	81	31	14	0	30	81	33	36	0	27	83	68	45	80	33	36	0	27	83	33	36	0	27	83	0	0	0	105	112	105
*** ATP6_CLUSTALW_TRIMALG_RYt_UB ***	48	13	74	74	65	59	13	27	0	80	59	13	27	0	80	57	34	27	4	79	57	32	27	4	79	59	13	27	0	80	71	70	83	59	13	27	0	80	59	13	27	0	80	27	27	27	109	121	109
ATP6_CLUSTALW_TRIMALG_2AA_UB	79	67	90	90	78	51	67	83	80	0	51	67	83	80	0	53	68	83	84	3	53	70	83	84	3	51	67	83	80	0	50	56	40	51	67	83	80	0	51	67	83	80	0	83	83	83	111	124	126
ATP6_CLUSTALW_TRIMALP_DEG_UB	65	63	73	73	86	12	63	31	58	52	12	63	31	58	52	14	43	31	61	54	14	45	31	61	54	12	63	31	58	52	51	18	63	12	63	31	58	52	12	63	31	58	52	31	31	31	110	116	117
ATP6_CLUSTALW_TRIMALP_DNA_UB	67	65	71	71	88	13	65	30	56	54	13	65	30	56	54	11	44	30	58	51	11	42	30	58	51	13	65	30	56	54	49	16	61	13	65	30	56	54	13	65	30	56	54	30	30	30	108	116	116
ATP6_CLUSTALW_TRIMALP_RYt_UB	46	36	70	70	70	33	36	0	27	83	33	36	0	27	83	31	16	0	30	81	31	14	0	30	81	33	36	0	27	83	68	45	80	33	36	0	27	83	33	36	0	27	83	0	0	0	105	112	105
ATP6_CLUSTALW_TRIMALS_DEG_UB	39	19	71	71	65	56	19	27	10	86	56	19	27	10	86	58	39	27	7	88	58	41	27	7	88	56	19	27	10	86	67	72	79	56	19	27	10	86	56	19	27	10	86	27	27	27	109	118	111
ATP6_CLUSTALW_TRIMALS_DNA_UB	67	65	71	71	88	13	65	30	56	54	13	65	30	56	54	11	44	30	58	51	11	42	30	58	51	13	65	30	56	54	49	16	61	13	65	30	56	54	13	65	30	56	54	30	30	30	108	116	116
ATP6_CLUSTALW_TRIMALS_RYt_UB	67	65	71	71	88	13	65	30	56	54	13	65	30	56	54	11	44	30	58	51	11	42	30	58	51	13	65	30	56	54	49	16	61	13	65	30	56	54	13	65	30	56	54	30	30	30	108	116	116
ATP6_CLUSTALW_TRIMAL_CDN_UB	60	64	79	79	82	0	64	33	59	51	0	64	33	59	51	2	43	33	61	52	2	45	33	61	52	0	64	33	59	51	41	17	52	0	64	33	59	51	0	64	33	59	51	33	33	33	106	113	113
ATP6_CLUSTALW_TRIMAL_DEG_UB	79	38	87	87	87	54	38	74	47	33	54	38	74	47	33	56	59	74	51	36	56	61	74	51	36	54	38	74	47	33	70	64	61	54	38	74	47	33	54	38	74	47	33	74	74	74	125	132	131
ATP6_CLUSTALW_TRIMAL_DNA_UB	46	36	70	70	70	33	36	0	27	83	33	36	0	27	83	31	16	0	30	81	31	14	0	30	81	33	36	0	27	83	68	45	80	33	36	0	27	83	33	36	0	27	83	0	0	0	105	112	105
*** ATP6_CLUSTALW_TRIMAL_RYt_UB ***	48	13	74	74	65	59	13	27	0	80	59	13	27	0	80	57	34	27	4	79	57	32	27	4	79	59	13	27	0	80	71	70	83	59	13	27	0	80	59	13	27	0	80	27	27	27	109	121	109
ATP6_CLUSTALW_TRIMAL_2AA_UB	79	67	90	90	78	51	67	83	80	0	51	67	83	80	0	53	68	83	84	3	53	70	83	84	3	51	67	83	80	0	50	56	40	51	67	83	80	0	51	67	83	80	0	83	83	83	111	124	126
ATP6_DIALIGN-TXD_GBLOCKSC_CDN_UB	62	66	77	77	84	2	66	31	57	53	2	66	31	57	53	0	45	31	59	50	0	43	31	59	50	2	66	31	57	53	39	15	50	2	66	31	57	53	2	66	31	57	53	31	31	31	104	112	112
ATP6_DIALIGN-TXD_GBLOCKSC_DEG_UB	57	21	85	85	55	43	21	16	34	68	43	21	16	34	68	45	0	16	36	69	45	2	16	36	69	43	21	16	34	68	83	60	77	43	21	16	34	68	43	21	16	34	68	16	16	16	115	120	114
ATP6_DIALIGN-TXD_GBLOCKSC_DNA_UB	46	36	70	70	70	33	36	0	27	83	33	36	0	27	83	31	16	0	30	81	31	14	0	30	81	33	36	0	27	83	68	45	80	33	36	0	27	83	33	36	0	27	83	0	0	0	105	112	105
ATP6_DIALIGN-TXD_GBLOCKSC_RYt_UB	45	17	73	73	63	61	17	30	4	84	61	17	30	4	84	59	36	30	0	81	59	34	30	0	81	61	17	30	4	84	69	74	81	61	17	30	4	84	61	17	30	4	84	30	30	30	109	120	110
ATP6_DIALIGN-TXD_GBLOCKSC_2AA_UB	81	70	88	88	80	52	70	81	79	3	52	70	81	79	3	50	69	81	81	0	50	67	81	81	0	52	70	81	79	3	49	55	39	52	70	81	79	3	52	70	81	79	3	81	81	81	109	123	124
ATP6_DIALIGN-TXD_GBLOCKS_DEG_UB	79	71	88	88	77	54	71	85	84	4	54	71	85	84	4	56	71	85	84	6	56	73	85	84	6	54	71	85	84	4	51	60	41	54	71	85	84	4	54	71	85	84	4	85	85	85	112	122	127
ATP6_DIALIGN-TXD_GBLOCKS_DNA_UB	46	36	70	70	70	33	36	0	27	83	33	36	0	27	83	31	16	0	30	81	31	14	0	30	81	33	36	0	27	83	68	45	80	33	36	0	27	83	33	36	0	27	83	0	0	0	105	112	105
ATP6_DIALIGN-TXD_GBLOCKS_RYt_UB	78	76	71	71	94	52	76	69	67	21	52	76	69	67	21	50	75	69	66	18	50	73	69	66	18	52	76	69	67	21	45	55	54	52	76	69	67	21	52	76	69	67	21	69	69	69	106	120	120
ATP6_DIALIGN-TXD_MAXALIGN_CDN_UB	69	55	88	88	73	9	55	42	68	42	9	55	42	68	42	11	34	42	70	43	11	36	42	70	43	9	55	42	68	42	50	26	43	9	55	42	68	42	9	55	42	68	42	42	42	42	112	117	121
ATP6_DIALIGN-TXD_MAXALIGN_DEG_UB	79	38	87	87	87	54	38	74	47	33	54	38	74	47	33	56	59	74	51	36	56	61	74	51	36	54	38	74	47	33	70	64	61	54	38	74	47	33	54	38	74	47	33	74	74	74	125	132	131
ATP6_DIALIGN-TXD_MAXALIGN_DNA_UB	46	36	70	70	70	33	36	0	27	83	33	36	0	27	83	31	16	0	30	81	31	14	0	30	81	33	36	0	27	83	68	45	80	33	36	0	27	83	33	36	0	27	83	0	0	0	105	112	105
*** ATP6_DIALIGN-TXD_MAXALIGN_RYt_UB ***	48	13	74	74	65	59	13	27	0	80	59	13	27	0	80	57	34	27	4	79	57	32	27	4	79	59	13	27	0	80	71	70	83	59	13	27	0	80	59	13	27	0	80	27	27	27	109	121	109
ATP6_DIALIGN-TXD_MAXALIGN_2AA_UB	79	67	90	90	78	51	67	83	80	0	51	67	83	80	0	53	68	83	84	3	53	70	83	84	3	51	67	83	80	0	50	56	40	51	67	83	80	0	51	67	83	80	0	83	83	83	111	124	126
ATP6_DIALIGN-TXD_NOISY_DEG_UB	69	83	75	75	94	40	83	68	72	51	40	83	68	72	51	38	82	68	68	48	38	80	68	68	48	40	83	68	72	51	1	53	14	40	83	68	72	51	40	83	68	72	51	68	68	68	102	120	121
ATP6_DIALIGN-TXD_NOISY_DNA_UB	70	79	86	86	91	17	79	45	70	56	17	79	45	70	56	15	60	45	74	55	15	58	45	74	55	17	79	45	70	56	52	0	63	17	79	45	70	56	17	79	45	70	56	45	45	45	102	114	108
ATP6_DIALIGN-TXD_NOISY_RYt_UB	80	76	84	84	87	52	76	80	83	40	52	76	80	83	40	50	77	80	81	39	50	75	80	81	39	52	76	80	83	40	13	63	0	52	76	80	83	40	52	76	80	83	40	80	80	80	107	123	128
ATP6_DIALIGN-TXD_PSARALIGN_CDN_UB	69	55	88	88	73	9	55	42	68	42	9	55	42	68	42	11	34	42	70	43	11	36	42	70	43	9	55	42	68	42	50	26	43	9	55	42	68	42	9	55	42	68	42	42	42	42	112	117	121
ATP6_DIALIGN-TXD_PSARALIGN_DEG_UB	79	38	87	87	87	54	38	74	47	33	54	38	74	47	33	56	59	74	51	36	56	61	74	51	36	54	38	74	47	33	70	64	61	54	38	74	47	33	54	38	74	47	33	74	74	74	125	132	131
ATP6_DIALIGN-TXD_PSARALIGN_DNA_UB	46	36	70	70	70	33	36	0	27	83	33	36	0	27	83	31	16	0	30	81	31	14	0	30	81	33	36	0	27	83	68	45	80	33	36	0	27	83	33	36	0	27	83	0	0	0	105	112	105
*** ATP6_DIALIGN-TXD_PSARALIGN_RYt_UB ***	48	13	74	74	65	59	13	27	0	80	59	13	27	0	80	57	34	27	4	79	57	32	27	4	79	59	13	27	0	80	71	70	83	59	13	27	0	80	59	13	27	0	80	27	27	27	109	121	109
ATP6_DIALIGN-TXD_PSARALIGN_2AA_UB	79	67	90	90	78	51	67	83	80	0	51	67	83	80	0	53	68	83	84	3	53	70	83	84	3	51	67	83	80	0	50	56	40	51	67	83	80	0	51	67	83	80	0	83	83	83	111	124	126
ATP6_DIALIGN-TXD_TCSFMf_CDN_UB	69	55	88	88	73	9	55	42	68	42	9	55	42	68	42	11	34	42	70	43	11	36	42	70	43	9	55	42	68	42	50	26	43	9	55	42	68	42	9	55	42	68	42	42	42	42	112	117	121
ATP6_DIALIGN-TXD_TCSFMf_DEG_UB	79	38	87	87	87	54	38	74	47	33	54	38	74	47	33	56	59	74	51	36	56	61	74	51	36	54	38	74	47	33	70	64	61	54	38	74	47	33	54	38	74	47	33	74	74	74	125	132	131
ATP6_DIALIGN-TXD_TCSFMf_DNA_UB	46	36	70	70	70	33	36	0	27	83	33	36	0	27	83	31	16	0	30	81	31	14	0	30	81	33	36	0	27	83	68	45	80	33	36	0	27	83	33	36	0	27	83	0	0	0	105	112	105
*** ATP6_DIALIGN-TXD_TCSFMf_RYt_UB ***	48	13	74	74	65	59	13	27	0	80	59	13	27	0	80	57	34	27	4	79	57	32	27	4	79	59	13	27	0	80	71	70	83	59	13	27	0	80	59	13	27	0	80	27	27	27	109	121	109
ATP6_DIALIGN-TXD_TCSFMf_2AA_UB	79	67	90	90	78	51	67	83	80	0	51	67	83	80	0	53	68	83	84	3	53	70	83	84	3	51	67	83	80	0	50	56	40	51	67	83	80	0	51	67	83	80	0	83	83	83	111	124	126
ATP6_DIALIGN-TXD_TCSFMw_DEG_UB	46	36	70	70	70	33	36	0	27	83	33	36	0	27	83	31	16	0	30	81	31	14	0	30	81	33	36	0	27	83	68	45	80	33	36	0	27	83	33	36	0	27	83	0	0	0	105	112	105
ATP6_DIALIGN-TXD_TCSFMw_DNA_UB	46	36	70	70	70	33	36	0	27	83	33	36	0	27	83	31	16	0	30	81	31	14	0	30	81	33	36	0	27	83	68	45	80	33	36	0	27	83	33	36	0	27	83	0	0	0	105	112	105
ATP6_DIALIGN-TXD_TCSFMw_RYt_UB	46	36	70	70	70	33	36	0	27	83	33	36	0	27	83	31	16	0	30	81	31	14	0	30	81	33	36	0	27	83	68	45	80	33	36	0	27	83	33	36	0	27	83	0	0	0	105	112	105
ATP6_DIALIGN-TXD_TCSOGf_DEG_UB	108	117	101	101	114	89	117	85	109	116	89	117	85	109	116	87	97	85	112	114	87	95	85	112	114	89	117	85	109	116	116	83	123	89	117	85	109	116	89	117	85	109	116	85	85	85	67	69	81
ATP6_DIALIGN-TXD_TCSOGf_DNA_UB	127	121	116	116	114	124	121	124	121	133	124	121	124	121	133	124	127	124	120	132	124	127	124	120	132	124	121	124	121	133	125	120	129	124	121	124	121	133	124	121	124	121	133	124	124	124	77	60	84
ATP6_DIALIGN-TXD_TCSOGf_RYt_UB	132	118	132	132	117	118	118	113	117	124	118	118	113	117	124	117	120	113	120	124	117	120	113	120	124	118	118	113	117	124	122	114	121	118	118	113	117	124	118	118	113	117	124	113	113	113	83	72	80
ATP6_DIALIGN-TXD_TCSOGw_DEG_UB	58	46	66	66	59	73	46	59	53	73	73	46	59	53	73	71	49	59	50	71	71	47	59	50	71	73	46	59	53	73	63	83	56	73	46	59	53	73	73	46	59	53	73	59	59	59	112	120	124
ATP6_DIALIGN-TXD_TCSOGw_DNA_UB	41	21	69	69	67	58	21	25	8	88	58	21	25	8	88	56	41	25	5	86	56	39	25	5	86	58	21	25	8	88	65	70	77	58	21	25	8	88	58	21	25	8	88	25	25	25	107	117	110
ATP6_DIALIGN-TXD_TCSOGw_RYt_UB	61	29	73	73	51	70	29	40	34	69	70	29	40	34	69	68	30	40	31	67	68	28	40	31	67	70	29	40	34	69	80	80	74	70	29	40	34	69	70	29	40	34	69	40	40	40	108	114	117
ATP6_DIALIGN-TXD_TCSf_CDN_UB	69	55	88	88	73	9	55	42	68	42	9	55	42	68	42	11	34	42	70	43	11	36	42	70	43	9	55	42	68	42	50	26	43	9	55	42	68	42	9	55	42	68	42	42	42	42	112	117	121
ATP6_DIALIGN-TXD_TCSf_DEG_UB	79	38	87	87	87	54	38	74	47	33	54	38	74	47	33	56	59	74	51	36	56	61	74	51	36	54	38	74	47	33	70	64	61	54	38	74	47	33	54	38	74	47	33	74	74	74	125	132	131
ATP6_DIALIGN-TXD_TCSf_DNA_UB	46	36	70	70	70	33	36	0	27	83	33	36	0	27	83	31	16	0	30	81	31	14	0	30	81	33	36	0	27	83	68	45	80	33	36	0	27	83	33	36	0	27	83	0	0	0	105	112	105
*** ATP6_DIALIGN-TXD_TCSf_RYt_UB ***	48	13	74	74	65	59	13	27	0	80	59	13	27	0	80	57	34	27	4	79	57	32	27	4	79	59	13	27	0	80	71	70	83	59	13	27	0	80	59	13	27	0	80	27	27	27	109	121	109
ATP6_DIALIGN-TXD_TCSf_2AA_UB	79	67	90	90	78	51	67	83	80	0	51	67	83	80	0	53	68	83	84	3	53	70	83	84	3	51	67	83	80	0	50	56	40	51	67	83	80	0	51	67	83	80	0	83	83	83	111	124	126
ATP6_DIALIGN-TXD_TCSw_DEG_UB	67	65	71	71	88	13	65	30	56	54	13	65	30	56	54	11	44	30	58	51	11	42	30	58	51	13	65	30	56	54	49	16	61	13	65	30	56	54	13	65	30	56	54	30	30	30	108	116	116
ATP6_DIALIGN-TXD_TCSw_DNA_UB	46	36	70	70	70	33	36	0	27	83	33	36	0	27	83	31	16	0	30	81	31	14	0	30	81	33	36	0	27	83	68	45	80	33	36	0	27	83	33	36	0	27	83	0	0	0	105	112	105
ATP6_DIALIGN-TXD_TCSw_RYt_UB	67	65	71	71	88	13	65	30	56	54	13	65	30	56	54	11	44	30	58	51	11	42	30	58	51	13	65	30	56	54	49	16	61	13	65	30	56	54	13	65	30	56	54	30	30	30	108	116	116
ATP6_DIALIGN-TXD_TRIMALA_CDN_UB	69	55	88	88	73	9	55	42	68	42	9	55	42	68	42	11	34	42	70	43	11	36	42	70	43	9	55	42	68	42	50	26	43	9	55	42	68	42	9	55	42	68	42	42	42	42	112	117	121
ATP6_DIALIGN-TXD_TRIMALA_DEG_UB	79	38	87	87	87	54	38	74	47	33	54	38	74	47	33	56	59	74	51	36	56	61	74	51	36	54	38	74	47	33	70	64	61	54	38	74	47	33	54	38	74	47	33	74	74	74	125	132	131
ATP6_DIALIGN-TXD_TRIMALA_DNA_UB	46	36	70	70	70	33	36	0	27	83	33	36	0	27	83	31	16	0	30	81	31	14	0	30	81	33	36	0	27	83	68	45	80	33	36	0	27	83	33	36	0	27	83	0	0	0	105	112	105
ATP6_DIALIGN-TXD_TRIMALA_RYt_UB	48	14	74	74	65	58	14	27	1	81	58	14	27	1	81	56	33	27	3	78	56	31	27	3	78	58	14	27	1	81	72	71	84	58	14	27	1	81	58	14	27	1	81	27	27	27	109	121	109
ATP6_DIALIGN-TXD_TRIMALA_2AA_UB	79	68	90	90	78	50	68	83	81	1	50	68	83	81	1	52	67	83	83	2	52	69	83	83	2	50	68	83	81	1	51	57	41	50	68	83	81	1	50	68	83	81	1	83	83	83	111	124	125
ATP6_DIALIGN-TXD_TRIMALG_CDN_UB	69	55	88	88	73	9	55	42	68	42	9	55	42	68	42	11	34	42	70	43	11	36	42	70	43	9	55	42	68	42	50	26	43	9	55	42	68	42	9	55	42	68	42	42	42	42	112	117	121
ATP6_DIALIGN-TXD_TRIMALG_DEG_UB	79	38	87	87	87	54	38	74	47	33	54	38	74	47	33	56	59	74	51	36	56	61	74	51	36	54	38	74	47	33	70	64	61	54	38	74	47	33	54	38	74	47	33	74	74	74	125	132	131
ATP6_DIALIGN-TXD_TRIMALG_DNA_UB	46	36	70	70	70	33	36	0	27	83	33	36	0	27	83	31	16	0	30	81	31	14	0	30	81	33	36	0	27	83	68	45	80	33	36	0	27	83	33	36	0	27	83	0	0	0	105	112	105
ATP6_DIALIGN-TXD_TRIMALG_RYt_UB	48	14	74	74	65	58	14	27	1	81	58	14	27	1	81	56	33	27	3	78	56	31	27	3	78	58	14	27	1	81	72	71	84	58	14	27	1	81	58	14	27	1	81	27	27	27	109	121	109
ATP6_DIALIGN-TXD_TRIMALG_2AA_UB	79	68	90	90	78	50	68	83	81	1	50	68	83	81	1	52	67	83	83	2	52	69	83	83	2	50	68	83	81	1	51	57	41	50	68	83	81	1	50	68	83	81	1	83	83	83	111	124	125
ATP6_DIALIGN-TXD_TRIMALP_DEG_UB	67	65	71	71	88	14	65	29	56	54	14	65	29	56	54	12	45	29	59	52	12	43	29	59	52	14	65	29	56	54	49	16	61	14	65	29	56	54	14	65	29	56	54	29	29	29	108	115	116
ATP6_DIALIGN-TXD_TRIMALP_DNA_UB	67	65	71	71	88	13	65	30	56	54	13	65	30	56	54	11	44	30	58	51	11	42	30	58	51	13	65	30	56	54	49	16	61	13	65	30	56	54	13	65	30	56	54	30	30	30	108	116	116
ATP6_DIALIGN-TXD_TRIMALP_RYt_UB	50	32	74	74	66	37	32	4	23	79	37	32	4	23	79	35	12	4	26	77	35	10	4	26	77	37	32	4	23	79	72	49	84	37	32	4	23	79	37	32	4	23	79	4	4	4	107	114	105
ATP6_DIALIGN-TXD_TRIMALS_DEG_UB	74	71	82	82	92	21	71	40	63	58	21	71	40	63	58	20	51	40	66	57	20	50	40	66	57	21	71	40	63	58	57	24	69	21	71	40	63	58	21	71	40	63	58	40	40	40	113	112	119
ATP6_DIALIGN-TXD_TRIMALS_DNA_UB	67	65	71	71	88	13	65	30	56	54	13	65	30	56	54	11	44	30	58	51	11	42	30	58	51	13	65	30	56	54	49	16	61	13	65	30	56	54	13	65	30	56	54	30	30	30	108	116	116
ATP6_DIALIGN-TXD_TRIMALS_RYt_UB	67	65	71	71	88	13	65	30	56	54	13	65	30	56	54	11	44	30	58	51	11	42	30	58	51	13	65	30	56	54	49	16	61	13	65	30	56	54	13	65	30	56	54	30	30	30	108	116	116
ATP6_DIALIGN-TXD_TRIMAL_CDN_UB	69	55	88	88	73	9	55	42	68	42	9	55	42	68	42	11	34	42	70	43	11	36	42	70	43	9	55	42	68	42	50	26	43	9	55	42	68	42	9	55	42	68	42	42	42	42	112	117	121
ATP6_DIALIGN-TXD_TRIMAL_DEG_UB	79	38	87	87	87	54	38	74	47	33	54	38	74	47	33	56	59	74	51	36	56	61	74	51	36	54	38	74	47	33	70	64	61	54	38	74	47	33	54	38	74	47	33	74	74	74	125	132	131
ATP6_DIALIGN-TXD_TRIMAL_DNA_UB	46	36	70	70	70	33	36	0	27	83	33	36	0	27	83	31	16	0	30	81	31	14	0	30	81	33	36	0	27	83	68	45	80	33	36	0	27	83	33	36	0	27	83	0	0	0	105	112	105
*** ATP6_DIALIGN-TXD_TRIMAL_RYt_UB ***	48	13	74	74	65	59	13	27	0	80	59	13	27	0	80	57	34	27	4	79	57	32	27	4	79	59	13	27	0	80	71	70	83	59	13	27	0	80	59	13	27	0	80	27	27	27	109	121	109
ATP6_DIALIGN-TXD_TRIMAL_2AA_UB	79	67	90	90	78	51	67	83	80	0	51	67	83	80	0	53	68	83	84	3	53	70	83	84	3	51	67	83	80	0	50	56	40	51	67	83	80	0	51	67	83	80	0	83	83	83	111	124	126
ATP6_DIALIGN-TXT_GBLOCKSC_CDN_UB	60	64	79	79	82	0	64	33	59	51	0	64	33	59	51	2	43	33	61	52	2	45	33	61	52	0	64	33	59	51	41	17	52	0	64	33	59	51	0	64	33	59	51	33	33	33	106	113	113
ATP6_DIALIGN-TXT_GBLOCKSC_DEG_UB	57	0	85	85	56	64	0	36	13	67	64	0	36	13	67	66	21	36	17	70	66	23	36	17	70	64	0	36	13	67	82	79	76	64	0	36	13	67	64	0	36	13	67	36	36	36	115	124	118
ATP6_DIALIGN-TXT_GBLOCKSC_DNA_UB	46	36	70	70	70	33	36	0	27	83	33	36	0	27	83	31	16	0	30	81	31	14	0	30	81	33	36	0	27	83	68	45	80	33	36	0	27	83	33	36	0	27	83	0	0	0	105	112	105
*** ATP6_DIALIGN-TXT_GBLOCKSC_RYt_UB ***	48	13	74	74	65	59	13	27	0	80	59	13	27	0	80	57	34	27	4	79	57	32	27	4	79	59	13	27	0	80	71	70	83	59	13	27	0	80	59	13	27	0	80	27	27	27	109	121	109
ATP6_DIALIGN-TXT_GBLOCKSC_2AA_UB	79	67	90	90	78	51	67	83	80	0	51	67	83	80	0	53	68	83	84	3	53	70	83	84	3	51	67	83	80	0	50	56	40	51	67	83	80	0	51	67	83	80	0	83	83	83	111	124	126
ATP6_DIALIGN-TXT_GBLOCKS_CDN_UB	60	64	79	79	82	0	64	33	59	51	0	64	33	59	51	2	43	33	61	52	2	45	33	61	52	0	64	33	59	51	41	17	52	0	64	33	59	51	0	64	33	59	51	33	33	33	106	113	113
ATP6_DIALIGN-TXT_GBLOCKS_DEG_UB	57	0	85	85	56	64	0	36	13	67	64	0	36	13	67	66	21	36	17	70	66	23	36	17	70	64	0	36	13	67	82	79	76	64	0	36	13	67	64	0	36	13	67	36	36	36	115	124	118
ATP6_DIALIGN-TXT_GBLOCKS_DNA_UB	46	36	70	70	70	33	36	0	27	83	33	36	0	27	83	31	16	0	30	81	31	14	0	30	81	33	36	0	27	83	68	45	80	33	36	0	27	83	33	36	0	27	83	0	0	0	105	112	105
*** ATP6_DIALIGN-TXT_GBLOCKS_RYt_UB ***	48	13	74	74	65	59	13	27	0	80	59	13	27	0	80	57	34	27	4	79	57	32	27	4	79	59	13	27	0	80	71	70	83	59	13	27	0	80	59	13	27	0	80	27	27	27	109	121	109
ATP6_DIALIGN-TXT_GBLOCKS_2AA_UB	79	67	90	90	78	51	67	83	80	0	51	67	83	80	0	53	68	83	84	3	53	70	83	84	3	51	67	83	80	0	50	56	40	51	67	83	80	0	51	67	83	80	0	83	83	83	111	124	126
ATP6_DIALIGN-TXT_MAXALIGN_CDN_UB	60	64	79	79	82	0	64	33	59	51	0	64	33	59	51	2	43	33	61	52	2	45	33	61	52	0	64	33	59	51	41	17	52	0	64	33	59	51	0	64	33	59	51	33	33	33	106	113	113
ATP6_DIALIGN-TXT_MAXALIGN_DEG_UB	57	0	85	85	56	64	0	36	13	67	64	0	36	13	67	66	21	36	17	70	66	23	36	17	70	64	0	36	13	67	82	79	76	64	0	36	13	67	64	0	36	13	67	36	36	36	115	124	118
ATP6_DIALIGN-TXT_MAXALIGN_DNA_UB	46	36	70	70	70	33	36	0	27	83	33	36	0	27	83	31	16	0	30	81	31	14	0	30	81	33	36	0	27	83	68	45	80	33	36	0	27	83	33	36	0	27	83	0	0	0	105	112	105
*** ATP6_DIALIGN-TXT_MAXALIGN_RYt_UB ***	48	13	74	74	65	59	13	27	0	80	59	13	27	0	80	57	34	27	4	79	57	32	27	4	79	59	13	27	0	80	71	70	83	59	13	27	0	80	59	13	27	0	80	27	27	27	109	121	109
ATP6_DIALIGN-TXT_MAXALIGN_2AA_UB	79	67	90	90	78	51	67	83	80	0	51	67	83	80	0	53	68	83	84	3	53	70	83	84	3	51	67	83	80	0	50	56	40	51	67	83	80	0	51	67	83	80	0	83	83	83	111	124	126
ATP6_DIALIGN-TXT_NOISY_DEG_UB	69	83	75	75	94	40	83	68	72	51	40	83	68	72	51	38	82	68	68	48	38	80	68	68	48	40	83	68	72	51	1	53	14	40	83	68	72	51	40	83	68	72	51	68	68	68	102	120	121
*** ATP6_DIALIGN-TXT_NOISY_DNA_UB ***	70	80	86	86	91	16	80	45	71	57	16	80	45	71	57	14	59	45	73	54	14	57	45	73	54	16	80	45	71	57	53	1	64	16	80	45	71	57	16	80	45	71	57	45	45	45	102	114	108
ATP6_DIALIGN-TXT_NOISY_RYt_UB	77	92	84	84	102	48	92	77	81	59	48	92	77	81	59	46	91	77	77	56	46	89	77	77	56	48	92	77	81	59	11	43	22	48	92	77	81	59	48	92	77	81	59	77	77	77	97	119	114
ATP6_DIALIGN-TXT_PSARALIGN_CDN_UB	60	64	79	79	82	0	64	33	59	51	0	64	33	59	51	2	43	33	61	52	2	45	33	61	52	0	64	33	59	51	41	17	52	0	64	33	59	51	0	64	33	59	51	33	33	33	106	113	113
ATP6_DIALIGN-TXT_PSARALIGN_DEG_UB	57	0	85	85	56	64	0	36	13	67	64	0	36	13	67	66	21	36	17	70	66	23	36	17	70	64	0	36	13	67	82	79	76	64	0	36	13	67	64	0	36	13	67	36	36	36	115	124	118
ATP6_DIALIGN-TXT_PSARALIGN_DNA_UB	46	36	70	70	70	33	36	0	27	83	33	36	0	27	83	31	16	0	30	81	31	14	0	30	81	33	36	0	27	83	68	45	80	33	36	0	27	83	33	36	0	27	83	0	0	0	105	112	105
*** ATP6_DIALIGN-TXT_PSARALIGN_RYt_UB ***	48	13	74	74	65	59	13	27	0	80	59	13	27	0	80	57	34	27	4	79	57	32	27	4	79	59	13	27	0	80	71	70	83	59	13	27	0	80	59	13	27	0	80	27	27	27	109	121	109
ATP6_DIALIGN-TXT_PSARALIGN_2AA_UB	79	67	90	90	78	51	67	83	80	0	51	67	83	80	0	53	68	83	84	3	53	70	83	84	3	51	67	83	80	0	50	56	40	51	67	83	80	0	51	67	83	80	0	83	83	83	111	124	126
ATP6_DIALIGN-TXT_TCSFMf_CDN_UB	60	64	79	79	82	0	64	33	59	51	0	64	33	59	51	2	43	33	61	52	2	45	33	61	52	0	64	33	59	51	41	17	52	0	64	33	59	51	0	64	33	59	51	33	33	33	106	113	113
ATP6_DIALIGN-TXT_TCSFMf_DEG_UB	57	0	85	85	56	64	0	36	13	67	64	0	36	13	67	66	21	36	17	70	66	23	36	17	70	64	0	36	13	67	82	79	76	64	0	36	13	67	64	0	36	13	67	36	36	36	115	124	118
ATP6_DIALIGN-TXT_TCSFMf_DNA_UB	46	36	70	70	70	33	36	0	27	83	33	36	0	27	83	31	16	0	30	81	31	14	0	30	81	33	36	0	27	83	68	45	80	33	36	0	27	83	33	36	0	27	83	0	0	0	105	112	105
*** ATP6_DIALIGN-TXT_TCSFMf_RYt_UB ***	48	13	74	74	65	59	13	27	0	80	59	13	27	0	80	57	34	27	4	79	57	32	27	4	79	59	13	27	0	80	71	70	83	59	13	27	0	80	59	13	27	0	80	27	27	27	109	121	109
ATP6_DIALIGN-TXT_TCSFMf_2AA_UB	79	67	90	90	78	51	67	83	80	0	51	67	83	80	0	53	68	83	84	3	53	70	83	84	3	51	67	83	80	0	50	56	40	51	67	83	80	0	51	67	83	80	0	83	83	83	111	124	126
ATP6_DIALIGN-TXT_TCSFMw_DEG_UB	46	36	70	70	70	33	36	0	27	83	33	36	0	27	83	31	16	0	30	81	31	14	0	30	81	33	36	0	27	83	68	45	80	33	36	0	27	83	33	36	0	27	83	0	0	0	105	112	105
ATP6_DIALIGN-TXT_TCSFMw_DNA_UB	46	36	70	70	70	33	36	0	27	83	33	36	0	27	83	31	16	0	30	81	31	14	0	30	81	33	36	0	27	83	68	45	80	33	36	0	27	83	33	36	0	27	83	0	0	0	105	112	105
ATP6_DIALIGN-TXT_TCSFMw_RYt_UB	46	36	70	70	70	33	36	0	27	83	33	36	0	27	83	31	16	0	30	81	31	14	0	30	81	33	36	0	27	83	68	45	80	33	36	0	27	83	33	36	0	27	83	0	0	0	105	112	105
ATP6_DIALIGN-TXT_TCSOGf_DEG_UB	119	118	108	108	103	117	118	117	113	127	117	118	117	113	127	116	126	117	113	127	116	125	117	113	127	117	118	117	113	127	114	113	119	117	118	117	113	127	117	118	117	113	127	117	117	117	61	26	85
ATP6_DIALIGN-TXT_TCSOGf_DNA_UB	117	124	106	106	110	98	124	97	122	121	98	124	97	122	121	97	104	97	125	120	97	103	97	125	120	98	124	97	122	121	128	91	130	98	124	97	122	121	98	124	97	122	121	97	97	97	81	47	98
ATP6_DIALIGN-TXT_TCSOGf_RYt_UB	123	128	114	114	113	112	128	108	122	126	112	128	108	122	126	110	116	108	121	123	110	114	108	121	123	112	128	108	122	126	123	115	125	112	128	108	122	126	112	128	108	122	126	108	108	108	75	54	67
*** ATP6_DIALIGN-TXT_TCSOGw_DEG_UB ***	49	55	57	57	68	64	55	50	44	82	64	55	50	44	82	62	58	50	41	80	62	56	50	41	80	64	55	50	44	82	54	74	65	64	55	50	44	82	64	55	50	44	82	50	50	50	106	116	116
ATP6_DIALIGN-TXT_TCSOGw_DNA_UB	41	21	69	69	67	58	21	25	8	88	58	21	25	8	88	56	41	25	5	86	56	39	25	5	86	58	21	25	8	88	65	70	77	58	21	25	8	88	58	21	25	8	88	25	25	25	107	117	110
*** ATP6_DIALIGN-TXT_TCSOGw_RYt_UB ***	52	38	64	64	60	61	38	31	25	78	61	38	31	25	78	59	39	31	22	76	59	37	31	22	76	61	38	31	25	78	71	71	83	61	38	31	25	78	61	38	31	25	78	31	31	31	102	110	109
ATP6_DIALIGN-TXT_TCSf_CDN_UB	60	64	79	79	82	0	64	33	59	51	0	64	33	59	51	2	43	33	61	52	2	45	33	61	52	0	64	33	59	51	41	17	52	0	64	33	59	51	0	64	33	59	51	33	33	33	106	113	113
ATP6_DIALIGN-TXT_TCSf_DEG_UB	57	0	85	85	56	64	0	36	13	67	64	0	36	13	67	66	21	36	17	70	66	23	36	17	70	64	0	36	13	67	82	79	76	64	0	36	13	67	64	0	36	13	67	36	36	36	115	124	118
ATP6_DIALIGN-TXT_TCSf_DNA_UB	46	36	70	70	70	33	36	0	27	83	33	36	0	27	83	31	16	0	30	81	31	14	0	30	81	33	36	0	27	83	68	45	80	33	36	0	27	83	33	36	0	27	83	0	0	0	105	112	105
*** ATP6_DIALIGN-TXT_TCSf_RYt_UB ***	48	13	74	74	65	59	13	27	0	80	59	13	27	0	80	57	34	27	4	79	57	32	27	4	79	59	13	27	0	80	71	70	83	59	13	27	0	80	59	13	27	0	80	27	27	27	109	121	109
ATP6_DIALIGN-TXT_TCSf_2AA_UB	79	67	90	90	78	51	67	83	80	0	51	67	83	80	0	53	68	83	84	3	53	70	83	84	3	51	67	83	80	0	50	56	40	51	67	83	80	0	51	67	83	80	0	83	83	83	111	124	126
ATP6_DIALIGN-TXT_TCSw_DEG_UB	67	65	71	71	88	13	65	30	56	54	13	65	30	56	54	11	44	30	58	51	11	42	30	58	51	13	65	30	56	54	49	16	61	13	65	30	56	54	13	65	30	56	54	30	30	30	108	116	116
ATP6_DIALIGN-TXT_TCSw_DNA_UB	46	36	70	70	70	33	36	0	27	83	33	36	0	27	83	31	16	0	30	81	31	14	0	30	81	33	36	0	27	83	68	45	80	33	36	0	27	83	33	36	0	27	83	0	0	0	105	112	105
ATP6_DIALIGN-TXT_TCSw_RYt_UB	67	65	71	71	88	13	65	30	56	54	13	65	30	56	54	11	44	30	58	51	11	42	30	58	51	13	65	30	56	54	49	16	61	13	65	30	56	54	13	65	30	56	54	30	30	30	108	116	116
ATP6_DIALIGN-TXT_TRIMALA_CDN_UB	60	64	79	79	82	0	64	33	59	51	0	64	33	59	51	2	43	33	61	52	2	45	33	61	52	0	64	33	59	51	41	17	52	0	64	33	59	51	0	64	33	59	51	33	33	33	106	113	113
ATP6_DIALIGN-TXT_TRIMALA_DEG_UB	57	0	85	85	56	64	0	36	13	67	64	0	36	13	67	66	21	36	17	70	66	23	36	17	70	64	0	36	13	67	82	79	76	64	0	36	13	67	64	0	36	13	67	36	36	36	115	124	118
ATP6_DIALIGN-TXT_TRIMALA_DNA_UB	46	36	70	70	70	33	36	0	27	83	33	36	0	27	83	31	16	0	30	81	31	14	0	30	81	33	36	0	27	83	68	45	80	33	36	0	27	83	33	36	0	27	83	0	0	0	105	112	105
*** ATP6_DIALIGN-TXT_TRIMALA_RYt_UB ***	48	13	74	74	65	59	13	27	0	80	59	13	27	0	80	57	34	27	4	79	57	32	27	4	79	59	13	27	0	80	71	70	83	59	13	27	0	80	59	13	27	0	80	27	27	27	109	121	109
ATP6_DIALIGN-TXT_TRIMALA_2AA_UB	79	67	90	90	78	51	67	83	80	0	51	67	83	80	0	53	68	83	84	3	53	70	83	84	3	51	67	83	80	0	50	56	40	51	67	83	80	0	51	67	83	80	0	83	83	83	111	124	126
ATP6_DIALIGN-TXT_TRIMALG_CDN_UB	60	64	79	79	82	0	64	33	59	51	0	64	33	59	51	2	43	33	61	52	2	45	33	61	52	0	64	33	59	51	41	17	52	0	64	33	59	51	0	64	33	59	51	33	33	33	106	113	113
ATP6_DIALIGN-TXT_TRIMALG_DEG_UB	57	0	85	85	56	64	0	36	13	67	64	0	36	13	67	66	21	36	17	70	66	23	36	17	70	64	0	36	13	67	82	79	76	64	0	36	13	67	64	0	36	13	67	36	36	36	115	124	118
ATP6_DIALIGN-TXT_TRIMALG_DNA_UB	46	36	70	70	70	33	36	0	27	83	33	36	0	27	83	31	16	0	30	81	31	14	0	30	81	33	36	0	27	83	68	45	80	33	36	0	27	83	33	36	0	27	83	0	0	0	105	112	105
*** ATP6_DIALIGN-TXT_TRIMALG_RYt_UB ***	48	13	74	74	65	59	13	27	0	80	59	13	27	0	80	57	34	27	4	79	57	32	27	4	79	59	13	27	0	80	71	70	83	59	13	27	0	80	59	13	27	0	80	27	27	27	109	121	109
ATP6_DIALIGN-TXT_TRIMALG_2AA_UB	79	67	90	90	78	51	67	83	80	0	51	67	83	80	0	53	68	83	84	3	53	70	83	84	3	51	67	83	80	0	50	56	40	51	67	83	80	0	51	67	83	80	0	83	83	83	111	124	126
ATP6_DIALIGN-TXT_TRIMALP_DEG_UB	71	61	75	75	84	18	61	33	52	50	18	61	33	52	50	16	41	33	55	48	16	39	33	55	48	18	61	33	52	50	53	20	65	18	61	33	52	50	18	61	33	52	50	33	33	33	110	117	116
ATP6_DIALIGN-TXT_TRIMALP_DNA_UB	67	65	71	71	88	13	65	30	56	54	13	65	30	56	54	11	44	30	58	51	11	42	30	58	51	13	65	30	56	54	49	16	61	13	65	30	56	54	13	65	30	56	54	30	30	30	108	116	116
ATP6_DIALIGN-TXT_TRIMALP_RYt_UB	72	56	75	75	86	13	56	28	47	55	13	56	28	47	55	11	36	28	50	53	11	34	28	50	53	13	56	28	47	55	48	25	60	13	56	28	47	55	13	56	28	47	55	28	28	28	108	115	114
ATP6_DIALIGN-TXT_TRIMALS_DEG_UB	45	17	74	74	63	62	17	30	5	84	62	17	30	5	84	61	37	30	2	83	61	36	30	2	83	62	17	30	5	84	70	75	82	62	17	30	5	84	62	17	30	5	84	30	30	30	110	118	111
ATP6_DIALIGN-TXT_TRIMALS_DNA_UB	67	65	71	71	88	13	65	30	56	54	13	65	30	56	54	11	44	30	58	51	11	42	30	58	51	13	65	30	56	54	49	16	61	13	65	30	56	54	13	65	30	56	54	30	30	30	108	116	116
ATP6_DIALIGN-TXT_TRIMALS_RYt_UB	67	65	71	71	88	13	65	30	56	54	13	65	30	56	54	11	44	30	58	51	11	42	30	58	51	13	65	30	56	54	49	16	61	13	65	30	56	54	13	65	30	56	54	30	30	30	108	116	116
ATP6_DIALIGN-TXT_TRIMAL_CDN_UB	60	64	79	79	82	0	64	33	59	51	0	64	33	59	51	2	43	33	61	52	2	45	33	61	52	0	64	33	59	51	41	17	52	0	64	33	59	51	0	64	33	59	51	33	33	33	106	113	113
ATP6_DIALIGN-TXT_TRIMAL_DEG_UB	57	0	85	85	56	64	0	36	13	67	64	0	36	13	67	66	21	36	17	70	66	23	36	17	70	64	0	36	13	67	82	79	76	64	0	36	13	67	64	0	36	13	67	36	36	36	115	124	118
ATP6_DIALIGN-TXT_TRIMAL_DNA_UB	46	36	70	70	70	33	36	0	27	83	33	36	0	27	83	31	16	0	30	81	31	14	0	30	81	33	36	0	27	83	68	45	80	33	36	0	27	83	33	36	0	27	83	0	0	0	105	112	105
*** ATP6_DIALIGN-TXT_TRIMAL_RYt_UB ***	48	13	74	74	65	59	13	27	0	80	59	13	27	0	80	57	34	27	4	79	57	32	27	4	79	59	13	27	0	80	71	70	83	59	13	27	0	80	59	13	27	0	80	27	27	27	109	121	109
ATP6_DIALIGN-TXT_TRIMAL_2AA_UB	79	67	90	90	78	51	67	83	80	0	51	67	83	80	0	53	68	83	84	3	53	70	83	84	3	51	67	83	80	0	50	56	40	51	67	83	80	0	51	67	83	80	0	83	83	83	111	124	126
ATP6_FSA_GBLOCKSC_CDN_UB	62	66	77	77	84	2	66	31	57	53	2	66	31	57	53	0	45	31	59	50	0	43	31	59	50	2	66	31	57	53	39	15	50	2	66	31	57	53	2	66	31	57	53	31	31	31	104	112	112
ATP6_FSA_GBLOCKSC_DEG_UB	59	23	83	83	57	45	23	14	32	70	45	23	14	32	70	43	2	14	34	67	43	0	14	34	67	45	23	14	32	70	81	58	75	45	23	14	32	70	45	23	14	32	70	14	14	14	113	119	113
ATP6_FSA_GBLOCKSC_DNA_UB	46	36	70	70	70	33	36	0	27	83	33	36	0	27	83	31	16	0	30	81	31	14	0	30	81	33	36	0	27	83	68	45	80	33	36	0	27	83	33	36	0	27	83	0	0	0	105	112	105
ATP6_FSA_GBLOCKSC_RYt_UB	48	14	74	74	65	58	14	27	1	81	58	14	27	1	81	56	33	27	3	78	56	31	27	3	78	58	14	27	1	81	72	71	84	58	14	27	1	81	58	14	27	1	81	27	27	27	109	121	109
ATP6_FSA_GBLOCKSC_2AA_UB	81	70	88	88	80	52	70	81	79	3	52	70	81	79	3	50	69	81	81	0	50	67	81	81	0	52	70	81	79	3	49	55	39	52	70	81	79	3	52	70	81	79	3	81	81	81	109	123	124
ATP6_FSA_GBLOCKS_CDN_UB	62	66	77	77	84	2	66	31	57	53	2	66	31	57	53	0	45	31	59	50	0	43	31	59	50	2	66	31	57	53	39	15	50	2	66	31	57	53	2	66	31	57	53	31	31	31	104	112	112
ATP6_FSA_GBLOCKS_DEG_UB	59	23	83	83	57	45	23	14	32	70	45	23	14	32	70	43	2	14	34	67	43	0	14	34	67	45	23	14	32	70	81	58	75	45	23	14	32	70	45	23	14	32	70	14	14	14	113	119	113
ATP6_FSA_GBLOCKS_DNA_UB	46	36	70	70	70	33	36	0	27	83	33	36	0	27	83	31	16	0	30	81	31	14	0	30	81	33	36	0	27	83	68	45	80	33	36	0	27	83	33	36	0	27	83	0	0	0	105	112	105
ATP6_FSA_GBLOCKS_RYt_UB	48	14	74	74	65	58	14	27	1	81	58	14	27	1	81	56	33	27	3	78	56	31	27	3	78	58	14	27	1	81	72	71	84	58	14	27	1	81	58	14	27	1	81	27	27	27	109	121	109
ATP6_FSA_GBLOCKS_2AA_UB	81	70	88	88	80	52	70	81	79	3	52	70	81	79	3	50	69	81	81	0	50	67	81	81	0	52	70	81	79	3	49	55	39	52	70	81	79	3	52	70	81	79	3	81	81	81	109	123	124
ATP6_FSA_MAXALIGN_CDN_UB	60	64	79	79	82	0	64	33	59	51	0	64	33	59	51	2	43	33	61	52	2	45	33	61	52	0	64	33	59	51	41	17	52	0	64	33	59	51	0	64	33	59	51	33	33	33	106	113	113
ATP6_FSA_MAXALIGN_DEG_UB	57	0	85	85	56	64	0	36	13	67	64	0	36	13	67	66	21	36	17	70	66	23	36	17	70	64	0	36	13	67	82	79	76	64	0	36	13	67	64	0	36	13	67	36	36	36	115	124	118
ATP6_FSA_MAXALIGN_DNA_UB	46	36	70	70	70	33	36	0	27	83	33	36	0	27	83	31	16	0	30	81	31	14	0	30	81	33	36	0	27	83	68	45	80	33	36	0	27	83	33	36	0	27	83	0	0	0	105	112	105
*** ATP6_FSA_MAXALIGN_RYt_UB ***	48	13	74	74	65	59	13	27	0	80	59	13	27	0	80	57	34	27	4	79	57	32	27	4	79	59	13	27	0	80	71	70	83	59	13	27	0	80	59	13	27	0	80	27	27	27	109	121	109
ATP6_FSA_MAXALIGN_2AA_UB	79	67	90	90	78	51	67	83	80	0	51	67	83	80	0	53	68	83	84	3	53	70	83	84	3	51	67	83	80	0	50	56	40	51	67	83	80	0	51	67	83	80	0	83	83	83	111	124	126
ATP6_FSA_NOISY_DEG_UB	69	82	75	75	94	41	82	68	71	50	41	82	68	71	50	39	83	68	69	49	39	81	68	69	49	41	82	68	71	50	0	52	13	41	82	68	71	50	41	82	68	71	50	68	68	68	102	120	122
ATP6_FSA_NOISY_DNA_UB	70	79	86	86	91	17	79	45	70	56	17	79	45	70	56	15	60	45	74	55	15	58	45	74	55	17	79	45	70	56	52	0	63	17	79	45	70	56	17	79	45	70	56	45	45	45	102	114	108
ATP6_FSA_NOISY_RYt_UB	80	76	84	84	87	52	76	80	83	40	52	76	80	83	40	50	77	80	81	39	50	75	80	81	39	52	76	80	83	40	13	63	0	52	76	80	83	40	52	76	80	83	40	80	80	80	107	123	128
ATP6_FSA_PSARALIGN_CDN_UB	60	64	79	79	82	0	64	33	59	51	0	64	33	59	51	2	43	33	61	52	2	45	33	61	52	0	64	33	59	51	41	17	52	0	64	33	59	51	0	64	33	59	51	33	33	33	106	113	113
ATP6_FSA_PSARALIGN_DEG_UB	57	0	85	85	56	64	0	36	13	67	64	0	36	13	67	66	21	36	17	70	66	23	36	17	70	64	0	36	13	67	82	79	76	64	0	36	13	67	64	0	36	13	67	36	36	36	115	124	118
ATP6_FSA_PSARALIGN_DNA_UB	46	36	70	70	70	33	36	0	27	83	33	36	0	27	83	31	16	0	30	81	31	14	0	30	81	33	36	0	27	83	68	45	80	33	36	0	27	83	33	36	0	27	83	0	0	0	105	112	105
*** ATP6_FSA_PSARALIGN_RYt_UB ***	48	13	74	74	65	59	13	27	0	80	59	13	27	0	80	57	34	27	4	79	57	32	27	4	79	59	13	27	0	80	71	70	83	59	13	27	0	80	59	13	27	0	80	27	27	27	109	121	109
ATP6_FSA_PSARALIGN_2AA_UB	79	67	90	90	78	51	67	83	80	0	51	67	83	80	0	53	68	83	84	3	53	70	83	84	3	51	67	83	80	0	50	56	40	51	67	83	80	0	51	67	83	80	0	83	83	83	111	124	126
ATP6_FSA_TCSFMf_CDN_UB	60	64	79	79	82	0	64	33	59	51	0	64	33	59	51	2	43	33	61	52	2	45	33	61	52	0	64	33	59	51	41	17	52	0	64	33	59	51	0	64	33	59	51	33	33	33	106	113	113
ATP6_FSA_TCSFMf_DEG_UB	57	0	85	85	56	64	0	36	13	67	64	0	36	13	67	66	21	36	17	70	66	23	36	17	70	64	0	36	13	67	82	79	76	64	0	36	13	67	64	0	36	13	67	36	36	36	115	124	118
ATP6_FSA_TCSFMf_DNA_UB	46	36	70	70	70	33	36	0	27	83	33	36	0	27	83	31	16	0	30	81	31	14	0	30	81	33	36	0	27	83	68	45	80	33	36	0	27	83	33	36	0	27	83	0	0	0	105	112	105
*** ATP6_FSA_TCSFMf_RYt_UB ***	48	13	74	74	65	59	13	27	0	80	59	13	27	0	80	57	34	27	4	79	57	32	27	4	79	59	13	27	0	80	71	70	83	59	13	27	0	80	59	13	27	0	80	27	27	27	109	121	109
ATP6_FSA_TCSFMf_2AA_UB	79	67	90	90	78	51	67	83	80	0	51	67	83	80	0	53	68	83	84	3	53	70	83	84	3	51	67	83	80	0	50	56	40	51	67	83	80	0	51	67	83	80	0	83	83	83	111	124	126
ATP6_FSA_TCSFMw_DEG_UB	46	36	70	70	70	33	36	0	27	83	33	36	0	27	83	31	16	0	30	81	31	14	0	30	81	33	36	0	27	83	68	45	80	33	36	0	27	83	33	36	0	27	83	0	0	0	105	112	105
ATP6_FSA_TCSFMw_DNA_UB	46	36	70	70	70	33	36	0	27	83	33	36	0	27	83	31	16	0	30	81	31	14	0	30	81	33	36	0	27	83	68	45	80	33	36	0	27	83	33	36	0	27	83	0	0	0	105	112	105
ATP6_FSA_TCSFMw_RYt_UB	46	36	70	70	70	33	36	0	27	83	33	36	0	27	83	31	16	0	30	81	31	14	0	30	81	33	36	0	27	83	68	45	80	33	36	0	27	83	33	36	0	27	83	0	0	0	105	112	105
ATP6_FSA_TCSOGf_DEG_UB	116	121	114	114	115	96	121	93	117	121	96	121	93	117	121	95	101	93	120	121	95	100	93	120	121	96	121	93	117	121	126	94	130	96	121	93	117	121	96	121	93	117	121	93	93	93	63	68	80
ATP6_FSA_TCSOGf_DNA_UB	121	125	118	118	110	114	125	109	117	130	114	125	109	117	130	114	119	109	116	130	114	119	109	116	130	114	125	109	117	130	121	111	127	114	125	109	117	130	114	125	109	117	130	109	109	109	74	58	80
ATP6_FSA_TCSOGf_RYt_UB	104	117	101	101	102	96	117	88	113	120	96	117	88	113	120	95	97	88	115	120	95	96	88	115	120	96	117	88	113	120	124	91	128	96	117	88	113	120	96	117	88	113	120	88	88	88	68	74	80
*** ATP6_FSA_TCSOGw_DEG_UB ***	49	55	57	57	68	64	55	50	44	82	64	55	50	44	82	62	58	50	41	80	62	56	50	41	80	64	55	50	44	82	54	74	65	64	55	50	44	82	64	55	50	44	82	50	50	50	106	116	116
ATP6_FSA_TCSOGw_DNA_UB	41	21	69	69	67	58	21	25	8	88	58	21	25	8	88	56	41	25	5	86	56	39	25	5	86	58	21	25	8	88	65	70	77	58	21	25	8	88	58	21	25	8	88	25	25	25	107	117	110
*** ATP6_FSA_TCSOGw_RYt_UB ***	52	38	64	64	60	61	38	31	25	78	61	38	31	25	78	59	39	31	22	76	59	37	31	22	76	61	38	31	25	78	71	71	83	61	38	31	25	78	61	38	31	25	78	31	31	31	102	110	109
ATP6_FSA_TCSf_CDN_UB	60	64	79	79	82	0	64	33	59	51	0	64	33	59	51	2	43	33	61	52	2	45	33	61	52	0	64	33	59	51	41	17	52	0	64	33	59	51	0	64	33	59	51	33	33	33	106	113	113
ATP6_FSA_TCSf_DEG_UB	57	0	85	85	56	64	0	36	13	67	64	0	36	13	67	66	21	36	17	70	66	23	36	17	70	64	0	36	13	67	82	79	76	64	0	36	13	67	64	0	36	13	67	36	36	36	115	124	118
ATP6_FSA_TCSf_DNA_UB	46	36	70	70	70	33	36	0	27	83	33	36	0	27	83	31	16	0	30	81	31	14	0	30	81	33	36	0	27	83	68	45	80	33	36	0	27	83	33	36	0	27	83	0	0	0	105	112	105
*** ATP6_FSA_TCSf_RYt_UB ***	48	13	74	74	65	59	13	27	0	80	59	13	27	0	80	57	34	27	4	79	57	32	27	4	79	59	13	27	0	80	71	70	83	59	13	27	0	80	59	13	27	0	80	27	27	27	109	121	109
ATP6_FSA_TCSf_2AA_UB	79	67	90	90	78	51	67	83	80	0	51	67	83	80	0	53	68	83	84	3	53	70	83	84	3	51	67	83	80	0	50	56	40	51	67	83	80	0	51	67	83	80	0	83	83	83	111	124	126
*** # ATP6_FSA_TCSw_DEG_UB # ***	46	36	70	70	70	33	36	0	27	83	33	36	0	27	83	31	16	0	30	81	31	14	0	30	81	33	36	0	27	83	68	45	80	33	36	0	27	83	33	36	0	27	83	0	0	0	105	112	105
*** ATP6_FSA_TCSw_DNA_UB ***	46	36	70	70	70	33	36	0	27	83	33	36	0	27	83	31	16	0	30	81	31	14	0	30	81	33	36	0	27	83	68	45	80	33	36	0	27	83	33	36	0	27	83	0	0	0	105	112	105
*** ATP6_FSA_TCSw_RYt_UB ***	46	36	70	70	70	33	36	0	27	83	33	36	0	27	83	31	16	0	30	81	31	14	0	30	81	33	36	0	27	83	68	45	80	33	36	0	27	83	33	36	0	27	83	0	0	0	105	112	105
ATP6_FSA_TRIMALA_DEG_UB	79	71	88	88	77	54	71	85	84	4	54	71	85	84	4	56	71	85	84	6	56	73	85	84	6	54	71	85	84	4	51	60	41	54	71	85	84	4	54	71	85	84	4	85	85	85	112	122	127
*** ATP6_FSA_TRIMALA_DNA_UB ***	46	36	70	70	70	33	36	0	27	83	33	36	0	27	83	31	16	0	30	81	31	14	0	30	81	33	36	0	27	83	68	45	80	33	36	0	27	83	33	36	0	27	83	0	0	0	105	112	105
ATP6_FSA_TRIMALA_RYt_UB	72	51	74	74	97	46	51	63	42	46	46	51	63	42	46	44	69	63	41	43	44	67	63	41	43	46	51	63	42	46	60	54	69	46	51	63	42	46	46	51	63	42	46	63	63	63	116	125	124
ATP6_FSA_TRIMALG_DEG_UB	79	71	88	88	77	54	71	85	84	4	54	71	85	84	4	56	71	85	84	6	56	73	85	84	6	54	71	85	84	4	51	60	41	54	71	85	84	4	54	71	85	84	4	85	85	85	112	122	127
*** ATP6_FSA_TRIMALG_DNA_UB ***	46	36	70	70	70	33	36	0	27	83	33	36	0	27	83	31	16	0	30	81	31	14	0	30	81	33	36	0	27	83	68	45	80	33	36	0	27	83	33	36	0	27	83	0	0	0	105	112	105
ATP6_FSA_TRIMALG_RYt_UB	72	51	74	74	97	46	51	63	42	46	46	51	63	42	46	44	69	63	41	43	44	67	63	41	43	46	51	63	42	46	60	54	69	46	51	63	42	46	46	51	63	42	46	63	63	63	116	125	124
ATP6_FSA_TRIMALP_DEG_UB	71	61	75	75	84	18	61	33	52	50	18	61	33	52	50	16	41	33	55	48	16	39	33	55	48	18	61	33	52	50	53	20	65	18	61	33	52	50	18	61	33	52	50	33	33	33	110	117	116
ATP6_FSA_TRIMALP_DNA_UB	67	65	71	71	88	13	65	30	56	54	13	65	30	56	54	11	44	30	58	51	11	42	30	58	51	13	65	30	56	54	49	16	61	13	65	30	56	54	13	65	30	56	54	30	30	30	108	116	116
ATP6_FSA_TRIMALP_RYt_UB	72	56	75	75	86	13	56	28	47	55	13	56	28	47	55	11	36	28	50	53	11	34	28	50	53	13	56	28	47	55	48	25	60	13	56	28	47	55	13	56	28	47	55	28	28	28	108	115	114
ATP6_FSA_TRIMALS_DEG_UB	45	17	74	74	63	62	17	30	5	84	62	17	30	5	84	61	37	30	2	83	61	36	30	2	83	62	17	30	5	84	70	75	82	62	17	30	5	84	62	17	30	5	84	30	30	30	110	118	111
ATP6_FSA_TRIMALS_DNA_UB	67	65	71	71	88	13	65	30	56	54	13	65	30	56	54	11	44	30	58	51	11	42	30	58	51	13	65	30	56	54	49	16	61	13	65	30	56	54	13	65	30	56	54	30	30	30	108	116	116
ATP6_FSA_TRIMALS_RYt_UB	67	65	71	71	88	13	65	30	56	54	13	65	30	56	54	11	44	30	58	51	11	42	30	58	51	13	65	30	56	54	49	16	61	13	65	30	56	54	13	65	30	56	54	30	30	30	108	116	116
ATP6_FSA_TRIMAL_CDN_UB	60	64	79	79	82	0	64	33	59	51	0	64	33	59	51	2	43	33	61	52	2	45	33	61	52	0	64	33	59	51	41	17	52	0	64	33	59	51	0	64	33	59	51	33	33	33	106	113	113
ATP6_FSA_TRIMAL_DEG_UB	57	0	85	85	56	64	0	36	13	67	64	0	36	13	67	66	21	36	17	70	66	23	36	17	70	64	0	36	13	67	82	79	76	64	0	36	13	67	64	0	36	13	67	36	36	36	115	124	118
*** ATP6_FSA_TRIMAL_DNA_UB ***	46	36	70	70	70	33	36	0	27	83	33	36	0	27	83	31	16	0	30	81	31	14	0	30	81	33	36	0	27	83	68	45	80	33	36	0	27	83	33	36	0	27	83	0	0	0	105	112	105
*** ATP6_FSA_TRIMAL_RYt_UB ***	48	13	74	74	65	59	13	27	0	80	59	13	27	0	80	57	34	27	4	79	57	32	27	4	79	59	13	27	0	80	71	70	83	59	13	27	0	80	59	13	27	0	80	27	27	27	109	121	109
ATP6_FSA_TRIMAL_2AA_UB	79	67	90	90	78	51	67	83	80	0	51	67	83	80	0	53	68	83	84	3	53	70	83	84	3	51	67	83	80	0	50	56	40	51	67	83	80	0	51	67	83	80	0	83	83	83	111	124	126
ATP6_GRAMALIGN_GBLOCKSC_CDN_UB	60	56	79	79	94	32	56	65	51	39	32	56	65	51	39	34	75	65	53	40	34	77	65	53	40	32	56	65	51	39	53	46	61	32	56	65	51	39	32	56	65	51	39	65	65	65	113	123	121
ATP6_GRAMALIGN_GBLOCKSC_DEG_UB	85	63	85	85	84	59	63	79	72	8	59	63	79	72	8	61	64	79	76	11	61	66	79	76	11	59	63	79	72	8	55	64	46	59	63	79	72	8	59	63	79	72	8	79	79	79	115	127	128
*** ATP6_GRAMALIGN_GBLOCKSC_DNA_UB ***	46	36	70	70	70	33	36	0	27	83	33	36	0	27	83	31	16	0	30	81	31	14	0	30	81	33	36	0	27	83	68	45	80	33	36	0	27	83	33	36	0	27	83	0	0	0	105	112	105
*** ATP6_GRAMALIGN_GBLOCKSC_RYt_UB ***	48	13	74	74	65	59	13	27	0	80	59	13	27	0	80	57	34	27	4	79	57	32	27	4	79	59	13	27	0	80	71	70	83	59	13	27	0	80	59	13	27	0	80	27	27	27	109	121	109
ATP6_GRAMALIGN_GBLOCKSC_2AA_UB	79	67	90	90	78	51	67	83	80	0	51	67	83	80	0	53	68	83	84	3	53	70	83	84	3	51	67	83	80	0	50	56	40	51	67	83	80	0	51	67	83	80	0	83	83	83	111	124	126
ATP6_GRAMALIGN_GBLOCKS_DEG_UB	73	46	91	91	80	48	46	79	59	29	48	46	79	59	29	50	65	79	59	31	50	67	79	59	31	48	46	79	59	29	66	59	56	48	46	79	59	29	48	46	79	59	29	79	79	79	122	127	131
*** ATP6_GRAMALIGN_GBLOCKS_DNA_UB ***	46	36	70	70	70	33	36	0	27	83	33	36	0	27	83	31	16	0	30	81	31	14	0	30	81	33	36	0	27	83	68	45	80	33	36	0	27	83	33	36	0	27	83	0	0	0	105	112	105
ATP6_GRAMALIGN_GBLOCKS_RYt_UB	72	51	74	74	97	46	51	63	42	46	46	51	63	42	46	44	69	63	41	43	44	67	63	41	43	46	51	63	42	46	60	54	69	46	51	63	42	46	46	51	63	42	46	63	63	63	116	125	124
ATP6_GRAMALIGN_MAXALIGN_CDN_UB	60	64	79	79	82	0	64	33	59	51	0	64	33	59	51	2	43	33	61	52	2	45	33	61	52	0	64	33	59	51	41	17	52	0	64	33	59	51	0	64	33	59	51	33	33	33	106	113	113
ATP6_GRAMALIGN_MAXALIGN_DEG_UB	79	38	87	87	87	54	38	74	47	33	54	38	74	47	33	56	59	74	51	36	56	61	74	51	36	54	38	74	47	33	70	64	61	54	38	74	47	33	54	38	74	47	33	74	74	74	125	132	131
*** ATP6_GRAMALIGN_MAXALIGN_DNA_UB ***	46	36	70	70	70	33	36	0	27	83	33	36	0	27	83	31	16	0	30	81	31	14	0	30	81	33	36	0	27	83	68	45	80	33	36	0	27	83	33	36	0	27	83	0	0	0	105	112	105
*** ATP6_GRAMALIGN_MAXALIGN_RYt_UB ***	48	13	74	74	65	59	13	27	0	80	59	13	27	0	80	57	34	27	4	79	57	32	27	4	79	59	13	27	0	80	71	70	83	59	13	27	0	80	59	13	27	0	80	27	27	27	109	121	109
ATP6_GRAMALIGN_MAXALIGN_2AA_UB	79	67	90	90	78	51	67	83	80	0	51	67	83	80	0	53	68	83	84	3	53	70	83	84	3	51	67	83	80	0	50	56	40	51	67	83	80	0	51	67	83	80	0	83	83	83	111	124	126
# ATP6_GRAMALIGN_NOISY_DEG_UB #	96	83	98	98	80	84	83	73	90	96	84	83	73	90	96	82	78	73	89	93	82	76	73	89	93	84	83	73	90	96	91	88	92	84	83	73	90	96	84	83	73	90	96	73	73	73	112	95	113
*** ATP6_GRAMALIGN_NOISY_DNA_UB ***	70	80	86	86	91	16	80	45	71	57	16	80	45	71	57	14	59	45	73	54	14	57	45	73	54	16	80	45	71	57	53	1	64	16	80	45	71	57	16	80	45	71	57	45	45	45	102	114	108
ATP6_GRAMALIGN_NOISY_RYt_UB	77	74	84	84	84	48	74	77	81	41	48	74	77	81	41	46	73	77	77	38	46	71	77	77	38	48	74	77	81	41	11	61	4	48	74	77	81	41	48	74	77	81	41	77	77	77	107	123	128
ATP6_GRAMALIGN_PSARALIGN_CDN_UB	60	64	79	79	82	0	64	33	59	51	0	64	33	59	51	2	43	33	61	52	2	45	33	61	52	0	64	33	59	51	41	17	52	0	64	33	59	51	0	64	33	59	51	33	33	33	106	113	113
ATP6_GRAMALIGN_PSARALIGN_DEG_UB	79	38	87	87	87	54	38	74	47	33	54	38	74	47	33	56	59	74	51	36	56	61	74	51	36	54	38	74	47	33	70	64	61	54	38	74	47	33	54	38	74	47	33	74	74	74	125	132	131
*** ATP6_GRAMALIGN_PSARALIGN_DNA_UB ***	46	36	70	70	70	33	36	0	27	83	33	36	0	27	83	31	16	0	30	81	31	14	0	30	81	33	36	0	27	83	68	45	80	33	36	0	27	83	33	36	0	27	83	0	0	0	105	112	105
*** ATP6_GRAMALIGN_PSARALIGN_RYt_UB ***	48	13	74	74	65	59	13	27	0	80	59	13	27	0	80	57	34	27	4	79	57	32	27	4	79	59	13	27	0	80	71	70	83	59	13	27	0	80	59	13	27	0	80	27	27	27	109	121	109
ATP6_GRAMALIGN_PSARALIGN_2AA_UB	79	67	90	90	78	51	67	83	80	0	51	67	83	80	0	53	68	83	84	3	53	70	83	84	3	51	67	83	80	0	50	56	40	51	67	83	80	0	51	67	83	80	0	83	83	83	111	124	126
ATP6_GRAMALIGN_TCSFMf_CDN_UB	60	64	79	79	82	0	64	33	59	51	0	64	33	59	51	2	43	33	61	52	2	45	33	61	52	0	64	33	59	51	41	17	52	0	64	33	59	51	0	64	33	59	51	33	33	33	106	113	113
ATP6_GRAMALIGN_TCSFMf_DEG_UB	79	38	87	87	87	54	38	74	47	33	54	38	74	47	33	56	59	74	51	36	56	61	74	51	36	54	38	74	47	33	70	64	61	54	38	74	47	33	54	38	74	47	33	74	74	74	125	132	131
*** ATP6_GRAMALIGN_TCSFMf_DNA_UB ***	46	36	70	70	70	33	36	0	27	83	33	36	0	27	83	31	16	0	30	81	31	14	0	30	81	33	36	0	27	83	68	45	80	33	36	0	27	83	33	36	0	27	83	0	0	0	105	112	105
*** ATP6_GRAMALIGN_TCSFMf_RYt_UB ***	48	13	74	74	65	59	13	27	0	80	59	13	27	0	80	57	34	27	4	79	57	32	27	4	79	59	13	27	0	80	71	70	83	59	13	27	0	80	59	13	27	0	80	27	27	27	109	121	109
ATP6_GRAMALIGN_TCSFMf_2AA_UB	79	67	90	90	78	51	67	83	80	0	51	67	83	80	0	53	68	83	84	3	53	70	83	84	3	51	67	83	80	0	50	56	40	51	67	83	80	0	51	67	83	80	0	83	83	83	111	124	126
*** ATP6_GRAMALIGN_TCSFMw_DEG_UB ***	46	36	70	70	70	33	36	0	27	83	33	36	0	27	83	31	16	0	30	81	31	14	0	30	81	33	36	0	27	83	68	45	80	33	36	0	27	83	33	36	0	27	83	0	0	0	105	112	105
*** ATP6_GRAMALIGN_TCSFMw_DNA_UB ***	46	36	70	70	70	33	36	0	27	83	33	36	0	27	83	31	16	0	30	81	31	14	0	30	81	33	36	0	27	83	68	45	80	33	36	0	27	83	33	36	0	27	83	0	0	0	105	112	105
ATP6_GRAMALIGN_TCSFMw_RYt_UB	50	32	74	74	66	37	32	4	23	79	37	32	4	23	79	35	12	4	26	77	35	10	4	26	77	37	32	4	23	79	72	49	84	37	32	4	23	79	37	32	4	23	79	4	4	4	107	114	105
ATP6_GRAMALIGN_TCSOGf_DEG_UB	126	120	132	132	115	114	120	110	114	124	114	120	110	114	124	114	118	110	117	124	114	118	110	117	124	114	120	110	114	124	120	113	125	114	120	110	114	124	114	120	110	114	124	110	110	110	71	80	77
# ATP6_GRAMALIGN_TCSOGf_DNA_UB #	128	122	127	127	122	122	122	117	117	127	122	122	117	117	127	121	126	117	120	126	121	125	117	120	126	122	122	117	117	127	119	117	123	122	122	117	117	127	122	122	117	117	127	117	117	117	66	79	78
ATP6_GRAMALIGN_TCSOGf_RYt_UB	128	119	123	123	111	125	119	123	115	133	125	119	123	115	133	124	131	123	118	132	124	130	123	118	132	125	119	123	115	133	124	120	131	125	119	123	115	133	125	119	123	115	133	123	123	123	85	77	83
*** ATP6_GRAMALIGN_TCSOGw_DEG_UB ***	49	55	57	57	68	64	55	50	44	82	64	55	50	44	82	62	58	50	41	80	62	56	50	41	80	64	55	50	44	82	54	74	65	64	55	50	44	82	64	55	50	44	82	50	50	50	106	116	116
ATP6_GRAMALIGN_TCSOGw_DNA_UB	41	21	69	69	67	58	21	25	8	88	58	21	25	8	88	56	41	25	5	86	56	39	25	5	86	58	21	25	8	88	65	70	77	58	21	25	8	88	58	21	25	8	88	25	25	25	107	117	110
*** ATP6_GRAMALIGN_TCSOGw_RYt_UB ***	52	38	64	64	60	61	38	31	25	78	61	38	31	25	78	59	39	31	22	76	59	37	31	22	76	61	38	31	25	78	71	71	83	61	38	31	25	78	61	38	31	25	78	31	31	31	102	110	109
ATP6_GRAMALIGN_TCSf_CDN_UB	60	64	79	79	82	0	64	33	59	51	0	64	33	59	51	2	43	33	61	52	2	45	33	61	52	0	64	33	59	51	41	17	52	0	64	33	59	51	0	64	33	59	51	33	33	33	106	113	113
ATP6_GRAMALIGN_TCSf_DEG_UB	79	38	87	87	87	54	38	74	47	33	54	38	74	47	33	56	59	74	51	36	56	61	74	51	36	54	38	74	47	33	70	64	61	54	38	74	47	33	54	38	74	47	33	74	74	74	125	132	131
*** ATP6_GRAMALIGN_TCSf_DNA_UB ***	46	36	70	70	70	33	36	0	27	83	33	36	0	27	83	31	16	0	30	81	31	14	0	30	81	33	36	0	27	83	68	45	80	33	36	0	27	83	33	36	0	27	83	0	0	0	105	112	105
*** ATP6_GRAMALIGN_TCSf_RYt_UB ***	48	13	74	74	65	59	13	27	0	80	59	13	27	0	80	57	34	27	4	79	57	32	27	4	79	59	13	27	0	80	71	70	83	59	13	27	0	80	59	13	27	0	80	27	27	27	109	121	109
ATP6_GRAMALIGN_TCSf_2AA_UB	79	67	90	90	78	51	67	83	80	0	51	67	83	80	0	53	68	83	84	3	53	70	83	84	3	51	67	83	80	0	50	56	40	51	67	83	80	0	51	67	83	80	0	83	83	83	111	124	126
ATP6_GRAMALIGN_TCSw_DEG_UB	67	65	71	71	88	13	65	30	56	54	13	65	30	56	54	11	44	30	58	51	11	42	30	58	51	13	65	30	56	54	49	16	61	13	65	30	56	54	13	65	30	56	54	30	30	30	108	116	116
*** ATP6_GRAMALIGN_TCSw_DNA_UB ***	46	36	70	70	70	33	36	0	27	83	33	36	0	27	83	31	16	0	30	81	31	14	0	30	81	33	36	0	27	83	68	45	80	33	36	0	27	83	33	36	0	27	83	0	0	0	105	112	105
ATP6_GRAMALIGN_TCSw_RYt_UB	67	65	71	71	88	13	65	30	56	54	13	65	30	56	54	11	44	30	58	51	11	42	30	58	51	13	65	30	56	54	49	16	61	13	65	30	56	54	13	65	30	56	54	30	30	30	108	116	116
ATP6_GRAMALIGN_TRIMALA_CDN_UB	60	56	79	79	94	32	56	65	51	39	32	56	65	51	39	34	75	65	53	40	34	77	65	53	40	32	56	65	51	39	53	46	61	32	56	65	51	39	32	56	65	51	39	65	65	65	113	123	121
ATP6_GRAMALIGN_TRIMALA_DEG_UB	79	38	87	87	87	54	38	74	47	33	54	38	74	47	33	56	59	74	51	36	56	61	74	51	36	54	38	74	47	33	70	64	61	54	38	74	47	33	54	38	74	47	33	74	74	74	125	132	131
*** ATP6_GRAMALIGN_TRIMALA_DNA_UB ***	46	36	70	70	70	33	36	0	27	83	33	36	0	27	83	31	16	0	30	81	31	14	0	30	81	33	36	0	27	83	68	45	80	33	36	0	27	83	33	36	0	27	83	0	0	0	105	112	105
*** ATP6_GRAMALIGN_TRIMALA_RYt_UB ***	48	13	74	74	65	59	13	27	0	80	59	13	27	0	80	57	34	27	4	79	57	32	27	4	79	59	13	27	0	80	71	70	83	59	13	27	0	80	59	13	27	0	80	27	27	27	109	121	109
ATP6_GRAMALIGN_TRIMALA_2AA_UB	79	67	90	90	78	51	67	83	80	0	51	67	83	80	0	53	68	83	84	3	53	70	83	84	3	51	67	83	80	0	50	56	40	51	67	83	80	0	51	67	83	80	0	83	83	83	111	124	126
ATP6_GRAMALIGN_TRIMALG_CDN_UB	60	56	79	79	94	32	56	65	51	39	32	56	65	51	39	34	75	65	53	40	34	77	65	53	40	32	56	65	51	39	53	46	61	32	56	65	51	39	32	56	65	51	39	65	65	65	113	123	121
ATP6_GRAMALIGN_TRIMALG_DEG_UB	79	38	87	87	87	54	38	74	47	33	54	38	74	47	33	56	59	74	51	36	56	61	74	51	36	54	38	74	47	33	70	64	61	54	38	74	47	33	54	38	74	47	33	74	74	74	125	132	131
*** ATP6_GRAMALIGN_TRIMALG_DNA_UB ***	46	36	70	70	70	33	36	0	27	83	33	36	0	27	83	31	16	0	30	81	31	14	0	30	81	33	36	0	27	83	68	45	80	33	36	0	27	83	33	36	0	27	83	0	0	0	105	112	105
*** ATP6_GRAMALIGN_TRIMALG_RYt_UB ***	48	13	74	74	65	59	13	27	0	80	59	13	27	0	80	57	34	27	4	79	57	32	27	4	79	59	13	27	0	80	71	70	83	59	13	27	0	80	59	13	27	0	80	27	27	27	109	121	109
ATP6_GRAMALIGN_TRIMALG_2AA_UB	79	67	90	90	78	51	67	83	80	0	51	67	83	80	0	53	68	83	84	3	53	70	83	84	3	51	67	83	80	0	50	56	40	51	67	83	80	0	51	67	83	80	0	83	83	83	111	124	126
ATP6_GRAMALIGN_TRIMALP_DEG_UB	72	56	75	75	86	13	56	28	47	55	13	56	28	47	55	11	36	28	50	53	11	34	28	50	53	13	56	28	47	55	48	25	60	13	56	28	47	55	13	56	28	47	55	28	28	28	108	115	114
ATP6_GRAMALIGN_TRIMALP_DNA_UB	67	65	71	71	88	13	65	30	56	54	13	65	30	56	54	11	44	30	58	51	11	42	30	58	51	13	65	30	56	54	49	16	61	13	65	30	56	54	13	65	30	56	54	30	30	30	108	116	116
ATP6_GRAMALIGN_TRIMALP_RYt_UB	72	56	75	75	86	13	56	28	47	55	13	56	28	47	55	11	36	28	50	53	11	34	28	50	53	13	56	28	47	55	48	25	60	13	56	28	47	55	13	56	28	47	55	28	28	28	108	115	114
ATP6_GRAMALIGN_TRIMALS_DEG_UB	67	65	71	71	88	13	65	30	56	54	13	65	30	56	54	11	44	30	58	51	11	42	30	58	51	13	65	30	56	54	49	16	61	13	65	30	56	54	13	65	30	56	54	30	30	30	108	116	116
ATP6_GRAMALIGN_TRIMALS_DNA_UB	67	65	71	71	88	13	65	30	56	54	13	65	30	56	54	11	44	30	58	51	11	42	30	58	51	13	65	30	56	54	49	16	61	13	65	30	56	54	13	65	30	56	54	30	30	30	108	116	116
ATP6_GRAMALIGN_TRIMALS_RYt_UB	67	65	71	71	88	13	65	30	56	54	13	65	30	56	54	11	44	30	58	51	11	42	30	58	51	13	65	30	56	54	49	16	61	13	65	30	56	54	13	65	30	56	54	30	30	30	108	116	116
ATP6_GRAMALIGN_TRIMAL_CDN_UB	60	64	79	79	82	0	64	33	59	51	0	64	33	59	51	2	43	33	61	52	2	45	33	61	52	0	64	33	59	51	41	17	52	0	64	33	59	51	0	64	33	59	51	33	33	33	106	113	113
ATP6_GRAMALIGN_TRIMAL_DEG_UB	79	38	87	87	87	54	38	74	47	33	54	38	74	47	33	56	59	74	51	36	56	61	74	51	36	54	38	74	47	33	70	64	61	54	38	74	47	33	54	38	74	47	33	74	74	74	125	132	131
*** ATP6_GRAMALIGN_TRIMAL_DNA_UB ***	46	36	70	70	70	33	36	0	27	83	33	36	0	27	83	31	16	0	30	81	31	14	0	30	81	33	36	0	27	83	68	45	80	33	36	0	27	83	33	36	0	27	83	0	0	0	105	112	105
*** ATP6_GRAMALIGN_TRIMAL_RYt_UB ***	48	13	74	74	65	59	13	27	0	80	59	13	27	0	80	57	34	27	4	79	57	32	27	4	79	59	13	27	0	80	71	70	83	59	13	27	0	80	59	13	27	0	80	27	27	27	109	121	109
ATP6_GRAMALIGN_TRIMAL_2AA_UB	79	67	90	90	78	51	67	83	80	0	51	67	83	80	0	53	68	83	84	3	53	70	83	84	3	51	67	83	80	0	50	56	40	51	67	83	80	0	51	67	83	80	0	83	83	83	111	124	126
ATP6_KALIGN_GBLOCKSC_CDN_UB	66	62	81	81	80	6	62	35	53	49	6	62	35	53	49	4	41	35	55	46	4	39	35	55	46	6	62	35	53	49	43	19	54	6	62	35	53	49	6	62	35	53	49	35	35	35	106	114	112
ATP6_KALIGN_GBLOCKSC_DEG_UB	59	23	83	83	57	45	23	14	32	70	45	23	14	32	70	43	2	14	34	67	43	0	14	34	67	45	23	14	32	70	81	58	75	45	23	14	32	70	45	23	14	32	70	14	14	14	113	119	113
*** ATP6_KALIGN_GBLOCKSC_DNA_UB ***	46	36	70	70	70	33	36	0	27	83	33	36	0	27	83	31	16	0	30	81	31	14	0	30	81	33	36	0	27	83	68	45	80	33	36	0	27	83	33	36	0	27	83	0	0	0	105	112	105
ATP6_KALIGN_GBLOCKSC_RYt_UB	45	17	73	73	63	61	17	30	4	84	61	17	30	4	84	59	36	30	0	81	59	34	30	0	81	61	17	30	4	84	69	74	81	61	17	30	4	84	61	17	30	4	84	30	30	30	109	120	110
ATP6_KALIGN_GBLOCKSC_2AA_UB	81	70	88	88	80	52	70	81	79	3	52	70	81	79	3	50	69	81	81	0	50	67	81	81	0	52	70	81	79	3	49	55	39	52	70	81	79	3	52	70	81	79	3	81	81	81	109	123	124
ATP6_KALIGN_GBLOCKS_DEG_UB	55	3	85	85	54	66	3	37	12	70	66	3	37	12	70	68	23	37	15	72	68	25	37	15	72	66	3	37	12	70	83	82	77	66	3	37	12	70	66	3	37	12	70	37	37	37	117	125	118
*** ATP6_KALIGN_GBLOCKS_DNA_UB ***	46	36	70	70	70	33	36	0	27	83	33	36	0	27	83	31	16	0	30	81	31	14	0	30	81	33	36	0	27	83	68	45	80	33	36	0	27	83	33	36	0	27	83	0	0	0	105	112	105
ATP6_KALIGN_GBLOCKS_RYt_UB	48	14	74	74	65	59	14	26	1	81	59	14	26	1	81	57	34	26	4	79	57	32	26	4	79	59	14	26	1	81	72	71	84	59	14	26	1	81	59	14	26	1	81	26	26	26	109	120	109
*** # ATP6_KALIGN_MAXALIGN_CDN_UB # ***	60	64	79	79	82	0	64	33	59	51	0	64	33	59	51	2	43	33	61	52	2	45	33	61	52	0	64	33	59	51	41	17	52	0	64	33	59	51	0	64	33	59	51	33	33	33	106	113	113
ATP6_KALIGN_MAXALIGN_DEG_UB	57	0	85	85	56	64	0	36	13	67	64	0	36	13	67	66	21	36	17	70	66	23	36	17	70	64	0	36	13	67	82	79	76	64	0	36	13	67	64	0	36	13	67	36	36	36	115	124	118
*** ATP6_KALIGN_MAXALIGN_DNA_UB ***	46	36	70	70	70	33	36	0	27	83	33	36	0	27	83	31	16	0	30	81	31	14	0	30	81	33	36	0	27	83	68	45	80	33	36	0	27	83	33	36	0	27	83	0	0	0	105	112	105
*** # ATP6_KALIGN_MAXALIGN_RYt_UB # ***	48	13	74	74	65	59	13	27	0	80	59	13	27	0	80	57	34	27	4	79	57	32	27	4	79	59	13	27	0	80	71	70	83	59	13	27	0	80	59	13	27	0	80	27	27	27	109	121	109
ATP6_KALIGN_MAXALIGN_2AA_UB	79	67	90	90	78	51	67	83	80	0	51	67	83	80	0	53	68	83	84	3	53	70	83	84	3	51	67	83	80	0	50	56	40	51	67	83	80	0	51	67	83	80	0	83	83	83	111	124	126
ATP6_KALIGN_NOISY_DEG_UB	69	82	75	75	94	41	82	68	71	50	41	82	68	71	50	39	83	68	69	49	39	81	68	69	49	41	82	68	71	50	0	52	13	41	82	68	71	50	41	82	68	71	50	68	68	68	102	120	122
ATP6_KALIGN_NOISY_DNA_UB	70	79	86	86	91	17	79	45	70	56	17	79	45	70	56	15	60	45	74	55	15	58	45	74	55	17	79	45	70	56	52	0	63	17	79	45	70	56	17	79	45	70	56	45	45	45	102	114	108
ATP6_KALIGN_NOISY_RYt_UB	77	91	84	84	102	49	91	77	80	58	49	91	77	80	58	47	92	77	78	57	47	90	77	78	57	49	91	77	80	58	10	42	21	49	91	77	80	58	49	91	77	80	58	77	77	77	97	119	115
*** # ATP6_KALIGN_PSARALIGN_CDN_UB # ***	60	64	79	79	82	0	64	33	59	51	0	64	33	59	51	2	43	33	61	52	2	45	33	61	52	0	64	33	59	51	41	17	52	0	64	33	59	51	0	64	33	59	51	33	33	33	106	113	113
ATP6_KALIGN_PSARALIGN_DEG_UB	57	0	85	85	56	64	0	36	13	67	64	0	36	13	67	66	21	36	17	70	66	23	36	17	70	64	0	36	13	67	82	79	76	64	0	36	13	67	64	0	36	13	67	36	36	36	115	124	118
*** ATP6_KALIGN_PSARALIGN_DNA_UB ***	46	36	70	70	70	33	36	0	27	83	33	36	0	27	83	31	16	0	30	81	31	14	0	30	81	33	36	0	27	83	68	45	80	33	36	0	27	83	33	36	0	27	83	0	0	0	105	112	105
*** # ATP6_KALIGN_PSARALIGN_RYt_UB # ***	48	13	74	74	65	59	13	27	0	80	59	13	27	0	80	57	34	27	4	79	57	32	27	4	79	59	13	27	0	80	71	70	83	59	13	27	0	80	59	13	27	0	80	27	27	27	109	121	109
ATP6_KALIGN_PSARALIGN_2AA_UB	79	67	90	90	78	51	67	83	80	0	51	67	83	80	0	53	68	83	84	3	53	70	83	84	3	51	67	83	80	0	50	56	40	51	67	83	80	0	51	67	83	80	0	83	83	83	111	124	126
*** # ATP6_KALIGN_TCSFMf_CDN_UB # ***	60	64	79	79	82	0	64	33	59	51	0	64	33	59	51	2	43	33	61	52	2	45	33	61	52	0	64	33	59	51	41	17	52	0	64	33	59	51	0	64	33	59	51	33	33	33	106	113	113
ATP6_KALIGN_TCSFMf_DEG_UB	57	0	85	85	56	64	0	36	13	67	64	0	36	13	67	66	21	36	17	70	66	23	36	17	70	64	0	36	13	67	82	79	76	64	0	36	13	67	64	0	36	13	67	36	36	36	115	124	118
*** ATP6_KALIGN_TCSFMf_DNA_UB ***	46	36	70	70	70	33	36	0	27	83	33	36	0	27	83	31	16	0	30	81	31	14	0	30	81	33	36	0	27	83	68	45	80	33	36	0	27	83	33	36	0	27	83	0	0	0	105	112	105
*** # ATP6_KALIGN_TCSFMf_RYt_UB # ***	48	13	74	74	65	59	13	27	0	80	59	13	27	0	80	57	34	27	4	79	57	32	27	4	79	59	13	27	0	80	71	70	83	59	13	27	0	80	59	13	27	0	80	27	27	27	109	121	109
*** # ATP6_KALIGN_TCSFMf_2AA_UB # ***	79	67	90	90	78	51	67	83	80	0	51	67	83	80	0	53	68	83	84	3	53	70	83	84	3	51	67	83	80	0	50	56	40	51	67	83	80	0	51	67	83	80	0	83	83	83	111	124	126
*** # ATP6_KALIGN_TCSFMw_DEG_UB # ***	46	36	70	70	70	33	36	0	27	83	33	36	0	27	83	31	16	0	30	81	31	14	0	30	81	33	36	0	27	83	68	45	80	33	36	0	27	83	33	36	0	27	83	0	0	0	105	112	105
*** # ATP6_KALIGN_TCSFMw_DNA_UB # ***	46	36	70	70	70	33	36	0	27	83	33	36	0	27	83	31	16	0	30	81	31	14	0	30	81	33	36	0	27	83	68	45	80	33	36	0	27	83	33	36	0	27	83	0	0	0	105	112	105
*** # ATP6_KALIGN_TCSFMw_RYt_UB # ***	46	36	70	70	70	33	36	0	27	83	33	36	0	27	83	31	16	0	30	81	31	14	0	30	81	33	36	0	27	83	68	45	80	33	36	0	27	83	33	36	0	27	83	0	0	0	105	112	105
# ATP6_KALIGN_TCSOGf_DEG_UB #	119	122	103	103	108	119	122	118	118	122	119	122	118	118	122	118	125	118	117	122	118	124	118	117	122	119	122	118	118	122	113	112	116	119	122	118	118	122	119	122	118	118	122	118	118	118	64	63	86
# ATP6_KALIGN_TCSOGf_DNA_UB #	125	130	114	114	112	109	130	109	124	126	109	130	109	124	126	109	120	109	123	126	109	120	109	123	126	109	130	109	124	126	121	106	127	109	130	109	124	126	109	130	109	124	126	109	109	109	71	54	73
ATP6_KALIGN_TCSOGf_RYt_UB	131	128	127	127	124	121	128	115	120	133	121	128	115	120	133	119	125	115	121	131	119	124	115	121	131	121	128	115	120	133	123	118	128	121	128	115	120	133	121	128	115	120	133	115	115	115	89	87	74
*** ATP6_KALIGN_TCSOGw_DEG_UB ***	49	55	57	57	68	64	55	50	44	82	64	55	50	44	82	62	58	50	41	80	62	56	50	41	80	64	55	50	44	82	54	74	65	64	55	50	44	82	64	55	50	44	82	50	50	50	106	116	116
ATP6_KALIGN_TCSOGw_DNA_UB	41	21	69	69	67	58	21	25	8	88	58	21	25	8	88	56	41	25	5	86	56	39	25	5	86	58	21	25	8	88	65	70	77	58	21	25	8	88	58	21	25	8	88	25	25	25	107	117	110
*** ATP6_KALIGN_TCSOGw_RYt_UB ***	52	38	64	64	60	61	38	31	25	78	61	38	31	25	78	59	39	31	22	76	59	37	31	22	76	61	38	31	25	78	71	71	83	61	38	31	25	78	61	38	31	25	78	31	31	31	102	110	109
*** # ATP6_KALIGN_TCSf_CDN_UB # ***	60	64	79	79	82	0	64	33	59	51	0	64	33	59	51	2	43	33	61	52	2	45	33	61	52	0	64	33	59	51	41	17	52	0	64	33	59	51	0	64	33	59	51	33	33	33	106	113	113
ATP6_KALIGN_TCSf_DEG_UB	57	0	85	85	56	64	0	36	13	67	64	0	36	13	67	66	21	36	17	70	66	23	36	17	70	64	0	36	13	67	82	79	76	64	0	36	13	67	64	0	36	13	67	36	36	36	115	124	118
*** ATP6_KALIGN_TCSf_DNA_UB ***	46	36	70	70	70	33	36	0	27	83	33	36	0	27	83	31	16	0	30	81	31	14	0	30	81	33	36	0	27	83	68	45	80	33	36	0	27	83	33	36	0	27	83	0	0	0	105	112	105
*** # ATP6_KALIGN_TCSf_RYt_UB # ***	48	13	74	74	65	59	13	27	0	80	59	13	27	0	80	57	34	27	4	79	57	32	27	4	79	59	13	27	0	80	71	70	83	59	13	27	0	80	59	13	27	0	80	27	27	27	109	121	109
*** ATP6_KALIGN_TCSf_2AA_UB ***	79	67	90	90	78	51	67	83	80	0	51	67	83	80	0	53	68	83	84	3	53	70	83	84	3	51	67	83	80	0	50	56	40	51	67	83	80	0	51	67	83	80	0	83	83	83	111	124	126
ATP6_KALIGN_TCSw_DEG_UB	67	65	71	71	88	13	65	30	56	54	13	65	30	56	54	11	44	30	58	51	11	42	30	58	51	13	65	30	56	54	49	16	61	13	65	30	56	54	13	65	30	56	54	30	30	30	108	116	116
*** ATP6_KALIGN_TCSw_DNA_UB ***	46	36	70	70	70	33	36	0	27	83	33	36	0	27	83	31	16	0	30	81	31	14	0	30	81	33	36	0	27	83	68	45	80	33	36	0	27	83	33	36	0	27	83	0	0	0	105	112	105
*** ATP6_KALIGN_TCSw_RYt_UB ***	46	36	70	70	70	33	36	0	27	83	33	36	0	27	83	31	16	0	30	81	31	14	0	30	81	33	36	0	27	83	68	45	80	33	36	0	27	83	33	36	0	27	83	0	0	0	105	112	105
ATP6_KALIGN_TRIMALA_CDN_UB	62	66	77	77	84	2	66	31	57	53	2	66	31	57	53	0	45	31	59	50	0	43	31	59	50	2	66	31	57	53	39	15	50	2	66	31	57	53	2	66	31	57	53	31	31	31	104	112	112
ATP6_KALIGN_TRIMALA_DEG_UB	81	40	85	85	89	56	40	72	45	35	56	40	72	45	35	54	61	72	49	34	54	59	72	49	34	56	40	72	45	35	68	62	59	56	40	72	45	35	56	40	72	45	35	72	72	72	123	131	130
*** ATP6_KALIGN_TRIMALA_DNA_UB ***	46	36	70	70	70	33	36	0	27	83	33	36	0	27	83	31	16	0	30	81	31	14	0	30	81	33	36	0	27	83	68	45	80	33	36	0	27	83	33	36	0	27	83	0	0	0	105	112	105
ATP6_KALIGN_TRIMALA_RYt_UB	48	14	74	74	65	58	14	27	1	81	58	14	27	1	81	56	33	27	3	78	56	31	27	3	78	58	14	27	1	81	72	71	84	58	14	27	1	81	58	14	27	1	81	27	27	27	109	121	109
ATP6_KALIGN_TRIMALA_2AA_UB	81	70	88	88	80	52	70	81	79	3	52	70	81	79	3	50	69	81	81	0	50	67	81	81	0	52	70	81	79	3	49	55	39	52	70	81	79	3	52	70	81	79	3	81	81	81	109	123	124
ATP6_KALIGN_TRIMALG_CDN_UB	62	66	77	77	84	2	66	31	57	53	2	66	31	57	53	0	45	31	59	50	0	43	31	59	50	2	66	31	57	53	39	15	50	2	66	31	57	53	2	66	31	57	53	31	31	31	104	112	112
ATP6_KALIGN_TRIMALG_DEG_UB	81	40	85	85	89	56	40	72	45	35	56	40	72	45	35	54	61	72	49	34	54	59	72	49	34	56	40	72	45	35	68	62	59	56	40	72	45	35	56	40	72	45	35	72	72	72	123	131	130
*** ATP6_KALIGN_TRIMALG_DNA_UB ***	46	36	70	70	70	33	36	0	27	83	33	36	0	27	83	31	16	0	30	81	31	14	0	30	81	33	36	0	27	83	68	45	80	33	36	0	27	83	33	36	0	27	83	0	0	0	105	112	105
ATP6_KALIGN_TRIMALG_RYt_UB	48	14	74	74	65	58	14	27	1	81	58	14	27	1	81	56	33	27	3	78	56	31	27	3	78	58	14	27	1	81	72	71	84	58	14	27	1	81	58	14	27	1	81	27	27	27	109	121	109
ATP6_KALIGN_TRIMALG_2AA_UB	81	70	88	88	80	52	70	81	79	3	52	70	81	79	3	50	69	81	81	0	50	67	81	81	0	52	70	81	79	3	49	55	39	52	70	81	79	3	52	70	81	79	3	81	81	81	109	123	124
*** # ATP6_KALIGN_TRIMALP_DEG_UB # ***	67	65	71	71	88	14	65	29	56	54	14	65	29	56	54	12	45	29	59	52	12	43	29	59	52	14	65	29	56	54	49	16	61	14	65	29	56	54	14	65	29	56	54	29	29	29	108	115	116
ATP6_KALIGN_TRIMALP_DNA_UB	67	65	71	71	88	13	65	30	56	54	13	65	30	56	54	11	44	30	58	51	11	42	30	58	51	13	65	30	56	54	49	16	61	13	65	30	56	54	13	65	30	56	54	30	30	30	108	116	116
*** # ATP6_KALIGN_TRIMALP_RYt_UB # ***	46	36	70	70	70	33	36	0	27	83	33	36	0	27	83	31	16	0	30	81	31	14	0	30	81	33	36	0	27	83	68	45	80	33	36	0	27	83	33	36	0	27	83	0	0	0	105	112	105
ATP6_KALIGN_TRIMALS_DEG_UB	45	17	74	74	63	62	17	30	5	84	62	17	30	5	84	61	37	30	2	83	61	36	30	2	83	62	17	30	5	84	70	75	82	62	17	30	5	84	62	17	30	5	84	30	30	30	110	118	111
ATP6_KALIGN_TRIMALS_DNA_UB	67	65	71	71	88	13	65	30	56	54	13	65	30	56	54	11	44	30	58	51	11	42	30	58	51	13	65	30	56	54	49	16	61	13	65	30	56	54	13	65	30	56	54	30	30	30	108	116	116
ATP6_KALIGN_TRIMALS_RYt_UB	67	65	71	71	88	13	65	30	56	54	13	65	30	56	54	11	44	30	58	51	11	42	30	58	51	13	65	30	56	54	49	16	61	13	65	30	56	54	13	65	30	56	54	30	30	30	108	116	116
*** # ATP6_KALIGN_TRIMAL_CDN_UB # ***	60	64	79	79	82	0	64	33	59	51	0	64	33	59	51	2	43	33	61	52	2	45	33	61	52	0	64	33	59	51	41	17	52	0	64	33	59	51	0	64	33	59	51	33	33	33	106	113	113
ATP6_KALIGN_TRIMAL_DEG_UB	57	0	85	85	56	64	0	36	13	67	64	0	36	13	67	66	21	36	17	70	66	23	36	17	70	64	0	36	13	67	82	79	76	64	0	36	13	67	64	0	36	13	67	36	36	36	115	124	118
*** ATP6_KALIGN_TRIMAL_DNA_UB ***	46	36	70	70	70	33	36	0	27	83	33	36	0	27	83	31	16	0	30	81	31	14	0	30	81	33	36	0	27	83	68	45	80	33	36	0	27	83	33	36	0	27	83	0	0	0	105	112	105
*** # ATP6_KALIGN_TRIMAL_RYt_UB # ***	48	13	74	74	65	59	13	27	0	80	59	13	27	0	80	57	34	27	4	79	57	32	27	4	79	59	13	27	0	80	71	70	83	59	13	27	0	80	59	13	27	0	80	27	27	27	109	121	109
*** ATP6_KALIGN_TRIMAL_2AA_UB ***	79	67	90	90	78	51	67	83	80	0	51	67	83	80	0	53	68	83	84	3	53	70	83	84	3	51	67	83	80	0	50	56	40	51	67	83	80	0	51	67	83	80	0	83	83	83	111	124	126
ATP6_MAFFTEI_GBLOCKSC_CDN_UB	62	66	77	77	84	2	66	31	57	53	2	66	31	57	53	0	45	31	59	50	0	43	31	59	50	2	66	31	57	53	39	15	50	2	66	31	57	53	2	66	31	57	53	31	31	31	104	112	112
ATP6_MAFFTEI_GBLOCKSC_DEG_UB	59	23	83	83	57	45	23	14	32	70	45	23	14	32	70	43	2	14	34	67	43	0	14	34	67	45	23	14	32	70	81	58	75	45	23	14	32	70	45	23	14	32	70	14	14	14	113	119	113
*** ATP6_MAFFTEI_GBLOCKSC_DNA_UB ***	46	36	70	70	70	33	36	0	27	83	33	36	0	27	83	31	16	0	30	81	31	14	0	30	81	33	36	0	27	83	68	45	80	33	36	0	27	83	33	36	0	27	83	0	0	0	105	112	105
*** ATP6_MAFFTEI_GBLOCKSC_RYt_UB ***	46	36	70	70	70	33	36	0	27	83	33	36	0	27	83	31	16	0	30	81	31	14	0	30	81	33	36	0	27	83	68	45	80	33	36	0	27	83	33	36	0	27	83	0	0	0	105	112	105
ATP6_MAFFTEI_GBLOCKSC_2AA_UB	81	70	88	88	80	52	70	81	79	3	52	70	81	79	3	50	69	81	81	0	50	67	81	81	0	52	70	81	79	3	49	55	39	52	70	81	79	3	52	70	81	79	3	81	81	81	109	123	124
ATP6_MAFFTEI_GBLOCKS_DEG_UB	55	3	85	85	54	66	3	37	12	70	66	3	37	12	70	68	23	37	15	72	68	25	37	15	72	66	3	37	12	70	83	82	77	66	3	37	12	70	66	3	37	12	70	37	37	37	117	125	118
*** ATP6_MAFFTEI_GBLOCKS_DNA_UB ***	46	36	70	70	70	33	36	0	27	83	33	36	0	27	83	31	16	0	30	81	31	14	0	30	81	33	36	0	27	83	68	45	80	33	36	0	27	83	33	36	0	27	83	0	0	0	105	112	105
*** ATP6_MAFFTEI_GBLOCKS_RYt_UB ***	46	36	70	70	70	33	36	0	27	83	33	36	0	27	83	31	16	0	30	81	31	14	0	30	81	33	36	0	27	83	68	45	80	33	36	0	27	83	33	36	0	27	83	0	0	0	105	112	105
*** ATP6_MAFFTEI_MAXALIGN_CDN_UB ***	60	64	79	79	82	0	64	33	59	51	0	64	33	59	51	2	43	33	61	52	2	45	33	61	52	0	64	33	59	51	41	17	52	0	64	33	59	51	0	64	33	59	51	33	33	33	106	113	113
ATP6_MAFFTEI_MAXALIGN_DEG_UB	79	38	87	87	87	54	38	74	47	33	54	38	74	47	33	56	59	74	51	36	56	61	74	51	36	54	38	74	47	33	70	64	61	54	38	74	47	33	54	38	74	47	33	74	74	74	125	132	131
*** ATP6_MAFFTEI_MAXALIGN_DNA_UB ***	46	36	70	70	70	33	36	0	27	83	33	36	0	27	83	31	16	0	30	81	31	14	0	30	81	33	36	0	27	83	68	45	80	33	36	0	27	83	33	36	0	27	83	0	0	0	105	112	105
*** ATP6_MAFFTEI_MAXALIGN_RYt_UB ***	46	36	70	70	70	33	36	0	27	83	33	36	0	27	83	31	16	0	30	81	31	14	0	30	81	33	36	0	27	83	68	45	80	33	36	0	27	83	33	36	0	27	83	0	0	0	105	112	105
*** ATP6_MAFFTEI_MAXALIGN_2AA_UB ***	79	67	90	90	78	51	67	83	80	0	51	67	83	80	0	53	68	83	84	3	53	70	83	84	3	51	67	83	80	0	50	56	40	51	67	83	80	0	51	67	83	80	0	83	83	83	111	124	126
ATP6_MAFFTEI_NOISY_DEG_UB	78	92	84	84	103	49	92	77	81	60	49	92	77	81	60	47	91	77	77	57	47	89	77	77	57	49	92	77	81	60	10	44	23	49	92	77	81	60	49	92	77	81	60	77	77	77	98	120	115
*** ATP6_MAFFTEI_NOISY_DNA_UB ***	70	80	86	86	91	16	80	45	71	57	16	80	45	71	57	14	59	45	73	54	14	57	45	73	54	16	80	45	71	57	53	1	64	16	80	45	71	57	16	80	45	71	57	45	45	45	102	114	108
*** ATP6_MAFFTEI_NOISY_RYt_UB ***	70	80	86	86	91	16	80	45	71	57	16	80	45	71	57	14	59	45	73	54	14	57	45	73	54	16	80	45	71	57	53	1	64	16	80	45	71	57	16	80	45	71	57	45	45	45	102	114	108
*** ATP6_MAFFTEI_PSARALIGN_CDN_UB ***	60	64	79	79	82	0	64	33	59	51	0	64	33	59	51	2	43	33	61	52	2	45	33	61	52	0	64	33	59	51	41	17	52	0	64	33	59	51	0	64	33	59	51	33	33	33	106	113	113
ATP6_MAFFTEI_PSARALIGN_DEG_UB	79	38	87	87	87	54	38	74	47	33	54	38	74	47	33	56	59	74	51	36	56	61	74	51	36	54	38	74	47	33	70	64	61	54	38	74	47	33	54	38	74	47	33	74	74	74	125	132	131
*** ATP6_MAFFTEI_PSARALIGN_DNA_UB ***	46	36	70	70	70	33	36	0	27	83	33	36	0	27	83	31	16	0	30	81	31	14	0	30	81	33	36	0	27	83	68	45	80	33	36	0	27	83	33	36	0	27	83	0	0	0	105	112	105
*** ATP6_MAFFTEI_PSARALIGN_RYt_UB ***	46	36	70	70	70	33	36	0	27	83	33	36	0	27	83	31	16	0	30	81	31	14	0	30	81	33	36	0	27	83	68	45	80	33	36	0	27	83	33	36	0	27	83	0	0	0	105	112	105
*** ATP6_MAFFTEI_PSARALIGN_2AA_UB ***	79	67	90	90	78	51	67	83	80	0	51	67	83	80	0	53	68	83	84	3	53	70	83	84	3	51	67	83	80	0	50	56	40	51	67	83	80	0	51	67	83	80	0	83	83	83	111	124	126
*** # ATP6_MAFFTEI_TCSFMf_CDN_UB # ***	60	64	79	79	82	0	64	33	59	51	0	64	33	59	51	2	43	33	61	52	2	45	33	61	52	0	64	33	59	51	41	17	52	0	64	33	59	51	0	64	33	59	51	33	33	33	106	113	113
ATP6_MAFFTEI_TCSFMf_DEG_UB	79	38	87	87	87	54	38	74	47	33	54	38	74	47	33	56	59	74	51	36	56	61	74	51	36	54	38	74	47	33	70	64	61	54	38	74	47	33	54	38	74	47	33	74	74	74	125	132	131
*** ATP6_MAFFTEI_TCSFMf_DNA_UB ***	46	36	70	70	70	33	36	0	27	83	33	36	0	27	83	31	16	0	30	81	31	14	0	30	81	33	36	0	27	83	68	45	80	33	36	0	27	83	33	36	0	27	83	0	0	0	105	112	105
*** ATP6_MAFFTEI_TCSFMf_RYt_UB ***	46	36	70	70	70	33	36	0	27	83	33	36	0	27	83	31	16	0	30	81	31	14	0	30	81	33	36	0	27	83	68	45	80	33	36	0	27	83	33	36	0	27	83	0	0	0	105	112	105
*** # ATP6_MAFFTEI_TCSFMf_2AA_UB # ***	79	67	90	90	78	51	67	83	80	0	51	67	83	80	0	53	68	83	84	3	53	70	83	84	3	51	67	83	80	0	50	56	40	51	67	83	80	0	51	67	83	80	0	83	83	83	111	124	126
*** ATP6_MAFFTEI_TCSFMw_DEG_UB ***	46	36	70	70	70	33	36	0	27	83	33	36	0	27	83	31	16	0	30	81	31	14	0	30	81	33	36	0	27	83	68	45	80	33	36	0	27	83	33	36	0	27	83	0	0	0	105	112	105
*** ATP6_MAFFTEI_TCSFMw_DNA_UB ***	46	36	70	70	70	33	36	0	27	83	33	36	0	27	83	31	16	0	30	81	31	14	0	30	81	33	36	0	27	83	68	45	80	33	36	0	27	83	33	36	0	27	83	0	0	0	105	112	105
*** ATP6_MAFFTEI_TCSFMw_RYt_UB ***	46	36	70	70	70	33	36	0	27	83	33	36	0	27	83	31	16	0	30	81	31	14	0	30	81	33	36	0	27	83	68	45	80	33	36	0	27	83	33	36	0	27	83	0	0	0	105	112	105
ATP6_MAFFTEI_TCSOGf_DEG_UB	108	100	107	107	114	115	100	106	89	131	115	100	106	89	131	113	120	106	89	129	113	118	106	89	129	115	100	106	89	131	107	113	115	115	100	106	89	131	115	100	106	89	131	106	106	106	82	75	68
# ATP6_MAFFTEI_TCSOGf_DNA_UB #	124	130	111	111	115	121	130	119	122	134	121	130	119	122	134	120	129	119	121	134	120	128	119	121	134	121	130	119	122	134	125	116	131	121	130	119	122	134	121	130	119	122	134	119	119	119	60	61	83
# ATP6_MAFFTEI_TCSOGf_RYt_UB #	107	111	105	105	91	114	111	104	102	131	114	111	104	102	131	113	116	104	101	130	113	115	104	101	130	114	111	104	102	131	115	105	125	114	111	104	102	131	114	111	104	102	131	104	104	104	61	65	84
*** ATP6_MAFFTEI_TCSOGw_DEG_UB ***	49	55	57	57	68	64	55	50	44	82	64	55	50	44	82	62	58	50	41	80	62	56	50	41	80	64	55	50	44	82	54	74	65	64	55	50	44	82	64	55	50	44	82	50	50	50	106	116	116
ATP6_MAFFTEI_TCSOGw_DNA_UB	41	21	69	69	67	58	21	25	8	88	58	21	25	8	88	56	41	25	5	86	56	39	25	5	86	58	21	25	8	88	65	70	77	58	21	25	8	88	58	21	25	8	88	25	25	25	107	117	110
ATP6_MAFFTEI_TCSOGw_RYt_UB	41	21	69	69	67	58	21	25	8	88	58	21	25	8	88	56	41	25	5	86	56	39	25	5	86	58	21	25	8	88	65	70	77	58	21	25	8	88	58	21	25	8	88	25	25	25	107	117	110
*** # ATP6_MAFFTEI_TCSf_CDN_UB # ***	60	64	79	79	82	0	64	33	59	51	0	64	33	59	51	2	43	33	61	52	2	45	33	61	52	0	64	33	59	51	41	17	52	0	64	33	59	51	0	64	33	59	51	33	33	33	106	113	113
ATP6_MAFFTEI_TCSf_DEG_UB	79	38	87	87	87	54	38	74	47	33	54	38	74	47	33	56	59	74	51	36	56	61	74	51	36	54	38	74	47	33	70	64	61	54	38	74	47	33	54	38	74	47	33	74	74	74	125	132	131
*** ATP6_MAFFTEI_TCSf_DNA_UB ***	46	36	70	70	70	33	36	0	27	83	33	36	0	27	83	31	16	0	30	81	31	14	0	30	81	33	36	0	27	83	68	45	80	33	36	0	27	83	33	36	0	27	83	0	0	0	105	112	105
*** ATP6_MAFFTEI_TCSf_RYt_UB ***	46	36	70	70	70	33	36	0	27	83	33	36	0	27	83	31	16	0	30	81	31	14	0	30	81	33	36	0	27	83	68	45	80	33	36	0	27	83	33	36	0	27	83	0	0	0	105	112	105
*** ATP6_MAFFTEI_TCSf_2AA_UB ***	79	67	90	90	78	51	67	83	80	0	51	67	83	80	0	53	68	83	84	3	53	70	83	84	3	51	67	83	80	0	50	56	40	51	67	83	80	0	51	67	83	80	0	83	83	83	111	124	126
ATP6_MAFFTEI_TCSw_DEG_UB	67	65	71	71	88	13	65	30	56	54	13	65	30	56	54	11	44	30	58	51	11	42	30	58	51	13	65	30	56	54	49	16	61	13	65	30	56	54	13	65	30	56	54	30	30	30	108	116	116
*** ATP6_MAFFTEI_TCSw_DNA_UB ***	46	36	70	70	70	33	36	0	27	83	33	36	0	27	83	31	16	0	30	81	31	14	0	30	81	33	36	0	27	83	68	45	80	33	36	0	27	83	33	36	0	27	83	0	0	0	105	112	105
*** ATP6_MAFFTEI_TCSw_RYt_UB ***	46	36	70	70	70	33	36	0	27	83	33	36	0	27	83	31	16	0	30	81	31	14	0	30	81	33	36	0	27	83	68	45	80	33	36	0	27	83	33	36	0	27	83	0	0	0	105	112	105
ATP6_MAFFTEI_TRIMALA_CDN_UB	62	66	77	77	84	2	66	31	57	53	2	66	31	57	53	0	45	31	59	50	0	43	31	59	50	2	66	31	57	53	39	15	50	2	66	31	57	53	2	66	31	57	53	31	31	31	104	112	112
ATP6_MAFFTEI_TRIMALA_DEG_UB	81	40	85	85	89	56	40	72	45	35	56	40	72	45	35	54	61	72	49	34	54	59	72	49	34	56	40	72	45	35	68	62	59	56	40	72	45	35	56	40	72	45	35	72	72	72	123	131	130
*** ATP6_MAFFTEI_TRIMALA_DNA_UB ***	46	36	70	70	70	33	36	0	27	83	33	36	0	27	83	31	16	0	30	81	31	14	0	30	81	33	36	0	27	83	68	45	80	33	36	0	27	83	33	36	0	27	83	0	0	0	105	112	105
*** ATP6_MAFFTEI_TRIMALA_RYt_UB ***	46	36	70	70	70	33	36	0	27	83	33	36	0	27	83	31	16	0	30	81	31	14	0	30	81	33	36	0	27	83	68	45	80	33	36	0	27	83	33	36	0	27	83	0	0	0	105	112	105
ATP6_MAFFTEI_TRIMALA_2AA_UB	81	69	88	88	80	53	69	81	78	2	53	69	81	78	2	51	70	81	82	1	51	68	81	82	1	53	69	81	78	2	48	54	38	53	69	81	78	2	53	69	81	78	2	81	81	81	109	123	125
ATP6_MAFFTEI_TRIMALG_CDN_UB	62	66	77	77	84	2	66	31	57	53	2	66	31	57	53	0	45	31	59	50	0	43	31	59	50	2	66	31	57	53	39	15	50	2	66	31	57	53	2	66	31	57	53	31	31	31	104	112	112
ATP6_MAFFTEI_TRIMALG_DEG_UB	81	40	85	85	89	56	40	72	45	35	56	40	72	45	35	54	61	72	49	34	54	59	72	49	34	56	40	72	45	35	68	62	59	56	40	72	45	35	56	40	72	45	35	72	72	72	123	131	130
*** ATP6_MAFFTEI_TRIMALG_DNA_UB ***	46	36	70	70	70	33	36	0	27	83	33	36	0	27	83	31	16	0	30	81	31	14	0	30	81	33	36	0	27	83	68	45	80	33	36	0	27	83	33	36	0	27	83	0	0	0	105	112	105
*** ATP6_MAFFTEI_TRIMALG_RYt_UB ***	46	36	70	70	70	33	36	0	27	83	33	36	0	27	83	31	16	0	30	81	31	14	0	30	81	33	36	0	27	83	68	45	80	33	36	0	27	83	33	36	0	27	83	0	0	0	105	112	105
ATP6_MAFFTEI_TRIMALG_2AA_UB	81	69	88	88	80	53	69	81	78	2	53	69	81	78	2	51	70	81	82	1	51	68	81	82	1	53	69	81	78	2	48	54	38	53	69	81	78	2	53	69	81	78	2	81	81	81	109	123	125
*** # ATP6_MAFFTEI_TRIMALP_DEG_UB # ***	67	65	71	71	88	14	65	29	56	54	14	65	29	56	54	12	45	29	59	52	12	43	29	59	52	14	65	29	56	54	49	16	61	14	65	29	56	54	14	65	29	56	54	29	29	29	108	115	116
ATP6_MAFFTEI_TRIMALP_DNA_UB	67	65	71	71	88	13	65	30	56	54	13	65	30	56	54	11	44	30	58	51	11	42	30	58	51	13	65	30	56	54	49	16	61	13	65	30	56	54	13	65	30	56	54	30	30	30	108	116	116
ATP6_MAFFTEI_TRIMALP_RYt_UB	67	65	71	71	88	13	65	30	56	54	13	65	30	56	54	11	44	30	58	51	11	42	30	58	51	13	65	30	56	54	49	16	61	13	65	30	56	54	13	65	30	56	54	30	30	30	108	116	116
ATP6_MAFFTEI_TRIMALS_DEG_UB	45	17	74	74	63	62	17	30	5	84	62	17	30	5	84	61	37	30	2	83	61	36	30	2	83	62	17	30	5	84	70	75	82	62	17	30	5	84	62	17	30	5	84	30	30	30	110	118	111
ATP6_MAFFTEI_TRIMALS_DNA_UB	67	65	71	71	88	13	65	30	56	54	13	65	30	56	54	11	44	30	58	51	11	42	30	58	51	13	65	30	56	54	49	16	61	13	65	30	56	54	13	65	30	56	54	30	30	30	108	116	116
ATP6_MAFFTEI_TRIMALS_RYt_UB	67	65	71	71	88	13	65	30	56	54	13	65	30	56	54	11	44	30	58	51	11	42	30	58	51	13	65	30	56	54	49	16	61	13	65	30	56	54	13	65	30	56	54	30	30	30	108	116	116
*** # ATP6_MAFFTEI_TRIMAL_CDN_UB # ***	60	64	79	79	82	0	64	33	59	51	0	64	33	59	51	2	43	33	61	52	2	45	33	61	52	0	64	33	59	51	41	17	52	0	64	33	59	51	0	64	33	59	51	33	33	33	106	113	113
ATP6_MAFFTEI_TRIMAL_DEG_UB	79	38	87	87	87	54	38	74	47	33	54	38	74	47	33	56	59	74	51	36	56	61	74	51	36	54	38	74	47	33	70	64	61	54	38	74	47	33	54	38	74	47	33	74	74	74	125	132	131
*** ATP6_MAFFTEI_TRIMAL_DNA_UB ***	46	36	70	70	70	33	36	0	27	83	33	36	0	27	83	31	16	0	30	81	31	14	0	30	81	33	36	0	27	83	68	45	80	33	36	0	27	83	33	36	0	27	83	0	0	0	105	112	105
*** ATP6_MAFFTEI_TRIMAL_RYt_UB ***	46	36	70	70	70	33	36	0	27	83	33	36	0	27	83	31	16	0	30	81	31	14	0	30	81	33	36	0	27	83	68	45	80	33	36	0	27	83	33	36	0	27	83	0	0	0	105	112	105
*** ATP6_MAFFTEI_TRIMAL_2AA_UB ***	79	67	90	90	78	51	67	83	80	0	51	67	83	80	0	53	68	83	84	3	53	70	83	84	3	51	67	83	80	0	50	56	40	51	67	83	80	0	51	67	83	80	0	83	83	83	111	124	126
ATP6_MAFFTF2_GBLOCKSC_CDN_UB	66	62	81	81	80	6	62	35	53	49	6	62	35	53	49	4	41	35	55	46	4	39	35	55	46	6	62	35	53	49	43	19	54	6	62	35	53	49	6	62	35	53	49	35	35	35	106	114	112
ATP6_MAFFTF2_GBLOCKSC_DEG_UB	59	23	83	83	57	45	23	14	32	70	45	23	14	32	70	43	2	14	34	67	43	0	14	34	67	45	23	14	32	70	81	58	75	45	23	14	32	70	45	23	14	32	70	14	14	14	113	119	113
*** ATP6_MAFFTF2_GBLOCKSC_DNA_UB ***	46	36	70	70	70	33	36	0	27	83	33	36	0	27	83	31	16	0	30	81	31	14	0	30	81	33	36	0	27	83	68	45	80	33	36	0	27	83	33	36	0	27	83	0	0	0	105	112	105
*** ATP6_MAFFTF2_GBLOCKSC_RYt_UB ***	46	36	70	70	70	33	36	0	27	83	33	36	0	27	83	31	16	0	30	81	31	14	0	30	81	33	36	0	27	83	68	45	80	33	36	0	27	83	33	36	0	27	83	0	0	0	105	112	105
ATP6_MAFFTF2_GBLOCKSC_2AA_UB	81	70	88	88	80	52	70	81	79	3	52	70	81	79	3	50	69	81	81	0	50	67	81	81	0	52	70	81	79	3	49	55	39	52	70	81	79	3	52	70	81	79	3	81	81	81	109	123	124
ATP6_MAFFTF2_GBLOCKS_DEG_UB	55	3	85	85	54	66	3	37	12	70	66	3	37	12	70	68	23	37	15	72	68	25	37	15	72	66	3	37	12	70	83	82	77	66	3	37	12	70	66	3	37	12	70	37	37	37	117	125	118
*** ATP6_MAFFTF2_GBLOCKS_DNA_UB ***	46	36	70	70	70	33	36	0	27	83	33	36	0	27	83	31	16	0	30	81	31	14	0	30	81	33	36	0	27	83	68	45	80	33	36	0	27	83	33	36	0	27	83	0	0	0	105	112	105
*** ATP6_MAFFTF2_GBLOCKS_RYt_UB ***	46	36	70	70	70	33	36	0	27	83	33	36	0	27	83	31	16	0	30	81	31	14	0	30	81	33	36	0	27	83	68	45	80	33	36	0	27	83	33	36	0	27	83	0	0	0	105	112	105
*** ATP6_MAFFTF2_MAXALIGN_CDN_UB ***	60	64	79	79	82	0	64	33	59	51	0	64	33	59	51	2	43	33	61	52	2	45	33	61	52	0	64	33	59	51	41	17	52	0	64	33	59	51	0	64	33	59	51	33	33	33	106	113	113
*** # ATP6_MAFFTF2_MAXALIGN_DEG_UB # ***	57	0	85	85	56	64	0	36	13	67	64	0	36	13	67	66	21	36	17	70	66	23	36	17	70	64	0	36	13	67	82	79	76	64	0	36	13	67	64	0	36	13	67	36	36	36	115	124	118
*** # ATP6_MAFFTF2_MAXALIGN_DNA_UB # ***	46	36	70	70	70	33	36	0	27	83	33	36	0	27	83	31	16	0	30	81	31	14	0	30	81	33	36	0	27	83	68	45	80	33	36	0	27	83	33	36	0	27	83	0	0	0	105	112	105
*** ATP6_MAFFTF2_MAXALIGN_RYt_UB ***	46	36	70	70	70	33	36	0	27	83	33	36	0	27	83	31	16	0	30	81	31	14	0	30	81	33	36	0	27	83	68	45	80	33	36	0	27	83	33	36	0	27	83	0	0	0	105	112	105
*** ATP6_MAFFTF2_MAXALIGN_2AA_UB ***	79	67	90	90	78	51	67	83	80	0	51	67	83	80	0	53	68	83	84	3	53	70	83	84	3	51	67	83	80	0	50	56	40	51	67	83	80	0	51	67	83	80	0	83	83	83	111	124	126
ATP6_MAFFTF2_NOISY_DEG_UB	69	82	75	75	94	41	82	68	71	50	41	82	68	71	50	39	83	68	69	49	39	81	68	69	49	41	82	68	71	50	0	52	13	41	82	68	71	50	41	82	68	71	50	68	68	68	102	120	122
ATP6_MAFFTF2_NOISY_DNA_UB	70	79	86	86	91	17	79	45	70	56	17	79	45	70	56	15	60	45	74	55	15	58	45	74	55	17	79	45	70	56	52	0	63	17	79	45	70	56	17	79	45	70	56	45	45	45	102	114	108
ATP6_MAFFTF2_NOISY_RYt_UB	77	91	84	84	102	49	91	77	80	58	49	91	77	80	58	47	92	77	78	57	47	90	77	78	57	49	91	77	80	58	10	42	21	49	91	77	80	58	49	91	77	80	58	77	77	77	97	119	115
*** ATP6_MAFFTF2_PSARALIGN_CDN_UB ***	60	64	79	79	82	0	64	33	59	51	0	64	33	59	51	2	43	33	61	52	2	45	33	61	52	0	64	33	59	51	41	17	52	0	64	33	59	51	0	64	33	59	51	33	33	33	106	113	113
*** # ATP6_MAFFTF2_PSARALIGN_DEG_UB # ***	57	0	85	85	56	64	0	36	13	67	64	0	36	13	67	66	21	36	17	70	66	23	36	17	70	64	0	36	13	67	82	79	76	64	0	36	13	67	64	0	36	13	67	36	36	36	115	124	118
*** # ATP6_MAFFTF2_PSARALIGN_DNA_UB # ***	46	36	70	70	70	33	36	0	27	83	33	36	0	27	83	31	16	0	30	81	31	14	0	30	81	33	36	0	27	83	68	45	80	33	36	0	27	83	33	36	0	27	83	0	0	0	105	112	105
*** ATP6_MAFFTF2_PSARALIGN_RYt_UB ***	46	36	70	70	70	33	36	0	27	83	33	36	0	27	83	31	16	0	30	81	31	14	0	30	81	33	36	0	27	83	68	45	80	33	36	0	27	83	33	36	0	27	83	0	0	0	105	112	105
*** ATP6_MAFFTF2_PSARALIGN_2AA_UB ***	79	67	90	90	78	51	67	83	80	0	51	67	83	80	0	53	68	83	84	3	53	70	83	84	3	51	67	83	80	0	50	56	40	51	67	83	80	0	51	67	83	80	0	83	83	83	111	124	126
*** ATP6_MAFFTF2_TCSFMf_CDN_UB ***	60	64	79	79	82	0	64	33	59	51	0	64	33	59	51	2	43	33	61	52	2	45	33	61	52	0	64	33	59	51	41	17	52	0	64	33	59	51	0	64	33	59	51	33	33	33	106	113	113
*** # ATP6_MAFFTF2_TCSFMf_DEG_UB # ***	57	0	85	85	56	64	0	36	13	67	64	0	36	13	67	66	21	36	17	70	66	23	36	17	70	64	0	36	13	67	82	79	76	64	0	36	13	67	64	0	36	13	67	36	36	36	115	124	118
*** # ATP6_MAFFTF2_TCSFMf_DNA_UB # ***	46	36	70	70	70	33	36	0	27	83	33	36	0	27	83	31	16	0	30	81	31	14	0	30	81	33	36	0	27	83	68	45	80	33	36	0	27	83	33	36	0	27	83	0	0	0	105	112	105
*** ATP6_MAFFTF2_TCSFMf_RYt_UB ***	46	36	70	70	70	33	36	0	27	83	33	36	0	27	83	31	16	0	30	81	31	14	0	30	81	33	36	0	27	83	68	45	80	33	36	0	27	83	33	36	0	27	83	0	0	0	105	112	105
*** ATP6_MAFFTF2_TCSFMf_2AA_UB ***	79	67	90	90	78	51	67	83	80	0	51	67	83	80	0	53	68	83	84	3	53	70	83	84	3	51	67	83	80	0	50	56	40	51	67	83	80	0	51	67	83	80	0	83	83	83	111	124	126
*** ATP6_MAFFTF2_TCSFMw_DEG_UB ***	46	36	70	70	70	33	36	0	27	83	33	36	0	27	83	31	16	0	30	81	31	14	0	30	81	33	36	0	27	83	68	45	80	33	36	0	27	83	33	36	0	27	83	0	0	0	105	112	105
*** ATP6_MAFFTF2_TCSFMw_DNA_UB ***	46	36	70	70	70	33	36	0	27	83	33	36	0	27	83	31	16	0	30	81	31	14	0	30	81	33	36	0	27	83	68	45	80	33	36	0	27	83	33	36	0	27	83	0	0	0	105	112	105
*** ATP6_MAFFTF2_TCSFMw_RYt_UB ***	46	36	70	70	70	33	36	0	27	83	33	36	0	27	83	31	16	0	30	81	31	14	0	30	81	33	36	0	27	83	68	45	80	33	36	0	27	83	33	36	0	27	83	0	0	0	105	112	105
# ATP6_MAFFTF2_TCSOGf_DEG_UB #	122	109	125	125	100	116	109	106	109	123	116	109	106	109	123	115	109	106	110	123	115	109	106	110	123	116	109	106	109	123	121	111	125	116	109	106	109	123	116	109	106	109	123	106	106	106	67	69	89
# ATP6_MAFFTF2_TCSOGf_DNA_UB #	121	127	117	117	110	116	127	109	118	132	116	127	109	118	132	115	118	109	116	130	115	117	109	116	130	116	127	109	118	132	124	113	131	116	127	109	118	132	116	127	109	118	132	109	109	109	67	69	64
# ATP6_MAFFTF2_TCSOGf_RYt_UB #	121	111	111	111	97	106	111	104	107	116	106	111	104	107	116	104	114	104	111	116	104	113	104	111	116	106	111	104	107	116	115	100	116	106	111	104	107	116	106	111	104	107	116	104	104	104	55	74	91
*** ATP6_MAFFTF2_TCSOGw_DEG_UB ***	49	55	57	57	68	64	55	50	44	82	64	55	50	44	82	62	58	50	41	80	62	56	50	41	80	64	55	50	44	82	54	74	65	64	55	50	44	82	64	55	50	44	82	50	50	50	106	116	116
*** # ATP6_MAFFTF2_TCSOGw_DNA_UB # ***	41	21	69	69	67	58	21	25	8	88	58	21	25	8	88	56	41	25	5	86	56	39	25	5	86	58	21	25	8	88	65	70	77	58	21	25	8	88	58	21	25	8	88	25	25	25	107	117	110
*** ATP6_MAFFTF2_TCSOGw_RYt_UB ***	41	21	69	69	67	58	21	25	8	88	58	21	25	8	88	56	41	25	5	86	56	39	25	5	86	58	21	25	8	88	65	70	77	58	21	25	8	88	58	21	25	8	88	25	25	25	107	117	110
*** ATP6_MAFFTF2_TCSf_CDN_UB ***	60	64	79	79	82	0	64	33	59	51	0	64	33	59	51	2	43	33	61	52	2	45	33	61	52	0	64	33	59	51	41	17	52	0	64	33	59	51	0	64	33	59	51	33	33	33	106	113	113
*** # ATP6_MAFFTF2_TCSf_DEG_UB # ***	57	0	85	85	56	64	0	36	13	67	64	0	36	13	67	66	21	36	17	70	66	23	36	17	70	64	0	36	13	67	82	79	76	64	0	36	13	67	64	0	36	13	67	36	36	36	115	124	118
*** # ATP6_MAFFTF2_TCSf_DNA_UB # ***	46	36	70	70	70	33	36	0	27	83	33	36	0	27	83	31	16	0	30	81	31	14	0	30	81	33	36	0	27	83	68	45	80	33	36	0	27	83	33	36	0	27	83	0	0	0	105	112	105
*** ATP6_MAFFTF2_TCSf_RYt_UB ***	46	36	70	70	70	33	36	0	27	83	33	36	0	27	83	31	16	0	30	81	31	14	0	30	81	33	36	0	27	83	68	45	80	33	36	0	27	83	33	36	0	27	83	0	0	0	105	112	105
*** ATP6_MAFFTF2_TCSf_2AA_UB ***	79	67	90	90	78	51	67	83	80	0	51	67	83	80	0	53	68	83	84	3	53	70	83	84	3	51	67	83	80	0	50	56	40	51	67	83	80	0	51	67	83	80	0	83	83	83	111	124	126
ATP6_MAFFTF2_TCSw_DEG_UB	67	65	71	71	88	13	65	30	56	54	13	65	30	56	54	11	44	30	58	51	11	42	30	58	51	13	65	30	56	54	49	16	61	13	65	30	56	54	13	65	30	56	54	30	30	30	108	116	116
*** ATP6_MAFFTF2_TCSw_DNA_UB ***	46	36	70	70	70	33	36	0	27	83	33	36	0	27	83	31	16	0	30	81	31	14	0	30	81	33	36	0	27	83	68	45	80	33	36	0	27	83	33	36	0	27	83	0	0	0	105	112	105
*** ATP6_MAFFTF2_TCSw_RYt_UB ***	46	36	70	70	70	33	36	0	27	83	33	36	0	27	83	31	16	0	30	81	31	14	0	30	81	33	36	0	27	83	68	45	80	33	36	0	27	83	33	36	0	27	83	0	0	0	105	112	105
ATP6_MAFFTF2_TRIMALA_CDN_UB	62	66	77	77	84	2	66	31	57	53	2	66	31	57	53	0	45	31	59	50	0	43	31	59	50	2	66	31	57	53	39	15	50	2	66	31	57	53	2	66	31	57	53	31	31	31	104	112	112
ATP6_MAFFTF2_TRIMALA_DEG_UB	81	40	85	85	89	56	40	72	45	35	56	40	72	45	35	54	61	72	49	34	54	59	72	49	34	56	40	72	45	35	68	62	59	56	40	72	45	35	56	40	72	45	35	72	72	72	123	131	130
*** ATP6_MAFFTF2_TRIMALA_DNA_UB ***	46	36	70	70	70	33	36	0	27	83	33	36	0	27	83	31	16	0	30	81	31	14	0	30	81	33	36	0	27	83	68	45	80	33	36	0	27	83	33	36	0	27	83	0	0	0	105	112	105
*** ATP6_MAFFTF2_TRIMALA_RYt_UB ***	46	36	70	70	70	33	36	0	27	83	33	36	0	27	83	31	16	0	30	81	31	14	0	30	81	33	36	0	27	83	68	45	80	33	36	0	27	83	33	36	0	27	83	0	0	0	105	112	105
ATP6_MAFFTF2_TRIMALA_2AA_UB	81	70	88	88	80	52	70	81	79	3	52	70	81	79	3	50	69	81	81	0	50	67	81	81	0	52	70	81	79	3	49	55	39	52	70	81	79	3	52	70	81	79	3	81	81	81	109	123	124
ATP6_MAFFTF2_TRIMALG_CDN_UB	62	66	77	77	84	2	66	31	57	53	2	66	31	57	53	0	45	31	59	50	0	43	31	59	50	2	66	31	57	53	39	15	50	2	66	31	57	53	2	66	31	57	53	31	31	31	104	112	112
ATP6_MAFFTF2_TRIMALG_DEG_UB	81	40	85	85	89	56	40	72	45	35	56	40	72	45	35	54	61	72	49	34	54	59	72	49	34	56	40	72	45	35	68	62	59	56	40	72	45	35	56	40	72	45	35	72	72	72	123	131	130
*** ATP6_MAFFTF2_TRIMALG_DNA_UB ***	46	36	70	70	70	33	36	0	27	83	33	36	0	27	83	31	16	0	30	81	31	14	0	30	81	33	36	0	27	83	68	45	80	33	36	0	27	83	33	36	0	27	83	0	0	0	105	112	105
*** ATP6_MAFFTF2_TRIMALG_RYt_UB ***	46	36	70	70	70	33	36	0	27	83	33	36	0	27	83	31	16	0	30	81	31	14	0	30	81	33	36	0	27	83	68	45	80	33	36	0	27	83	33	36	0	27	83	0	0	0	105	112	105
ATP6_MAFFTF2_TRIMALG_2AA_UB	81	72	89	89	80	54	72	83	77	5	54	72	83	77	5	52	71	83	79	2	52	69	83	79	2	54	72	83	77	5	49	57	39	54	72	83	77	5	54	72	83	77	5	83	83	83	111	124	124
*** ATP6_MAFFTF2_TRIMALP_DEG_UB ***	67	65	71	71	88	14	65	29	56	54	14	65	29	56	54	12	45	29	59	52	12	43	29	59	52	14	65	29	56	54	49	16	61	14	65	29	56	54	14	65	29	56	54	29	29	29	108	115	116
*** # ATP6_MAFFTF2_TRIMALP_DNA_UB # ***	67	65	71	71	88	13	65	30	56	54	13	65	30	56	54	11	44	30	58	51	11	42	30	58	51	13	65	30	56	54	49	16	61	13	65	30	56	54	13	65	30	56	54	30	30	30	108	116	116
*** ATP6_MAFFTF2_TRIMALP_RYt_UB ***	67	65	71	71	88	13	65	30	56	54	13	65	30	56	54	11	44	30	58	51	11	42	30	58	51	13	65	30	56	54	49	16	61	13	65	30	56	54	13	65	30	56	54	30	30	30	108	116	116
ATP6_MAFFTF2_TRIMALS_DEG_UB	45	17	74	74	63	62	17	30	5	84	62	17	30	5	84	61	37	30	2	83	61	36	30	2	83	62	17	30	5	84	70	75	82	62	17	30	5	84	62	17	30	5	84	30	30	30	110	118	111
*** ATP6_MAFFTF2_TRIMALS_DNA_UB ***	67	65	71	71	88	13	65	30	56	54	13	65	30	56	54	11	44	30	58	51	11	42	30	58	51	13	65	30	56	54	49	16	61	13	65	30	56	54	13	65	30	56	54	30	30	30	108	116	116
*** ATP6_MAFFTF2_TRIMALS_RYt_UB ***	67	65	71	71	88	13	65	30	56	54	13	65	30	56	54	11	44	30	58	51	11	42	30	58	51	13	65	30	56	54	49	16	61	13	65	30	56	54	13	65	30	56	54	30	30	30	108	116	116
*** ATP6_MAFFTF2_TRIMAL_CDN_UB ***	60	64	79	79	82	0	64	33	59	51	0	64	33	59	51	2	43	33	61	52	2	45	33	61	52	0	64	33	59	51	41	17	52	0	64	33	59	51	0	64	33	59	51	33	33	33	106	113	113
*** # ATP6_MAFFTF2_TRIMAL_DEG_UB # ***	57	0	85	85	56	64	0	36	13	67	64	0	36	13	67	66	21	36	17	70	66	23	36	17	70	64	0	36	13	67	82	79	76	64	0	36	13	67	64	0	36	13	67	36	36	36	115	124	118
*** # ATP6_MAFFTF2_TRIMAL_DNA_UB # ***	46	36	70	70	70	33	36	0	27	83	33	36	0	27	83	31	16	0	30	81	31	14	0	30	81	33	36	0	27	83	68	45	80	33	36	0	27	83	33	36	0	27	83	0	0	0	105	112	105
*** ATP6_MAFFTF2_TRIMAL_RYt_UB ***	46	36	70	70	70	33	36	0	27	83	33	36	0	27	83	31	16	0	30	81	31	14	0	30	81	33	36	0	27	83	68	45	80	33	36	0	27	83	33	36	0	27	83	0	0	0	105	112	105
*** ATP6_MAFFTF2_TRIMAL_2AA_UB ***	79	67	90	90	78	51	67	83	80	0	51	67	83	80	0	53	68	83	84	3	53	70	83	84	3	51	67	83	80	0	50	56	40	51	67	83	80	0	51	67	83	80	0	83	83	83	111	124	126
ATP6_MUSCLE_GBLOCKSC_CDN_UB	62	66	77	77	84	2	66	31	57	53	2	66	31	57	53	0	45	31	59	50	0	43	31	59	50	2	66	31	57	53	39	15	50	2	66	31	57	53	2	66	31	57	53	31	31	31	104	112	112
ATP6_MUSCLE_GBLOCKSC_DEG_UB	59	23	83	83	57	45	23	14	32	70	45	23	14	32	70	43	2	14	34	67	43	0	14	34	67	45	23	14	32	70	81	58	75	45	23	14	32	70	45	23	14	32	70	14	14	14	113	119	113
*** ATP6_MUSCLE_GBLOCKSC_DNA_UB ***	46	36	70	70	70	33	36	0	27	83	33	36	0	27	83	31	16	0	30	81	31	14	0	30	81	33	36	0	27	83	68	45	80	33	36	0	27	83	33	36	0	27	83	0	0	0	105	112	105
ATP6_MUSCLE_GBLOCKSC_RYt_UB	48	14	74	74	65	58	14	27	1	81	58	14	27	1	81	56	33	27	3	78	56	31	27	3	78	58	14	27	1	81	72	71	84	58	14	27	1	81	58	14	27	1	81	27	27	27	109	121	109
ATP6_MUSCLE_GBLOCKSC_2AA_UB	81	70	88	88	80	52	70	81	79	3	52	70	81	79	3	50	69	81	81	0	50	67	81	81	0	52	70	81	79	3	49	55	39	52	70	81	79	3	52	70	81	79	3	81	81	81	109	123	124
ATP6_MUSCLE_GBLOCKS_CDN_UB	62	66	77	77	84	2	66	31	57	53	2	66	31	57	53	0	45	31	59	50	0	43	31	59	50	2	66	31	57	53	39	15	50	2	66	31	57	53	2	66	31	57	53	31	31	31	104	112	112
ATP6_MUSCLE_GBLOCKS_DEG_UB	59	23	83	83	57	45	23	14	32	70	45	23	14	32	70	43	2	14	34	67	43	0	14	34	67	45	23	14	32	70	81	58	75	45	23	14	32	70	45	23	14	32	70	14	14	14	113	119	113
*** ATP6_MUSCLE_GBLOCKS_DNA_UB ***	46	36	70	70	70	33	36	0	27	83	33	36	0	27	83	31	16	0	30	81	31	14	0	30	81	33	36	0	27	83	68	45	80	33	36	0	27	83	33	36	0	27	83	0	0	0	105	112	105
ATP6_MUSCLE_GBLOCKS_RYt_UB	48	14	74	74	65	58	14	27	1	81	58	14	27	1	81	56	33	27	3	78	56	31	27	3	78	58	14	27	1	81	72	71	84	58	14	27	1	81	58	14	27	1	81	27	27	27	109	121	109
ATP6_MUSCLE_GBLOCKS_2AA_UB	81	70	88	88	80	52	70	81	79	3	52	70	81	79	3	50	69	81	81	0	50	67	81	81	0	52	70	81	79	3	49	55	39	52	70	81	79	3	52	70	81	79	3	81	81	81	109	123	124
*** ATP6_MUSCLE_MAXALIGN_CDN_UB ***	60	64	79	79	82	0	64	33	59	51	0	64	33	59	51	2	43	33	61	52	2	45	33	61	52	0	64	33	59	51	41	17	52	0	64	33	59	51	0	64	33	59	51	33	33	33	106	113	113
*** ATP6_MUSCLE_MAXALIGN_DEG_UB ***	57	0	85	85	56	64	0	36	13	67	64	0	36	13	67	66	21	36	17	70	66	23	36	17	70	64	0	36	13	67	82	79	76	64	0	36	13	67	64	0	36	13	67	36	36	36	115	124	118
*** ATP6_MUSCLE_MAXALIGN_DNA_UB ***	46	36	70	70	70	33	36	0	27	83	33	36	0	27	83	31	16	0	30	81	31	14	0	30	81	33	36	0	27	83	68	45	80	33	36	0	27	83	33	36	0	27	83	0	0	0	105	112	105
*** ATP6_MUSCLE_MAXALIGN_RYt_UB ***	48	13	74	74	65	59	13	27	0	80	59	13	27	0	80	57	34	27	4	79	57	32	27	4	79	59	13	27	0	80	71	70	83	59	13	27	0	80	59	13	27	0	80	27	27	27	109	121	109
*** ATP6_MUSCLE_MAXALIGN_2AA_UB ***	79	67	90	90	78	51	67	83	80	0	51	67	83	80	0	53	68	83	84	3	53	70	83	84	3	51	67	83	80	0	50	56	40	51	67	83	80	0	51	67	83	80	0	83	83	83	111	124	126
ATP6_MUSCLE_NOISY_DEG_UB	78	92	84	84	103	49	92	77	81	60	49	92	77	81	60	47	91	77	77	57	47	89	77	77	57	49	92	77	81	60	10	44	23	49	92	77	81	60	49	92	77	81	60	77	77	77	98	120	115
*** ATP6_MUSCLE_NOISY_DNA_UB ***	70	80	86	86	91	16	80	45	71	57	16	80	45	71	57	14	59	45	73	54	14	57	45	73	54	16	80	45	71	57	53	1	64	16	80	45	71	57	16	80	45	71	57	45	45	45	102	114	108
*** ATP6_MUSCLE_NOISY_RYt_UB ***	70	80	86	86	91	16	80	45	71	57	16	80	45	71	57	14	59	45	73	54	14	57	45	73	54	16	80	45	71	57	53	1	64	16	80	45	71	57	16	80	45	71	57	45	45	45	102	114	108
*** ATP6_MUSCLE_PSARALIGN_CDN_UB ***	60	64	79	79	82	0	64	33	59	51	0	64	33	59	51	2	43	33	61	52	2	45	33	61	52	0	64	33	59	51	41	17	52	0	64	33	59	51	0	64	33	59	51	33	33	33	106	113	113
*** ATP6_MUSCLE_PSARALIGN_DEG_UB ***	57	0	85	85	56	64	0	36	13	67	64	0	36	13	67	66	21	36	17	70	66	23	36	17	70	64	0	36	13	67	82	79	76	64	0	36	13	67	64	0	36	13	67	36	36	36	115	124	118
*** ATP6_MUSCLE_PSARALIGN_DNA_UB ***	46	36	70	70	70	33	36	0	27	83	33	36	0	27	83	31	16	0	30	81	31	14	0	30	81	33	36	0	27	83	68	45	80	33	36	0	27	83	33	36	0	27	83	0	0	0	105	112	105
*** ATP6_MUSCLE_PSARALIGN_RYt_UB ***	48	13	74	74	65	59	13	27	0	80	59	13	27	0	80	57	34	27	4	79	57	32	27	4	79	59	13	27	0	80	71	70	83	59	13	27	0	80	59	13	27	0	80	27	27	27	109	121	109
*** ATP6_MUSCLE_PSARALIGN_2AA_UB ***	79	67	90	90	78	51	67	83	80	0	51	67	83	80	0	53	68	83	84	3	53	70	83	84	3	51	67	83	80	0	50	56	40	51	67	83	80	0	51	67	83	80	0	83	83	83	111	124	126
*** ATP6_MUSCLE_TCSFMf_CDN_UB ***	60	64	79	79	82	0	64	33	59	51	0	64	33	59	51	2	43	33	61	52	2	45	33	61	52	0	64	33	59	51	41	17	52	0	64	33	59	51	0	64	33	59	51	33	33	33	106	113	113
*** ATP6_MUSCLE_TCSFMf_DEG_UB ***	57	0	85	85	56	64	0	36	13	67	64	0	36	13	67	66	21	36	17	70	66	23	36	17	70	64	0	36	13	67	82	79	76	64	0	36	13	67	64	0	36	13	67	36	36	36	115	124	118
*** ATP6_MUSCLE_TCSFMf_DNA_UB ***	46	36	70	70	70	33	36	0	27	83	33	36	0	27	83	31	16	0	30	81	31	14	0	30	81	33	36	0	27	83	68	45	80	33	36	0	27	83	33	36	0	27	83	0	0	0	105	112	105
*** ATP6_MUSCLE_TCSFMf_RYt_UB ***	48	13	74	74	65	59	13	27	0	80	59	13	27	0	80	57	34	27	4	79	57	32	27	4	79	59	13	27	0	80	71	70	83	59	13	27	0	80	59	13	27	0	80	27	27	27	109	121	109
*** ATP6_MUSCLE_TCSFMf_2AA_UB ***	79	67	90	90	78	51	67	83	80	0	51	67	83	80	0	53	68	83	84	3	53	70	83	84	3	51	67	83	80	0	50	56	40	51	67	83	80	0	51	67	83	80	0	83	83	83	111	124	126
*** ATP6_MUSCLE_TCSFMw_DEG_UB ***	46	36	70	70	70	33	36	0	27	83	33	36	0	27	83	31	16	0	30	81	31	14	0	30	81	33	36	0	27	83	68	45	80	33	36	0	27	83	33	36	0	27	83	0	0	0	105	112	105
*** ATP6_MUSCLE_TCSFMw_DNA_UB ***	46	36	70	70	70	33	36	0	27	83	33	36	0	27	83	31	16	0	30	81	31	14	0	30	81	33	36	0	27	83	68	45	80	33	36	0	27	83	33	36	0	27	83	0	0	0	105	112	105
*** ATP6_MUSCLE_TCSFMw_RYt_UB ***	46	36	70	70	70	33	36	0	27	83	33	36	0	27	83	31	16	0	30	81	31	14	0	30	81	33	36	0	27	83	68	45	80	33	36	0	27	83	33	36	0	27	83	0	0	0	105	112	105
# ATP6_MUSCLE_TCSOGf_DEG_UB #	116	113	121	121	98	114	113	105	106	125	114	113	105	106	125	112	110	105	105	122	112	108	105	105	122	114	113	105	106	125	120	113	121	114	113	105	106	125	114	113	105	106	125	105	105	105	58	89	80
ATP6_MUSCLE_TCSOGf_DNA_UB	116	111	114	114	101	119	111	110	111	126	119	111	110	111	126	118	114	110	112	126	118	114	110	112	126	119	111	110	111	126	123	110	121	119	111	110	111	126	119	111	110	111	126	110	110	110	75	69	83
ATP6_MUSCLE_TCSOGf_RYt_UB	118	113	114	114	100	105	113	103	108	117	105	113	103	108	117	103	113	103	109	116	103	111	103	109	116	105	113	103	108	117	114	98	115	105	113	103	108	117	105	113	103	108	117	103	103	103	56	83	80
*** ATP6_MUSCLE_TCSOGw_DEG_UB ***	49	55	57	57	68	64	55	50	44	82	64	55	50	44	82	62	58	50	41	80	62	56	50	41	80	64	55	50	44	82	54	74	65	64	55	50	44	82	64	55	50	44	82	50	50	50	106	116	116
*** ATP6_MUSCLE_TCSOGw_DNA_UB ***	41	21	69	69	67	58	21	25	8	88	58	21	25	8	88	56	41	25	5	86	56	39	25	5	86	58	21	25	8	88	65	70	77	58	21	25	8	88	58	21	25	8	88	25	25	25	107	117	110
*** ATP6_MUSCLE_TCSOGw_RYt_UB ***	52	38	64	64	60	61	38	31	25	78	61	38	31	25	78	59	39	31	22	76	59	37	31	22	76	61	38	31	25	78	71	71	83	61	38	31	25	78	61	38	31	25	78	31	31	31	102	110	109
*** ATP6_MUSCLE_TCSf_CDN_UB ***	60	64	79	79	82	0	64	33	59	51	0	64	33	59	51	2	43	33	61	52	2	45	33	61	52	0	64	33	59	51	41	17	52	0	64	33	59	51	0	64	33	59	51	33	33	33	106	113	113
*** ATP6_MUSCLE_TCSf_DEG_UB ***	57	0	85	85	56	64	0	36	13	67	64	0	36	13	67	66	21	36	17	70	66	23	36	17	70	64	0	36	13	67	82	79	76	64	0	36	13	67	64	0	36	13	67	36	36	36	115	124	118
*** ATP6_MUSCLE_TCSf_DNA_UB ***	46	36	70	70	70	33	36	0	27	83	33	36	0	27	83	31	16	0	30	81	31	14	0	30	81	33	36	0	27	83	68	45	80	33	36	0	27	83	33	36	0	27	83	0	0	0	105	112	105
*** ATP6_MUSCLE_TCSf_RYt_UB ***	48	13	74	74	65	59	13	27	0	80	59	13	27	0	80	57	34	27	4	79	57	32	27	4	79	59	13	27	0	80	71	70	83	59	13	27	0	80	59	13	27	0	80	27	27	27	109	121	109
*** ATP6_MUSCLE_TCSf_2AA_UB ***	79	67	90	90	78	51	67	83	80	0	51	67	83	80	0	53	68	83	84	3	53	70	83	84	3	51	67	83	80	0	50	56	40	51	67	83	80	0	51	67	83	80	0	83	83	83	111	124	126
*** ATP6_MUSCLE_TCSw_DEG_UB ***	46	36	70	70	70	33	36	0	27	83	33	36	0	27	83	31	16	0	30	81	31	14	0	30	81	33	36	0	27	83	68	45	80	33	36	0	27	83	33	36	0	27	83	0	0	0	105	112	105
*** # ATP6_MUSCLE_TCSw_DNA_UB # ***	46	36	70	70	70	33	36	0	27	83	33	36	0	27	83	31	16	0	30	81	31	14	0	30	81	33	36	0	27	83	68	45	80	33	36	0	27	83	33	36	0	27	83	0	0	0	105	112	105
*** # ATP6_MUSCLE_TCSw_RYt_UB # ***	46	36	70	70	70	33	36	0	27	83	33	36	0	27	83	31	16	0	30	81	31	14	0	30	81	33	36	0	27	83	68	45	80	33	36	0	27	83	33	36	0	27	83	0	0	0	105	112	105
ATP6_MUSCLE_TRIMALA_CDN_UB	62	66	77	77	84	2	66	31	57	53	2	66	31	57	53	0	45	31	59	50	0	43	31	59	50	2	66	31	57	53	39	15	50	2	66	31	57	53	2	66	31	57	53	31	31	31	104	112	112
ATP6_MUSCLE_TRIMALA_DEG_UB	59	2	83	83	58	66	2	34	11	69	66	2	34	11	69	64	23	34	15	68	64	21	34	15	68	66	2	34	11	69	80	77	74	66	2	34	11	69	66	2	34	11	69	34	34	34	113	123	117
*** ATP6_MUSCLE_TRIMALA_DNA_UB ***	46	36	70	70	70	33	36	0	27	83	33	36	0	27	83	31	16	0	30	81	31	14	0	30	81	33	36	0	27	83	68	45	80	33	36	0	27	83	33	36	0	27	83	0	0	0	105	112	105
ATP6_MUSCLE_TRIMALA_RYt_UB	48	14	74	74	65	58	14	27	1	81	58	14	27	1	81	56	33	27	3	78	56	31	27	3	78	58	14	27	1	81	72	71	84	58	14	27	1	81	58	14	27	1	81	27	27	27	109	121	109
ATP6_MUSCLE_TRIMALA_2AA_UB	81	70	88	88	80	52	70	81	79	3	52	70	81	79	3	50	69	81	81	0	50	67	81	81	0	52	70	81	79	3	49	55	39	52	70	81	79	3	52	70	81	79	3	81	81	81	109	123	124
ATP6_MUSCLE_TRIMALG_CDN_UB	62	66	77	77	84	2	66	31	57	53	2	66	31	57	53	0	45	31	59	50	0	43	31	59	50	2	66	31	57	53	39	15	50	2	66	31	57	53	2	66	31	57	53	31	31	31	104	112	112
ATP6_MUSCLE_TRIMALG_DEG_UB	59	2	83	83	58	66	2	34	11	69	66	2	34	11	69	64	23	34	15	68	64	21	34	15	68	66	2	34	11	69	80	77	74	66	2	34	11	69	66	2	34	11	69	34	34	34	113	123	117
*** ATP6_MUSCLE_TRIMALG_DNA_UB ***	46	36	70	70	70	33	36	0	27	83	33	36	0	27	83	31	16	0	30	81	31	14	0	30	81	33	36	0	27	83	68	45	80	33	36	0	27	83	33	36	0	27	83	0	0	0	105	112	105
ATP6_MUSCLE_TRIMALG_RYt_UB	48	14	74	74	65	58	14	27	1	81	58	14	27	1	81	56	33	27	3	78	56	31	27	3	78	58	14	27	1	81	72	71	84	58	14	27	1	81	58	14	27	1	81	27	27	27	109	121	109
ATP6_MUSCLE_TRIMALG_2AA_UB	81	70	88	88	80	52	70	81	79	3	52	70	81	79	3	50	69	81	81	0	50	67	81	81	0	52	70	81	79	3	49	55	39	52	70	81	79	3	52	70	81	79	3	81	81	81	109	123	124
ATP6_MUSCLE_TRIMALP_DEG_UB	71	61	75	75	84	18	61	33	52	50	18	61	33	52	50	16	41	33	55	48	16	39	33	55	48	18	61	33	52	50	53	20	65	18	61	33	52	50	18	61	33	52	50	33	33	33	110	117	116
*** ATP6_MUSCLE_TRIMALP_DNA_UB ***	67	65	71	71	88	13	65	30	56	54	13	65	30	56	54	11	44	30	58	51	11	42	30	58	51	13	65	30	56	54	49	16	61	13	65	30	56	54	13	65	30	56	54	30	30	30	108	116	116
ATP6_MUSCLE_TRIMALP_RYt_UB	72	56	75	75	86	13	56	28	47	55	13	56	28	47	55	11	36	28	50	53	11	34	28	50	53	13	56	28	47	55	48	25	60	13	56	28	47	55	13	56	28	47	55	28	28	28	108	115	114
ATP6_MUSCLE_TRIMALS_DEG_UB	45	17	74	74	63	62	17	30	5	84	62	17	30	5	84	61	37	30	2	83	61	36	30	2	83	62	17	30	5	84	70	75	82	62	17	30	5	84	62	17	30	5	84	30	30	30	110	118	111
*** ATP6_MUSCLE_TRIMALS_DNA_UB ***	67	65	71	71	88	13	65	30	56	54	13	65	30	56	54	11	44	30	58	51	11	42	30	58	51	13	65	30	56	54	49	16	61	13	65	30	56	54	13	65	30	56	54	30	30	30	108	116	116
*** ATP6_MUSCLE_TRIMALS_RYt_UB ***	67	65	71	71	88	13	65	30	56	54	13	65	30	56	54	11	44	30	58	51	11	42	30	58	51	13	65	30	56	54	49	16	61	13	65	30	56	54	13	65	30	56	54	30	30	30	108	116	116
*** ATP6_MUSCLE_TRIMAL_CDN_UB ***	60	64	79	79	82	0	64	33	59	51	0	64	33	59	51	2	43	33	61	52	2	45	33	61	52	0	64	33	59	51	41	17	52	0	64	33	59	51	0	64	33	59	51	33	33	33	106	113	113
*** ATP6_MUSCLE_TRIMAL_DEG_UB ***	57	0	85	85	56	64	0	36	13	67	64	0	36	13	67	66	21	36	17	70	66	23	36	17	70	64	0	36	13	67	82	79	76	64	0	36	13	67	64	0	36	13	67	36	36	36	115	124	118
*** ATP6_MUSCLE_TRIMAL_DNA_UB ***	46	36	70	70	70	33	36	0	27	83	33	36	0	27	83	31	16	0	30	81	31	14	0	30	81	33	36	0	27	83	68	45	80	33	36	0	27	83	33	36	0	27	83	0	0	0	105	112	105
*** ATP6_MUSCLE_TRIMAL_RYt_UB ***	48	13	74	74	65	59	13	27	0	80	59	13	27	0	80	57	34	27	4	79	57	32	27	4	79	59	13	27	0	80	71	70	83	59	13	27	0	80	59	13	27	0	80	27	27	27	109	121	109
*** ATP6_MUSCLE_TRIMAL_2AA_UB ***	79	67	90	90	78	51	67	83	80	0	51	67	83	80	0	53	68	83	84	3	53	70	83	84	3	51	67	83	80	0	50	56	40	51	67	83	80	0	51	67	83	80	0	83	83	83	111	124	126
*** ATP6_OPAL_GBLOCKSC_CDN_UB ***	60	64	79	79	82	0	64	33	59	51	0	64	33	59	51	2	43	33	61	52	2	45	33	61	52	0	64	33	59	51	41	17	52	0	64	33	59	51	0	64	33	59	51	33	33	33	106	113	113
ATP6_OPAL_GBLOCKSC_DEG_UB	79	38	87	87	87	54	38	74	47	33	54	38	74	47	33	56	59	74	51	36	56	61	74	51	36	54	38	74	47	33	70	64	61	54	38	74	47	33	54	38	74	47	33	74	74	74	125	132	131
*** ATP6_OPAL_GBLOCKSC_DNA_UB ***	46	36	70	70	70	33	36	0	27	83	33	36	0	27	83	31	16	0	30	81	31	14	0	30	81	33	36	0	27	83	68	45	80	33	36	0	27	83	33	36	0	27	83	0	0	0	105	112	105
*** ATP6_OPAL_GBLOCKSC_RYt_UB ***	48	13	74	74	65	59	13	27	0	80	59	13	27	0	80	57	34	27	4	79	57	32	27	4	79	59	13	27	0	80	71	70	83	59	13	27	0	80	59	13	27	0	80	27	27	27	109	121	109
*** ATP6_OPAL_GBLOCKSC_2AA_UB ***	79	67	90	90	78	51	67	83	80	0	51	67	83	80	0	53	68	83	84	3	53	70	83	84	3	51	67	83	80	0	50	56	40	51	67	83	80	0	51	67	83	80	0	83	83	83	111	124	126
ATP6_OPAL_GBLOCKS_DEG_UB	79	71	88	88	77	54	71	85	84	4	54	71	85	84	4	56	71	85	84	6	56	73	85	84	6	54	71	85	84	4	51	60	41	54	71	85	84	4	54	71	85	84	4	85	85	85	112	122	127
*** ATP6_OPAL_GBLOCKS_DNA_UB ***	46	36	70	70	70	33	36	0	27	83	33	36	0	27	83	31	16	0	30	81	31	14	0	30	81	33	36	0	27	83	68	45	80	33	36	0	27	83	33	36	0	27	83	0	0	0	105	112	105
ATP6_OPAL_GBLOCKS_RYt_UB	72	51	74	74	97	46	51	63	42	46	46	51	63	42	46	44	69	63	41	43	44	67	63	41	43	46	51	63	42	46	60	54	69	46	51	63	42	46	46	51	63	42	46	63	63	63	116	125	124
*** ATP6_OPAL_MAXALIGN_CDN_UB ***	60	64	79	79	82	0	64	33	59	51	0	64	33	59	51	2	43	33	61	52	2	45	33	61	52	0	64	33	59	51	41	17	52	0	64	33	59	51	0	64	33	59	51	33	33	33	106	113	113
*** ATP6_OPAL_MAXALIGN_DEG_UB ***	57	0	85	85	56	64	0	36	13	67	64	0	36	13	67	66	21	36	17	70	66	23	36	17	70	64	0	36	13	67	82	79	76	64	0	36	13	67	64	0	36	13	67	36	36	36	115	124	118
*** ATP6_OPAL_MAXALIGN_DNA_UB ***	46	36	70	70	70	33	36	0	27	83	33	36	0	27	83	31	16	0	30	81	31	14	0	30	81	33	36	0	27	83	68	45	80	33	36	0	27	83	33	36	0	27	83	0	0	0	105	112	105
*** ATP6_OPAL_MAXALIGN_RYt_UB ***	48	13	74	74	65	59	13	27	0	80	59	13	27	0	80	57	34	27	4	79	57	32	27	4	79	59	13	27	0	80	71	70	83	59	13	27	0	80	59	13	27	0	80	27	27	27	109	121	109
*** ATP6_OPAL_MAXALIGN_2AA_UB ***	79	67	90	90	78	51	67	83	80	0	51	67	83	80	0	53	68	83	84	3	53	70	83	84	3	51	67	83	80	0	50	56	40	51	67	83	80	0	51	67	83	80	0	83	83	83	111	124	126
ATP6_OPAL_NOISY_DEG_UB	81	77	84	84	88	52	77	80	84	42	52	77	80	84	42	50	76	80	80	39	50	74	80	80	39	52	77	80	84	42	13	65	2	52	77	80	84	42	52	77	80	84	42	80	80	80	108	124	128
*** ATP6_OPAL_NOISY_DNA_UB ***	70	80	86	86	91	16	80	45	71	57	16	80	45	71	57	14	59	45	73	54	14	57	45	73	54	16	80	45	71	57	53	1	64	16	80	45	71	57	16	80	45	71	57	45	45	45	102	114	108
ATP6_OPAL_NOISY_RYt_UB	101	106	104	104	105	84	106	107	105	77	84	106	107	105	77	82	105	107	104	74	82	103	107	104	74	84	106	107	105	77	50	85	49	84	106	107	105	77	84	106	107	105	77	107	107	107	117	126	131
*** ATP6_OPAL_PSARALIGN_CDN_UB ***	60	64	79	79	82	0	64	33	59	51	0	64	33	59	51	2	43	33	61	52	2	45	33	61	52	0	64	33	59	51	41	17	52	0	64	33	59	51	0	64	33	59	51	33	33	33	106	113	113
*** ATP6_OPAL_PSARALIGN_DEG_UB ***	57	0	85	85	56	64	0	36	13	67	64	0	36	13	67	66	21	36	17	70	66	23	36	17	70	64	0	36	13	67	82	79	76	64	0	36	13	67	64	0	36	13	67	36	36	36	115	124	118
*** ATP6_OPAL_PSARALIGN_DNA_UB ***	46	36	70	70	70	33	36	0	27	83	33	36	0	27	83	31	16	0	30	81	31	14	0	30	81	33	36	0	27	83	68	45	80	33	36	0	27	83	33	36	0	27	83	0	0	0	105	112	105
*** ATP6_OPAL_PSARALIGN_RYt_UB ***	48	13	74	74	65	59	13	27	0	80	59	13	27	0	80	57	34	27	4	79	57	32	27	4	79	59	13	27	0	80	71	70	83	59	13	27	0	80	59	13	27	0	80	27	27	27	109	121	109
*** ATP6_OPAL_PSARALIGN_2AA_UB ***	79	67	90	90	78	51	67	83	80	0	51	67	83	80	0	53	68	83	84	3	53	70	83	84	3	51	67	83	80	0	50	56	40	51	67	83	80	0	51	67	83	80	0	83	83	83	111	124	126
*** ATP6_OPAL_TCSFMf_CDN_UB ***	60	64	79	79	82	0	64	33	59	51	0	64	33	59	51	2	43	33	61	52	2	45	33	61	52	0	64	33	59	51	41	17	52	0	64	33	59	51	0	64	33	59	51	33	33	33	106	113	113
*** ATP6_OPAL_TCSFMf_DEG_UB ***	57	0	85	85	56	64	0	36	13	67	64	0	36	13	67	66	21	36	17	70	66	23	36	17	70	64	0	36	13	67	82	79	76	64	0	36	13	67	64	0	36	13	67	36	36	36	115	124	118
*** ATP6_OPAL_TCSFMf_DNA_UB ***	46	36	70	70	70	33	36	0	27	83	33	36	0	27	83	31	16	0	30	81	31	14	0	30	81	33	36	0	27	83	68	45	80	33	36	0	27	83	33	36	0	27	83	0	0	0	105	112	105
*** ATP6_OPAL_TCSFMf_RYt_UB ***	48	13	74	74	65	59	13	27	0	80	59	13	27	0	80	57	34	27	4	79	57	32	27	4	79	59	13	27	0	80	71	70	83	59	13	27	0	80	59	13	27	0	80	27	27	27	109	121	109
*** ATP6_OPAL_TCSFMf_2AA_UB ***	79	67	90	90	78	51	67	83	80	0	51	67	83	80	0	53	68	83	84	3	53	70	83	84	3	51	67	83	80	0	50	56	40	51	67	83	80	0	51	67	83	80	0	83	83	83	111	124	126
*** ATP6_OPAL_TCSFMw_DEG_UB ***	46	36	70	70	70	33	36	0	27	83	33	36	0	27	83	31	16	0	30	81	31	14	0	30	81	33	36	0	27	83	68	45	80	33	36	0	27	83	33	36	0	27	83	0	0	0	105	112	105
*** ATP6_OPAL_TCSFMw_DNA_UB ***	46	36	70	70	70	33	36	0	27	83	33	36	0	27	83	31	16	0	30	81	31	14	0	30	81	33	36	0	27	83	68	45	80	33	36	0	27	83	33	36	0	27	83	0	0	0	105	112	105
ATP6_OPAL_TCSFMw_RYt_UB	50	32	74	74	66	37	32	4	23	79	37	32	4	23	79	35	12	4	26	77	35	10	4	26	77	37	32	4	23	79	72	49	84	37	32	4	23	79	37	32	4	23	79	4	4	4	107	114	105
# ATP6_OPAL_TCSOGf_DEG_UB #	115	127	112	112	115	109	127	108	119	116	109	127	108	119	116	109	118	108	118	116	109	118	108	118	116	109	127	108	119	116	112	107	118	109	127	108	119	116	109	127	108	119	116	108	108	108	69	69	62
ATP6_OPAL_TCSOGf_DNA_UB	113	117	114	114	110	119	117	110	113	131	119	117	110	113	131	118	116	110	112	129	118	115	110	112	129	119	117	110	113	131	125	120	126	119	117	110	113	131	119	117	110	113	131	110	110	110	71	64	67
ATP6_OPAL_TCSOGf_RYt_UB	130	132	129	129	126	119	132	121	125	129	119	132	121	125	129	118	127	121	125	127	118	126	121	125	127	119	132	121	125	129	121	118	125	119	132	121	125	129	119	132	121	125	129	121	121	121	68	76	46
*** ATP6_OPAL_TCSOGw_DEG_UB ***	49	55	57	57	68	64	55	50	44	82	64	55	50	44	82	62	58	50	41	80	62	56	50	41	80	64	55	50	44	82	54	74	65	64	55	50	44	82	64	55	50	44	82	50	50	50	106	116	116
*** ATP6_OPAL_TCSOGw_DNA_UB ***	41	21	69	69	67	58	21	25	8	88	58	21	25	8	88	56	41	25	5	86	56	39	25	5	86	58	21	25	8	88	65	70	77	58	21	25	8	88	58	21	25	8	88	25	25	25	107	117	110
*** ATP6_OPAL_TCSOGw_RYt_UB ***	52	38	64	64	60	61	38	31	25	78	61	38	31	25	78	59	39	31	22	76	59	37	31	22	76	61	38	31	25	78	71	71	83	61	38	31	25	78	61	38	31	25	78	31	31	31	102	110	109
*** ATP6_OPAL_TCSf_CDN_UB ***	60	64	79	79	82	0	64	33	59	51	0	64	33	59	51	2	43	33	61	52	2	45	33	61	52	0	64	33	59	51	41	17	52	0	64	33	59	51	0	64	33	59	51	33	33	33	106	113	113
*** ATP6_OPAL_TCSf_DEG_UB ***	57	0	85	85	56	64	0	36	13	67	64	0	36	13	67	66	21	36	17	70	66	23	36	17	70	64	0	36	13	67	82	79	76	64	0	36	13	67	64	0	36	13	67	36	36	36	115	124	118
*** ATP6_OPAL_TCSf_DNA_UB ***	46	36	70	70	70	33	36	0	27	83	33	36	0	27	83	31	16	0	30	81	31	14	0	30	81	33	36	0	27	83	68	45	80	33	36	0	27	83	33	36	0	27	83	0	0	0	105	112	105
*** ATP6_OPAL_TCSf_RYt_UB ***	48	13	74	74	65	59	13	27	0	80	59	13	27	0	80	57	34	27	4	79	57	32	27	4	79	59	13	27	0	80	71	70	83	59	13	27	0	80	59	13	27	0	80	27	27	27	109	121	109
*** ATP6_OPAL_TCSf_2AA_UB ***	79	67	90	90	78	51	67	83	80	0	51	67	83	80	0	53	68	83	84	3	53	70	83	84	3	51	67	83	80	0	50	56	40	51	67	83	80	0	51	67	83	80	0	83	83	83	111	124	126
*** ATP6_OPAL_TCSw_DEG_UB ***	46	36	70	70	70	33	36	0	27	83	33	36	0	27	83	31	16	0	30	81	31	14	0	30	81	33	36	0	27	83	68	45	80	33	36	0	27	83	33	36	0	27	83	0	0	0	105	112	105
*** ATP6_OPAL_TCSw_DNA_UB ***	46	36	70	70	70	33	36	0	27	83	33	36	0	27	83	31	16	0	30	81	31	14	0	30	81	33	36	0	27	83	68	45	80	33	36	0	27	83	33	36	0	27	83	0	0	0	105	112	105
*** ATP6_OPAL_TCSw_RYt_UB ***	46	36	70	70	70	33	36	0	27	83	33	36	0	27	83	31	16	0	30	81	31	14	0	30	81	33	36	0	27	83	68	45	80	33	36	0	27	83	33	36	0	27	83	0	0	0	105	112	105
*** ATP6_OPAL_TRIMALA_CDN_UB ***	60	64	79	79	82	0	64	33	59	51	0	64	33	59	51	2	43	33	61	52	2	45	33	61	52	0	64	33	59	51	41	17	52	0	64	33	59	51	0	64	33	59	51	33	33	33	106	113	113
*** ATP6_OPAL_TRIMALA_DEG_UB ***	57	0	85	85	56	64	0	36	13	67	64	0	36	13	67	66	21	36	17	70	66	23	36	17	70	64	0	36	13	67	82	79	76	64	0	36	13	67	64	0	36	13	67	36	36	36	115	124	118
*** ATP6_OPAL_TRIMALA_DNA_UB ***	46	36	70	70	70	33	36	0	27	83	33	36	0	27	83	31	16	0	30	81	31	14	0	30	81	33	36	0	27	83	68	45	80	33	36	0	27	83	33	36	0	27	83	0	0	0	105	112	105
*** ATP6_OPAL_TRIMALA_RYt_UB ***	48	13	74	74	65	59	13	27	0	80	59	13	27	0	80	57	34	27	4	79	57	32	27	4	79	59	13	27	0	80	71	70	83	59	13	27	0	80	59	13	27	0	80	27	27	27	109	121	109
*** ATP6_OPAL_TRIMALA_2AA_UB ***	79	67	90	90	78	51	67	83	80	0	51	67	83	80	0	53	68	83	84	3	53	70	83	84	3	51	67	83	80	0	50	56	40	51	67	83	80	0	51	67	83	80	0	83	83	83	111	124	126
*** ATP6_OPAL_TRIMALG_CDN_UB ***	60	64	79	79	82	0	64	33	59	51	0	64	33	59	51	2	43	33	61	52	2	45	33	61	52	0	64	33	59	51	41	17	52	0	64	33	59	51	0	64	33	59	51	33	33	33	106	113	113
*** ATP6_OPAL_TRIMALG_DEG_UB ***	57	0	85	85	56	64	0	36	13	67	64	0	36	13	67	66	21	36	17	70	66	23	36	17	70	64	0	36	13	67	82	79	76	64	0	36	13	67	64	0	36	13	67	36	36	36	115	124	118
*** ATP6_OPAL_TRIMALG_DNA_UB ***	46	36	70	70	70	33	36	0	27	83	33	36	0	27	83	31	16	0	30	81	31	14	0	30	81	33	36	0	27	83	68	45	80	33	36	0	27	83	33	36	0	27	83	0	0	0	105	112	105
*** ATP6_OPAL_TRIMALG_RYt_UB ***	48	13	74	74	65	59	13	27	0	80	59	13	27	0	80	57	34	27	4	79	57	32	27	4	79	59	13	27	0	80	71	70	83	59	13	27	0	80	59	13	27	0	80	27	27	27	109	121	109
*** ATP6_OPAL_TRIMALG_2AA_UB ***	79	67	90	90	78	51	67	83	80	0	51	67	83	80	0	53	68	83	84	3	53	70	83	84	3	51	67	83	80	0	50	56	40	51	67	83	80	0	51	67	83	80	0	83	83	83	111	124	126
*** ATP6_OPAL_TRIMALP_DEG_UB ***	67	65	71	71	88	14	65	29	56	54	14	65	29	56	54	12	45	29	59	52	12	43	29	59	52	14	65	29	56	54	49	16	61	14	65	29	56	54	14	65	29	56	54	29	29	29	108	115	116
*** ATP6_OPAL_TRIMALP_DNA_UB ***	67	65	71	71	88	13	65	30	56	54	13	65	30	56	54	11	44	30	58	51	11	42	30	58	51	13	65	30	56	54	49	16	61	13	65	30	56	54	13	65	30	56	54	30	30	30	108	116	116
ATP6_OPAL_TRIMALP_RYt_UB	50	32	74	74	66	37	32	4	23	79	37	32	4	23	79	35	12	4	26	77	35	10	4	26	77	37	32	4	23	79	72	49	84	37	32	4	23	79	37	32	4	23	79	4	4	4	107	114	105
ATP6_OPAL_TRIMALS_DEG_UB	74	71	82	82	92	21	71	40	63	58	21	71	40	63	58	20	51	40	66	57	20	50	40	66	57	21	71	40	63	58	57	24	69	21	71	40	63	58	21	71	40	63	58	40	40	40	113	112	119
*** ATP6_OPAL_TRIMALS_DNA_UB ***	67	65	71	71	88	13	65	30	56	54	13	65	30	56	54	11	44	30	58	51	11	42	30	58	51	13	65	30	56	54	49	16	61	13	65	30	56	54	13	65	30	56	54	30	30	30	108	116	116
*** ATP6_OPAL_TRIMALS_RYt_UB ***	67	65	71	71	88	13	65	30	56	54	13	65	30	56	54	11	44	30	58	51	11	42	30	58	51	13	65	30	56	54	49	16	61	13	65	30	56	54	13	65	30	56	54	30	30	30	108	116	116
*** ATP6_OPAL_TRIMAL_CDN_UB ***	60	64	79	79	82	0	64	33	59	51	0	64	33	59	51	2	43	33	61	52	2	45	33	61	52	0	64	33	59	51	41	17	52	0	64	33	59	51	0	64	33	59	51	33	33	33	106	113	113
*** ATP6_OPAL_TRIMAL_DEG_UB ***	57	0	85	85	56	64	0	36	13	67	64	0	36	13	67	66	21	36	17	70	66	23	36	17	70	64	0	36	13	67	82	79	76	64	0	36	13	67	64	0	36	13	67	36	36	36	115	124	118
*** ATP6_OPAL_TRIMAL_DNA_UB ***	46	36	70	70	70	33	36	0	27	83	33	36	0	27	83	31	16	0	30	81	31	14	0	30	81	33	36	0	27	83	68	45	80	33	36	0	27	83	33	36	0	27	83	0	0	0	105	112	105
*** ATP6_OPAL_TRIMAL_RYt_UB ***	48	13	74	74	65	59	13	27	0	80	59	13	27	0	80	57	34	27	4	79	57	32	27	4	79	59	13	27	0	80	71	70	83	59	13	27	0	80	59	13	27	0	80	27	27	27	109	121	109
*** ATP6_OPAL_TRIMAL_2AA_UB ***	79	67	90	90	78	51	67	83	80	0	51	67	83	80	0	53	68	83	84	3	53	70	83	84	3	51	67	83	80	0	50	56	40	51	67	83	80	0	51	67	83	80	0	83	83	83	111	124	126
*** # ATP6_PRANKCDF_GBLOCKSC_CDN_UB # ***	62	66	77	77	84	2	66	31	57	53	2	66	31	57	53	0	45	31	59	50	0	43	31	59	50	2	66	31	57	53	39	15	50	2	66	31	57	53	2	66	31	57	53	31	31	31	104	112	112
*** # ATP6_PRANKCDF_GBLOCKSC_DEG_UB # ***	59	23	83	83	57	45	23	14	32	70	45	23	14	32	70	43	2	14	34	67	43	0	14	34	67	45	23	14	32	70	81	58	75	45	23	14	32	70	45	23	14	32	70	14	14	14	113	119	113
*** # ATP6_PRANKCDF_GBLOCKSC_DNA_UB # ***	46	36	70	70	70	33	36	0	27	83	33	36	0	27	83	31	16	0	30	81	31	14	0	30	81	33	36	0	27	83	68	45	80	33	36	0	27	83	33	36	0	27	83	0	0	0	105	112	105
*** # ATP6_PRANKCDF_GBLOCKSC_RYt_UB # ***	45	17	73	73	63	61	17	30	4	84	61	17	30	4	84	59	36	30	0	81	59	34	30	0	81	61	17	30	4	84	69	74	81	61	17	30	4	84	61	17	30	4	84	30	30	30	109	120	110
*** # ATP6_PRANKCDF_GBLOCKSC_2AA_UB # ***	81	70	88	88	80	52	70	81	79	3	52	70	81	79	3	50	69	81	81	0	50	67	81	81	0	52	70	81	79	3	49	55	39	52	70	81	79	3	52	70	81	79	3	81	81	81	109	123	124
*** # ATP6_PRANKCDF_GBLOCKS_CDN_UB # ***	62	66	77	77	84	2	66	31	57	53	2	66	31	57	53	0	45	31	59	50	0	43	31	59	50	2	66	31	57	53	39	15	50	2	66	31	57	53	2	66	31	57	53	31	31	31	104	112	112
*** ATP6_PRANKCDF_GBLOCKS_DEG_UB ***	59	23	83	83	57	45	23	14	32	70	45	23	14	32	70	43	2	14	34	67	43	0	14	34	67	45	23	14	32	70	81	58	75	45	23	14	32	70	45	23	14	32	70	14	14	14	113	119	113
*** # ATP6_PRANKCDF_GBLOCKS_DNA_UB # ***	46	36	70	70	70	33	36	0	27	83	33	36	0	27	83	31	16	0	30	81	31	14	0	30	81	33	36	0	27	83	68	45	80	33	36	0	27	83	33	36	0	27	83	0	0	0	105	112	105
*** ATP6_PRANKCDF_GBLOCKS_RYt_UB ***	45	17	73	73	63	61	17	30	4	84	61	17	30	4	84	59	36	30	0	81	59	34	30	0	81	61	17	30	4	84	69	74	81	61	17	30	4	84	61	17	30	4	84	30	30	30	109	120	110
*** ATP6_PRANKCDF_GBLOCKS_2AA_UB ***	81	70	88	88	80	52	70	81	79	3	52	70	81	79	3	50	69	81	81	0	50	67	81	81	0	52	70	81	79	3	49	55	39	52	70	81	79	3	52	70	81	79	3	81	81	81	109	123	124
*** ATP6_PRANKCDF_MAXALIGN_CDN_UB ***	60	64	79	79	82	0	64	33	59	51	0	64	33	59	51	2	43	33	61	52	2	45	33	61	52	0	64	33	59	51	41	17	52	0	64	33	59	51	0	64	33	59	51	33	33	33	106	113	113
*** ATP6_PRANKCDF_MAXALIGN_DEG_UB ***	57	0	85	85	56	64	0	36	13	67	64	0	36	13	67	66	21	36	17	70	66	23	36	17	70	64	0	36	13	67	82	79	76	64	0	36	13	67	64	0	36	13	67	36	36	36	115	124	118
*** ATP6_PRANKCDF_MAXALIGN_DNA_UB ***	67	65	71	71	88	13	65	30	56	54	13	65	30	56	54	11	44	30	58	51	11	42	30	58	51	13	65	30	56	54	49	16	61	13	65	30	56	54	13	65	30	56	54	30	30	30	108	116	116
*** ATP6_PRANKCDF_MAXALIGN_RYt_UB ***	48	13	74	74	65	59	13	27	0	80	59	13	27	0	80	57	34	27	4	79	57	32	27	4	79	59	13	27	0	80	71	70	83	59	13	27	0	80	59	13	27	0	80	27	27	27	109	121	109
*** ATP6_PRANKCDF_MAXALIGN_2AA_UB ***	79	67	90	90	78	51	67	83	80	0	51	67	83	80	0	53	68	83	84	3	53	70	83	84	3	51	67	83	80	0	50	56	40	51	67	83	80	0	51	67	83	80	0	83	83	83	111	124	126
ATP6_PRANKCDF_NOISY_DEG_UB	101	106	104	104	105	84	106	107	105	77	84	106	107	105	77	82	105	107	104	74	82	103	107	104	74	84	106	107	105	77	50	85	49	84	106	107	105	77	84	106	107	105	77	107	107	107	117	126	131
ATP6_PRANKCDF_NOISY_DNA_UB	70	79	86	86	91	17	79	45	70	56	17	79	45	70	56	15	60	45	74	55	15	58	45	74	55	17	79	45	70	56	52	0	63	17	79	45	70	56	17	79	45	70	56	45	45	45	102	114	108
ATP6_PRANKCDF_NOISY_RYt_UB	70	79	86	86	91	17	79	45	70	56	17	79	45	70	56	15	60	45	74	55	15	58	45	74	55	17	79	45	70	56	52	0	63	17	79	45	70	56	17	79	45	70	56	45	45	45	102	114	108
*** ATP6_PRANKCDF_PSARALIGN_CDN_UB ***	60	64	79	79	82	0	64	33	59	51	0	64	33	59	51	2	43	33	61	52	2	45	33	61	52	0	64	33	59	51	41	17	52	0	64	33	59	51	0	64	33	59	51	33	33	33	106	113	113
*** ATP6_PRANKCDF_PSARALIGN_DEG_UB ***	57	0	85	85	56	64	0	36	13	67	64	0	36	13	67	66	21	36	17	70	66	23	36	17	70	64	0	36	13	67	82	79	76	64	0	36	13	67	64	0	36	13	67	36	36	36	115	124	118
*** ATP6_PRANKCDF_PSARALIGN_DNA_UB ***	67	65	71	71	88	13	65	30	56	54	13	65	30	56	54	11	44	30	58	51	11	42	30	58	51	13	65	30	56	54	49	16	61	13	65	30	56	54	13	65	30	56	54	30	30	30	108	116	116
*** ATP6_PRANKCDF_PSARALIGN_RYt_UB ***	48	13	74	74	65	59	13	27	0	80	59	13	27	0	80	57	34	27	4	79	57	32	27	4	79	59	13	27	0	80	71	70	83	59	13	27	0	80	59	13	27	0	80	27	27	27	109	121	109
*** ATP6_PRANKCDF_PSARALIGN_2AA_UB ***	79	67	90	90	78	51	67	83	80	0	51	67	83	80	0	53	68	83	84	3	53	70	83	84	3	51	67	83	80	0	50	56	40	51	67	83	80	0	51	67	83	80	0	83	83	83	111	124	126
*** ATP6_PRANKCDF_TCSFMf_CDN_UB ***	60	64	79	79	82	0	64	33	59	51	0	64	33	59	51	2	43	33	61	52	2	45	33	61	52	0	64	33	59	51	41	17	52	0	64	33	59	51	0	64	33	59	51	33	33	33	106	113	113
*** ATP6_PRANKCDF_TCSFMf_DEG_UB ***	57	0	85	85	56	64	0	36	13	67	64	0	36	13	67	66	21	36	17	70	66	23	36	17	70	64	0	36	13	67	82	79	76	64	0	36	13	67	64	0	36	13	67	36	36	36	115	124	118
*** ATP6_PRANKCDF_TCSFMf_DNA_UB ***	67	65	71	71	88	13	65	30	56	54	13	65	30	56	54	11	44	30	58	51	11	42	30	58	51	13	65	30	56	54	49	16	61	13	65	30	56	54	13	65	30	56	54	30	30	30	108	116	116
*** ATP6_PRANKCDF_TCSFMf_RYt_UB ***	48	13	74	74	65	59	13	27	0	80	59	13	27	0	80	57	34	27	4	79	57	32	27	4	79	59	13	27	0	80	71	70	83	59	13	27	0	80	59	13	27	0	80	27	27	27	109	121	109
*** ATP6_PRANKCDF_TCSFMf_2AA_UB ***	79	67	90	90	78	51	67	83	80	0	51	67	83	80	0	53	68	83	84	3	53	70	83	84	3	51	67	83	80	0	50	56	40	51	67	83	80	0	51	67	83	80	0	83	83	83	111	124	126
*** ATP6_PRANKCDF_TCSFMw_DEG_UB ***	46	36	70	70	70	33	36	0	27	83	33	36	0	27	83	31	16	0	30	81	31	14	0	30	81	33	36	0	27	83	68	45	80	33	36	0	27	83	33	36	0	27	83	0	0	0	105	112	105
*** ATP6_PRANKCDF_TCSFMw_DNA_UB ***	46	36	70	70	70	33	36	0	27	83	33	36	0	27	83	31	16	0	30	81	31	14	0	30	81	33	36	0	27	83	68	45	80	33	36	0	27	83	33	36	0	27	83	0	0	0	105	112	105
*** ATP6_PRANKCDF_TCSFMw_RYt_UB ***	67	65	71	71	88	13	65	30	56	54	13	65	30	56	54	11	44	30	58	51	11	42	30	58	51	13	65	30	56	54	49	16	61	13	65	30	56	54	13	65	30	56	54	30	30	30	108	116	116
ATP6_PRANKCDF_TCSOGf_DEG_UB	127	115	125	125	109	125	115	120	114	129	125	115	120	114	129	125	125	120	117	130	125	125	120	117	130	125	115	120	114	129	123	119	128	125	115	120	114	129	125	115	120	114	129	120	120	120	73	81	90
ATP6_PRANKCDF_TCSOGf_DNA_UB	123	123	115	115	108	114	123	111	117	128	114	123	111	117	128	112	121	111	117	126	112	119	111	117	126	114	123	111	117	128	122	111	127	114	123	111	117	128	114	123	111	117	128	111	111	111	70	70	87
ATP6_PRANKCDF_TCSOGf_RYt_UB	113	124	103	103	120	93	124	92	116	122	93	124	92	116	122	91	104	92	119	121	91	102	92	119	121	93	124	92	116	122	119	87	126	93	124	92	116	122	93	124	92	116	122	92	92	92	72	70	82
ATP6_PRANKCDF_TCSOGw_DEG_UB	50	46	63	63	78	45	46	19	35	85	45	46	19	35	85	43	27	19	35	83	43	25	19	35	83	45	46	19	35	85	75	55	87	45	46	19	35	85	45	46	19	35	85	19	19	19	112	119	115
*** ATP6_PRANKCDF_TCSOGw_DNA_UB ***	41	21	69	69	67	58	21	25	8	88	58	21	25	8	88	56	41	25	5	86	56	39	25	5	86	58	21	25	8	88	65	70	77	58	21	25	8	88	58	21	25	8	88	25	25	25	107	117	110
ATP6_PRANKCDF_TCSOGw_RYt_UB	58	46	52	52	76	67	46	41	35	87	67	46	41	35	87	65	49	41	38	85	65	47	41	38	85	67	46	41	35	87	59	77	71	67	46	41	35	87	67	46	41	35	87	41	41	41	108	119	117
*** ATP6_PRANKCDF_TCSf_CDN_UB ***	60	64	79	79	82	0	64	33	59	51	0	64	33	59	51	2	43	33	61	52	2	45	33	61	52	0	64	33	59	51	41	17	52	0	64	33	59	51	0	64	33	59	51	33	33	33	106	113	113
*** ATP6_PRANKCDF_TCSf_DEG_UB ***	57	0	85	85	56	64	0	36	13	67	64	0	36	13	67	66	21	36	17	70	66	23	36	17	70	64	0	36	13	67	82	79	76	64	0	36	13	67	64	0	36	13	67	36	36	36	115	124	118
*** ATP6_PRANKCDF_TCSf_DNA_UB ***	67	65	71	71	88	13	65	30	56	54	13	65	30	56	54	11	44	30	58	51	11	42	30	58	51	13	65	30	56	54	49	16	61	13	65	30	56	54	13	65	30	56	54	30	30	30	108	116	116
*** ATP6_PRANKCDF_TCSf_RYt_UB ***	48	13	74	74	65	59	13	27	0	80	59	13	27	0	80	57	34	27	4	79	57	32	27	4	79	59	13	27	0	80	71	70	83	59	13	27	0	80	59	13	27	0	80	27	27	27	109	121	109
*** ATP6_PRANKCDF_TCSf_2AA_UB ***	79	67	90	90	78	51	67	83	80	0	51	67	83	80	0	53	68	83	84	3	53	70	83	84	3	51	67	83	80	0	50	56	40	51	67	83	80	0	51	67	83	80	0	83	83	83	111	124	126
*** ATP6_PRANKCDF_TCSw_DEG_UB ***	67	65	71	71	88	13	65	30	56	54	13	65	30	56	54	11	44	30	58	51	11	42	30	58	51	13	65	30	56	54	49	16	61	13	65	30	56	54	13	65	30	56	54	30	30	30	108	116	116
*** ATP6_PRANKCDF_TCSw_DNA_UB ***	46	36	70	70	70	33	36	0	27	83	33	36	0	27	83	31	16	0	30	81	31	14	0	30	81	33	36	0	27	83	68	45	80	33	36	0	27	83	33	36	0	27	83	0	0	0	105	112	105
*** ATP6_PRANKCDF_TCSw_RYt_UB ***	67	65	71	71	88	13	65	30	56	54	13	65	30	56	54	11	44	30	58	51	11	42	30	58	51	13	65	30	56	54	49	16	61	13	65	30	56	54	13	65	30	56	54	30	30	30	108	116	116
*** # ATP6_PRANKCDF_TRIMALA_CDN_UB # ***	62	66	77	77	84	2	66	31	57	53	2	66	31	57	53	0	45	31	59	50	0	43	31	59	50	2	66	31	57	53	39	15	50	2	66	31	57	53	2	66	31	57	53	31	31	31	104	112	112
*** # ATP6_PRANKCDF_TRIMALA_DEG_UB # ***	59	2	83	83	58	66	2	34	11	69	66	2	34	11	69	64	23	34	15	68	64	21	34	15	68	66	2	34	11	69	80	77	74	66	2	34	11	69	66	2	34	11	69	34	34	34	113	123	117
*** # ATP6_PRANKCDF_TRIMALA_DNA_UB # ***	46	36	70	70	70	33	36	0	27	83	33	36	0	27	83	31	16	0	30	81	31	14	0	30	81	33	36	0	27	83	68	45	80	33	36	0	27	83	33	36	0	27	83	0	0	0	105	112	105
*** # ATP6_PRANKCDF_TRIMALA_RYt_UB # ***	48	13	74	74	65	59	13	27	0	80	59	13	27	0	80	57	34	27	4	79	57	32	27	4	79	59	13	27	0	80	71	70	83	59	13	27	0	80	59	13	27	0	80	27	27	27	109	121	109
ATP6_PRANKCDF_TRIMALA_2AA_UB	81	69	88	88	80	53	69	81	78	2	53	69	81	78	2	51	70	81	82	1	51	68	81	82	1	53	69	81	78	2	48	54	38	53	69	81	78	2	53	69	81	78	2	81	81	81	109	123	125
*** # ATP6_PRANKCDF_TRIMALG_CDN_UB # ***	62	66	77	77	84	2	66	31	57	53	2	66	31	57	53	0	45	31	59	50	0	43	31	59	50	2	66	31	57	53	39	15	50	2	66	31	57	53	2	66	31	57	53	31	31	31	104	112	112
*** # ATP6_PRANKCDF_TRIMALG_DEG_UB # ***	59	2	83	83	58	66	2	34	11	69	66	2	34	11	69	64	23	34	15	68	64	21	34	15	68	66	2	34	11	69	80	77	74	66	2	34	11	69	66	2	34	11	69	34	34	34	113	123	117
*** # ATP6_PRANKCDF_TRIMALG_DNA_UB # ***	46	36	70	70	70	33	36	0	27	83	33	36	0	27	83	31	16	0	30	81	31	14	0	30	81	33	36	0	27	83	68	45	80	33	36	0	27	83	33	36	0	27	83	0	0	0	105	112	105
*** # ATP6_PRANKCDF_TRIMALG_RYt_UB # ***	48	13	74	74	65	59	13	27	0	80	59	13	27	0	80	57	34	27	4	79	57	32	27	4	79	59	13	27	0	80	71	70	83	59	13	27	0	80	59	13	27	0	80	27	27	27	109	121	109
ATP6_PRANKCDF_TRIMALG_2AA_UB	81	69	88	88	80	53	69	81	78	2	53	69	81	78	2	51	70	81	82	1	51	68	81	82	1	53	69	81	78	2	48	54	38	53	69	81	78	2	53	69	81	78	2	81	81	81	109	123	125
ATP6_PRANKCDF_TRIMALP_DEG_UB	45	17	73	73	63	62	17	29	4	84	62	17	29	4	84	60	37	29	1	82	60	35	29	1	82	62	17	29	4	84	69	74	81	62	17	29	4	84	62	17	29	4	84	29	29	29	109	119	110
ATP6_PRANKCDF_TRIMALP_DNA_UB	61	71	77	77	82	7	71	36	62	48	7	71	36	62	48	5	50	36	64	45	5	48	36	64	45	7	71	36	62	48	44	10	55	7	71	36	62	48	7	71	36	62	48	36	36	36	106	114	114
ATP6_PRANKCDF_TRIMALP_RYt_UB	50	32	74	74	66	37	32	4	23	79	37	32	4	23	79	35	12	4	26	77	35	10	4	26	77	37	32	4	23	79	72	49	84	37	32	4	23	79	37	32	4	23	79	4	4	4	107	114	105
*** ATP6_PRANKCDF_TRIMALS_DEG_UB ***	67	65	71	71	88	14	65	29	56	54	14	65	29	56	54	12	45	29	59	52	12	43	29	59	52	14	65	29	56	54	49	16	61	14	65	29	56	54	14	65	29	56	54	29	29	29	108	115	116
ATP6_PRANKCDF_TRIMALS_DNA_UB	61	71	77	77	82	7	71	36	62	48	7	71	36	62	48	5	50	36	64	45	5	48	36	64	45	7	71	36	62	48	44	10	55	7	71	36	62	48	7	71	36	62	48	36	36	36	106	114	114
*** ATP6_PRANKCDF_TRIMALS_RYt_UB ***	67	65	71	71	88	13	65	30	56	54	13	65	30	56	54	11	44	30	58	51	11	42	30	58	51	13	65	30	56	54	49	16	61	13	65	30	56	54	13	65	30	56	54	30	30	30	108	116	116
*** ATP6_PRANKCDF_TRIMAL_CDN_UB ***	60	64	79	79	82	0	64	33	59	51	0	64	33	59	51	2	43	33	61	52	2	45	33	61	52	0	64	33	59	51	41	17	52	0	64	33	59	51	0	64	33	59	51	33	33	33	106	113	113
*** ATP6_PRANKCDF_TRIMAL_DEG_UB ***	57	0	85	85	56	64	0	36	13	67	64	0	36	13	67	66	21	36	17	70	66	23	36	17	70	64	0	36	13	67	82	79	76	64	0	36	13	67	64	0	36	13	67	36	36	36	115	124	118
*** ATP6_PRANKCDF_TRIMAL_DNA_UB ***	67	65	71	71	88	13	65	30	56	54	13	65	30	56	54	11	44	30	58	51	11	42	30	58	51	13	65	30	56	54	49	16	61	13	65	30	56	54	13	65	30	56	54	30	30	30	108	116	116
*** ATP6_PRANKCDF_TRIMAL_RYt_UB ***	48	13	74	74	65	59	13	27	0	80	59	13	27	0	80	57	34	27	4	79	57	32	27	4	79	59	13	27	0	80	71	70	83	59	13	27	0	80	59	13	27	0	80	27	27	27	109	121	109
*** ATP6_PRANKCDF_TRIMAL_2AA_UB ***	79	67	90	90	78	51	67	83	80	0	51	67	83	80	0	53	68	83	84	3	53	70	83	84	3	51	67	83	80	0	50	56	40	51	67	83	80	0	51	67	83	80	0	83	83	83	111	124	126
*** ATP6_PRANKF_GBLOCKSC_CDN_UB ***	62	66	77	77	84	2	66	31	57	53	2	66	31	57	53	0	45	31	59	50	0	43	31	59	50	2	66	31	57	53	39	15	50	2	66	31	57	53	2	66	31	57	53	31	31	31	104	112	112
*** ATP6_PRANKF_GBLOCKSC_DEG_UB ***	59	23	83	83	57	45	23	14	32	70	45	23	14	32	70	43	2	14	34	67	43	0	14	34	67	45	23	14	32	70	81	58	75	45	23	14	32	70	45	23	14	32	70	14	14	14	113	119	113
*** ATP6_PRANKF_GBLOCKSC_DNA_UB ***	46	36	70	70	70	33	36	0	27	83	33	36	0	27	83	31	16	0	30	81	31	14	0	30	81	33	36	0	27	83	68	45	80	33	36	0	27	83	33	36	0	27	83	0	0	0	105	112	105
*** ATP6_PRANKF_GBLOCKSC_RYt_UB ***	45	17	73	73	63	61	17	30	4	84	61	17	30	4	84	59	36	30	0	81	59	34	30	0	81	61	17	30	4	84	69	74	81	61	17	30	4	84	61	17	30	4	84	30	30	30	109	120	110
*** ATP6_PRANKF_GBLOCKSC_2AA_UB ***	81	70	88	88	80	52	70	81	79	3	52	70	81	79	3	50	69	81	81	0	50	67	81	81	0	52	70	81	79	3	49	55	39	52	70	81	79	3	52	70	81	79	3	81	81	81	109	123	124
ATP6_PRANKF_GBLOCKS_DEG_UB	79	71	88	88	77	54	71	85	84	4	54	71	85	84	4	56	71	85	84	6	56	73	85	84	6	54	71	85	84	4	51	60	41	54	71	85	84	4	54	71	85	84	4	85	85	85	112	122	127
*** ATP6_PRANKF_GBLOCKS_DNA_UB ***	46	36	70	70	70	33	36	0	27	83	33	36	0	27	83	31	16	0	30	81	31	14	0	30	81	33	36	0	27	83	68	45	80	33	36	0	27	83	33	36	0	27	83	0	0	0	105	112	105
ATP6_PRANKF_GBLOCKS_RYt_UB	78	76	71	71	94	52	76	69	67	21	52	76	69	67	21	50	75	69	66	18	50	73	69	66	18	52	76	69	67	21	45	55	54	52	76	69	67	21	52	76	69	67	21	69	69	69	106	120	120
*** ATP6_PRANKF_MAXALIGN_CDN_UB ***	60	64	79	79	82	0	64	33	59	51	0	64	33	59	51	2	43	33	61	52	2	45	33	61	52	0	64	33	59	51	41	17	52	0	64	33	59	51	0	64	33	59	51	33	33	33	106	113	113
ATP6_PRANKF_MAXALIGN_DEG_UB	79	38	87	87	87	54	38	74	47	33	54	38	74	47	33	56	59	74	51	36	56	61	74	51	36	54	38	74	47	33	70	64	61	54	38	74	47	33	54	38	74	47	33	74	74	74	125	132	131
*** ATP6_PRANKF_MAXALIGN_DNA_UB ***	46	36	70	70	70	33	36	0	27	83	33	36	0	27	83	31	16	0	30	81	31	14	0	30	81	33	36	0	27	83	68	45	80	33	36	0	27	83	33	36	0	27	83	0	0	0	105	112	105
*** ATP6_PRANKF_MAXALIGN_RYt_UB ***	48	13	74	74	65	59	13	27	0	80	59	13	27	0	80	57	34	27	4	79	57	32	27	4	79	59	13	27	0	80	71	70	83	59	13	27	0	80	59	13	27	0	80	27	27	27	109	121	109
*** ATP6_PRANKF_MAXALIGN_2AA_UB ***	79	67	90	90	78	51	67	83	80	0	51	67	83	80	0	53	68	83	84	3	53	70	83	84	3	51	67	83	80	0	50	56	40	51	67	83	80	0	51	67	83	80	0	83	83	83	111	124	126
ATP6_PRANKF_NOISY_DEG_UB	69	83	75	75	94	40	83	68	72	51	40	83	68	72	51	38	82	68	68	48	38	80	68	68	48	40	83	68	72	51	1	53	14	40	83	68	72	51	40	83	68	72	51	68	68	68	102	120	121
*** ATP6_PRANKF_NOISY_DNA_UB ***	70	80	86	86	91	16	80	45	71	57	16	80	45	71	57	14	59	45	73	54	14	57	45	73	54	16	80	45	71	57	53	1	64	16	80	45	71	57	16	80	45	71	57	45	45	45	102	114	108
ATP6_PRANKF_NOISY_RYt_UB	80	76	84	84	87	52	76	80	83	40	52	76	80	83	40	50	77	80	81	39	50	75	80	81	39	52	76	80	83	40	13	63	0	52	76	80	83	40	52	76	80	83	40	80	80	80	107	123	128
*** ATP6_PRANKF_PSARALIGN_CDN_UB ***	60	64	79	79	82	0	64	33	59	51	0	64	33	59	51	2	43	33	61	52	2	45	33	61	52	0	64	33	59	51	41	17	52	0	64	33	59	51	0	64	33	59	51	33	33	33	106	113	113
ATP6_PRANKF_PSARALIGN_DEG_UB	79	38	87	87	87	54	38	74	47	33	54	38	74	47	33	56	59	74	51	36	56	61	74	51	36	54	38	74	47	33	70	64	61	54	38	74	47	33	54	38	74	47	33	74	74	74	125	132	131
*** ATP6_PRANKF_PSARALIGN_DNA_UB ***	46	36	70	70	70	33	36	0	27	83	33	36	0	27	83	31	16	0	30	81	31	14	0	30	81	33	36	0	27	83	68	45	80	33	36	0	27	83	33	36	0	27	83	0	0	0	105	112	105
*** ATP6_PRANKF_PSARALIGN_RYt_UB ***	48	13	74	74	65	59	13	27	0	80	59	13	27	0	80	57	34	27	4	79	57	32	27	4	79	59	13	27	0	80	71	70	83	59	13	27	0	80	59	13	27	0	80	27	27	27	109	121	109
*** ATP6_PRANKF_PSARALIGN_2AA_UB ***	79	67	90	90	78	51	67	83	80	0	51	67	83	80	0	53	68	83	84	3	53	70	83	84	3	51	67	83	80	0	50	56	40	51	67	83	80	0	51	67	83	80	0	83	83	83	111	124	126
*** ATP6_PRANKF_TCSFMf_CDN_UB ***	60	64	79	79	82	0	64	33	59	51	0	64	33	59	51	2	43	33	61	52	2	45	33	61	52	0	64	33	59	51	41	17	52	0	64	33	59	51	0	64	33	59	51	33	33	33	106	113	113
ATP6_PRANKF_TCSFMf_DEG_UB	79	38	87	87	87	54	38	74	47	33	54	38	74	47	33	56	59	74	51	36	56	61	74	51	36	54	38	74	47	33	70	64	61	54	38	74	47	33	54	38	74	47	33	74	74	74	125	132	131
*** ATP6_PRANKF_TCSFMf_DNA_UB ***	46	36	70	70	70	33	36	0	27	83	33	36	0	27	83	31	16	0	30	81	31	14	0	30	81	33	36	0	27	83	68	45	80	33	36	0	27	83	33	36	0	27	83	0	0	0	105	112	105
*** ATP6_PRANKF_TCSFMf_RYt_UB ***	48	13	74	74	65	59	13	27	0	80	59	13	27	0	80	57	34	27	4	79	57	32	27	4	79	59	13	27	0	80	71	70	83	59	13	27	0	80	59	13	27	0	80	27	27	27	109	121	109
*** ATP6_PRANKF_TCSFMf_2AA_UB ***	79	67	90	90	78	51	67	83	80	0	51	67	83	80	0	53	68	83	84	3	53	70	83	84	3	51	67	83	80	0	50	56	40	51	67	83	80	0	51	67	83	80	0	83	83	83	111	124	126
*** ATP6_PRANKF_TCSFMw_DEG_UB ***	46	36	70	70	70	33	36	0	27	83	33	36	0	27	83	31	16	0	30	81	31	14	0	30	81	33	36	0	27	83	68	45	80	33	36	0	27	83	33	36	0	27	83	0	0	0	105	112	105
*** ATP6_PRANKF_TCSFMw_DNA_UB ***	46	36	70	70	70	33	36	0	27	83	33	36	0	27	83	31	16	0	30	81	31	14	0	30	81	33	36	0	27	83	68	45	80	33	36	0	27	83	33	36	0	27	83	0	0	0	105	112	105
ATP6_PRANKF_TCSFMw_RYt_UB	50	32	74	74	66	37	32	4	23	79	37	32	4	23	79	35	12	4	26	77	35	10	4	26	77	37	32	4	23	79	72	49	84	37	32	4	23	79	37	32	4	23	79	4	4	4	107	114	105
ATP6_PRANKF_TCSOGf_DEG_UB	120	115	109	109	102	114	115	112	115	124	114	115	112	115	124	112	122	112	116	123	112	120	112	116	123	114	115	112	115	124	118	107	119	114	115	112	115	124	114	115	112	115	124	112	112	112	63	68	93
ATP6_PRANKF_TCSOGf_DNA_UB	116	125	102	102	113	114	125	112	116	118	114	125	112	116	118	113	123	112	116	118	113	122	112	116	118	114	125	112	116	118	111	109	117	114	125	112	116	118	114	125	112	116	118	112	112	112	80	61	70
ATP6_PRANKF_TCSOGf_RYt_UB	124	116	115	115	104	119	116	113	116	128	119	116	113	116	128	119	118	113	116	128	119	118	113	116	128	119	116	113	116	128	123	118	127	119	116	113	116	128	119	116	113	116	128	113	113	113	82	66	75
*** ATP6_PRANKF_TCSOGw_DEG_UB ***	49	55	57	57	68	64	55	50	44	82	64	55	50	44	82	62	58	50	41	80	62	56	50	41	80	64	55	50	44	82	54	74	65	64	55	50	44	82	64	55	50	44	82	50	50	50	106	116	116
*** ATP6_PRANKF_TCSOGw_DNA_UB ***	41	21	69	69	67	58	21	25	8	88	58	21	25	8	88	56	41	25	5	86	56	39	25	5	86	58	21	25	8	88	65	70	77	58	21	25	8	88	58	21	25	8	88	25	25	25	107	117	110
*** ATP6_PRANKF_TCSOGw_RYt_UB ***	52	38	64	64	60	61	38	31	25	78	61	38	31	25	78	59	39	31	22	76	59	37	31	22	76	61	38	31	25	78	71	71	83	61	38	31	25	78	61	38	31	25	78	31	31	31	102	110	109
*** ATP6_PRANKF_TCSf_CDN_UB ***	60	64	79	79	82	0	64	33	59	51	0	64	33	59	51	2	43	33	61	52	2	45	33	61	52	0	64	33	59	51	41	17	52	0	64	33	59	51	0	64	33	59	51	33	33	33	106	113	113
ATP6_PRANKF_TCSf_DEG_UB	79	38	87	87	87	54	38	74	47	33	54	38	74	47	33	56	59	74	51	36	56	61	74	51	36	54	38	74	47	33	70	64	61	54	38	74	47	33	54	38	74	47	33	74	74	74	125	132	131
*** ATP6_PRANKF_TCSf_DNA_UB ***	46	36	70	70	70	33	36	0	27	83	33	36	0	27	83	31	16	0	30	81	31	14	0	30	81	33	36	0	27	83	68	45	80	33	36	0	27	83	33	36	0	27	83	0	0	0	105	112	105
*** ATP6_PRANKF_TCSf_RYt_UB ***	48	13	74	74	65	59	13	27	0	80	59	13	27	0	80	57	34	27	4	79	57	32	27	4	79	59	13	27	0	80	71	70	83	59	13	27	0	80	59	13	27	0	80	27	27	27	109	121	109
*** ATP6_PRANKF_TCSf_2AA_UB ***	79	67	90	90	78	51	67	83	80	0	51	67	83	80	0	53	68	83	84	3	53	70	83	84	3	51	67	83	80	0	50	56	40	51	67	83	80	0	51	67	83	80	0	83	83	83	111	124	126
*** ATP6_PRANKF_TCSw_DEG_UB ***	46	36	70	70	70	33	36	0	27	83	33	36	0	27	83	31	16	0	30	81	31	14	0	30	81	33	36	0	27	83	68	45	80	33	36	0	27	83	33	36	0	27	83	0	0	0	105	112	105
*** ATP6_PRANKF_TCSw_DNA_UB ***	46	36	70	70	70	33	36	0	27	83	33	36	0	27	83	31	16	0	30	81	31	14	0	30	81	33	36	0	27	83	68	45	80	33	36	0	27	83	33	36	0	27	83	0	0	0	105	112	105
*** ATP6_PRANKF_TCSw_RYt_UB ***	46	36	70	70	70	33	36	0	27	83	33	36	0	27	83	31	16	0	30	81	31	14	0	30	81	33	36	0	27	83	68	45	80	33	36	0	27	83	33	36	0	27	83	0	0	0	105	112	105
*** ATP6_PRANKF_TRIMALA_CDN_UB ***	62	66	77	77	84	2	66	31	57	53	2	66	31	57	53	0	45	31	59	50	0	43	31	59	50	2	66	31	57	53	39	15	50	2	66	31	57	53	2	66	31	57	53	31	31	31	104	112	112
ATP6_PRANKF_TRIMALA_DEG_UB	81	40	85	85	89	56	40	72	45	35	56	40	72	45	35	54	61	72	49	34	54	59	72	49	34	56	40	72	45	35	68	62	59	56	40	72	45	35	56	40	72	45	35	72	72	72	123	131	130
*** ATP6_PRANKF_TRIMALA_DNA_UB ***	46	36	70	70	70	33	36	0	27	83	33	36	0	27	83	31	16	0	30	81	31	14	0	30	81	33	36	0	27	83	68	45	80	33	36	0	27	83	33	36	0	27	83	0	0	0	105	112	105
*** ATP6_PRANKF_TRIMALA_RYt_UB ***	48	13	74	74	65	59	13	27	0	80	59	13	27	0	80	57	34	27	4	79	57	32	27	4	79	59	13	27	0	80	71	70	83	59	13	27	0	80	59	13	27	0	80	27	27	27	109	121	109
ATP6_PRANKF_TRIMALA_2AA_UB	81	69	88	88	80	53	69	81	78	2	53	69	81	78	2	51	70	81	82	1	51	68	81	82	1	53	69	81	78	2	48	54	38	53	69	81	78	2	53	69	81	78	2	81	81	81	109	123	125
*** ATP6_PRANKF_TRIMALG_CDN_UB ***	62	66	77	77	84	2	66	31	57	53	2	66	31	57	53	0	45	31	59	50	0	43	31	59	50	2	66	31	57	53	39	15	50	2	66	31	57	53	2	66	31	57	53	31	31	31	104	112	112
ATP6_PRANKF_TRIMALG_DEG_UB	81	40	85	85	89	56	40	72	45	35	56	40	72	45	35	54	61	72	49	34	54	59	72	49	34	56	40	72	45	35	68	62	59	56	40	72	45	35	56	40	72	45	35	72	72	72	123	131	130
*** ATP6_PRANKF_TRIMALG_DNA_UB ***	46	36	70	70	70	33	36	0	27	83	33	36	0	27	83	31	16	0	30	81	31	14	0	30	81	33	36	0	27	83	68	45	80	33	36	0	27	83	33	36	0	27	83	0	0	0	105	112	105
*** ATP6_PRANKF_TRIMALG_RYt_UB ***	48	13	74	74	65	59	13	27	0	80	59	13	27	0	80	57	34	27	4	79	57	32	27	4	79	59	13	27	0	80	71	70	83	59	13	27	0	80	59	13	27	0	80	27	27	27	109	121	109
ATP6_PRANKF_TRIMALG_2AA_UB	81	69	88	88	80	53	69	81	78	2	53	69	81	78	2	51	70	81	82	1	51	68	81	82	1	53	69	81	78	2	48	54	38	53	69	81	78	2	53	69	81	78	2	81	81	81	109	123	125
ATP6_PRANKF_TRIMALP_DEG_UB	71	61	75	75	84	18	61	33	52	50	18	61	33	52	50	16	41	33	55	48	16	39	33	55	48	18	61	33	52	50	53	20	65	18	61	33	52	50	18	61	33	52	50	33	33	33	110	117	116
*** ATP6_PRANKF_TRIMALP_DNA_UB ***	67	65	71	71	88	13	65	30	56	54	13	65	30	56	54	11	44	30	58	51	11	42	30	58	51	13	65	30	56	54	49	16	61	13	65	30	56	54	13	65	30	56	54	30	30	30	108	116	116
ATP6_PRANKF_TRIMALP_RYt_UB	72	56	75	75	86	13	56	28	47	55	13	56	28	47	55	11	36	28	50	53	11	34	28	50	53	13	56	28	47	55	48	25	60	13	56	28	47	55	13	56	28	47	55	28	28	28	108	115	114
*** # ATP6_PRANKF_TRIMALS_DEG_UB # ***	45	17	74	74	63	62	17	30	5	84	62	17	30	5	84	61	37	30	2	83	61	36	30	2	83	62	17	30	5	84	70	75	82	62	17	30	5	84	62	17	30	5	84	30	30	30	110	118	111
*** # ATP6_PRANKF_TRIMALS_DNA_UB # ***	67	65	71	71	88	13	65	30	56	54	13	65	30	56	54	11	44	30	58	51	11	42	30	58	51	13	65	30	56	54	49	16	61	13	65	30	56	54	13	65	30	56	54	30	30	30	108	116	116
*** # ATP6_PRANKF_TRIMALS_RYt_UB # ***	67	65	71	71	88	13	65	30	56	54	13	65	30	56	54	11	44	30	58	51	11	42	30	58	51	13	65	30	56	54	49	16	61	13	65	30	56	54	13	65	30	56	54	30	30	30	108	116	116
*** ATP6_PRANKF_TRIMAL_CDN_UB ***	60	64	79	79	82	0	64	33	59	51	0	64	33	59	51	2	43	33	61	52	2	45	33	61	52	0	64	33	59	51	41	17	52	0	64	33	59	51	0	64	33	59	51	33	33	33	106	113	113
ATP6_PRANKF_TRIMAL_DEG_UB	79	38	87	87	87	54	38	74	47	33	54	38	74	47	33	56	59	74	51	36	56	61	74	51	36	54	38	74	47	33	70	64	61	54	38	74	47	33	54	38	74	47	33	74	74	74	125	132	131
*** ATP6_PRANKF_TRIMAL_DNA_UB ***	46	36	70	70	70	33	36	0	27	83	33	36	0	27	83	31	16	0	30	81	31	14	0	30	81	33	36	0	27	83	68	45	80	33	36	0	27	83	33	36	0	27	83	0	0	0	105	112	105
*** ATP6_PRANKF_TRIMAL_RYt_UB ***	48	13	74	74	65	59	13	27	0	80	59	13	27	0	80	57	34	27	4	79	57	32	27	4	79	59	13	27	0	80	71	70	83	59	13	27	0	80	59	13	27	0	80	27	27	27	109	121	109
*** ATP6_PRANKF_TRIMAL_2AA_UB ***	79	67	90	90	78	51	67	83	80	0	51	67	83	80	0	53	68	83	84	3	53	70	83	84	3	51	67	83	80	0	50	56	40	51	67	83	80	0	51	67	83	80	0	83	83	83	111	124	126
ATP6_PROBALIGN_GBLOCKSC_DEG_UB	83	72	87	87	70	66	72	54	72	84	66	72	54	72	84	64	51	54	73	81	64	49	54	73	81	66	72	54	72	84	97	79	97	66	72	54	72	84	66	72	54	72	84	54	54	54	106	98	102
ATP6_PROBALIGN_GBLOCKSC_DNA_UB	74	73	87	87	87	84	73	70	71	97	84	73	70	71	97	83	73	70	71	95	83	71	70	71	95	84	73	70	71	97	94	93	96	84	73	70	71	97	84	73	70	71	97	70	70	70	120	110	116
ATP6_PROBALIGN_GBLOCKSC_RYt_UB	104	87	104	104	86	92	87	79	94	101	92	87	79	94	101	91	81	79	93	99	91	79	79	93	99	92	87	79	94	101	101	97	102	92	87	79	94	101	92	87	79	94	101	79	79	79	118	99	115
ATP6_PROBALIGN_GBLOCKS_DEG_UB	67	61	82	82	87	46	61	73	50	59	46	61	73	50	59	44	80	73	47	57	44	78	73	47	57	46	61	73	50	59	53	53	63	46	61	73	50	59	46	61	73	50	59	73	73	73	112	123	119
ATP6_PROBALIGN_GBLOCKS_DNA_UB	78	75	84	84	72	61	75	51	75	86	61	75	51	75	86	60	54	51	76	83	60	52	51	76	83	61	75	51	75	86	93	75	93	61	75	51	75	86	61	75	51	75	86	51	51	51	105	98	104
ATP6_PROBALIGN_GBLOCKS_RYt_UB	70	67	83	83	95	49	67	74	56	67	49	67	74	56	67	49	86	74	53	67	49	84	74	53	67	49	67	74	56	67	56	58	68	49	67	74	56	67	49	67	74	56	67	74	74	74	119	128	124
ATP6_PROBALIGN_NOISY_DEG_UB	63	79	76	76	95	19	79	46	68	65	19	79	46	68	65	17	61	46	69	64	17	59	46	69	64	19	79	46	68	65	28	27	41	19	79	46	68	65	19	79	46	68	65	46	46	46	113	123	123
ATP6_PROBALIGN_NOISY_DNA_UB	68	74	70	70	100	23	74	40	63	71	23	74	40	63	71	21	54	40	62	68	21	52	40	62	68	23	74	40	63	71	35	33	47	23	74	40	63	71	23	74	40	63	71	40	40	40	114	124	124
ATP6_PROBALIGN_NOISY_RYt_UB	68	73	70	70	100	24	73	40	62	70	24	73	40	62	70	22	55	40	63	69	22	53	40	63	69	24	73	40	62	70	34	32	46	24	73	40	62	70	24	73	40	62	70	40	40	40	114	124	124
ATP6_PROBALIGN_PSARALIGN_DEG_UB	72	70	74	74	96	27	70	44	59	67	27	70	44	59	67	25	50	44	58	64	25	48	44	58	64	27	70	44	59	67	39	37	51	27	70	44	59	67	27	70	44	59	67	44	44	44	116	126	124
ATP6_PROBALIGN_PSARALIGN_DNA_UB	72	70	74	74	96	28	70	43	59	67	28	70	43	59	67	26	51	43	59	65	26	49	43	59	65	28	70	43	59	67	39	37	51	28	70	43	59	67	28	70	43	59	67	43	43	43	116	125	124
ATP6_PROBALIGN_PSARALIGN_RYt_UB	78	75	71	71	94	53	75	69	64	51	53	75	69	64	51	51	76	69	62	50	51	74	69	62	50	53	75	69	64	51	13	61	25	53	75	69	64	51	53	75	69	64	51	69	69	69	106	124	124
ATP6_PROBALIGN_TCSFMf_DEG_UB	72	70	74	74	96	27	70	44	59	67	27	70	44	59	67	25	50	44	58	64	25	48	44	58	64	27	70	44	59	67	39	37	51	27	70	44	59	67	27	70	44	59	67	44	44	44	116	126	124
ATP6_PROBALIGN_TCSFMf_DNA_UB	72	70	74	74	96	28	70	43	59	67	28	70	43	59	67	26	51	43	59	65	26	49	43	59	65	28	70	43	59	67	39	37	51	28	70	43	59	67	28	70	43	59	67	43	43	43	116	125	124
ATP6_PROBALIGN_TCSFMf_RYt_UB	72	70	74	74	96	27	70	44	59	67	27	70	44	59	67	25	50	44	58	64	25	48	44	58	64	27	70	44	59	67	39	37	51	27	70	44	59	67	27	70	44	59	67	44	44	44	116	126	124
ATP6_PROBALIGN_TCSFMw_DEG_UB	72	70	74	74	96	28	70	43	59	67	28	70	43	59	67	26	51	43	59	65	26	49	43	59	65	28	70	43	59	67	39	37	51	28	70	43	59	67	28	70	43	59	67	43	43	43	116	125	124
ATP6_PROBALIGN_TCSFMw_DNA_UB	72	70	74	74	96	28	70	43	59	67	28	70	43	59	67	26	51	43	59	65	26	49	43	59	65	28	70	43	59	67	39	37	51	28	70	43	59	67	28	70	43	59	67	43	43	43	116	125	124
ATP6_PROBALIGN_TCSFMw_RYt_UB	72	70	74	74	96	28	70	43	59	67	28	70	43	59	67	26	51	43	59	65	26	49	43	59	65	28	70	43	59	67	39	37	51	28	70	43	59	67	28	70	43	59	67	43	43	43	116	125	124
ATP6_PROBALIGN_TCSOGw_DEG_UB	45	59	53	53	72	60	59	46	48	86	60	59	46	48	86	58	62	46	45	84	58	60	46	45	84	60	59	46	48	86	50	70	61	60	59	46	48	86	60	59	46	48	86	46	46	46	104	114	116
ATP6_PROBALIGN_TCSOGw_DNA_UB	72	70	74	74	96	28	70	43	59	67	28	70	43	59	67	26	51	43	59	65	26	49	43	59	65	28	70	43	59	67	39	37	51	28	70	43	59	67	28	70	43	59	67	43	43	43	116	125	124
ATP6_PROBALIGN_TCSOGw_RYt_UB	78	76	71	71	94	52	76	69	65	52	52	76	69	65	52	50	75	69	61	49	50	73	69	61	49	52	76	69	65	52	14	62	26	52	76	69	65	52	52	76	69	65	52	69	69	69	106	124	124
ATP6_PROBALIGN_TCSf_DEG_UB	72	70	74	74	96	27	70	44	59	67	27	70	44	59	67	25	50	44	58	64	25	48	44	58	64	27	70	44	59	67	39	37	51	27	70	44	59	67	27	70	44	59	67	44	44	44	116	126	124
ATP6_PROBALIGN_TCSf_DNA_UB	72	70	74	74	96	28	70	43	59	67	28	70	43	59	67	26	51	43	59	65	26	49	43	59	65	28	70	43	59	67	39	37	51	28	70	43	59	67	28	70	43	59	67	43	43	43	116	125	124
ATP6_PROBALIGN_TCSf_RYt_UB	72	70	74	74	96	27	70	44	59	67	27	70	44	59	67	25	50	44	58	64	25	48	44	58	64	27	70	44	59	67	39	37	51	27	70	44	59	67	27	70	44	59	67	44	44	44	116	126	124
ATP6_PROBALIGN_TCSw_DEG_UB	70	75	73	73	101	26	75	42	64	72	26	75	42	64	72	25	56	42	64	70	25	54	42	64	70	26	75	42	64	72	38	36	50	26	75	42	64	72	26	75	42	64	72	42	42	42	115	123	124
ATP6_PROBALIGN_TCSw_DNA_UB	72	70	74	74	96	28	70	43	59	67	28	70	43	59	67	26	51	43	59	65	26	49	43	59	65	28	70	43	59	67	39	37	51	28	70	43	59	67	28	70	43	59	67	43	43	43	116	125	124
ATP6_PROBALIGN_TCSw_RYt_UB	72	70	74	74	96	28	70	43	59	67	28	70	43	59	67	26	51	43	59	65	26	49	43	59	65	28	70	43	59	67	39	37	51	28	70	43	59	67	28	70	43	59	67	43	43	43	116	125	124
ATP6_PROBALIGN_TRIMALA_DEG_UB	58	54	54	54	79	73	54	47	44	93	73	54	47	44	93	71	57	47	41	92	71	56	47	41	92	73	54	47	44	93	62	83	74	73	54	47	44	93	73	54	47	44	93	47	47	47	110	118	118
ATP6_PROBALIGN_TRIMALA_DNA_UB	72	70	74	74	96	27	70	44	59	67	27	70	44	59	67	25	50	44	58	64	25	48	44	58	64	27	70	44	59	67	39	37	51	27	70	44	59	67	27	70	44	59	67	44	44	44	116	126	124
ATP6_PROBALIGN_TRIMALA_RYt_UB	78	76	71	71	94	52	76	69	65	52	52	76	69	65	52	50	75	69	61	49	50	73	69	61	49	52	76	69	65	52	14	62	26	52	76	69	65	52	52	76	69	65	52	69	69	69	106	124	124
ATP6_PROBALIGN_TRIMALG_DEG_UB	58	54	54	54	79	73	54	47	44	93	73	54	47	44	93	71	57	47	41	92	71	56	47	41	92	73	54	47	44	93	62	83	74	73	54	47	44	93	73	54	47	44	93	47	47	47	110	118	118
ATP6_PROBALIGN_TRIMALG_DNA_UB	72	70	74	74	96	27	70	44	59	67	27	70	44	59	67	25	50	44	58	64	25	48	44	58	64	27	70	44	59	67	39	37	51	27	70	44	59	67	27	70	44	59	67	44	44	44	116	126	124
ATP6_PROBALIGN_TRIMALG_RYt_UB	78	76	71	71	94	52	76	69	65	52	52	76	69	65	52	50	75	69	61	49	50	73	69	61	49	52	76	69	65	52	14	62	26	52	76	69	65	52	52	76	69	65	52	69	69	69	106	124	124
ATP6_PROBALIGN_TRIMALP_DEG_UB	87	67	80	80	85	61	67	78	74	43	61	67	78	74	43	59	66	78	70	40	59	64	78	70	40	61	67	78	74	43	23	71	17	61	67	78	74	43	61	67	78	74	43	78	78	78	112	128	132
ATP6_PROBALIGN_TRIMALP_DNA_UB	91	75	88	88	89	65	75	86	82	47	65	75	86	82	47	63	74	86	78	44	63	72	86	78	44	65	75	86	82	47	27	75	21	65	75	86	82	47	65	75	86	82	47	86	86	86	116	130	134
ATP6_PROBALIGN_TRIMALP_RYt_UB	87	67	80	80	85	61	67	78	74	43	61	67	78	74	43	59	66	78	70	40	59	64	78	70	40	61	67	78	74	43	23	71	17	61	67	78	74	43	61	67	78	74	43	78	78	78	112	128	132
ATP6_PROBALIGN_TRIMALS_DEG_UB	68	48	68	68	69	83	48	61	55	83	83	48	61	55	83	81	51	61	52	81	81	49	61	52	81	83	48	61	55	83	72	93	66	83	48	61	55	83	83	48	61	55	83	61	61	61	118	124	128
ATP6_PROBALIGN_TRIMALS_DNA_UB	84	86	81	81	100	58	86	79	75	58	58	86	79	75	58	56	85	79	71	55	56	83	79	71	55	58	86	79	75	58	20	68	32	58	86	79	75	58	58	86	79	75	58	79	79	79	110	125	128
ATP6_PROBALIGN_TRIMALS_RYt_UB	68	48	68	68	69	83	48	61	55	83	83	48	61	55	83	81	51	61	52	81	81	49	61	52	81	83	48	61	55	83	72	93	66	83	48	61	55	83	83	48	61	55	83	61	61	61	118	124	128
ATP6_PROBALIGN_TRIMAL_DEG_UB	72	70	74	74	96	27	70	44	59	67	27	70	44	59	67	25	50	44	58	64	25	48	44	58	64	27	70	44	59	67	39	37	51	27	70	44	59	67	27	70	44	59	67	44	44	44	116	126	124
ATP6_PROBALIGN_TRIMAL_DNA_UB	72	70	74	74	96	28	70	43	59	67	28	70	43	59	67	26	51	43	59	65	26	49	43	59	65	28	70	43	59	67	39	37	51	28	70	43	59	67	28	70	43	59	67	43	43	43	116	125	124
ATP6_PROBALIGN_TRIMAL_RYt_UB	72	70	74	74	96	27	70	44	59	67	27	70	44	59	67	25	50	44	58	64	25	48	44	58	64	27	70	44	59	67	39	37	51	27	70	44	59	67	27	70	44	59	67	44	44	44	116	126	124
*** ATP6_PROBCONS_GBLOCKSC_CDN_UB ***	60	64	79	79	82	0	64	33	59	51	0	64	33	59	51	2	43	33	61	52	2	45	33	61	52	0	64	33	59	51	41	17	52	0	64	33	59	51	0	64	33	59	51	33	33	33	106	113	113
*** ATP6_PROBCONS_GBLOCKSC_DEG_UB ***	57	0	85	85	56	64	0	36	13	67	64	0	36	13	67	66	21	36	17	70	66	23	36	17	70	64	0	36	13	67	82	79	76	64	0	36	13	67	64	0	36	13	67	36	36	36	115	124	118
*** ATP6_PROBCONS_GBLOCKSC_DNA_UB ***	46	36	70	70	70	33	36	0	27	83	33	36	0	27	83	31	16	0	30	81	31	14	0	30	81	33	36	0	27	83	68	45	80	33	36	0	27	83	33	36	0	27	83	0	0	0	105	112	105
*** ATP6_PROBCONS_GBLOCKSC_RYt_UB ***	48	13	74	74	65	59	13	27	0	80	59	13	27	0	80	57	34	27	4	79	57	32	27	4	79	59	13	27	0	80	71	70	83	59	13	27	0	80	59	13	27	0	80	27	27	27	109	121	109
*** ATP6_PROBCONS_GBLOCKSC_2AA_UB ***	79	67	90	90	78	51	67	83	80	0	51	67	83	80	0	53	68	83	84	3	53	70	83	84	3	51	67	83	80	0	50	56	40	51	67	83	80	0	51	67	83	80	0	83	83	83	111	124	126
*** ATP6_PROBCONS_GBLOCKS_CDN_UB ***	60	64	79	79	82	0	64	33	59	51	0	64	33	59	51	2	43	33	61	52	2	45	33	61	52	0	64	33	59	51	41	17	52	0	64	33	59	51	0	64	33	59	51	33	33	33	106	113	113
*** ATP6_PROBCONS_GBLOCKS_DEG_UB ***	57	0	85	85	56	64	0	36	13	67	64	0	36	13	67	66	21	36	17	70	66	23	36	17	70	64	0	36	13	67	82	79	76	64	0	36	13	67	64	0	36	13	67	36	36	36	115	124	118
*** ATP6_PROBCONS_GBLOCKS_DNA_UB ***	46	36	70	70	70	33	36	0	27	83	33	36	0	27	83	31	16	0	30	81	31	14	0	30	81	33	36	0	27	83	68	45	80	33	36	0	27	83	33	36	0	27	83	0	0	0	105	112	105
*** ATP6_PROBCONS_GBLOCKS_RYt_UB ***	48	13	74	74	65	59	13	27	0	80	59	13	27	0	80	57	34	27	4	79	57	32	27	4	79	59	13	27	0	80	71	70	83	59	13	27	0	80	59	13	27	0	80	27	27	27	109	121	109
*** ATP6_PROBCONS_GBLOCKS_2AA_UB ***	79	67	90	90	78	51	67	83	80	0	51	67	83	80	0	53	68	83	84	3	53	70	83	84	3	51	67	83	80	0	50	56	40	51	67	83	80	0	51	67	83	80	0	83	83	83	111	124	126
*** ATP6_PROBCONS_MAXALIGN_CDN_UB ***	60	64	79	79	82	0	64	33	59	51	0	64	33	59	51	2	43	33	61	52	2	45	33	61	52	0	64	33	59	51	41	17	52	0	64	33	59	51	0	64	33	59	51	33	33	33	106	113	113
*** ATP6_PROBCONS_MAXALIGN_DEG_UB ***	57	0	85	85	56	64	0	36	13	67	64	0	36	13	67	66	21	36	17	70	66	23	36	17	70	64	0	36	13	67	82	79	76	64	0	36	13	67	64	0	36	13	67	36	36	36	115	124	118
*** ATP6_PROBCONS_MAXALIGN_DNA_UB ***	46	36	70	70	70	33	36	0	27	83	33	36	0	27	83	31	16	0	30	81	31	14	0	30	81	33	36	0	27	83	68	45	80	33	36	0	27	83	33	36	0	27	83	0	0	0	105	112	105
*** ATP6_PROBCONS_MAXALIGN_RYt_UB ***	48	13	74	74	65	59	13	27	0	80	59	13	27	0	80	57	34	27	4	79	57	32	27	4	79	59	13	27	0	80	71	70	83	59	13	27	0	80	59	13	27	0	80	27	27	27	109	121	109
*** ATP6_PROBCONS_MAXALIGN_2AA_UB ***	79	67	90	90	78	51	67	83	80	0	51	67	83	80	0	53	68	83	84	3	53	70	83	84	3	51	67	83	80	0	50	56	40	51	67	83	80	0	51	67	83	80	0	83	83	83	111	124	126
ATP6_PROBCONS_NOISY_DEG_UB	69	83	75	75	94	40	83	68	72	51	40	83	68	72	51	38	82	68	68	48	38	80	68	68	48	40	83	68	72	51	1	53	14	40	83	68	72	51	40	83	68	72	51	68	68	68	102	120	121
*** ATP6_PROBCONS_NOISY_DNA_UB ***	70	80	86	86	91	16	80	45	71	57	16	80	45	71	57	14	59	45	73	54	14	57	45	73	54	16	80	45	71	57	53	1	64	16	80	45	71	57	16	80	45	71	57	45	45	45	102	114	108
ATP6_PROBCONS_NOISY_RYt_UB	61	71	77	77	82	7	71	36	62	48	7	71	36	62	48	5	50	36	64	45	5	48	36	64	45	7	71	36	62	48	44	10	55	7	71	36	62	48	7	71	36	62	48	36	36	36	106	114	114
*** ATP6_PROBCONS_PSARALIGN_CDN_UB ***	60	64	79	79	82	0	64	33	59	51	0	64	33	59	51	2	43	33	61	52	2	45	33	61	52	0	64	33	59	51	41	17	52	0	64	33	59	51	0	64	33	59	51	33	33	33	106	113	113
*** ATP6_PROBCONS_PSARALIGN_DEG_UB ***	57	0	85	85	56	64	0	36	13	67	64	0	36	13	67	66	21	36	17	70	66	23	36	17	70	64	0	36	13	67	82	79	76	64	0	36	13	67	64	0	36	13	67	36	36	36	115	124	118
*** ATP6_PROBCONS_PSARALIGN_DNA_UB ***	46	36	70	70	70	33	36	0	27	83	33	36	0	27	83	31	16	0	30	81	31	14	0	30	81	33	36	0	27	83	68	45	80	33	36	0	27	83	33	36	0	27	83	0	0	0	105	112	105
*** ATP6_PROBCONS_PSARALIGN_RYt_UB ***	48	13	74	74	65	59	13	27	0	80	59	13	27	0	80	57	34	27	4	79	57	32	27	4	79	59	13	27	0	80	71	70	83	59	13	27	0	80	59	13	27	0	80	27	27	27	109	121	109
*** ATP6_PROBCONS_PSARALIGN_2AA_UB ***	79	67	90	90	78	51	67	83	80	0	51	67	83	80	0	53	68	83	84	3	53	70	83	84	3	51	67	83	80	0	50	56	40	51	67	83	80	0	51	67	83	80	0	83	83	83	111	124	126
*** ATP6_PROBCONS_TCSFMf_CDN_UB ***	60	64	79	79	82	0	64	33	59	51	0	64	33	59	51	2	43	33	61	52	2	45	33	61	52	0	64	33	59	51	41	17	52	0	64	33	59	51	0	64	33	59	51	33	33	33	106	113	113
*** ATP6_PROBCONS_TCSFMf_DEG_UB ***	57	0	85	85	56	64	0	36	13	67	64	0	36	13	67	66	21	36	17	70	66	23	36	17	70	64	0	36	13	67	82	79	76	64	0	36	13	67	64	0	36	13	67	36	36	36	115	124	118
*** ATP6_PROBCONS_TCSFMf_DNA_UB ***	46	36	70	70	70	33	36	0	27	83	33	36	0	27	83	31	16	0	30	81	31	14	0	30	81	33	36	0	27	83	68	45	80	33	36	0	27	83	33	36	0	27	83	0	0	0	105	112	105
*** ATP6_PROBCONS_TCSFMf_RYt_UB ***	48	13	74	74	65	59	13	27	0	80	59	13	27	0	80	57	34	27	4	79	57	32	27	4	79	59	13	27	0	80	71	70	83	59	13	27	0	80	59	13	27	0	80	27	27	27	109	121	109
*** ATP6_PROBCONS_TCSFMf_2AA_UB ***	79	67	90	90	78	51	67	83	80	0	51	67	83	80	0	53	68	83	84	3	53	70	83	84	3	51	67	83	80	0	50	56	40	51	67	83	80	0	51	67	83	80	0	83	83	83	111	124	126
*** ATP6_PROBCONS_TCSFMw_DEG_UB ***	46	36	70	70	70	33	36	0	27	83	33	36	0	27	83	31	16	0	30	81	31	14	0	30	81	33	36	0	27	83	68	45	80	33	36	0	27	83	33	36	0	27	83	0	0	0	105	112	105
*** ATP6_PROBCONS_TCSFMw_DNA_UB ***	46	36	70	70	70	33	36	0	27	83	33	36	0	27	83	31	16	0	30	81	31	14	0	30	81	33	36	0	27	83	68	45	80	33	36	0	27	83	33	36	0	27	83	0	0	0	105	112	105
*** ATP6_PROBCONS_TCSFMw_RYt_UB ***	46	36	70	70	70	33	36	0	27	83	33	36	0	27	83	31	16	0	30	81	31	14	0	30	81	33	36	0	27	83	68	45	80	33	36	0	27	83	33	36	0	27	83	0	0	0	105	112	105
ATP6_PROBCONS_TCSOGf_DEG_UB	126	126	121	121	113	125	126	123	122	131	125	126	123	122	131	124	130	123	123	129	124	129	123	123	129	125	126	123	122	131	125	122	131	125	126	123	122	131	125	126	123	122	131	123	123	123	66	45	86
# ATP6_PROBCONS_TCSOGf_DNA_UB #	125	115	125	125	111	119	115	110	110	130	119	115	110	110	130	118	120	110	113	129	118	119	110	113	129	119	115	110	110	130	120	114	129	119	115	110	110	130	119	115	110	110	130	110	110	110	81	77	70
ATP6_PROBCONS_TCSOGf_RYt_UB	111	108	104	104	90	103	108	96	104	110	103	108	96	104	110	102	105	96	104	109	102	104	96	104	109	103	108	96	104	110	105	102	110	103	108	96	104	110	103	108	96	104	110	96	96	96	69	76	76
*** ATP6_PROBCONS_TCSOGw_DEG_UB ***	49	55	57	57	68	64	55	50	44	82	64	55	50	44	82	62	58	50	41	80	62	56	50	41	80	64	55	50	44	82	54	74	65	64	55	50	44	82	64	55	50	44	82	50	50	50	106	116	116
*** ATP6_PROBCONS_TCSOGw_DNA_UB ***	41	21	69	69	67	58	21	25	8	88	58	21	25	8	88	56	41	25	5	86	56	39	25	5	86	58	21	25	8	88	65	70	77	58	21	25	8	88	58	21	25	8	88	25	25	25	107	117	110
*** ATP6_PROBCONS_TCSOGw_RYt_UB ***	52	38	64	64	60	61	38	31	25	78	61	38	31	25	78	59	39	31	22	76	59	37	31	22	76	61	38	31	25	78	71	71	83	61	38	31	25	78	61	38	31	25	78	31	31	31	102	110	109
*** ATP6_PROBCONS_TCSf_CDN_UB ***	60	64	79	79	82	0	64	33	59	51	0	64	33	59	51	2	43	33	61	52	2	45	33	61	52	0	64	33	59	51	41	17	52	0	64	33	59	51	0	64	33	59	51	33	33	33	106	113	113
*** ATP6_PROBCONS_TCSf_DEG_UB ***	57	0	85	85	56	64	0	36	13	67	64	0	36	13	67	66	21	36	17	70	66	23	36	17	70	64	0	36	13	67	82	79	76	64	0	36	13	67	64	0	36	13	67	36	36	36	115	124	118
*** ATP6_PROBCONS_TCSf_DNA_UB ***	46	36	70	70	70	33	36	0	27	83	33	36	0	27	83	31	16	0	30	81	31	14	0	30	81	33	36	0	27	83	68	45	80	33	36	0	27	83	33	36	0	27	83	0	0	0	105	112	105
*** ATP6_PROBCONS_TCSf_RYt_UB ***	48	13	74	74	65	59	13	27	0	80	59	13	27	0	80	57	34	27	4	79	57	32	27	4	79	59	13	27	0	80	71	70	83	59	13	27	0	80	59	13	27	0	80	27	27	27	109	121	109
*** ATP6_PROBCONS_TCSf_2AA_UB ***	79	67	90	90	78	51	67	83	80	0	51	67	83	80	0	53	68	83	84	3	53	70	83	84	3	51	67	83	80	0	50	56	40	51	67	83	80	0	51	67	83	80	0	83	83	83	111	124	126
*** ATP6_PROBCONS_TCSw_DEG_UB ***	46	36	70	70	70	33	36	0	27	83	33	36	0	27	83	31	16	0	30	81	31	14	0	30	81	33	36	0	27	83	68	45	80	33	36	0	27	83	33	36	0	27	83	0	0	0	105	112	105
*** ATP6_PROBCONS_TCSw_DNA_UB ***	46	36	70	70	70	33	36	0	27	83	33	36	0	27	83	31	16	0	30	81	31	14	0	30	81	33	36	0	27	83	68	45	80	33	36	0	27	83	33	36	0	27	83	0	0	0	105	112	105
*** ATP6_PROBCONS_TCSw_RYt_UB ***	46	36	70	70	70	33	36	0	27	83	33	36	0	27	83	31	16	0	30	81	31	14	0	30	81	33	36	0	27	83	68	45	80	33	36	0	27	83	33	36	0	27	83	0	0	0	105	112	105
*** ATP6_PROBCONS_TRIMALA_CDN_UB ***	60	64	79	79	82	0	64	33	59	51	0	64	33	59	51	2	43	33	61	52	2	45	33	61	52	0	64	33	59	51	41	17	52	0	64	33	59	51	0	64	33	59	51	33	33	33	106	113	113
*** ATP6_PROBCONS_TRIMALA_DEG_UB ***	57	0	85	85	56	64	0	36	13	67	64	0	36	13	67	66	21	36	17	70	66	23	36	17	70	64	0	36	13	67	82	79	76	64	0	36	13	67	64	0	36	13	67	36	36	36	115	124	118
*** ATP6_PROBCONS_TRIMALA_DNA_UB ***	46	36	70	70	70	33	36	0	27	83	33	36	0	27	83	31	16	0	30	81	31	14	0	30	81	33	36	0	27	83	68	45	80	33	36	0	27	83	33	36	0	27	83	0	0	0	105	112	105
*** ATP6_PROBCONS_TRIMALA_RYt_UB ***	48	13	74	74	65	59	13	27	0	80	59	13	27	0	80	57	34	27	4	79	57	32	27	4	79	59	13	27	0	80	71	70	83	59	13	27	0	80	59	13	27	0	80	27	27	27	109	121	109
*** ATP6_PROBCONS_TRIMALA_2AA_UB ***	79	67	90	90	78	51	67	83	80	0	51	67	83	80	0	53	68	83	84	3	53	70	83	84	3	51	67	83	80	0	50	56	40	51	67	83	80	0	51	67	83	80	0	83	83	83	111	124	126
*** ATP6_PROBCONS_TRIMALG_CDN_UB ***	60	64	79	79	82	0	64	33	59	51	0	64	33	59	51	2	43	33	61	52	2	45	33	61	52	0	64	33	59	51	41	17	52	0	64	33	59	51	0	64	33	59	51	33	33	33	106	113	113
*** ATP6_PROBCONS_TRIMALG_DEG_UB ***	57	0	85	85	56	64	0	36	13	67	64	0	36	13	67	66	21	36	17	70	66	23	36	17	70	64	0	36	13	67	82	79	76	64	0	36	13	67	64	0	36	13	67	36	36	36	115	124	118
*** ATP6_PROBCONS_TRIMALG_DNA_UB ***	46	36	70	70	70	33	36	0	27	83	33	36	0	27	83	31	16	0	30	81	31	14	0	30	81	33	36	0	27	83	68	45	80	33	36	0	27	83	33	36	0	27	83	0	0	0	105	112	105
*** ATP6_PROBCONS_TRIMALG_RYt_UB ***	48	13	74	74	65	59	13	27	0	80	59	13	27	0	80	57	34	27	4	79	57	32	27	4	79	59	13	27	0	80	71	70	83	59	13	27	0	80	59	13	27	0	80	27	27	27	109	121	109
*** ATP6_PROBCONS_TRIMALG_2AA_UB ***	79	67	90	90	78	51	67	83	80	0	51	67	83	80	0	53	68	83	84	3	53	70	83	84	3	51	67	83	80	0	50	56	40	51	67	83	80	0	51	67	83	80	0	83	83	83	111	124	126
*** ATP6_PROBCONS_TRIMALP_DEG_UB ***	67	65	71	71	88	14	65	29	56	54	14	65	29	56	54	12	45	29	59	52	12	43	29	59	52	14	65	29	56	54	49	16	61	14	65	29	56	54	14	65	29	56	54	29	29	29	108	115	116
*** ATP6_PROBCONS_TRIMALP_DNA_UB ***	67	65	71	71	88	13	65	30	56	54	13	65	30	56	54	11	44	30	58	51	11	42	30	58	51	13	65	30	56	54	49	16	61	13	65	30	56	54	13	65	30	56	54	30	30	30	108	116	116
ATP6_PROBCONS_TRIMALP_RYt_UB	50	32	74	74	66	37	32	4	23	79	37	32	4	23	79	35	12	4	26	77	35	10	4	26	77	37	32	4	23	79	72	49	84	37	32	4	23	79	37	32	4	23	79	4	4	4	107	114	105
*** ATP6_PROBCONS_TRIMALS_DEG_UB ***	67	65	71	71	88	14	65	29	56	54	14	65	29	56	54	12	45	29	59	52	12	43	29	59	52	14	65	29	56	54	49	16	61	14	65	29	56	54	14	65	29	56	54	29	29	29	108	115	116
*** ATP6_PROBCONS_TRIMALS_DNA_UB ***	67	65	71	71	88	13	65	30	56	54	13	65	30	56	54	11	44	30	58	51	11	42	30	58	51	13	65	30	56	54	49	16	61	13	65	30	56	54	13	65	30	56	54	30	30	30	108	116	116
*** ATP6_PROBCONS_TRIMALS_RYt_UB ***	67	65	71	71	88	13	65	30	56	54	13	65	30	56	54	11	44	30	58	51	11	42	30	58	51	13	65	30	56	54	49	16	61	13	65	30	56	54	13	65	30	56	54	30	30	30	108	116	116
*** ATP6_PROBCONS_TRIMAL_CDN_UB ***	60	64	79	79	82	0	64	33	59	51	0	64	33	59	51	2	43	33	61	52	2	45	33	61	52	0	64	33	59	51	41	17	52	0	64	33	59	51	0	64	33	59	51	33	33	33	106	113	113
*** ATP6_PROBCONS_TRIMAL_DEG_UB ***	57	0	85	85	56	64	0	36	13	67	64	0	36	13	67	66	21	36	17	70	66	23	36	17	70	64	0	36	13	67	82	79	76	64	0	36	13	67	64	0	36	13	67	36	36	36	115	124	118
*** ATP6_PROBCONS_TRIMAL_DNA_UB ***	46	36	70	70	70	33	36	0	27	83	33	36	0	27	83	31	16	0	30	81	31	14	0	30	81	33	36	0	27	83	68	45	80	33	36	0	27	83	33	36	0	27	83	0	0	0	105	112	105
*** ATP6_PROBCONS_TRIMAL_RYt_UB ***	48	13	74	74	65	59	13	27	0	80	59	13	27	0	80	57	34	27	4	79	57	32	27	4	79	59	13	27	0	80	71	70	83	59	13	27	0	80	59	13	27	0	80	27	27	27	109	121	109
*** ATP6_PROBCONS_TRIMAL_2AA_UB ***	79	67	90	90	78	51	67	83	80	0	51	67	83	80	0	53	68	83	84	3	53	70	83	84	3	51	67	83	80	0	50	56	40	51	67	83	80	0	51	67	83	80	0	83	83	83	111	124	126
*** ATP6_TCOFFEETC_GBLOCKSC_CDN_UB ***	62	66	77	77	84	2	66	31	57	53	2	66	31	57	53	0	45	31	59	50	0	43	31	59	50	2	66	31	57	53	39	15	50	2	66	31	57	53	2	66	31	57	53	31	31	31	104	112	112
*** ATP6_TCOFFEETC_GBLOCKSC_DEG_UB ***	59	23	83	83	57	45	23	14	32	70	45	23	14	32	70	43	2	14	34	67	43	0	14	34	67	45	23	14	32	70	81	58	75	45	23	14	32	70	45	23	14	32	70	14	14	14	113	119	113
*** ATP6_TCOFFEETC_GBLOCKSC_DNA_UB ***	46	36	70	70	70	33	36	0	27	83	33	36	0	27	83	31	16	0	30	81	31	14	0	30	81	33	36	0	27	83	68	45	80	33	36	0	27	83	33	36	0	27	83	0	0	0	105	112	105
ATP6_TCOFFEETC_GBLOCKSC_RYt_UB	48	14	74	74	65	58	14	27	1	81	58	14	27	1	81	56	33	27	3	78	56	31	27	3	78	58	14	27	1	81	72	71	84	58	14	27	1	81	58	14	27	1	81	27	27	27	109	121	109
*** ATP6_TCOFFEETC_GBLOCKSC_2AA_UB ***	81	70	88	88	80	52	70	81	79	3	52	70	81	79	3	50	69	81	81	0	50	67	81	81	0	52	70	81	79	3	49	55	39	52	70	81	79	3	52	70	81	79	3	81	81	81	109	123	124
*** ATP6_TCOFFEETC_GBLOCKS_CDN_UB ***	62	66	77	77	84	2	66	31	57	53	2	66	31	57	53	0	45	31	59	50	0	43	31	59	50	2	66	31	57	53	39	15	50	2	66	31	57	53	2	66	31	57	53	31	31	31	104	112	112
*** ATP6_TCOFFEETC_GBLOCKS_DEG_UB ***	59	2	83	83	58	66	2	34	11	69	66	2	34	11	69	64	23	34	15	68	64	21	34	15	68	66	2	34	11	69	80	77	74	66	2	34	11	69	66	2	34	11	69	34	34	34	113	123	117
*** ATP6_TCOFFEETC_GBLOCKS_DNA_UB ***	46	36	70	70	70	33	36	0	27	83	33	36	0	27	83	31	16	0	30	81	31	14	0	30	81	33	36	0	27	83	68	45	80	33	36	0	27	83	33	36	0	27	83	0	0	0	105	112	105
ATP6_TCOFFEETC_GBLOCKS_RYt_UB	48	14	74	74	65	58	14	27	1	81	58	14	27	1	81	56	33	27	3	78	56	31	27	3	78	58	14	27	1	81	72	71	84	58	14	27	1	81	58	14	27	1	81	27	27	27	109	121	109
*** ATP6_TCOFFEETC_GBLOCKS_2AA_UB ***	81	70	88	88	80	52	70	81	79	3	52	70	81	79	3	50	69	81	81	0	50	67	81	81	0	52	70	81	79	3	49	55	39	52	70	81	79	3	52	70	81	79	3	81	81	81	109	123	124
*** ATP6_TCOFFEETC_MAXALIGN_CDN_UB ***	60	64	79	79	82	0	64	33	59	51	0	64	33	59	51	2	43	33	61	52	2	45	33	61	52	0	64	33	59	51	41	17	52	0	64	33	59	51	0	64	33	59	51	33	33	33	106	113	113
*** ATP6_TCOFFEETC_MAXALIGN_DEG_UB ***	57	0	85	85	56	64	0	36	13	67	64	0	36	13	67	66	21	36	17	70	66	23	36	17	70	64	0	36	13	67	82	79	76	64	0	36	13	67	64	0	36	13	67	36	36	36	115	124	118
*** ATP6_TCOFFEETC_MAXALIGN_DNA_UB ***	46	36	70	70	70	33	36	0	27	83	33	36	0	27	83	31	16	0	30	81	31	14	0	30	81	33	36	0	27	83	68	45	80	33	36	0	27	83	33	36	0	27	83	0	0	0	105	112	105
*** ATP6_TCOFFEETC_MAXALIGN_RYt_UB ***	48	13	74	74	65	59	13	27	0	80	59	13	27	0	80	57	34	27	4	79	57	32	27	4	79	59	13	27	0	80	71	70	83	59	13	27	0	80	59	13	27	0	80	27	27	27	109	121	109
*** # ATP6_TCOFFEETC_MAXALIGN_2AA_UB # ***	79	67	90	90	78	51	67	83	80	0	51	67	83	80	0	53	68	83	84	3	53	70	83	84	3	51	67	83	80	0	50	56	40	51	67	83	80	0	51	67	83	80	0	83	83	83	111	124	126
ATP6_TCOFFEETC_NOISY_DEG_UB	71	80	86	86	92	17	80	45	71	58	17	80	45	71	58	15	59	45	73	55	15	57	45	73	55	17	80	45	71	58	52	2	65	17	80	45	71	58	17	80	45	71	58	45	45	45	103	115	109
*** ATP6_TCOFFEETC_NOISY_DNA_UB ***	70	80	86	86	91	16	80	45	71	57	16	80	45	71	57	14	59	45	73	54	14	57	45	73	54	16	80	45	71	57	53	1	64	16	80	45	71	57	16	80	45	71	57	45	45	45	102	114	108
*** ATP6_TCOFFEETC_NOISY_RYt_UB ***	70	80	86	86	91	16	80	45	71	57	16	80	45	71	57	14	59	45	73	54	14	57	45	73	54	16	80	45	71	57	53	1	64	16	80	45	71	57	16	80	45	71	57	45	45	45	102	114	108
*** ATP6_TCOFFEETC_PSARALIGN_CDN_UB ***	60	64	79	79	82	0	64	33	59	51	0	64	33	59	51	2	43	33	61	52	2	45	33	61	52	0	64	33	59	51	41	17	52	0	64	33	59	51	0	64	33	59	51	33	33	33	106	113	113
*** ATP6_TCOFFEETC_PSARALIGN_DEG_UB ***	57	0	85	85	56	64	0	36	13	67	64	0	36	13	67	66	21	36	17	70	66	23	36	17	70	64	0	36	13	67	82	79	76	64	0	36	13	67	64	0	36	13	67	36	36	36	115	124	118
*** ATP6_TCOFFEETC_PSARALIGN_DNA_UB ***	46	36	70	70	70	33	36	0	27	83	33	36	0	27	83	31	16	0	30	81	31	14	0	30	81	33	36	0	27	83	68	45	80	33	36	0	27	83	33	36	0	27	83	0	0	0	105	112	105
*** ATP6_TCOFFEETC_PSARALIGN_RYt_UB ***	48	13	74	74	65	59	13	27	0	80	59	13	27	0	80	57	34	27	4	79	57	32	27	4	79	59	13	27	0	80	71	70	83	59	13	27	0	80	59	13	27	0	80	27	27	27	109	121	109
*** # ATP6_TCOFFEETC_PSARALIGN_2AA_UB # ***	79	67	90	90	78	51	67	83	80	0	51	67	83	80	0	53	68	83	84	3	53	70	83	84	3	51	67	83	80	0	50	56	40	51	67	83	80	0	51	67	83	80	0	83	83	83	111	124	126
*** ATP6_TCOFFEETC_TCSFMf_CDN_UB ***	60	64	79	79	82	0	64	33	59	51	0	64	33	59	51	2	43	33	61	52	2	45	33	61	52	0	64	33	59	51	41	17	52	0	64	33	59	51	0	64	33	59	51	33	33	33	106	113	113
*** ATP6_TCOFFEETC_TCSFMf_DEG_UB ***	57	0	85	85	56	64	0	36	13	67	64	0	36	13	67	66	21	36	17	70	66	23	36	17	70	64	0	36	13	67	82	79	76	64	0	36	13	67	64	0	36	13	67	36	36	36	115	124	118
*** ATP6_TCOFFEETC_TCSFMf_DNA_UB ***	46	36	70	70	70	33	36	0	27	83	33	36	0	27	83	31	16	0	30	81	31	14	0	30	81	33	36	0	27	83	68	45	80	33	36	0	27	83	33	36	0	27	83	0	0	0	105	112	105
*** ATP6_TCOFFEETC_TCSFMf_RYt_UB ***	48	13	74	74	65	59	13	27	0	80	59	13	27	0	80	57	34	27	4	79	57	32	27	4	79	59	13	27	0	80	71	70	83	59	13	27	0	80	59	13	27	0	80	27	27	27	109	121	109
*** ATP6_TCOFFEETC_TCSFMf_2AA_UB ***	79	67	90	90	78	51	67	83	80	0	51	67	83	80	0	53	68	83	84	3	53	70	83	84	3	51	67	83	80	0	50	56	40	51	67	83	80	0	51	67	83	80	0	83	83	83	111	124	126
*** ATP6_TCOFFEETC_TCSFMw_DEG_UB ***	46	36	70	70	70	33	36	0	27	83	33	36	0	27	83	31	16	0	30	81	31	14	0	30	81	33	36	0	27	83	68	45	80	33	36	0	27	83	33	36	0	27	83	0	0	0	105	112	105
*** ATP6_TCOFFEETC_TCSFMw_DNA_UB ***	46	36	70	70	70	33	36	0	27	83	33	36	0	27	83	31	16	0	30	81	31	14	0	30	81	33	36	0	27	83	68	45	80	33	36	0	27	83	33	36	0	27	83	0	0	0	105	112	105
*** ATP6_TCOFFEETC_TCSFMw_RYt_UB ***	46	36	70	70	70	33	36	0	27	83	33	36	0	27	83	31	16	0	30	81	31	14	0	30	81	33	36	0	27	83	68	45	80	33	36	0	27	83	33	36	0	27	83	0	0	0	105	112	105
ATP6_TCOFFEETC_TCSOGf_DEG_UB	124	118	121	121	116	119	118	114	110	129	119	118	114	110	129	117	125	114	112	126	117	123	114	112	126	119	118	114	110	129	116	111	125	119	118	114	110	129	119	118	114	110	129	114	114	114	67	75	68
# ATP6_TCOFFEETC_TCSOGf_DNA_UB #	126	119	124	124	115	118	119	114	114	125	118	119	114	114	125	118	123	114	118	126	118	123	114	118	126	118	119	114	114	125	116	118	122	118	119	114	114	125	118	119	114	114	125	114	114	114	76	70	77
ATP6_TCOFFEETC_TCSOGf_RYt_UB	112	123	104	104	116	93	123	94	118	119	93	123	94	118	119	93	103	94	121	118	93	103	94	121	118	93	123	94	118	119	124	91	130	93	123	94	118	119	93	123	94	118	119	94	94	94	76	77	78
*** ATP6_TCOFFEETC_TCSOGw_DEG_UB ***	49	55	57	57	68	64	55	50	44	82	64	55	50	44	82	62	58	50	41	80	62	56	50	41	80	64	55	50	44	82	54	74	65	64	55	50	44	82	64	55	50	44	82	50	50	50	106	116	116
*** ATP6_TCOFFEETC_TCSOGw_DNA_UB ***	41	21	69	69	67	58	21	25	8	88	58	21	25	8	88	56	41	25	5	86	56	39	25	5	86	58	21	25	8	88	65	70	77	58	21	25	8	88	58	21	25	8	88	25	25	25	107	117	110
*** ATP6_TCOFFEETC_TCSOGw_RYt_UB ***	52	38	64	64	60	61	38	31	25	78	61	38	31	25	78	59	39	31	22	76	59	37	31	22	76	61	38	31	25	78	71	71	83	61	38	31	25	78	61	38	31	25	78	31	31	31	102	110	109
*** ATP6_TCOFFEETC_TCSf_CDN_UB ***	60	64	79	79	82	0	64	33	59	51	0	64	33	59	51	2	43	33	61	52	2	45	33	61	52	0	64	33	59	51	41	17	52	0	64	33	59	51	0	64	33	59	51	33	33	33	106	113	113
*** ATP6_TCOFFEETC_TCSf_DEG_UB ***	57	0	85	85	56	64	0	36	13	67	64	0	36	13	67	66	21	36	17	70	66	23	36	17	70	64	0	36	13	67	82	79	76	64	0	36	13	67	64	0	36	13	67	36	36	36	115	124	118
*** ATP6_TCOFFEETC_TCSf_DNA_UB ***	46	36	70	70	70	33	36	0	27	83	33	36	0	27	83	31	16	0	30	81	31	14	0	30	81	33	36	0	27	83	68	45	80	33	36	0	27	83	33	36	0	27	83	0	0	0	105	112	105
*** ATP6_TCOFFEETC_TCSf_RYt_UB ***	48	13	74	74	65	59	13	27	0	80	59	13	27	0	80	57	34	27	4	79	57	32	27	4	79	59	13	27	0	80	71	70	83	59	13	27	0	80	59	13	27	0	80	27	27	27	109	121	109
*** # ATP6_TCOFFEETC_TCSf_2AA_UB # ***	79	67	90	90	78	51	67	83	80	0	51	67	83	80	0	53	68	83	84	3	53	70	83	84	3	51	67	83	80	0	50	56	40	51	67	83	80	0	51	67	83	80	0	83	83	83	111	124	126
*** ATP6_TCOFFEETC_TCSw_DEG_UB ***	46	36	70	70	70	33	36	0	27	83	33	36	0	27	83	31	16	0	30	81	31	14	0	30	81	33	36	0	27	83	68	45	80	33	36	0	27	83	33	36	0	27	83	0	0	0	105	112	105
*** ATP6_TCOFFEETC_TCSw_DNA_UB ***	46	36	70	70	70	33	36	0	27	83	33	36	0	27	83	31	16	0	30	81	31	14	0	30	81	33	36	0	27	83	68	45	80	33	36	0	27	83	33	36	0	27	83	0	0	0	105	112	105
*** ATP6_TCOFFEETC_TCSw_RYt_UB ***	46	36	70	70	70	33	36	0	27	83	33	36	0	27	83	31	16	0	30	81	31	14	0	30	81	33	36	0	27	83	68	45	80	33	36	0	27	83	33	36	0	27	83	0	0	0	105	112	105
*** ATP6_TCOFFEETC_TRIMALA_CDN_UB ***	62	66	77	77	84	2	66	31	57	53	2	66	31	57	53	0	45	31	59	50	0	43	31	59	50	2	66	31	57	53	39	15	50	2	66	31	57	53	2	66	31	57	53	31	31	31	104	112	112
*** ATP6_TCOFFEETC_TRIMALA_DEG_UB ***	59	2	83	83	58	66	2	34	11	69	66	2	34	11	69	64	23	34	15	68	64	21	34	15	68	66	2	34	11	69	80	77	74	66	2	34	11	69	66	2	34	11	69	34	34	34	113	123	117
*** ATP6_TCOFFEETC_TRIMALA_DNA_UB ***	46	36	70	70	70	33	36	0	27	83	33	36	0	27	83	31	16	0	30	81	31	14	0	30	81	33	36	0	27	83	68	45	80	33	36	0	27	83	33	36	0	27	83	0	0	0	105	112	105
ATP6_TCOFFEETC_TRIMALA_RYt_UB	48	14	74	74	65	58	14	27	1	81	58	14	27	1	81	56	33	27	3	78	56	31	27	3	78	58	14	27	1	81	72	71	84	58	14	27	1	81	58	14	27	1	81	27	27	27	109	121	109
*** ATP6_TCOFFEETC_TRIMALA_2AA_UB ***	81	70	88	88	80	52	70	81	79	3	52	70	81	79	3	50	69	81	81	0	50	67	81	81	0	52	70	81	79	3	49	55	39	52	70	81	79	3	52	70	81	79	3	81	81	81	109	123	124
*** ATP6_TCOFFEETC_TRIMALG_CDN_UB ***	62	66	77	77	84	2	66	31	57	53	2	66	31	57	53	0	45	31	59	50	0	43	31	59	50	2	66	31	57	53	39	15	50	2	66	31	57	53	2	66	31	57	53	31	31	31	104	112	112
*** ATP6_TCOFFEETC_TRIMALG_DEG_UB ***	59	2	83	83	58	66	2	34	11	69	66	2	34	11	69	64	23	34	15	68	64	21	34	15	68	66	2	34	11	69	80	77	74	66	2	34	11	69	66	2	34	11	69	34	34	34	113	123	117
*** ATP6_TCOFFEETC_TRIMALG_DNA_UB ***	46	36	70	70	70	33	36	0	27	83	33	36	0	27	83	31	16	0	30	81	31	14	0	30	81	33	36	0	27	83	68	45	80	33	36	0	27	83	33	36	0	27	83	0	0	0	105	112	105
ATP6_TCOFFEETC_TRIMALG_RYt_UB	48	14	74	74	65	58	14	27	1	81	58	14	27	1	81	56	33	27	3	78	56	31	27	3	78	58	14	27	1	81	72	71	84	58	14	27	1	81	58	14	27	1	81	27	27	27	109	121	109
*** ATP6_TCOFFEETC_TRIMALG_2AA_UB ***	81	70	88	88	80	52	70	81	79	3	52	70	81	79	3	50	69	81	81	0	50	67	81	81	0	52	70	81	79	3	49	55	39	52	70	81	79	3	52	70	81	79	3	81	81	81	109	123	124
*** ATP6_TCOFFEETC_TRIMALP_DEG_UB ***	67	65	71	71	88	14	65	29	56	54	14	65	29	56	54	12	45	29	59	52	12	43	29	59	52	14	65	29	56	54	49	16	61	14	65	29	56	54	14	65	29	56	54	29	29	29	108	115	116
*** ATP6_TCOFFEETC_TRIMALP_DNA_UB ***	67	65	71	71	88	13	65	30	56	54	13	65	30	56	54	11	44	30	58	51	11	42	30	58	51	13	65	30	56	54	49	16	61	13	65	30	56	54	13	65	30	56	54	30	30	30	108	116	116
ATP6_TCOFFEETC_TRIMALP_RYt_UB	50	32	74	74	66	37	32	4	23	79	37	32	4	23	79	35	12	4	26	77	35	10	4	26	77	37	32	4	23	79	72	49	84	37	32	4	23	79	37	32	4	23	79	4	4	4	107	114	105
ATP6_TCOFFEETC_TRIMALS_DEG_UB	74	71	82	82	92	21	71	40	63	58	21	71	40	63	58	20	51	40	66	57	20	50	40	66	57	21	71	40	63	58	57	24	69	21	71	40	63	58	21	71	40	63	58	40	40	40	113	112	119
*** ATP6_TCOFFEETC_TRIMALS_DNA_UB ***	67	65	71	71	88	13	65	30	56	54	13	65	30	56	54	11	44	30	58	51	11	42	30	58	51	13	65	30	56	54	49	16	61	13	65	30	56	54	13	65	30	56	54	30	30	30	108	116	116
*** ATP6_TCOFFEETC_TRIMALS_RYt_UB ***	67	65	71	71	88	13	65	30	56	54	13	65	30	56	54	11	44	30	58	51	11	42	30	58	51	13	65	30	56	54	49	16	61	13	65	30	56	54	13	65	30	56	54	30	30	30	108	116	116
*** ATP6_TCOFFEETC_TRIMAL_CDN_UB ***	60	64	79	79	82	0	64	33	59	51	0	64	33	59	51	2	43	33	61	52	2	45	33	61	52	0	64	33	59	51	41	17	52	0	64	33	59	51	0	64	33	59	51	33	33	33	106	113	113
*** ATP6_TCOFFEETC_TRIMAL_DEG_UB ***	57	0	85	85	56	64	0	36	13	67	64	0	36	13	67	66	21	36	17	70	66	23	36	17	70	64	0	36	13	67	82	79	76	64	0	36	13	67	64	0	36	13	67	36	36	36	115	124	118
*** ATP6_TCOFFEETC_TRIMAL_DNA_UB ***	46	36	70	70	70	33	36	0	27	83	33	36	0	27	83	31	16	0	30	81	31	14	0	30	81	33	36	0	27	83	68	45	80	33	36	0	27	83	33	36	0	27	83	0	0	0	105	112	105
*** ATP6_TCOFFEETC_TRIMAL_RYt_UB ***	48	13	74	74	65	59	13	27	0	80	59	13	27	0	80	57	34	27	4	79	57	32	27	4	79	59	13	27	0	80	71	70	83	59	13	27	0	80	59	13	27	0	80	27	27	27	109	121	109
*** # ATP6_TCOFFEETC_TRIMAL_2AA_UB # ***	79	67	90	90	78	51	67	83	80	0	51	67	83	80	0	53	68	83	84	3	53	70	83	84	3	51	67	83	80	0	50	56	40	51	67	83	80	0	51	67	83	80	0	83	83	83	111	124	126
*** ATP6_TCOFFEE_GBLOCKSC_CDN_UB ***	62	66	77	77	84	2	66	31	57	53	2	66	31	57	53	0	45	31	59	50	0	43	31	59	50	2	66	31	57	53	39	15	50	2	66	31	57	53	2	66	31	57	53	31	31	31	104	112	112
*** ATP6_TCOFFEE_GBLOCKSC_DEG_UB ***	59	23	83	83	57	45	23	14	32	70	45	23	14	32	70	43	2	14	34	67	43	0	14	34	67	45	23	14	32	70	81	58	75	45	23	14	32	70	45	23	14	32	70	14	14	14	113	119	113
*** ATP6_TCOFFEE_GBLOCKSC_DNA_UB ***	46	36	70	70	70	33	36	0	27	83	33	36	0	27	83	31	16	0	30	81	31	14	0	30	81	33	36	0	27	83	68	45	80	33	36	0	27	83	33	36	0	27	83	0	0	0	105	112	105
ATP6_TCOFFEE_GBLOCKSC_RYt_UB	48	14	74	74	65	58	14	27	1	81	58	14	27	1	81	56	33	27	3	78	56	31	27	3	78	58	14	27	1	81	72	71	84	58	14	27	1	81	58	14	27	1	81	27	27	27	109	121	109
*** ATP6_TCOFFEE_GBLOCKSC_2AA_UB ***	81	70	88	88	80	52	70	81	79	3	52	70	81	79	3	50	69	81	81	0	50	67	81	81	0	52	70	81	79	3	49	55	39	52	70	81	79	3	52	70	81	79	3	81	81	81	109	123	124
*** ATP6_TCOFFEE_GBLOCKS_CDN_UB ***	62	66	77	77	84	2	66	31	57	53	2	66	31	57	53	0	45	31	59	50	0	43	31	59	50	2	66	31	57	53	39	15	50	2	66	31	57	53	2	66	31	57	53	31	31	31	104	112	112
*** # ATP6_TCOFFEE_GBLOCKS_DEG_UB # ***	59	2	83	83	58	66	2	34	11	69	66	2	34	11	69	64	23	34	15	68	64	21	34	15	68	66	2	34	11	69	80	77	74	66	2	34	11	69	66	2	34	11	69	34	34	34	113	123	117
*** ATP6_TCOFFEE_GBLOCKS_DNA_UB ***	46	36	70	70	70	33	36	0	27	83	33	36	0	27	83	31	16	0	30	81	31	14	0	30	81	33	36	0	27	83	68	45	80	33	36	0	27	83	33	36	0	27	83	0	0	0	105	112	105
ATP6_TCOFFEE_GBLOCKS_RYt_UB	48	14	74	74	65	58	14	27	1	81	58	14	27	1	81	56	33	27	3	78	56	31	27	3	78	58	14	27	1	81	72	71	84	58	14	27	1	81	58	14	27	1	81	27	27	27	109	121	109
*** # ATP6_TCOFFEE_GBLOCKS_2AA_UB # ***	81	70	88	88	80	52	70	81	79	3	52	70	81	79	3	50	69	81	81	0	50	67	81	81	0	52	70	81	79	3	49	55	39	52	70	81	79	3	52	70	81	79	3	81	81	81	109	123	124
*** ATP6_TCOFFEE_MAXALIGN_CDN_UB ***	60	64	79	79	82	0	64	33	59	51	0	64	33	59	51	2	43	33	61	52	2	45	33	61	52	0	64	33	59	51	41	17	52	0	64	33	59	51	0	64	33	59	51	33	33	33	106	113	113
*** ATP6_TCOFFEE_MAXALIGN_DEG_UB ***	57	0	85	85	56	64	0	36	13	67	64	0	36	13	67	66	21	36	17	70	66	23	36	17	70	64	0	36	13	67	82	79	76	64	0	36	13	67	64	0	36	13	67	36	36	36	115	124	118
*** ATP6_TCOFFEE_MAXALIGN_DNA_UB ***	46	36	70	70	70	33	36	0	27	83	33	36	0	27	83	31	16	0	30	81	31	14	0	30	81	33	36	0	27	83	68	45	80	33	36	0	27	83	33	36	0	27	83	0	0	0	105	112	105
*** ATP6_TCOFFEE_MAXALIGN_RYt_UB ***	48	13	74	74	65	59	13	27	0	80	59	13	27	0	80	57	34	27	4	79	57	32	27	4	79	59	13	27	0	80	71	70	83	59	13	27	0	80	59	13	27	0	80	27	27	27	109	121	109
*** # ATP6_TCOFFEE_MAXALIGN_2AA_UB # ***	79	67	90	90	78	51	67	83	80	0	51	67	83	80	0	53	68	83	84	3	53	70	83	84	3	51	67	83	80	0	50	56	40	51	67	83	80	0	51	67	83	80	0	83	83	83	111	124	126
ATP6_TCOFFEE_NOISY_DEG_UB	71	80	86	86	92	17	80	45	71	58	17	80	45	71	58	15	59	45	73	55	15	57	45	73	55	17	80	45	71	58	52	2	65	17	80	45	71	58	17	80	45	71	58	45	45	45	103	115	109
*** ATP6_TCOFFEE_NOISY_DNA_UB ***	70	80	86	86	91	16	80	45	71	57	16	80	45	71	57	14	59	45	73	54	14	57	45	73	54	16	80	45	71	57	53	1	64	16	80	45	71	57	16	80	45	71	57	45	45	45	102	114	108
*** ATP6_TCOFFEE_NOISY_RYt_UB ***	70	80	86	86	91	16	80	45	71	57	16	80	45	71	57	14	59	45	73	54	14	57	45	73	54	16	80	45	71	57	53	1	64	16	80	45	71	57	16	80	45	71	57	45	45	45	102	114	108
*** ATP6_TCOFFEE_PSARALIGN_CDN_UB ***	60	64	79	79	82	0	64	33	59	51	0	64	33	59	51	2	43	33	61	52	2	45	33	61	52	0	64	33	59	51	41	17	52	0	64	33	59	51	0	64	33	59	51	33	33	33	106	113	113
*** ATP6_TCOFFEE_PSARALIGN_DEG_UB ***	57	0	85	85	56	64	0	36	13	67	64	0	36	13	67	66	21	36	17	70	66	23	36	17	70	64	0	36	13	67	82	79	76	64	0	36	13	67	64	0	36	13	67	36	36	36	115	124	118
*** ATP6_TCOFFEE_PSARALIGN_DNA_UB ***	46	36	70	70	70	33	36	0	27	83	33	36	0	27	83	31	16	0	30	81	31	14	0	30	81	33	36	0	27	83	68	45	80	33	36	0	27	83	33	36	0	27	83	0	0	0	105	112	105
*** ATP6_TCOFFEE_PSARALIGN_RYt_UB ***	48	13	74	74	65	59	13	27	0	80	59	13	27	0	80	57	34	27	4	79	57	32	27	4	79	59	13	27	0	80	71	70	83	59	13	27	0	80	59	13	27	0	80	27	27	27	109	121	109
*** # ATP6_TCOFFEE_PSARALIGN_2AA_UB # ***	79	67	90	90	78	51	67	83	80	0	51	67	83	80	0	53	68	83	84	3	53	70	83	84	3	51	67	83	80	0	50	56	40	51	67	83	80	0	51	67	83	80	0	83	83	83	111	124	126
*** ATP6_TCOFFEE_TCSFMf_CDN_UB ***	60	64	79	79	82	0	64	33	59	51	0	64	33	59	51	2	43	33	61	52	2	45	33	61	52	0	64	33	59	51	41	17	52	0	64	33	59	51	0	64	33	59	51	33	33	33	106	113	113
*** ATP6_TCOFFEE_TCSFMf_DEG_UB ***	57	0	85	85	56	64	0	36	13	67	64	0	36	13	67	66	21	36	17	70	66	23	36	17	70	64	0	36	13	67	82	79	76	64	0	36	13	67	64	0	36	13	67	36	36	36	115	124	118
*** ATP6_TCOFFEE_TCSFMf_DNA_UB ***	46	36	70	70	70	33	36	0	27	83	33	36	0	27	83	31	16	0	30	81	31	14	0	30	81	33	36	0	27	83	68	45	80	33	36	0	27	83	33	36	0	27	83	0	0	0	105	112	105
*** ATP6_TCOFFEE_TCSFMf_RYt_UB ***	48	13	74	74	65	59	13	27	0	80	59	13	27	0	80	57	34	27	4	79	57	32	27	4	79	59	13	27	0	80	71	70	83	59	13	27	0	80	59	13	27	0	80	27	27	27	109	121	109
*** ATP6_TCOFFEE_TCSFMf_2AA_UB ***	79	67	90	90	78	51	67	83	80	0	51	67	83	80	0	53	68	83	84	3	53	70	83	84	3	51	67	83	80	0	50	56	40	51	67	83	80	0	51	67	83	80	0	83	83	83	111	124	126
*** ATP6_TCOFFEE_TCSFMw_DEG_UB ***	46	36	70	70	70	33	36	0	27	83	33	36	0	27	83	31	16	0	30	81	31	14	0	30	81	33	36	0	27	83	68	45	80	33	36	0	27	83	33	36	0	27	83	0	0	0	105	112	105
*** ATP6_TCOFFEE_TCSFMw_DNA_UB ***	46	36	70	70	70	33	36	0	27	83	33	36	0	27	83	31	16	0	30	81	31	14	0	30	81	33	36	0	27	83	68	45	80	33	36	0	27	83	33	36	0	27	83	0	0	0	105	112	105
*** ATP6_TCOFFEE_TCSFMw_RYt_UB ***	46	36	70	70	70	33	36	0	27	83	33	36	0	27	83	31	16	0	30	81	31	14	0	30	81	33	36	0	27	83	68	45	80	33	36	0	27	83	33	36	0	27	83	0	0	0	105	112	105
ATP6_TCOFFEE_TCSOGf_DEG_UB	115	116	115	115	100	109	116	98	109	123	109	116	98	109	123	107	107	98	109	121	107	105	98	109	121	109	116	98	109	123	120	110	123	109	116	98	109	123	109	116	98	109	123	98	98	98	78	47	78
ATP6_TCOFFEE_TCSOGf_DNA_UB	113	115	107	107	94	108	115	104	107	123	108	115	104	107	123	108	114	104	106	124	108	114	104	106	124	108	115	104	107	123	113	104	120	108	115	104	107	123	108	115	104	107	123	104	104	104	77	61	69
ATP6_TCOFFEE_TCSOGf_RYt_UB	113	116	116	116	114	112	116	104	108	119	112	116	104	108	119	111	116	104	110	118	111	115	104	110	118	112	116	104	108	119	105	108	113	112	116	104	108	119	112	116	104	108	119	104	104	104	51	78	80
*** ATP6_TCOFFEE_TCSOGw_DEG_UB ***	49	55	57	57	68	64	55	50	44	82	64	55	50	44	82	62	58	50	41	80	62	56	50	41	80	64	55	50	44	82	54	74	65	64	55	50	44	82	64	55	50	44	82	50	50	50	106	116	116
*** ATP6_TCOFFEE_TCSOGw_DNA_UB ***	41	21	69	69	67	58	21	25	8	88	58	21	25	8	88	56	41	25	5	86	56	39	25	5	86	58	21	25	8	88	65	70	77	58	21	25	8	88	58	21	25	8	88	25	25	25	107	117	110
*** ATP6_TCOFFEE_TCSOGw_RYt_UB ***	52	38	64	64	60	61	38	31	25	78	61	38	31	25	78	59	39	31	22	76	59	37	31	22	76	61	38	31	25	78	71	71	83	61	38	31	25	78	61	38	31	25	78	31	31	31	102	110	109
*** ATP6_TCOFFEE_TCSf_CDN_UB ***	60	64	79	79	82	0	64	33	59	51	0	64	33	59	51	2	43	33	61	52	2	45	33	61	52	0	64	33	59	51	41	17	52	0	64	33	59	51	0	64	33	59	51	33	33	33	106	113	113
*** ATP6_TCOFFEE_TCSf_DEG_UB ***	57	0	85	85	56	64	0	36	13	67	64	0	36	13	67	66	21	36	17	70	66	23	36	17	70	64	0	36	13	67	82	79	76	64	0	36	13	67	64	0	36	13	67	36	36	36	115	124	118
*** ATP6_TCOFFEE_TCSf_DNA_UB ***	46	36	70	70	70	33	36	0	27	83	33	36	0	27	83	31	16	0	30	81	31	14	0	30	81	33	36	0	27	83	68	45	80	33	36	0	27	83	33	36	0	27	83	0	0	0	105	112	105
*** ATP6_TCOFFEE_TCSf_RYt_UB ***	48	13	74	74	65	59	13	27	0	80	59	13	27	0	80	57	34	27	4	79	57	32	27	4	79	59	13	27	0	80	71	70	83	59	13	27	0	80	59	13	27	0	80	27	27	27	109	121	109
*** # ATP6_TCOFFEE_TCSf_2AA_UB # ***	79	67	90	90	78	51	67	83	80	0	51	67	83	80	0	53	68	83	84	3	53	70	83	84	3	51	67	83	80	0	50	56	40	51	67	83	80	0	51	67	83	80	0	83	83	83	111	124	126
*** ATP6_TCOFFEE_TCSw_DEG_UB ***	46	36	70	70	70	33	36	0	27	83	33	36	0	27	83	31	16	0	30	81	31	14	0	30	81	33	36	0	27	83	68	45	80	33	36	0	27	83	33	36	0	27	83	0	0	0	105	112	105
*** ATP6_TCOFFEE_TCSw_DNA_UB ***	46	36	70	70	70	33	36	0	27	83	33	36	0	27	83	31	16	0	30	81	31	14	0	30	81	33	36	0	27	83	68	45	80	33	36	0	27	83	33	36	0	27	83	0	0	0	105	112	105
*** ATP6_TCOFFEE_TCSw_RYt_UB ***	46	36	70	70	70	33	36	0	27	83	33	36	0	27	83	31	16	0	30	81	31	14	0	30	81	33	36	0	27	83	68	45	80	33	36	0	27	83	33	36	0	27	83	0	0	0	105	112	105
*** ATP6_TCOFFEE_TRIMALA_CDN_UB ***	62	66	77	77	84	2	66	31	57	53	2	66	31	57	53	0	45	31	59	50	0	43	31	59	50	2	66	31	57	53	39	15	50	2	66	31	57	53	2	66	31	57	53	31	31	31	104	112	112
*** ATP6_TCOFFEE_TRIMALA_DEG_UB ***	59	2	83	83	58	66	2	34	11	69	66	2	34	11	69	64	23	34	15	68	64	21	34	15	68	66	2	34	11	69	80	77	74	66	2	34	11	69	66	2	34	11	69	34	34	34	113	123	117
*** ATP6_TCOFFEE_TRIMALA_DNA_UB ***	46	36	70	70	70	33	36	0	27	83	33	36	0	27	83	31	16	0	30	81	31	14	0	30	81	33	36	0	27	83	68	45	80	33	36	0	27	83	33	36	0	27	83	0	0	0	105	112	105
ATP6_TCOFFEE_TRIMALA_RYt_UB	48	14	74	74	65	58	14	27	1	81	58	14	27	1	81	56	33	27	3	78	56	31	27	3	78	58	14	27	1	81	72	71	84	58	14	27	1	81	58	14	27	1	81	27	27	27	109	121	109
*** ATP6_TCOFFEE_TRIMALA_2AA_UB ***	81	70	88	88	80	52	70	81	79	3	52	70	81	79	3	50	69	81	81	0	50	67	81	81	0	52	70	81	79	3	49	55	39	52	70	81	79	3	52	70	81	79	3	81	81	81	109	123	124
*** ATP6_TCOFFEE_TRIMALG_CDN_UB ***	62	66	77	77	84	2	66	31	57	53	2	66	31	57	53	0	45	31	59	50	0	43	31	59	50	2	66	31	57	53	39	15	50	2	66	31	57	53	2	66	31	57	53	31	31	31	104	112	112
*** ATP6_TCOFFEE_TRIMALG_DEG_UB ***	59	2	83	83	58	66	2	34	11	69	66	2	34	11	69	64	23	34	15	68	64	21	34	15	68	66	2	34	11	69	80	77	74	66	2	34	11	69	66	2	34	11	69	34	34	34	113	123	117
*** ATP6_TCOFFEE_TRIMALG_DNA_UB ***	46	36	70	70	70	33	36	0	27	83	33	36	0	27	83	31	16	0	30	81	31	14	0	30	81	33	36	0	27	83	68	45	80	33	36	0	27	83	33	36	0	27	83	0	0	0	105	112	105
ATP6_TCOFFEE_TRIMALG_RYt_UB	48	14	74	74	65	58	14	27	1	81	58	14	27	1	81	56	33	27	3	78	56	31	27	3	78	58	14	27	1	81	72	71	84	58	14	27	1	81	58	14	27	1	81	27	27	27	109	121	109
*** ATP6_TCOFFEE_TRIMALG_2AA_UB ***	81	70	88	88	80	52	70	81	79	3	52	70	81	79	3	50	69	81	81	0	50	67	81	81	0	52	70	81	79	3	49	55	39	52	70	81	79	3	52	70	81	79	3	81	81	81	109	123	124
*** ATP6_TCOFFEE_TRIMALP_DEG_UB ***	67	65	71	71	88	14	65	29	56	54	14	65	29	56	54	12	45	29	59	52	12	43	29	59	52	14	65	29	56	54	49	16	61	14	65	29	56	54	14	65	29	56	54	29	29	29	108	115	116
*** ATP6_TCOFFEE_TRIMALP_DNA_UB ***	67	65	71	71	88	13	65	30	56	54	13	65	30	56	54	11	44	30	58	51	11	42	30	58	51	13	65	30	56	54	49	16	61	13	65	30	56	54	13	65	30	56	54	30	30	30	108	116	116
ATP6_TCOFFEE_TRIMALP_RYt_UB	50	32	74	74	66	37	32	4	23	79	37	32	4	23	79	35	12	4	26	77	35	10	4	26	77	37	32	4	23	79	72	49	84	37	32	4	23	79	37	32	4	23	79	4	4	4	107	114	105
*** ATP6_TCOFFEE_TRIMALS_DEG_UB ***	67	65	71	71	88	14	65	29	56	54	14	65	29	56	54	12	45	29	59	52	12	43	29	59	52	14	65	29	56	54	49	16	61	14	65	29	56	54	14	65	29	56	54	29	29	29	108	115	116
*** ATP6_TCOFFEE_TRIMALS_DNA_UB ***	67	65	71	71	88	13	65	30	56	54	13	65	30	56	54	11	44	30	58	51	11	42	30	58	51	13	65	30	56	54	49	16	61	13	65	30	56	54	13	65	30	56	54	30	30	30	108	116	116
*** ATP6_TCOFFEE_TRIMALS_RYt_UB ***	67	65	71	71	88	13	65	30	56	54	13	65	30	56	54	11	44	30	58	51	11	42	30	58	51	13	65	30	56	54	49	16	61	13	65	30	56	54	13	65	30	56	54	30	30	30	108	116	116
*** ATP6_TCOFFEE_TRIMAL_CDN_UB ***	60	64	79	79	82	0	64	33	59	51	0	64	33	59	51	2	43	33	61	52	2	45	33	61	52	0	64	33	59	51	41	17	52	0	64	33	59	51	0	64	33	59	51	33	33	33	106	113	113
*** ATP6_TCOFFEE_TRIMAL_DEG_UB ***	57	0	85	85	56	64	0	36	13	67	64	0	36	13	67	66	21	36	17	70	66	23	36	17	70	64	0	36	13	67	82	79	76	64	0	36	13	67	64	0	36	13	67	36	36	36	115	124	118
*** ATP6_TCOFFEE_TRIMAL_DNA_UB ***	46	36	70	70	70	33	36	0	27	83	33	36	0	27	83	31	16	0	30	81	31	14	0	30	81	33	36	0	27	83	68	45	80	33	36	0	27	83	33	36	0	27	83	0	0	0	105	112	105
*** ATP6_TCOFFEE_TRIMAL_RYt_UB ***	48	13	74	74	65	59	13	27	0	80	59	13	27	0	80	57	34	27	4	79	57	32	27	4	79	59	13	27	0	80	71	70	83	59	13	27	0	80	59	13	27	0	80	27	27	27	109	121	109
*** # ATP6_TCOFFEE_TRIMAL_2AA_UB # ***	79	67	90	90	78	51	67	83	80	0	51	67	83	80	0	53	68	83	84	3	53	70	83	84	3	51	67	83	80	0	50	56	40	51	67	83	80	0	51	67	83	80	0	83	83	83	111	124	126
[truncated: 1,042 more columns]

## Sheet: ATP8_CONSENSUS_PHYLOGENY_REPORT
MatchingPair and Consel support for ATP8	ATP8_ALL_MERGEALIGN_CDN_UB	ATP8_ALL_MERGEALIGN_DEG_UB	ATP8_ALL_MERGEALIGN_DNA_UB	ATP8_ALL_MERGEALIGN_RYt_UB	ATP8_ALL_MERGEALIGN_2AA_UB	ATP8_ALL_TRIMALC_CDN_UB	ATP8_ALL_TRIMALC_DEG_UB	ATP8_ALL_TRIMALC_DNA_UB	ATP8_ALL_TRIMALC_RYt_UB	ATP8_ALL_TRIMALC_2AA_UB	ATP8_ALL_WEAVEALIGN_CDN_UB	ATP8_ALL_WEAVEALIGN_DEG_UB	ATP8_ALL_WEAVEALIGN_DNA_UB	ATP8_ALL_WEAVEALIGN_RYt_UB	ATP8_ALL_WEAVEALIGN_2AA_UB	ATP8_CLUSTALO_GBLOCKSC_CDN_UB	ATP8_CLUSTALO_GBLOCKSC_DEG_UB	ATP8_CLUSTALO_GBLOCKSC_DNA_UB	ATP8_CLUSTALO_GBLOCKSC_RYt_UB	ATP8_CLUSTALO_GBLOCKSC_2AA_UB	ATP8_CLUSTALO_GBLOCKS_DEG_UB	ATP8_CLUSTALO_GBLOCKS_DNA_UB	ATP8_CLUSTALO_GBLOCKS_RYt_UB	ATP8_CLUSTALO_MAXALIGN_CDN_UB	ATP8_CLUSTALO_MAXALIGN_DEG_UB	ATP8_CLUSTALO_MAXALIGN_DNA_UB	ATP8_CLUSTALO_MAXALIGN_RYt_UB	ATP8_CLUSTALO_MAXALIGN_2AA_UB	ATP8_CLUSTALO_NOISY_DEG_UB	ATP8_CLUSTALO_NOISY_DNA_UB	# ATP8_CLUSTALO_NOISY_RYt_UB #	ATP8_CLUSTALO_PSARALIGN_CDN_UB	ATP8_CLUSTALO_PSARALIGN_DEG_UB	ATP8_CLUSTALO_PSARALIGN_DNA_UB	ATP8_CLUSTALO_PSARALIGN_RYt_UB	ATP8_CLUSTALO_PSARALIGN_2AA_UB	ATP8_CLUSTALO_TCSFMf_CDN_UB	ATP8_CLUSTALO_TCSFMf_DEG_UB	ATP8_CLUSTALO_TCSFMf_DNA_UB	ATP8_CLUSTALO_TCSFMf_RYt_UB	ATP8_CLUSTALO_TCSFMf_2AA_UB	ATP8_CLUSTALO_TCSFMw_DEG_UB	*** ATP8_CLUSTALO_TCSFMw_DNA_UB ***	ATP8_CLUSTALO_TCSFMw_RYt_UB	ATP8_CLUSTALO_TCSOGw_DEG_UB	ATP8_CLUSTALO_TCSOGw_DNA_UB	ATP8_CLUSTALO_TCSOGw_RYt_UB	ATP8_CLUSTALO_TCSf_CDN_UB	ATP8_CLUSTALO_TCSf_DEG_UB
ATP8_ALL_MERGEALIGN_CDN_UB	-	-	-	-	-	-	-	-	-	-	-	-	-	-	-	-	-	-	-	-	-	-	-	-	-	-	-	-	-	-	-	-	-	-	-	-	-	-	-	-	-	-	-	-	-	-	-	-	-
ATP8_ALL_MERGEALIGN_DEG_UB	103	-	-	-	-	-	-	-	-	-	-	-	-	-	-	-	-	-	-	-	-	-	-	-	-	-	-	-	-	-	-	-	-	-	-	-	-	-	-	-	-	-	-	-	-	-	-	-	-
ATP8_ALL_MERGEALIGN_DNA_UB	83	100	-	-	-	-	-	-	-	-	-	-	-	-	-	-	-	-	-	-	-	-	-	-	-	-	-	-	-	-	-	-	-	-	-	-	-	-	-	-	-	-	-	-	-	-	-	-	-
ATP8_ALL_MERGEALIGN_RYt_UB	93	101	81	-	-	-	-	-	-	-	-	-	-	-	-	-	-	-	-	-	-	-	-	-	-	-	-	-	-	-	-	-	-	-	-	-	-	-	-	-	-	-	-	-	-	-	-	-	-
ATP8_ALL_MERGEALIGN_2AA_UB	34	115	101	101	-	-	-	-	-	-	-	-	-	-	-	-	-	-	-	-	-	-	-	-	-	-	-	-	-	-	-	-	-	-	-	-	-	-	-	-	-	-	-	-	-	-	-	-	-
ATP8_ALL_TRIMALC_CDN_UB	61	76	95	95	72	-	-	-	-	-	-	-	-	-	-	-	-	-	-	-	-	-	-	-	-	-	-	-	-	-	-	-	-	-	-	-	-	-	-	-	-	-	-	-	-	-	-	-	-
ATP8_ALL_TRIMALC_DEG_UB	115	91	128	105	126	96	-	-	-	-	-	-	-	-	-	-	-	-	-	-	-	-	-	-	-	-	-	-	-	-	-	-	-	-	-	-	-	-	-	-	-	-	-	-	-	-	-	-	-
ATP8_ALL_TRIMALC_DNA_UB	63	81	76	92	89	52	103	-	-	-	-	-	-	-	-	-	-	-	-	-	-	-	-	-	-	-	-	-	-	-	-	-	-	-	-	-	-	-	-	-	-	-	-	-	-	-	-	-	-
ATP8_ALL_TRIMALC_RYt_UB	90	120	101	120	115	91	52	79	-	-	-	-	-	-	-	-	-	-	-	-	-	-	-	-	-	-	-	-	-	-	-	-	-	-	-	-	-	-	-	-	-	-	-	-	-	-	-	-	-
ATP8_ALL_TRIMALC_2AA_UB	82	102	122	116	58	80	105	94	113	-	-	-	-	-	-	-	-	-	-	-	-	-	-	-	-	-	-	-	-	-	-	-	-	-	-	-	-	-	-	-	-	-	-	-	-	-	-	-	-
ATP8_ALL_WEAVEALIGN_CDN_UB	71	119	117	118	104	88	52	82	19	101	-	-	-	-	-	-	-	-	-	-	-	-	-	-	-	-	-	-	-	-	-	-	-	-	-	-	-	-	-	-	-	-	-	-	-	-	-	-	-
ATP8_ALL_WEAVEALIGN_DEG_UB	104	10	95	94	116	77	89	89	121	110	120	-	-	-	-	-	-	-	-	-	-	-	-	-	-	-	-	-	-	-	-	-	-	-	-	-	-	-	-	-	-	-	-	-	-	-	-	-	-
ATP8_ALL_WEAVEALIGN_DNA_UB	98	104	67	111	122	77	103	57	81	121	97	96	-	-	-	-	-	-	-	-	-	-	-	-	-	-	-	-	-	-	-	-	-	-	-	-	-	-	-	-	-	-	-	-	-	-	-	-	-
ATP8_ALL_WEAVEALIGN_RYt_UB	103	58	64	67	117	92	104	87	105	95	103	48	97	-	-	-	-	-	-	-	-	-	-	-	-	-	-	-	-	-	-	-	-	-	-	-	-	-	-	-	-	-	-	-	-	-	-	-	-
ATP8_ALL_WEAVEALIGN_2AA_UB	104	123	131	117	102	97	48	98	51	78	39	124	113	110	-	-	-	-	-	-	-	-	-	-	-	-	-	-	-	-	-	-	-	-	-	-	-	-	-	-	-	-	-	-	-	-	-	-	-
ATP8_CLUSTALO_GBLOCKSC_CDN_UB	89	108	96	116	114	79	80	76	34	110	41	108	78	116	70	-	-	-	-	-	-	-	-	-	-	-	-	-	-	-	-	-	-	-	-	-	-	-	-	-	-	-	-	-	-	-	-	-	-
ATP8_CLUSTALO_GBLOCKSC_DEG_UB	82	79	99	106	104	46	101	51	86	92	86	81	76	98	107	63	-	-	-	-	-	-	-	-	-	-	-	-	-	-	-	-	-	-	-	-	-	-	-	-	-	-	-	-	-	-	-	-	-
ATP8_CLUSTALO_GBLOCKSC_DNA_UB	73	41	77	88	87	67	112	79	113	108	111	40	112	56	126	94	78	-	-	-	-	-	-	-	-	-	-	-	-	-	-	-	-	-	-	-	-	-	-	-	-	-	-	-	-	-	-	-	-
ATP8_CLUSTALO_GBLOCKSC_RYt_UB	73	89	81	99	98	46	113	41	73	103	80	87	59	96	104	48	33	83	-	-	-	-	-	-	-	-	-	-	-	-	-	-	-	-	-	-	-	-	-	-	-	-	-	-	-	-	-	-	-
ATP8_CLUSTALO_GBLOCKSC_2AA_UB	96	95	108	102	114	72	116	67	91	115	99	93	49	95	112	87	70	102	62	-	-	-	-	-	-	-	-	-	-	-	-	-	-	-	-	-	-	-	-	-	-	-	-	-	-	-	-	-	-
ATP8_CLUSTALO_GBLOCKS_DEG_UB	80	87	98	101	104	51	109	53	85	91	84	89	75	93	106	62	8	86	32	69	-	-	-	-	-	-	-	-	-	-	-	-	-	-	-	-	-	-	-	-	-	-	-	-	-	-	-	-	-
ATP8_CLUSTALO_GBLOCKS_DNA_UB	73	41	77	88	87	67	112	79	113	108	111	40	112	56	126	94	78	0	83	102	86	-	-	-	-	-	-	-	-	-	-	-	-	-	-	-	-	-	-	-	-	-	-	-	-	-	-	-	-
ATP8_CLUSTALO_GBLOCKS_RYt_UB	73	89	81	99	98	46	113	41	73	103	80	87	59	96	104	48	33	83	0	62	32	83	-	-	-	-	-	-	-	-	-	-	-	-	-	-	-	-	-	-	-	-	-	-	-	-	-	-	-
ATP8_CLUSTALO_MAXALIGN_CDN_UB	83	81	102	89	97	53	112	54	96	102	91	81	69	89	98	82	64	78	62	45	65	78	62	-	-	-	-	-	-	-	-	-	-	-	-	-	-	-	-	-	-	-	-	-	-	-	-	-	-
ATP8_CLUSTALO_MAXALIGN_DEG_UB	129	99	118	86	137	99	41	117	79	113	78	97	75	101	78	95	110	114	120	95	117	114	120	108	-	-	-	-	-	-	-	-	-	-	-	-	-	-	-	-	-	-	-	-	-	-	-	-	-
ATP8_CLUSTALO_MAXALIGN_DNA_UB	124	119	110	70	136	114	64	121	89	122	86	113	89	98	81	93	118	104	120	106	113	104	120	101	38	-	-	-	-	-	-	-	-	-	-	-	-	-	-	-	-	-	-	-	-	-	-	-	-
ATP8_CLUSTALO_MAXALIGN_RYt_UB	131	112	118	73	143	115	56	120	82	116	79	112	73	91	77	95	115	118	117	91	110	118	117	104	22	22	-	-	-	-	-	-	-	-	-	-	-	-	-	-	-	-	-	-	-	-	-	-	-
ATP8_CLUSTALO_MAXALIGN_2AA_UB	76	91	111	107	83	31	106	70	94	73	90	91	78	97	90	82	57	85	62	58	56	85	62	38	108	112	113	-	-	-	-	-	-	-	-	-	-	-	-	-	-	-	-	-	-	-	-	-	-
ATP8_CLUSTALO_NOISY_DEG_UB	93	102	73	108	120	75	110	58	89	112	97	101	26	92	114	87	68	107	66	59	67	107	66	74	82	97	83	70	-	-	-	-	-	-	-	-	-	-	-	-	-	-	-	-	-	-	-	-	-
ATP8_CLUSTALO_NOISY_DNA_UB	75	76	85	93	106	57	113	47	90	91	82	86	62	77	102	71	48	82	49	70	45	82	49	51	115	113	111	56	48	-	-	-	-	-	-	-	-	-	-	-	-	-	-	-	-	-	-	-	-
# ATP8_CLUSTALO_NOISY_RYt_UB #	76	77	84	94	106	58	114	46	91	91	83	87	61	76	103	72	49	81	50	71	46	81	50	52	116	114	112	57	47	1	-	-	-	-	-	-	-	-	-	-	-	-	-	-	-	-	-	-	-
ATP8_CLUSTALO_PSARALIGN_CDN_UB	73	65	95	92	95	85	111	80	96	103	89	65	93	75	109	98	90	55	85	79	88	55	85	45	102	101	98	77	99	76	77	-	-	-	-	-	-	-	-	-	-	-	-	-	-	-	-	-	-
ATP8_CLUSTALO_PSARALIGN_DEG_UB	132	94	120	86	138	102	36	119	81	114	81	92	77	101	79	97	109	112	122	96	117	112	122	109	5	38	22	109	84	118	119	105	-	-	-	-	-	-	-	-	-	-	-	-	-	-	-	-	-
ATP8_CLUSTALO_PSARALIGN_DNA_UB	75	67	81	97	97	92	113	78	88	110	96	67	85	80	116	85	92	51	77	78	91	51	77	53	105	100	103	85	99	80	81	14	107	-	-	-	-	-	-	-	-	-	-	-	-	-	-	-	-
ATP8_CLUSTALO_PSARALIGN_RYt_UB	131	112	118	73	143	115	56	120	82	116	79	112	73	91	77	95	115	118	117	91	110	118	117	104	22	22	0	113	83	111	112	98	22	103	-	-	-	-	-	-	-	-	-	-	-	-	-	-	-
ATP8_CLUSTALO_PSARALIGN_2AA_UB	76	91	111	107	83	31	106	70	94	73	90	91	78	97	90	82	57	85	62	58	56	85	62	38	108	112	113	0	70	56	57	77	109	85	113	-	-	-	-	-	-	-	-	-	-	-	-	-	-
ATP8_CLUSTALO_TCSFMf_CDN_UB	72	84	95	90	97	54	115	49	88	104	80	84	62	90	101	74	59	78	54	48	57	78	54	14	109	102	105	46	68	45	46	31	112	45	105	46	-	-	-	-	-	-	-	-	-	-	-	-	-
ATP8_CLUSTALO_TCSFMf_DEG_UB	86	72	109	109	100	37	89	58	98	90	98	72	75	97	104	83	47	86	66	66	55	86	66	61	91	111	108	33	68	64	65	95	86	97	108	33	64	-	-	-	-	-	-	-	-	-	-	-	-
ATP8_CLUSTALO_TCSFMf_DNA_UB	124	119	110	70	136	114	64	121	89	122	86	113	89	98	81	93	118	104	120	106	113	104	120	101	38	0	22	112	97	113	114	101	38	100	22	112	102	111	-	-	-	-	-	-	-	-	-	-	-
ATP8_CLUSTALO_TCSFMf_RYt_UB	131	112	118	73	143	115	56	120	82	116	79	112	73	91	77	95	115	118	117	91	110	118	117	104	22	22	0	113	83	111	112	98	22	103	0	113	105	108	22	-	-	-	-	-	-	-	-	-	-
ATP8_CLUSTALO_TCSFMf_2AA_UB	76	91	111	107	83	31	106	70	94	73	90	91	78	97	90	82	57	85	62	58	56	85	62	38	108	112	113	0	70	56	57	77	109	85	113	0	46	33	112	113	-	-	-	-	-	-	-	-	-
ATP8_CLUSTALO_TCSFMw_DEG_UB	66	52	62	90	89	73	123	70	97	108	104	51	97	60	126	78	86	18	67	98	85	18	67	78	121	106	120	84	100	72	73	49	123	35	120	84	72	97	106	120	84	-	-	-	-	-	-	-	-
ATP8_CLUSTALO_TCSFMw_DNA_UB	69	49	76	79	88	71	120	81	112	106	107	48	111	47	124	93	88	11	82	96	85	11	82	77	120	95	109	82	107	75	74	53	120	50	109	82	76	94	95	109	82	17	-	-	-	-	-	-	-
ATP8_CLUSTALO_TCSFMw_RYt_UB	124	111	112	66	136	109	54	111	80	115	77	110	64	89	76	96	120	116	114	90	115	116	114	107	28	30	14	113	75	106	107	101	28	106	14	113	108	112	30	14	113	118	107	-	-	-	-	-	-
ATP8_CLUSTALO_TCSOGw_DEG_UB	84	86	91	112	106	104	117	101	79	119	86	86	92	99	111	79	103	74	86	90	102	74	86	76	109	93	110	98	105	102	103	37	111	23	110	98	68	110	93	110	98	58	73	112	-	-	-	-	-
ATP8_CLUSTALO_TCSOGw_DNA_UB	100	92	89	87	113	119	108	101	107	119	107	92	103	90	113	99	114	85	109	109	113	85	109	77	103	76	98	107	102	107	106	45	104	44	98	107	76	115	76	98	107	78	84	106	45	-	-	-	-
ATP8_CLUSTALO_TCSOGw_RYt_UB	79	68	90	99	97	92	114	78	100	107	100	68	94	80	113	97	95	52	89	85	95	52	89	45	107	102	105	82	100	83	82	13	108	12	105	82	44	98	102	105	82	45	53	108	35	34	-	-	-
ATP8_CLUSTALO_TCSf_CDN_UB	100	101	106	100	114	74	76	91	52	113	58	101	88	99	70	40	86	90	88	64	85	90	88	70	92	83	85	75	88	85	86	93	93	96	85	75	75	80	83	85	75	92	87	87	96	112	97	-	-
ATP8_CLUSTALO_TCSf_DEG_UB	69	85	100	109	95	45	108	48	89	74	83	93	74	97	98	74	44	99	55	67	40	99	55	69	107	112	111	44	67	40	41	91	109	95	111	44	60	31	112	111	44	90	93	116	103	110	99	82	-
ATP8_CLUSTALO_TCSf_DNA_UB	70	48	77	75	86	70	119	82	113	103	108	47	112	43	121	94	90	13	83	98	85	13	83	75	119	91	105	79	108	76	75	52	119	51	105	79	75	93	91	105	79	18	4	103	74	83	52	83	94
ATP8_CLUSTALO_TCSf_RYt_UB	65	99	82	98	90	56	105	31	72	101	74	97	60	102	97	71	52	94	23	56	51	94	23	66	120	120	117	71	66	65	66	91	122	83	117	71	60	72	120	117	71	76	93	109	87	109	93	88	61
ATP8_CLUSTALO_TCSf_2AA_UB	62	96	114	107	67	38	99	59	89	42	77	104	86	107	75	88	58	97	67	74	57	97	67	63	111	115	117	33	78	56	57	95	112	103	117	33	64	50	115	117	33	98	96	116	104	121	102	84	35
ATP8_CLUSTALO_TCSw_DEG_UB	69	49	76	79	88	71	120	81	112	106	107	48	111	47	124	93	88	11	82	96	85	11	82	77	120	95	109	82	107	75	74	53	120	50	109	82	76	94	95	109	82	17	0	107	73	84	53	87	93
ATP8_CLUSTALO_TCSw_DNA_UB	69	49	76	79	88	71	120	81	112	106	107	48	111	47	124	93	88	11	82	96	85	11	82	77	120	95	109	82	107	75	74	53	120	50	109	82	76	94	95	109	82	17	0	107	73	84	53	87	93
ATP8_CLUSTALO_TCSw_RYt_UB	69	49	76	79	88	71	120	81	112	106	107	48	111	47	124	93	88	11	82	96	85	11	82	77	120	95	109	82	107	75	74	53	120	50	109	82	76	94	95	109	82	17	0	107	73	84	53	87	93
ATP8_CLUSTALO_TRIMALA_DEG_UB	96	104	84	111	124	77	110	71	93	110	95	100	37	88	111	88	72	114	71	56	68	114	71	72	81	87	76	59	30	55	56	97	84	100	76	59	66	62	87	76	59	104	107	82	105	109	104	89	57
ATP8_CLUSTALO_TRIMALA_DNA_UB	76	68	80	98	97	93	114	77	89	110	97	68	84	79	116	86	93	50	78	79	92	50	78	54	106	101	104	86	98	81	80	15	108	1	104	86	46	98	101	104	86	36	49	107	24	43	11	97	96
ATP8_CLUSTALO_TRIMALA_RYt_UB	122	111	110	64	134	111	55	113	78	117	75	111	66	87	74	96	121	114	116	91	116	114	116	107	30	28	16	115	74	105	106	101	30	106	16	115	108	114	28	16	115	116	105	2	112	104	108	87	118
ATP8_CLUSTALO_TRIMALG_DEG_UB	96	104	84	111	124	77	110	71	93	110	95	100	37	88	111	88	72	114	71	56	68	114	71	72	81	87	76	59	30	55	56	97	84	100	76	59	66	62	87	76	59	104	107	82	105	109	104	89	57
ATP8_CLUSTALO_TRIMALG_DNA_UB	76	68	80	98	97	93	114	77	89	110	97	68	84	79	116	86	93	50	78	79	92	50	78	54	106	101	104	86	98	81	80	15	108	1	104	86	46	98	101	104	86	36	49	107	24	43	11	97	96
ATP8_CLUSTALO_TRIMALG_RYt_UB	122	111	110	64	134	111	55	113	78	117	75	111	66	87	74	96	121	114	116	91	116	114	116	107	30	28	16	115	74	105	106	101	30	106	16	115	108	114	28	16	115	116	105	2	112	104	108	87	118
ATP8_CLUSTALO_TRIMALP_DEG_UB	81	76	99	109	94	94	115	102	105	110	103	76	106	94	111	103	99	64	97	91	101	64	97	67	108	103	111	88	113	98	99	29	109	29	111	88	60	99	103	111	88	64	66	113	27	41	30	98	104
ATP8_CLUSTALO_TRIMALP_DNA_UB	79	75	97	95	97	93	114	102	105	111	101	75	104	78	114	103	99	58	97	88	96	58	97	64	108	90	97	86	110	95	94	32	108	29	97	86	63	98	90	97	86	64	47	99	28	43	32	91	102
ATP8_CLUSTALO_TRIMALP_RYt_UB	90	77	105	92	91	102	115	105	104	106	100	77	115	76	108	103	111	62	108	92	106	62	108	63	109	91	94	93	122	96	97	32	109	31	94	93	63	107	91	94	93	66	53	97	48	57	33	86	113
ATP8_CLUSTALO_TRIMALS_DEG_UB	81	76	99	109	94	94	115	102	105	110	103	76	106	94	111	103	99	64	97	91	101	64	97	67	108	103	111	88	113	98	99	29	109	29	111	88	60	99	103	111	88	64	66	113	27	41	30	98	104
ATP8_CLUSTALO_TRIMALS_DNA_UB	69	60	78	85	88	75	123	94	102	109	97	59	116	58	116	97	92	24	86	107	89	24	86	87	124	100	114	86	111	87	86	66	124	63	114	86	86	98	100	114	86	30	13	111	62	77	66	99	97
ATP8_CLUSTALO_TRIMALS_RYt_UB	90	77	105	92	91	102	115	105	104	106	100	77	115	76	108	103	111	62	108	92	106	62	108	63	109	91	94	93	122	96	97	32	109	31	94	93	63	107	91	94	93	66	53	97	48	57	33	86	113
ATP8_CLUSTALO_TRIMAL_CDN_UB	73	65	95	92	95	85	111	80	96	103	89	65	93	75	109	98	90	55	85	79	88	55	85	45	102	101	98	77	99	76	77	0	105	14	98	77	31	95	101	98	77	49	53	101	37	45	13	93	91
ATP8_CLUSTALO_TRIMAL_DEG_UB	132	94	120	86	138	102	36	119	81	114	81	92	77	101	79	97	109	112	122	96	117	112	122	109	5	38	22	109	84	118	119	105	0	107	22	109	112	86	38	22	109	123	120	28	111	104	108	93	109
ATP8_CLUSTALO_TRIMAL_DNA_UB	75	67	81	97	97	92	113	78	88	110	96	67	85	80	116	85	92	51	77	78	91	51	77	53	105	100	103	85	99	80	81	14	107	0	103	85	45	97	100	103	85	35	50	106	23	44	12	96	95
ATP8_CLUSTALO_TRIMAL_RYt_UB	131	112	118	73	143	115	56	120	82	116	79	112	73	91	77	95	115	118	117	91	110	118	117	104	22	22	0	113	83	111	112	98	22	103	0	113	105	108	22	0	113	120	109	14	110	98	105	85	111
ATP8_CLUSTALO_TRIMAL_2AA_UB	76	91	111	107	83	31	106	70	94	73	90	91	78	97	90	82	57	85	62	58	56	85	62	38	108	112	113	0	70	56	57	77	109	85	113	0	46	33	112	113	0	84	82	113	98	107	82	75	44
ATP8_CLUSTALW_GBLOCKSC_CDN_UB	87	100	105	117	107	62	74	78	47	110	48	100	87	117	70	22	71	80	70	83	76	80	70	65	87	94	95	69	93	77	78	89	88	85	95	69	64	76	94	95	69	76	85	97	88	101	80	29	78
ATP8_CLUSTALW_GBLOCKSC_DEG_UB	117	60	108	107	115	107	110	96	101	119	99	60	117	90	112	74	100	63	95	105	108	63	95	110	115	114	122	115	117	110	110	83	114	81	122	115	106	98	114	122	115	71	73	125	81	85	82	74	107
ATP8_CLUSTALW_GBLOCKSC_DNA_UB	94	108	106	122	113	73	63	91	32	118	35	109	92	119	57	30	75	87	74	96	79	87	74	80	81	83	90	82	95	89	89	101	81	94	90	82	78	85	83	90	82	87	93	91	73	102	94	45	90
ATP8_CLUSTALW_GBLOCKSC_RYt_UB	95	113	114	110	115	79	67	98	39	117	34	113	96	104	56	39	85	91	80	87	81	91	80	79	86	71	74	80	99	86	85	104	85	101	74	80	81	91	71	74	80	96	80	75	80	109	103	42	88
ATP8_CLUSTALW_GBLOCKSC_2AA_UB	103	124	127	119	112	98	52	96	58	92	46	124	111	121	22	67	106	122	104	111	105	122	104	102	84	81	84	95	113	102	103	110	83	113	84	95	100	103	81	84	95	121	121	82	108	112	112	72	98
ATP8_CLUSTALW_GBLOCKS_DEG_UB	74	124	117	109	98	88	57	88	31	103	15	125	103	104	41	42	91	103	86	95	88	103	86	89	86	75	80	86	105	87	88	97	86	102	80	86	88	97	75	80	86	104	93	78	91	111	105	51	91
ATP8_CLUSTALW_GBLOCKS_DNA_UB	94	110	113	111	113	75	65	101	39	118	35	111	99	108	57	37	80	84	81	92	76	84	81	84	84	72	79	81	98	87	87	103	83	101	79	81	80	87	72	79	81	94	82	80	80	110	103	43	87
ATP8_CLUSTALW_GBLOCKS_RYt_UB	86	101	110	103	108	63	75	86	52	108	47	101	92	103	68	27	77	79	75	74	74	79	75	67	89	80	81	66	95	73	74	93	89	90	81	66	68	77	80	81	66	81	68	83	93	112	93	24	74
ATP8_CLUSTALW_MAXALIGN_CDN_UB	89	95	111	112	102	51	69	84	53	106	50	95	93	112	66	28	72	77	76	83	77	77	76	64	80	89	90	68	95	79	80	90	83	91	90	68	65	71	89	90	68	82	82	92	94	112	91	23	80
ATP8_CLUSTALW_MAXALIGN_DEG_UB	81	68	99	105	95	31	88	66	91	81	97	76	74	93	109	90	43	84	69	57	51	84	69	66	97	114	113	41	64	57	58	100	92	102	113	41	69	28	114	113	41	95	92	111	104	122	103	66	37
# ATP8_CLUSTALW_MAXALIGN_DNA_UB #	69	73	87	74	87	28	107	38	93	94	88	73	68	69	100	77	50	58	42	62	45	58	42	44	115	103	102	43	70	41	40	77	115	82	102	43	46	58	103	102	43	61	49	93	105	113	81	69	55
# ATP8_CLUSTALW_MAXALIGN_RYt_UB #	104	112	110	104	123	83	56	102	29	115	33	113	90	89	53	52	92	108	91	78	87	108	91	88	76	73	66	84	91	93	94	99	76	104	66	84	89	87	73	66	84	110	99	64	93	112	105	30	86
ATP8_CLUSTALW_MAXALIGN_2AA_UB	128	117	116	107	124	109	80	117	79	95	76	117	98	106	77	96	117	115	119	89	117	115	119	101	56	65	59	94	106	113	113	91	57	95	59	94	108	111	65	59	94	115	112	58	95	97	92	83	108
ATP8_CLUSTALW_NOISY_DEG_UB	49	96	92	89	79	44	105	35	80	89	67	94	64	93	95	76	51	82	28	53	49	82	28	55	117	113	110	60	73	50	51	79	120	81	110	60	48	70	113	110	60	75	76	107	94	116	87	84	55
ATP8_CLUSTALW_NOISY_DNA_UB	66	77	71	86	94	44	111	32	90	100	85	76	56	75	100	69	46	70	36	63	46	70	36	42	113	115	114	56	53	22	23	67	116	71	114	56	36	62	115	114	56	62	68	105	94	106	75	85	52
ATP8_CLUSTALW_NOISY_RYt_UB	45	97	93	92	78	45	106	34	81	88	63	95	65	96	94	77	52	83	29	56	50	83	29	55	118	116	113	61	73	50	51	75	121	82	113	61	44	71	116	113	61	76	79	110	95	116	86	87	54
ATP8_CLUSTALW_PSARALIGN_CDN_UB	89	95	111	112	102	51	69	84	53	106	50	95	93	112	66	28	72	77	76	83	77	77	76	64	80	89	90	68	95	79	80	90	83	91	90	68	65	71	89	90	68	82	82	92	94	112	91	23	80
ATP8_CLUSTALW_PSARALIGN_DEG_UB	81	68	99	105	95	31	88	66	91	81	97	76	74	93	109	90	43	84	69	57	51	84	69	66	97	114	113	41	64	57	58	100	92	102	113	41	69	28	114	113	41	95	92	111	104	122	103	66	37
ATP8_CLUSTALW_PSARALIGN_DNA_UB	88	101	110	100	106	63	75	86	54	105	49	101	92	98	66	29	80	80	77	77	75	80	77	66	89	77	78	64	95	75	74	93	89	92	78	64	68	77	77	78	64	83	71	80	95	110	91	21	76
*** ATP8_CLUSTALW_PSARALIGN_RYt_UB ***	104	112	110	104	123	83	56	102	29	115	33	113	90	89	53	52	92	108	91	78	87	108	91	88	76	73	66	84	91	93	94	99	76	104	66	84	89	87	73	66	84	110	99	64	93	112	105	30	86
ATP8_CLUSTALW_PSARALIGN_2AA_UB	128	117	116	107	124	109	80	117	79	95	76	117	98	106	77	96	117	115	119	89	117	115	119	101	56	65	59	94	106	113	113	91	57	95	59	94	108	111	65	59	94	115	112	58	95	97	92	83	108
ATP8_CLUSTALW_TCSFMf_CDN_UB	89	95	111	112	102	51	69	84	53	106	50	95	93	112	66	28	72	77	76	83	77	77	76	64	80	89	90	68	95	79	80	90	83	91	90	68	65	71	89	90	68	82	82	92	94	112	91	23	80
ATP8_CLUSTALW_TCSFMf_DEG_UB	81	68	99	105	95	31	88	66	91	81	97	76	74	93	109	90	43	84	69	57	51	84	69	66	97	114	113	41	64	57	58	100	92	102	113	41	69	28	114	113	41	95	92	111	104	122	103	66	37
ATP8_CLUSTALW_TCSFMf_DNA_UB	88	101	110	100	106	63	75	86	54	105	49	101	92	98	66	29	80	80	77	77	75	80	77	66	89	77	78	64	95	75	74	93	89	92	78	64	68	77	77	78	64	83	71	80	95	110	91	21	76
*** # ATP8_CLUSTALW_TCSFMf_RYt_UB # ***	104	112	110	104	123	83	56	102	29	115	33	113	90	89	53	52	92	108	91	78	87	108	91	88	76	73	66	84	91	93	94	99	76	104	66	84	89	87	73	66	84	110	99	64	93	112	105	30	86
ATP8_CLUSTALW_TCSFMf_2AA_UB	128	117	116	107	124	109	80	117	79	95	76	117	98	106	77	96	117	115	119	89	117	115	119	101	56	65	59	94	106	113	113	91	57	95	59	94	108	111	65	59	94	115	112	58	95	97	92	83	108
ATP8_CLUSTALW_TCSFMw_DEG_UB	96	104	101	97	114	74	76	87	53	113	57	104	83	94	74	39	87	90	87	67	82	90	87	77	92	77	81	75	87	84	83	94	92	96	81	75	78	78	77	81	75	94	81	80	96	110	95	11	77
ATP8_CLUSTALW_TCSFMw_DNA_UB	88	101	110	100	106	63	75	86	54	105	49	101	92	98	66	29	80	80	77	77	75	80	77	66	89	77	78	64	95	75	74	93	89	92	78	64	68	77	77	78	64	83	71	80	95	110	91	21	76
ATP8_CLUSTALW_TCSFMw_RYt_UB	77	76	78	71	95	39	108	39	92	102	96	76	59	60	108	87	57	68	52	53	52	68	52	44	113	103	98	54	62	50	49	77	113	82	98	54	46	59	103	98	54	72	59	90	105	113	81	59	56
# ATP8_CLUSTALW_TCSOGw_DEG_UB #	81	120	107	122	105	90	53	78	11	103	10	121	87	105	42	33	87	110	72	99	86	110	72	95	80	90	83	93	95	89	88	96	82	88	83	93	87	99	90	83	93	96	109	81	78	105	98	59	90
# ATP8_CLUSTALW_TCSOGw_DNA_UB #	70	71	88	76	88	26	105	39	94	96	89	71	69	71	102	78	48	56	43	63	46	56	43	43	113	105	104	45	71	42	41	78	113	83	104	45	47	56	105	104	45	62	48	95	106	114	82	71	56
# ATP8_CLUSTALW_TCSOGw_RYt_UB #	97	102	102	99	115	72	74	88	54	115	58	102	84	96	76	40	85	88	88	68	83	88	88	76	90	79	83	77	88	85	84	95	90	97	83	77	79	76	79	83	77	95	80	82	97	111	96	13	78
ATP8_CLUSTALW_TCSf_CDN_UB	89	95	111	112	102	51	69	84	53	106	50	95	93	112	66	28	72	77	76	83	77	77	76	64	80	89	90	68	95	79	80	90	83	91	90	68	65	71	89	90	68	82	82	92	94	112	91	23	80
ATP8_CLUSTALW_TCSf_DEG_UB	81	68	99	105	95	31	88	66	91	81	97	76	74	93	109	90	43	84	69	57	51	84	69	66	97	114	113	41	64	57	58	100	92	102	113	41	69	28	114	113	41	95	92	111	104	122	103	66	37
*** ATP8_CLUSTALW_TCSf_DNA_UB ***	69	73	87	74	87	28	107	38	93	94	88	73	68	69	100	77	50	58	42	62	45	58	42	44	115	103	102	43	70	41	40	77	115	82	102	43	46	58	103	102	43	61	49	93	105	113	81	69	55
*** ATP8_CLUSTALW_TCSf_RYt_UB ***	104	112	110	104	123	83	56	102	29	115	33	113	90	89	53	52	92	108	91	78	87	108	91	88	76	73	66	84	91	93	94	99	76	104	66	84	89	87	73	66	84	110	99	64	93	112	105	30	86
ATP8_CLUSTALW_TCSf_2AA_UB	128	117	116	107	124	109	80	117	79	95	76	117	98	106	77	96	117	115	119	89	117	115	119	101	56	65	59	94	106	113	113	91	57	95	59	94	108	111	65	59	94	115	112	58	95	97	92	83	108
ATP8_CLUSTALW_TCSw_DEG_UB	87	103	110	104	107	67	77	86	53	108	48	103	92	102	69	29	80	79	77	75	76	79	77	67	92	81	82	68	95	75	74	94	91	91	82	68	69	79	81	82	68	84	68	84	94	111	93	25	76
ATP8_CLUSTALW_TCSw_DNA_UB	86	102	109	104	107	65	76	85	52	108	47	102	91	102	69	28	78	77	76	75	75	77	76	69	90	81	82	68	94	74	73	93	90	90	82	68	68	78	81	82	68	83	66	84	93	111	93	25	75
ATP8_CLUSTALW_TCSw_RYt_UB	87	103	110	104	107	67	77	86	53	108	48	103	92	102	69	29	80	79	77	75	76	79	77	67	92	81	82	68	95	75	74	94	91	91	82	68	69	79	81	82	68	84	68	84	94	111	93	25	76
ATP8_CLUSTALW_TRIMALA_CDN_UB	90	95	112	111	101	50	69	85	54	105	51	95	94	111	65	29	73	77	77	83	78	77	77	65	80	88	89	67	96	80	81	91	83	92	89	67	66	71	88	89	67	83	81	91	95	113	92	24	81
ATP8_CLUSTALW_TRIMALA_DEG_UB	81	68	99	105	95	31	88	66	91	81	97	76	74	93	109	90	43	84	69	57	51	84	69	66	97	114	113	41	64	57	58	100	92	102	113	41	69	28	114	113	41	95	92	111	104	122	103	66	37
*** ATP8_CLUSTALW_TRIMALA_DNA_UB ***	69	73	87	74	87	28	107	38	93	94	88	73	68	69	100	77	50	58	42	62	45	58	42	44	115	103	102	43	70	41	40	77	115	82	102	43	46	58	103	102	43	61	49	93	105	113	81	69	55
*** ATP8_CLUSTALW_TRIMALA_RYt_UB ***	104	112	110	104	123	83	56	102	29	115	33	113	90	89	53	52	92	108	91	78	87	108	91	88	76	73	66	84	91	93	94	99	76	104	66	84	89	87	73	66	84	110	99	64	93	112	105	30	86
ATP8_CLUSTALW_TRIMALA_2AA_UB	74	82	108	107	80	29	104	66	93	61	90	90	83	101	89	81	50	87	60	64	49	87	60	47	110	114	115	14	73	45	46	86	110	93	115	14	55	44	114	115	14	85	84	114	105	114	89	75	33
ATP8_CLUSTALW_TRIMALG_CDN_UB	90	95	112	111	101	50	69	85	54	105	51	95	94	111	65	29	73	77	77	83	78	77	77	65	80	88	89	67	96	80	81	91	83	92	89	67	66	71	88	89	67	83	81	91	95	113	92	24	81
ATP8_CLUSTALW_TRIMALG_DEG_UB	81	68	99	105	95	31	88	66	91	81	97	76	74	93	109	90	43	84	69	57	51	84	69	66	97	114	113	41	64	57	58	100	92	102	113	41	69	28	114	113	41	95	92	111	104	122	103	66	37
*** ATP8_CLUSTALW_TRIMALG_DNA_UB ***	69	73	87	74	87	28	107	38	93	94	88	73	68	69	100	77	50	58	42	62	45	58	42	44	115	103	102	43	70	41	40	77	115	82	102	43	46	58	103	102	43	61	49	93	105	113	81	69	55
*** ATP8_CLUSTALW_TRIMALG_RYt_UB ***	104	112	110	104	123	83	56	102	29	115	33	113	90	89	53	52	92	108	91	78	87	108	91	88	76	73	66	84	91	93	94	99	76	104	66	84	89	87	73	66	84	110	99	64	93	112	105	30	86
ATP8_CLUSTALW_TRIMALG_2AA_UB	129	116	117	106	123	108	79	118	80	94	77	116	99	105	76	97	118	115	120	89	117	115	120	102	55	64	58	93	107	114	114	92	56	96	58	93	109	110	64	58	93	116	112	57	96	98	93	84	109
ATP8_CLUSTALW_TRIMALP_DEG_UB	78	113	109	102	102	75	86	56	79	79	65	115	85	111	70	66	70	107	66	93	67	107	66	84	106	102	104	77	74	60	61	106	108	103	104	77	77	80	102	104	77	97	103	105	104	111	104	85	65
ATP8_CLUSTALW_TRIMALP_DNA_UB	93	111	113	107	114	76	67	101	39	117	34	112	99	106	54	36	84	90	80	86	80	90	80	78	86	70	75	77	99	84	85	104	85	102	75	77	80	88	70	75	77	93	79	76	81	112	106	39	85
ATP8_CLUSTALW_TRIMALP_RYt_UB	92	81	97	90	96	94	122	111	114	114	110	79	119	73	119	112	114	49	108	118	109	49	108	98	124	103	111	103	126	106	105	76	124	75	111	103	98	117	103	111	103	54	40	109	92	98	76	105	118
# ATP8_CLUSTALW_TRIMALS_DEG_UB #	88	110	106	105	107	72	84	57	79	81	75	112	82	112	74	66	67	102	66	95	70	102	66	87	103	106	108	80	77	71	70	111	105	103	108	80	82	77	106	108	80	97	105	109	104	113	105	87	75
ATP8_CLUSTALW_TRIMALS_DNA_UB	80	70	88	84	85	85	125	99	113	108	108	69	127	67	120	107	102	35	96	108	99	35	96	88	126	102	116	96	122	95	95	76	126	73	116	96	87	108	102	116	96	40	24	113	73	86	77	102	107
ATP8_CLUSTALW_TRIMALS_RYt_UB	80	67	87	93	98	83	115	105	93	116	88	66	119	66	107	88	99	33	87	108	98	33	87	96	119	99	109	95	114	98	97	76	119	74	109	95	96	106	99	109	95	41	24	108	52	86	76	89	107
ATP8_CLUSTALW_TRIMAL_CDN_UB	89	95	111	112	102	51	69	84	53	106	50	95	93	112	66	28	72	77	76	83	77	77	76	64	80	89	90	68	95	79	80	90	83	91	90	68	65	71	89	90	68	82	82	92	94	112	91	23	80
ATP8_CLUSTALW_TRIMAL_DEG_UB	81	68	99	105	95	31	88	66	91	81	97	76	74	93	109	90	43	84	69	57	51	84	69	66	97	114	113	41	64	57	58	100	92	102	113	41	69	28	114	113	41	95	92	111	104	122	103	66	37
*** # ATP8_CLUSTALW_TRIMAL_DNA_UB # ***	69	73	87	74	87	28	107	38	93	94	88	73	68	69	100	77	50	58	42	62	45	58	42	44	115	103	102	43	70	41	40	77	115	82	102	43	46	58	103	102	43	61	49	93	105	113	81	69	55
*** # ATP8_CLUSTALW_TRIMAL_RYt_UB # ***	104	112	110	104	123	83	56	102	29	115	33	113	90	89	53	52	92	108	91	78	87	108	91	88	76	73	66	84	91	93	94	99	76	104	66	84	89	87	73	66	84	110	99	64	93	112	105	30	86
ATP8_CLUSTALW_TRIMAL_2AA_UB	128	117	116	107	124	109	80	117	79	95	76	117	98	106	77	96	117	115	119	89	117	115	119	101	56	65	59	94	106	113	113	91	57	95	59	94	108	111	65	59	94	115	112	58	95	97	92	83	108
ATP8_DIALIGN-TXD_GBLOCKSC_CDN_UB	96	116	100	109	122	87	69	97	34	125	37	117	86	106	64	43	92	100	87	76	88	100	87	93	87	72	82	90	85	90	90	102	89	97	82	90	89	91	72	82	90	99	93	80	86	109	101	31	83
ATP8_DIALIGN-TXD_GBLOCKSC_DEG_UB	118	59	109	108	115	107	109	97	102	119	100	59	118	91	112	75	101	64	96	105	109	64	96	110	114	115	123	114	118	111	111	84	113	82	123	114	107	97	115	123	114	72	74	126	82	85	82	75	108
ATP8_DIALIGN-TXD_GBLOCKSC_DNA_UB	124	129	103	77	142	118	72	112	85	131	82	124	84	102	83	89	122	114	107	102	119	114	107	119	46	36	36	123	89	108	107	111	48	106	36	123	120	123	36	36	123	114	105	32	108	104	110	89	116
ATP8_DIALIGN-TXD_GBLOCKSC_RYt_UB	99	117	105	114	124	89	66	97	40	117	34	117	85	104	56	46	91	106	83	96	88	106	83	91	83	79	77	92	86	73	72	102	85	98	77	92	90	93	79	77	92	107	99	75	88	110	103	57	87
ATP8_DIALIGN-TXD_GBLOCKSC_2AA_UB	113	124	122	120	118	99	49	102	56	103	51	124	102	117	33	71	107	123	103	102	105	123	103	105	80	82	79	100	105	103	104	106	80	114	79	100	98	106	82	79	100	124	122	77	111	113	113	67	99
ATP8_DIALIGN-TXD_GBLOCKS_DEG_UB	75	124	114	109	100	88	57	88	29	106	16	125	100	103	45	40	90	101	84	95	88	101	84	93	84	75	80	90	101	88	88	99	86	100	80	90	90	97	75	80	90	102	92	78	89	112	106	50	89
ATP8_DIALIGN-TXD_GBLOCKS_DNA_UB	124	129	103	77	142	118	72	112	85	131	82	124	84	102	83	89	122	114	107	102	119	114	107	119	46	36	36	123	89	108	107	111	48	106	36	123	120	123	36	36	123	114	105	32	108	104	110	89	116
ATP8_DIALIGN-TXD_GBLOCKS_RYt_UB	123	127	102	76	141	115	71	111	84	130	81	123	83	103	83	87	120	114	105	100	117	114	105	117	43	34	35	122	93	110	111	109	45	104	35	122	118	122	34	35	122	112	105	34	107	104	110	87	115
ATP8_DIALIGN-TXD_MAXALIGN_CDN_UB	92	117	106	117	123	87	61	94	24	117	21	118	86	102	55	47	90	109	86	79	88	109	86	91	79	85	78	89	85	86	87	92	81	99	78	89	82	92	85	78	89	105	105	76	88	109	101	40	79
ATP8_DIALIGN-TXD_MAXALIGN_DEG_UB	99	17	90	98	118	79	95	82	116	112	115	7	89	52	125	103	76	39	82	93	84	39	82	82	96	117	114	92	97	81	82	60	95	62	114	92	79	77	117	114	92	46	49	112	81	87	63	103	88
ATP8_DIALIGN-TXD_MAXALIGN_DNA_UB	96	83	28	89	116	107	112	90	96	107	106	75	79	40	119	93	104	67	95	112	103	67	95	112	103	101	105	114	84	95	94	82	105	74	105	114	105	112	101	105	114	52	66	104	84	83	83	109	104
ATP8_DIALIGN-TXD_MAXALIGN_RYt_UB	124	92	82	93	135	115	87	123	77	113	89	90	99	52	95	96	121	90	108	116	118	90	108	121	90	89	85	123	109	117	118	99	90	92	85	123	124	119	89	85	123	88	88	83	75	90	99	82	124
ATP8_DIALIGN-TXD_MAXALIGN_2AA_UB	120	92	107	109	119	117	115	123	95	118	99	94	115	81	101	103	125	86	113	108	124	86	113	111	114	104	112	103	121	126	126	95	115	99	112	103	118	121	104	112	103	87	83	111	80	96	96	78	121
ATP8_DIALIGN-TXD_NOISY_DEG_UB	105	31	102	106	115	72	92	91	119	107	117	22	82	58	120	105	84	51	77	87	89	51	77	85	96	105	104	93	89	91	90	66	99	73	104	93	85	82	105	104	93	59	56	103	86	91	72	96	93
ATP8_DIALIGN-TXD_NOISY_DNA_UB	97	65	61	84	116	93	110	80	102	95	97	55	94	17	110	111	94	61	91	100	92	61	91	90	103	112	104	99	87	75	74	62	106	76	104	99	77	103	112	104	99	56	59	104	94	83	72	106	93
ATP8_DIALIGN-TXD_NOISY_RYt_UB	91	63	60	80	117	96	109	79	101	97	91	53	93	13	112	111	96	57	91	96	94	57	91	92	104	110	103	102	86	70	69	68	106	75	103	102	83	102	110	103	102	55	53	101	94	87	76	109	90
ATP8_DIALIGN-TXD_PSARALIGN_CDN_UB	92	117	106	117	123	87	61	94	24	117	21	118	86	102	55	47	90	109	86	79	88	109	86	91	79	85	78	89	85	86	87	92	81	99	78	89	82	92	85	78	89	105	105	76	88	109	101	40	79
ATP8_DIALIGN-TXD_PSARALIGN_DEG_UB	99	17	90	98	118	79	95	82	116	112	115	7	89	52	125	103	76	39	82	93	84	39	82	82	96	117	114	92	97	81	82	60	95	62	114	92	79	77	117	114	92	46	49	112	81	87	63	103	88
ATP8_DIALIGN-TXD_PSARALIGN_DNA_UB	96	83	28	89	116	107	112	90	96	107	106	75	79	40	119	93	104	67	95	112	103	67	95	112	103	101	105	114	84	95	94	82	105	74	105	114	105	112	101	105	114	52	66	104	84	83	83	109	104
ATP8_DIALIGN-TXD_PSARALIGN_RYt_UB	124	92	82	93	135	115	87	123	77	113	89	90	99	52	95	96	121	90	108	116	118	90	108	121	90	89	85	123	109	117	118	99	90	92	85	123	124	119	89	85	123	88	88	83	75	90	99	82	124
ATP8_DIALIGN-TXD_PSARALIGN_2AA_UB	120	92	107	109	119	117	115	123	95	118	99	94	115	81	101	103	125	86	113	108	124	86	113	111	114	104	112	103	121	126	126	95	115	99	112	103	118	121	104	112	103	87	83	111	80	96	96	78	121
ATP8_DIALIGN-TXD_TCSFMf_CDN_UB	92	117	106	117	123	87	61	94	24	117	21	118	86	102	55	47	90	109	86	79	88	109	86	91	79	85	78	89	85	86	87	92	81	99	78	89	82	92	85	78	89	105	105	76	88	109	101	40	79
ATP8_DIALIGN-TXD_TCSFMf_DEG_UB	99	17	90	98	118	79	95	82	116	112	115	7	89	52	125	103	76	39	82	93	84	39	82	82	96	117	114	92	97	81	82	60	95	62	114	92	79	77	117	114	92	46	49	112	81	87	63	103	88
ATP8_DIALIGN-TXD_TCSFMf_DNA_UB	96	83	28	89	116	107	112	90	96	107	106	75	79	40	119	93	104	67	95	112	103	67	95	112	103	101	105	114	84	95	94	82	105	74	105	114	105	112	101	105	114	52	66	104	84	83	83	109	104
ATP8_DIALIGN-TXD_TCSFMf_RYt_UB	124	92	82	93	135	115	87	123	77	113	89	90	99	52	95	96	121	90	108	116	118	90	108	121	90	89	85	123	109	117	118	99	90	92	85	123	124	119	89	85	123	88	88	83	75	90	99	82	124
ATP8_DIALIGN-TXD_TCSFMf_2AA_UB	120	92	107	109	119	117	115	123	95	118	99	94	115	81	101	103	125	86	113	108	124	86	113	111	114	104	112	103	121	126	126	95	115	99	112	103	118	121	104	112	103	87	83	111	80	96	96	78	121
ATP8_DIALIGN-TXD_TCSFMw_DEG_UB	115	102	49	105	134	119	111	104	85	122	101	102	82	67	116	79	115	88	93	111	114	88	93	123	103	101	105	129	94	114	113	93	105	79	105	129	116	127	101	105	129	73	87	104	73	88	88	89	119
ATP8_DIALIGN-TXD_TCSFMw_DNA_UB	127	127	101	78	139	113	71	113	85	128	85	123	82	103	81	90	121	113	108	106	118	113	108	117	45	38	40	121	94	118	117	104	46	107	40	121	113	122	38	40	121	115	109	39	110	101	106	85	122
ATP8_DIALIGN-TXD_TCSFMw_RYt_UB	120	115	104	73	138	114	58	106	76	120	73	114	56	94	82	93	120	114	111	89	117	114	111	109	30	38	22	119	74	106	105	101	32	103	22	119	108	116	38	22	119	115	107	13	110	106	107	93	115
ATP8_DIALIGN-TXD_TCSOGw_DEG_UB	64	102	84	110	87	72	110	58	68	101	87	102	84	99	112	80	87	83	65	94	86	83	65	89	124	125	124	89	91	86	85	93	126	79	124	89	81	95	125	124	89	69	82	118	74	114	89	90	84
ATP8_DIALIGN-TXD_TCSOGw_DNA_UB	125	115	105	73	135	111	58	107	77	116	78	114	57	94	78	94	120	114	112	91	118	114	112	108	31	38	22	115	76	109	108	96	32	104	22	115	103	116	38	22	115	116	108	13	111	101	103	89	118
ATP8_DIALIGN-TXD_TCSOGw_RYt_UB	124	129	96	79	141	119	73	109	80	131	82	125	77	104	84	85	121	113	103	105	119	113	103	120	47	39	41	125	94	114	113	111	48	102	41	125	120	124	39	41	125	110	108	40	105	102	107	91	118
ATP8_DIALIGN-TXD_TCSf_CDN_UB	92	117	106	117	123	87	61	94	24	117	21	118	86	102	55	47	90	109	86	79	88	109	86	91	79	85	78	89	85	86	87	92	81	99	78	89	82	92	85	78	89	105	105	76	88	109	101	40	79
ATP8_DIALIGN-TXD_TCSf_DEG_UB	88	29	99	115	107	61	94	81	112	81	111	37	104	72	121	102	62	47	83	94	70	47	83	88	98	124	116	68	95	72	73	66	97	68	116	68	85	53	124	116	68	54	57	114	81	87	69	102	56
ATP8_DIALIGN-TXD_TCSf_DNA_UB	99	94	33	89	118	114	112	98	96	114	106	86	82	51	119	93	114	72	98	115	113	72	98	113	103	101	105	121	87	106	105	93	105	79	105	121	106	119	101	105	121	57	71	104	73	88	88	105	111
ATP8_DIALIGN-TXD_TCSf_RYt_UB	124	92	82	93	135	115	87	123	77	113	89	90	99	52	95	96	121	90	108	116	118	90	108	121	90	89	85	123	109	117	118	99	90	92	85	123	124	119	89	85	123	88	88	83	75	90	99	82	124
ATP8_DIALIGN-TXD_TCSf_2AA_UB	120	92	107	109	119	117	115	123	95	118	99	94	115	81	101	103	125	86	113	108	124	86	113	111	114	104	112	103	121	126	126	95	115	99	112	103	118	121	104	112	103	87	83	111	80	96	96	78	121
ATP8_DIALIGN-TXD_TCSw_DEG_UB	119	96	57	106	135	114	105	106	93	122	105	96	90	68	116	87	110	83	101	116	112	83	101	119	99	102	106	129	98	120	119	94	99	87	106	129	117	121	102	106	129	81	89	105	81	86	85	88	125
ATP8_DIALIGN-TXD_TCSw_DNA_UB	127	124	100	88	141	115	67	106	82	132	85	119	81	113	84	86	112	111	104	111	117	111	104	119	43	47	47	126	89	114	113	109	43	103	47	126	118	118	47	47	126	111	117	43	105	97	101	93	122
ATP8_DIALIGN-TXD_TCSw_RYt_UB	117	97	55	107	135	115	106	104	91	122	103	97	88	69	116	85	111	84	99	115	114	84	99	120	100	103	107	129	96	118	117	94	100	85	107	129	117	122	103	107	129	79	90	106	79	86	85	89	123
ATP8_DIALIGN-TXD_TRIMALA_CDN_UB	54	89	81	93	85	27	107	47	84	90	81	90	63	84	107	83	57	82	50	56	55	82	50	58	108	114	113	43	61	53	54	81	110	88	113	43	50	48	114	113	43	78	78	106	98	116	90	70	33
ATP8_DIALIGN-TXD_TRIMALA_DEG_UB	99	17	90	98	118	79	95	82	116	112	115	7	89	52	125	103	76	39	82	93	84	39	82	82	96	117	114	92	97	81	82	60	95	62	114	92	79	77	117	114	92	46	49	112	81	87	63	103	88
ATP8_DIALIGN-TXD_TRIMALA_DNA_UB	99	94	33	89	118	114	112	98	96	114	106	86	82	51	119	93	114	72	98	115	113	72	98	113	103	101	105	121	87	106	105	93	105	79	105	121	106	119	101	105	121	57	71	104	73	88	88	105	111
ATP8_DIALIGN-TXD_TRIMALA_RYt_UB	124	92	82	93	135	115	87	123	77	113	89	90	99	52	95	96	121	90	108	116	118	90	108	121	90	89	85	123	109	117	118	99	90	92	85	123	124	119	89	85	123	88	88	83	75	90	99	82	124
ATP8_DIALIGN-TXD_TRIMALA_2AA_UB	121	93	107	109	118	115	107	122	87	112	91	94	114	81	93	104	125	87	112	108	124	87	112	111	110	106	106	103	122	127	127	95	111	100	106	103	118	121	106	106	103	88	84	106	82	98	97	79	121
ATP8_DIALIGN-TXD_TRIMALG_CDN_UB	54	89	81	93	85	27	107	47	84	90	81	90	63	84	107	83	57	82	50	56	55	82	50	58	108	114	113	43	61	53	54	81	110	88	113	43	50	48	114	113	43	78	78	106	98	116	90	70	33
ATP8_DIALIGN-TXD_TRIMALG_DEG_UB	99	15	90	98	118	79	94	84	116	111	115	5	91	52	125	103	76	39	82	93	84	39	82	82	98	117	116	92	96	81	82	60	97	62	116	92	79	77	117	116	92	46	49	114	81	87	63	103	88
ATP8_DIALIGN-TXD_TRIMALG_DNA_UB	99	94	33	89	118	114	112	98	96	114	106	86	82	51	119	93	114	72	98	115	113	72	98	113	103	101	105	121	87	106	105	93	105	79	105	121	106	119	101	105	121	57	71	104	73	88	88	105	111
ATP8_DIALIGN-TXD_TRIMALG_RYt_UB	124	92	82	93	135	115	87	123	77	113	89	90	99	52	95	96	121	90	108	116	118	90	108	121	90	89	85	123	109	117	118	99	90	92	85	123	124	119	89	85	123	88	88	83	75	90	99	82	124
ATP8_DIALIGN-TXD_TRIMALG_2AA_UB	121	93	107	109	118	115	107	122	87	112	91	94	114	81	93	104	125	87	112	108	124	87	112	111	110	106	106	103	122	127	127	95	111	100	106	103	118	121	106	106	103	88	84	106	82	98	97	79	121
ATP8_DIALIGN-TXD_TRIMALP_CDN_UB	86	93	98	101	85	79	124	106	112	106	111	93	128	94	118	102	99	60	96	122	98	60	96	95	129	116	127	90	120	104	104	94	130	93	127	90	98	104	116	127	90	64	59	125	110	119	96	97	110
ATP8_DIALIGN-TXD_TRIMALP_DEG_UB	89	95	95	118	93	104	116	105	89	108	87	95	100	98	102	96	111	79	104	110	108	79	104	81	106	99	103	97	109	102	103	39	108	42	103	97	70	115	99	103	97	71	76	103	52	55	38	101	113
ATP8_DIALIGN-TXD_TRIMALP_DNA_UB	86	70	88	93	92	87	123	90	112	116	110	69	121	76	123	108	103	33	101	114	106	33	101	87	122	112	125	108	118	95	94	68	125	69	125	108	78	115	112	125	108	36	38	124	86	93	69	103	117
ATP8_DIALIGN-TXD_TRIMALP_RYt_UB	106	96	103	117	105	106	109	114	92	117	96	96	110	96	104	99	112	81	109	116	109	81	109	90	101	92	96	106	122	111	110	61	101	53	96	106	92	115	92	96	106	82	79	96	63	74	59	95	120
ATP8_DIALIGN-TXD_TRIMALP_2AA_UB	91	111	108	111	91	101	132	110	114	114	109	111	111	113	124	109	104	85	105	107	104	85	105	81	127	110	126	98	119	106	107	66	129	65	126	98	75	107	110	126	98	85	82	124	82	83	67	117	111
ATP8_DIALIGN-TXD_TRIMALS_CDN_UB	86	93	98	101	85	79	124	106	112	106	111	93	128	94	118	102	99	60	96	122	98	60	96	95	129	116	127	90	120	104	104	94	130	93	127	90	98	104	116	127	90	64	59	125	110	119	96	97	110
ATP8_DIALIGN-TXD_TRIMALS_DEG_UB	81	99	93	92	97	50	93	54	81	84	78	99	81	100	75	58	63	90	47	88	60	90	47	72	104	102	104	64	76	57	58	93	106	96	104	64	62	72	102	104	64	80	87	101	99	105	92	75	60
ATP8_DIALIGN-TXD_TRIMALS_DNA_UB	86	70	88	93	92	87	123	90	112	116	110	69	121	76	123	108	103	33	101	114	106	33	101	87	122	112	125	108	118	95	94	68	125	69	125	108	78	115	112	125	108	36	38	124	86	93	69	103	117
ATP8_DIALIGN-TXD_TRIMALS_RYt_UB	106	96	103	117	105	106	109	114	92	117	96	96	110	96	104	99	112	81	109	116	109	81	109	90	101	92	96	106	122	111	110	61	101	53	96	106	92	115	92	96	106	82	79	96	63	74	59	95	120
ATP8_DIALIGN-TXD_TRIMALS_2AA_UB	91	111	108	111	91	101	132	110	114	114	109	111	111	113	124	109	104	85	105	107	104	85	105	81	127	110	126	98	119	106	107	66	129	65	126	98	75	107	110	126	98	85	82	124	82	83	67	117	111
ATP8_DIALIGN-TXD_TRIMAL_CDN_UB	92	117	106	117	123	87	61	94	24	117	21	118	86	102	55	47	90	109	86	79	88	109	86	91	79	85	78	89	85	86	87	92	81	99	78	89	82	92	85	78	89	105	105	76	88	109	101	40	79
ATP8_DIALIGN-TXD_TRIMAL_DEG_UB	99	17	90	98	118	79	95	82	116	112	115	7	89	52	125	103	76	39	82	93	84	39	82	82	96	117	114	92	97	81	82	60	95	62	114	92	79	77	117	114	92	46	49	112	81	87	63	103	88
ATP8_DIALIGN-TXD_TRIMAL_DNA_UB	128	128	97	80	139	115	72	111	81	128	86	124	78	105	81	86	121	114	104	108	120	114	104	120	47	40	42	122	95	118	117	105	47	103	42	122	114	123	40	42	122	111	110	41	106	99	104	88	122
ATP8_DIALIGN-TXD_TRIMAL_RYt_UB	124	92	82	93	135	115	87	123	77	113	89	90	99	52	95	96	121	90	108	116	118	90	108	121	90	89	85	123	109	117	118	99	90	92	85	123	124	119	89	85	123	88	88	83	75	90	99	82	124
ATP8_DIALIGN-TXD_TRIMAL_2AA_UB	120	92	107	109	119	117	115	123	95	118	99	94	115	81	101	103	125	86	113	108	124	86	113	111	114	104	112	103	121	126	126	95	115	99	112	103	118	121	104	112	103	87	83	111	80	96	96	78	121
ATP8_DIALIGN-TXT_GBLOCKSC_CDN_UB	92	112	111	107	114	75	67	99	38	115	33	113	97	104	54	36	85	90	80	86	80	90	80	80	85	68	75	76	97	83	83	103	85	100	75	76	80	89	68	75	76	91	79	76	79	109	102	39	84
ATP8_DIALIGN-TXT_GBLOCKSC_DEG_UB	118	62	109	109	118	110	114	98	102	119	100	63	119	92	112	80	103	69	97	106	111	69	97	110	119	117	124	116	120	110	110	84	118	83	124	116	107	101	117	124	116	75	78	127	83	83	81	82	108
ATP8_DIALIGN-TXT_GBLOCKSC_DNA_UB	73	41	78	88	87	67	112	80	113	108	111	40	113	57	126	94	78	1	83	102	86	1	83	78	114	104	118	85	108	82	82	55	112	51	118	85	78	86	104	118	85	18	12	116	74	86	53	90	99
ATP8_DIALIGN-TXT_GBLOCKSC_RYt_UB	98	113	117	111	118	79	64	99	36	115	31	113	97	101	54	42	85	95	79	87	81	95	79	79	83	77	71	80	99	86	85	105	82	103	71	80	81	91	77	71	80	100	84	73	82	111	105	45	88
ATP8_DIALIGN-TXT_GBLOCKSC_2AA_UB	103	126	129	112	114	106	54	98	55	102	43	127	111	112	24	68	102	120	101	105	95	120	101	105	87	76	76	104	113	100	101	114	85	112	76	104	104	107	76	76	104	123	117	76	107	114	114	74	101
ATP8_DIALIGN-TXT_GBLOCKS_DEG_UB	118	62	109	109	118	110	114	98	102	119	100	63	119	92	112	80	103	69	97	106	111	69	97	110	119	117	124	116	120	110	110	84	118	83	124	116	107	101	117	124	116	75	78	127	83	83	81	82	108
ATP8_DIALIGN-TXT_GBLOCKS_DNA_UB	73	52	80	94	87	71	115	93	102	111	100	51	118	68	117	98	82	14	87	113	90	14	87	88	118	109	123	89	112	94	94	68	116	64	123	89	88	90	109	123	89	31	25	120	61	77	66	102	103
ATP8_DIALIGN-TXT_GBLOCKS_RYt_UB	95	112	116	111	116	77	63	98	35	115	30	112	96	101	54	41	83	93	78	87	80	93	78	81	81	75	71	80	98	85	84	103	81	100	71	80	80	90	75	71	80	99	82	73	79	109	103	45	87
ATP8_DIALIGN-TXT_NOISY_DEG_UB	122	63	105	101	119	102	109	107	117	90	115	71	129	68	114	116	97	69	114	127	104	69	114	108	103	120	117	107	122	84	85	86	108	87	117	107	109	98	120	117	107	76	75	114	105	106	89	113	110
ATP8_DIALIGN-TXT_NOISY_DNA_UB	72	44	78	94	96	68	115	61	100	102	98	43	95	50	121	95	77	25	66	91	77	25	66	69	113	116	112	76	91	61	60	45	115	46	112	76	62	89	116	112	76	19	24	110	69	78	47	103	81
ATP8_DIALIGN-TXT_NOISY_RYt_UB	67	114	108	115	94	79	69	67	43	100	28	114	90	113	61	30	82	92	78	87	83	92	78	80	91	94	98	80	93	77	76	85	94	88	98	80	70	86	94	98	80	88	93	97	88	106	91	39	78
ATP8_DIALIGN-TXT_PSARALIGN_CDN_UB	61	76	95	95	72	0	96	52	91	80	88	77	77	92	97	79	46	67	46	72	51	67	46	53	99	114	115	31	75	57	58	85	102	92	115	31	54	37	114	115	31	73	71	109	104	119	92	74	45
ATP8_DIALIGN-TXT_PSARALIGN_DEG_UB	115	91	128	105	126	96	0	103	52	105	52	89	103	104	48	80	101	112	113	116	109	112	113	112	41	64	56	106	110	113	114	111	36	113	56	106	115	89	64	56	106	123	120	54	117	108	114	76	108
ATP8_DIALIGN-TXT_PSARALIGN_DNA_UB	63	81	76	92	89	52	103	0	79	94	82	89	57	87	98	76	51	79	41	67	53	79	41	54	117	121	120	70	58	47	46	80	119	78	120	70	49	58	121	120	70	70	81	111	101	101	78	91	48
ATP8_DIALIGN-TXT_PSARALIGN_RYt_UB	81	45	102	98	98	55	102	95	108	75	104	53	109	55	115	104	77	48	85	89	72	48	85	76	105	107	99	54	100	69	70	59	105	64	99	54	78	69	107	99	54	49	39	97	77	90	65	93	62
ATP8_DIALIGN-TXT_PSARALIGN_2AA_UB	82	102	122	116	58	80	105	94	113	0	101	110	121	95	78	110	92	108	103	115	91	108	103	102	113	122	116	73	112	91	91	103	114	110	116	73	104	90	122	116	73	108	106	115	119	119	107	113	74
ATP8_DIALIGN-TXT_TCSFMf_CDN_UB	33	97	92	94	66	28	98	35	79	71	60	98	71	98	91	78	53	84	45	69	51	84	45	58	111	115	118	44	68	49	50	78	114	85	118	44	47	54	115	118	44	77	80	110	95	114	89	88	37
ATP8_DIALIGN-TXT_TCSFMf_DEG_UB	115	91	128	105	126	96	0	103	52	105	52	89	103	104	48	80	101	112	113	116	109	112	113	112	41	64	56	106	110	113	114	111	36	113	56	106	115	89	64	56	106	123	120	54	117	108	114	76	108
ATP8_DIALIGN-TXT_TCSFMf_DNA_UB	63	81	76	92	89	52	103	0	79	94	82	89	57	87	98	76	51	79	41	67	53	79	41	54	117	121	120	70	58	47	46	80	119	78	120	70	49	58	121	120	70	70	81	111	101	101	78	91	48
ATP8_DIALIGN-TXT_TCSFMf_RYt_UB	81	45	102	98	98	55	102	95	108	75	104	53	109	55	115	104	77	48	85	89	72	48	85	76	105	107	99	54	100	69	70	59	105	64	99	54	78	69	107	99	54	49	39	97	77	90	65	93	62
ATP8_DIALIGN-TXT_TCSFMf_2AA_UB	82	102	122	116	58	80	105	94	113	0	101	110	121	95	78	110	92	108	103	115	91	108	103	102	113	122	116	73	112	91	91	103	114	110	116	73	104	90	122	116	73	108	106	115	119	119	107	113	74
ATP8_DIALIGN-TXT_TCSFMw_DEG_UB	88	128	94	117	112	92	62	78	10	119	29	128	80	113	58	30	87	105	74	92	86	105	74	97	89	81	91	95	88	91	90	100	91	86	91	95	89	99	81	91	95	91	104	89	75	103	96	48	90
ATP8_DIALIGN-TXT_TCSFMw_DNA_UB	93	110	112	104	111	74	65	100	39	113	34	111	98	100	52	37	85	89	81	89	80	89	81	79	83	65	72	75	98	85	84	102	83	101	72	75	79	87	65	72	75	94	80	73	80	108	102	36	86
ATP8_DIALIGN-TXT_TCSFMw_RYt_UB	126	124	102	68	138	113	68	114	86	126	84	120	83	93	79	91	120	112	109	105	115	112	109	117	43	28	30	119	96	115	114	109	43	108	30	119	118	119	28	30	119	116	103	29	111	102	108	81	119
ATP8_DIALIGN-TXT_TCSOGw_DEG_UB	88	118	101	122	114	97	61	62	26	111	29	118	87	118	50	43	94	111	87	102	96	111	87	100	85	83	90	101	86	91	90	106	87	98	90	101	95	87	83	90	101	102	113	91	87	91	98	58	79
ATP8_DIALIGN-TXT_TCSOGw_DNA_UB	100	91	62	106	126	74	110	51	89	122	99	82	23	91	114	86	71	104	67	59	73	104	67	57	82	102	87	76	36	58	57	83	84	81	87	76	52	70	102	87	76	95	106	81	94	91	81	92	70
ATP8_DIALIGN-TXT_TCSOGw_RYt_UB	84	126	99	119	110	91	58	73	12	117	25	127	85	112	56	35	86	105	79	94	88	105	79	94	85	86	91	95	85	90	89	96	87	94	91	95	88	98	86	91	95	97	107	89	83	103	95	50	90
ATP8_DIALIGN-TXT_TCSf_CDN_UB	97	105	114	116	107	61	60	99	41	113	38	106	100	113	52	39	80	87	83	96	85	87	83	78	75	77	84	78	99	91	91	102	78	103	84	78	79	82	77	84	78	94	91	85	82	111	102	40	92
ATP8_DIALIGN-TXT_TCSf_DEG_UB	115	111	126	107	121	101	22	102	63	114	63	110	111	115	46	78	101	113	110	116	109	113	110	113	60	66	68	113	114	117	117	121	55	119	68	113	116	94	66	68	113	125	121	69	116	113	119	74	113
ATP8_DIALIGN-TXT_TCSf_DNA_UB	88	118	101	122	114	97	61	62	26	111	29	118	87	118	50	43	94	111	87	102	96	111	87	100	85	83	90	101	86	91	90	106	87	98	90	101	95	87	83	90	101	102	113	91	87	91	98	58	79
ATP8_DIALIGN-TXT_TCSf_RYt_UB	90	128	96	119	114	94	62	76	10	120	29	128	78	113	59	32	87	107	73	92	86	107	73	97	89	83	89	97	89	92	91	100	91	86	89	97	89	101	83	89	97	93	106	87	77	103	96	50	92
ATP8_DIALIGN-TXT_TCSf_2AA_UB	105	126	129	117	104	98	51	96	59	85	47	126	111	117	15	69	107	122	104	112	106	122	104	97	83	77	80	91	113	101	102	110	84	112	80	91	100	106	77	80	91	122	120	77	108	110	110	69	100
ATP8_DIALIGN-TXT_TCSw_DEG_UB	69	49	76	79	88	71	120	81	112	106	107	48	111	47	124	93	88	11	82	96	85	11	82	77	120	95	109	82	107	75	74	53	120	50	109	82	76	94	95	109	82	17	0	107	73	84	53	87	93
ATP8_DIALIGN-TXT_TCSw_DNA_UB	92	111	111	108	113	75	66	99	38	116	33	112	97	104	55	36	83	87	80	87	80	87	80	81	84	69	76	78	97	84	83	103	84	100	76	78	80	88	69	76	78	93	76	77	79	109	103	40	85
ATP8_DIALIGN-TXT_TCSw_RYt_UB	126	126	102	72	140	116	70	114	86	129	84	122	83	97	82	91	120	112	109	103	116	112	109	117	46	32	34	122	96	115	114	111	45	108	34	122	120	121	32	34	122	116	101	33	111	103	109	85	119
ATP8_DIALIGN-TXT_TRIMALA_CDN_UB	97	105	114	116	107	61	60	99	41	113	38	106	100	113	52	39	80	87	83	96	85	87	83	78	75	77	84	78	99	91	91	102	78	103	84	78	79	82	77	84	78	94	91	85	82	111	102	40	92
ATP8_DIALIGN-TXT_TRIMALA_DEG_UB	112	56	112	108	110	98	104	100	107	117	105	56	123	88	109	79	104	57	97	104	112	57	97	107	113	111	119	111	122	115	115	87	108	85	119	111	110	90	111	119	111	69	65	122	86	96	85	72	111
ATP8_DIALIGN-TXT_TRIMALA_DNA_UB	94	110	112	104	112	73	65	100	40	113	35	111	98	100	52	38	86	90	82	89	81	90	82	78	83	65	72	74	98	85	84	103	83	102	72	74	80	87	65	72	74	93	81	73	81	108	101	36	86
ATP8_DIALIGN-TXT_TRIMALA_RYt_UB	102	113	103	101	120	84	66	101	39	121	43	114	89	97	60	48	93	100	92	79	88	100	92	89	86	65	75	85	90	94	93	103	86	102	75	85	90	88	65	75	85	104	91	73	91	108	101	26	87
ATP8_DIALIGN-TXT_TRIMALA_2AA_UB	104	125	128	115	104	95	53	97	59	84	47	125	112	117	14	68	107	122	105	113	106	122	105	98	83	77	80	89	115	103	104	111	84	114	80	89	101	104	77	80	89	122	120	78	109	112	112	68	98
ATP8_DIALIGN-TXT_TRIMALG_CDN_UB	97	105	114	116	107	61	60	99	41	113	38	106	100	113	52	39	80	87	83	96	85	87	83	78	75	77	84	78	99	91	91	102	78	103	84	78	79	82	77	84	78	94	91	85	82	111	102	40	92
ATP8_DIALIGN-TXT_TRIMALG_DEG_UB	112	56	112	108	110	98	104	100	107	117	105	56	123	88	109	79	104	57	97	104	112	57	97	107	113	111	119	111	122	115	115	87	108	85	119	111	110	90	111	119	111	69	65	122	86	96	85	72	111
ATP8_DIALIGN-TXT_TRIMALG_DNA_UB	94	110	112	104	112	73	65	100	40	113	35	111	98	100	52	38	86	90	82	89	81	90	82	78	83	65	72	74	98	85	84	103	83	102	72	74	80	87	65	72	74	93	81	73	81	108	101	36	86
ATP8_DIALIGN-TXT_TRIMALG_RYt_UB	102	113	103	101	120	84	66	101	39	121	43	114	89	97	60	48	93	100	92	79	88	100	92	89	86	65	75	85	90	94	93	103	86	102	75	85	90	88	65	75	85	104	91	73	91	108	101	26	87
ATP8_DIALIGN-TXT_TRIMALG_2AA_UB	105	84	99	101	104	97	123	113	115	106	119	84	126	67	108	120	121	76	112	109	120	76	112	102	121	115	118	90	120	120	120	95	122	99	118	90	109	109	115	118	90	77	73	116	80	96	96	95	109
ATP8_DIALIGN-TXT_TRIMALP_DEG_UB	78	75	96	107	95	91	114	98	102	111	100	75	101	92	111	100	94	62	94	94	99	62	94	68	108	103	111	88	113	98	99	28	110	28	111	88	59	98	103	111	88	61	65	109	26	41	29	97	103
ATP8_DIALIGN-TXT_TRIMALP_DNA_UB	70	59	79	81	86	74	122	95	103	106	98	58	117	54	113	98	94	26	87	109	89	26	87	85	123	96	110	83	112	88	87	65	123	64	110	83	85	97	96	110	83	31	17	107	63	76	65	95	98
ATP8_DIALIGN-TXT_TRIMALP_RYt_UB	79	73	99	90	95	89	112	104	105	109	101	73	104	75	109	103	100	61	97	90	95	61	97	63	108	86	94	82	114	97	98	32	108	31	94	82	63	96	86	94	82	64	52	92	29	44	34	86	103
ATP8_DIALIGN-TXT_TRIMALS_DEG_UB	78	75	96	107	95	91	114	98	102	111	100	75	101	92	111	100	94	62	94	94	99	62	94	68	108	103	111	88	113	98	99	28	110	28	111	88	59	98	103	111	88	61	65	109	26	41	29	97	103
ATP8_DIALIGN-TXT_TRIMALS_DNA_UB	70	59	79	81	86	74	122	95	103	106	98	58	117	54	113	98	94	26	87	109	89	26	87	85	123	96	110	83	112	88	87	65	123	64	110	83	85	97	96	110	83	31	17	107	63	76	65	95	98
ATP8_DIALIGN-TXT_TRIMALS_RYt_UB	80	74	100	91	95	90	113	105	106	109	102	74	105	76	109	104	101	62	98	90	95	62	98	63	109	87	95	81	115	98	99	33	109	32	95	81	64	97	87	95	81	65	53	93	30	45	35	87	103
ATP8_DIALIGN-TXT_TRIMAL_CDN_UB	61	76	95	95	72	0	96	52	91	80	88	77	77	92	97	79	46	67	46	72	51	67	46	53	99	114	115	31	75	57	58	85	102	92	115	31	54	37	114	115	31	73	71	109	104	119	92	74	45
ATP8_DIALIGN-TXT_TRIMAL_DEG_UB	112	96	126	105	125	93	5	101	50	104	49	94	101	104	47	78	102	114	111	115	109	114	111	111	36	64	56	105	108	110	111	108	41	111	56	105	112	94	64	56	105	121	120	54	115	107	113	75	106
ATP8_DIALIGN-TXT_TRIMAL_DNA_UB	63	81	76	92	89	52	103	0	79	94	82	89	57	87	98	76	51	79	41	67	53	79	41	54	117	121	120	70	58	47	46	80	119	78	120	70	49	58	121	120	70	70	81	111	101	101	78	91	48
ATP8_DIALIGN-TXT_TRIMAL_RYt_UB	81	45	102	98	98	55	102	95	108	75	104	53	109	55	115	104	77	48	85	89	72	48	85	76	105	107	99	54	100	69	70	59	105	64	99	54	78	69	107	99	54	49	39	97	77	90	65	93	62
ATP8_DIALIGN-TXT_TRIMAL_2AA_UB	82	102	122	116	58	80	105	94	113	0	101	110	121	95	78	110	92	108	103	115	91	108	103	102	113	122	116	73	112	91	91	103	114	110	116	73	104	90	122	116	73	108	106	115	119	119	107	113	74
ATP8_FSA_GBLOCKSC_DEG_UB	105	64	110	106	122	105	115	101	92	116	86	64	118	81	99	65	109	65	97	94	103	65	97	99	118	98	105	99	118	95	96	73	119	70	105	99	98	102	98	105	99	62	55	108	71	96	74	63	92
ATP8_FSA_GBLOCKSC_DNA_UB	69	49	77	79	88	71	120	82	112	106	107	48	112	48	124	93	88	12	82	96	85	12	82	77	120	95	109	82	108	75	75	53	120	50	109	82	76	94	95	109	82	17	1	107	73	85	54	87	93
ATP8_FSA_GBLOCKSC_RYt_UB	94	68	54	65	111	102	114	95	113	104	111	58	105	13	119	110	105	45	104	102	102	45	104	100	111	93	103	109	100	85	84	79	111	76	103	109	100	107	93	103	109	50	34	101	95	88	78	94	105
ATP8_FSA_GBLOCKS_DEG_UB	102	64	107	106	119	105	112	100	90	116	84	64	117	80	98	61	110	61	96	95	104	61	96	99	115	98	103	99	119	96	97	73	116	70	103	99	98	102	98	103	99	58	51	106	71	96	74	59	92
ATP8_FSA_GBLOCKS_DNA_UB	69	49	77	79	88	71	120	82	112	106	107	48	112	48	124	93	88	12	82	96	85	12	82	77	120	95	109	82	108	75	75	53	120	50	109	82	76	94	95	109	82	17	1	107	73	85	54	87	93
ATP8_FSA_GBLOCKS_RYt_UB	94	68	54	65	111	102	114	95	113	104	111	58	105	13	119	110	105	45	104	102	102	45	104	100	111	93	103	109	100	85	84	79	111	76	103	109	100	107	93	103	109	50	34	101	95	88	78	94	105
ATP8_FSA_MAXALIGN_DEG_UB	122	100	108	61	137	104	76	98	94	118	93	94	103	91	97	89	89	100	102	102	97	100	102	101	55	67	65	113	103	96	97	88	54	87	65	113	97	98	67	65	113	107	110	64	97	90	89	87	105
ATP8_FSA_MAXALIGN_DNA_UB	63	91	69	87	87	47	104	16	63	97	82	90	50	83	106	71	53	73	36	64	52	73	36	51	120	119	118	64	60	47	46	74	122	66	118	64	43	70	119	118	64	59	72	109	89	107	76	81	59
ATP8_FSA_MAXALIGN_RYt_UB	121	110	106	62	133	111	55	112	76	116	74	111	62	85	74	95	120	113	115	91	115	113	115	106	29	27	15	114	78	106	107	100	29	105	15	114	107	113	27	15	114	115	104	6	112	103	107	85	117
ATP8_FSA_NOISY_DEG_UB	57	87	95	94	87	58	104	33	81	76	65	97	72	93	94	78	54	82	56	71	51	82	56	53	120	114	116	57	61	22	21	77	123	81	116	57	46	70	114	116	57	75	75	111	103	109	83	86	46
ATP8_FSA_NOISY_DNA_UB	60	101	111	117	88	90	98	91	75	94	62	111	115	114	88	85	87	88	91	111	87	88	91	103	119	115	122	97	99	78	79	82	122	80	122	97	97	108	115	122	97	81	86	121	57	93	84	98	93
ATP8_FSA_NOISY_RYt_UB	57	87	95	94	87	58	104	33	81	76	65	97	72	93	94	78	54	82	56	71	51	82	56	53	120	114	116	57	61	22	21	77	123	81	116	57	46	70	114	116	57	75	75	111	103	109	83	86	46
ATP8_FSA_PSARALIGN_DEG_UB	122	100	108	61	137	104	76	98	94	118	93	94	103	91	97	89	89	100	102	102	97	100	102	101	55	67	65	113	103	96	97	88	54	87	65	113	97	98	67	65	113	107	110	64	97	90	89	87	105
ATP8_FSA_PSARALIGN_DNA_UB	124	112	107	65	135	111	55	109	79	115	77	111	59	86	77	96	120	114	114	91	115	114	114	107	29	30	14	114	78	108	107	101	29	106	14	114	108	113	30	14	114	118	105	5	113	104	106	86	117
ATP8_FSA_PSARALIGN_RYt_UB	60	89	68	84	85	47	104	19	60	98	79	87	53	82	103	70	53	72	37	64	52	72	37	48	120	116	119	64	60	45	46	71	122	63	119	64	40	70	116	119	64	56	71	110	86	106	75	80	59
ATP8_FSA_TCSFMf_DEG_UB	70	97	92	109	94	57	105	57	79	75	78	107	66	103	101	66	42	105	45	72	40	105	45	75	119	116	119	52	57	45	46	99	121	98	119	52	68	61	116	119	52	93	102	119	102	118	106	88	36
ATP8_FSA_TCSFMf_DNA_UB	124	112	107	65	135	111	55	109	79	115	77	111	59	86	77	96	120	114	114	91	115	114	114	107	29	30	14	114	78	108	107	101	29	106	14	114	108	113	30	14	114	118	105	5	113	104	106	86	117
ATP8_FSA_TCSFMf_RYt_UB	121	110	106	62	133	111	55	112	76	116	74	111	62	85	74	95	120	113	115	91	115	113	115	106	29	27	15	114	78	106	107	100	29	105	15	114	107	113	27	15	114	115	104	6	112	103	107	85	117
ATP8_FSA_TCSFMw_DEG_UB	89	129	100	114	110	89	63	83	16	116	30	129	86	110	55	36	89	107	80	95	86	107	80	94	90	78	88	91	91	92	91	94	92	92	88	91	83	100	78	88	91	97	103	86	81	101	94	44	91
ATP8_FSA_TCSFMw_DNA_UB	79	127	107	115	100	87	63	83	26	106	20	128	93	111	45	34	89	105	78	102	86	105	78	92	90	78	88	89	98	90	89	93	92	91	88	89	81	100	78	88	89	95	101	86	80	100	93	50	91
ATP8_FSA_TCSFMw_RYt_UB	124	112	107	65	135	111	55	109	79	115	77	111	59	86	77	96	120	114	114	91	115	114	114	107	29	30	14	114	78	108	107	101	29	106	14	114	108	113	30	14	114	118	105	5	113	104	106	86	117
ATP8_FSA_TCSOGw_DEG_UB	88	128	94	117	112	92	62	78	10	119	29	128	80	113	58	30	87	105	74	92	86	105	74	97	89	81	91	95	88	91	90	100	91	86	91	95	89	99	81	91	95	91	104	89	75	103	96	48	90
ATP8_FSA_TCSOGw_DNA_UB	90	128	104	118	111	92	62	79	20	116	31	128	90	114	55	40	88	106	84	98	88	106	84	89	90	82	92	92	90	93	92	97	91	96	92	92	86	99	82	92	92	101	107	90	85	94	86	49	93
ATP8_FSA_TCSOGw_RYt_UB	81	118	97	115	107	81	71	59	29	111	42	118	79	113	72	28	82	94	76	82	84	94	76	82	94	95	99	85	82	80	79	90	96	85	99	85	76	88	95	99	85	86	96	98	85	102	86	35	80
ATP8_FSA_TCSf_DEG_UB	70	97	92	109	94	57	105	57	79	75	78	107	66	103	101	66	42	105	45	72	40	105	45	75	119	116	119	52	57	45	46	99	121	98	119	52	68	61	116	119	52	93	102	119	102	118	106	88	36
ATP8_FSA_TCSf_DNA_UB	63	91	69	87	87	47	104	16	63	97	82	90	50	83	106	71	53	73	36	64	52	73	36	51	120	119	118	64	60	47	46	74	122	66	118	64	43	70	119	118	64	59	72	109	89	107	76	81	59
ATP8_FSA_TCSf_RYt_UB	121	110	106	62	133	111	55	112	76	116	74	111	62	85	74	95	120	113	115	91	115	113	115	106	29	27	15	114	78	106	107	100	29	105	15	114	107	113	27	15	114	115	104	6	112	103	107	85	117
# ATP8_FSA_TCSw_DEG_UB #	90	123	100	119	113	88	57	78	16	119	31	123	86	115	58	36	83	101	80	96	86	101	80	94	86	83	93	95	90	95	94	101	86	92	93	95	90	94	83	93	95	97	107	91	81	101	93	48	94
*** # ATP8_FSA_TCSw_DNA_UB # ***	69	49	76	79	88	71	120	81	112	106	107	48	111	47	124	93	88	11	82	96	85	11	82	77	120	95	109	82	107	75	74	53	120	50	109	82	76	94	95	109	82	17	0	107	73	84	53	87	93
*** # ATP8_FSA_TCSw_RYt_UB # ***	126	126	102	72	140	116	70	114	86	129	84	122	83	97	82	91	120	112	109	103	116	112	109	117	46	32	34	122	96	115	114	111	45	108	34	122	120	121	32	34	122	116	101	33	111	103	109	85	119
ATP8_FSA_TRIMALA_DEG_UB	70	97	92	109	94	57	105	57	79	75	78	107	66	103	101	66	42	105	45	72	40	105	45	75	119	116	119	52	57	45	46	99	121	98	119	52	68	61	116	119	52	93	102	119	102	118	106	88	36
ATP8_FSA_TRIMALA_DNA_UB	79	127	107	115	100	87	63	83	26	106	20	128	93	111	45	34	89	105	78	102	86	105	78	92	90	78	88	89	98	90	89	93	92	91	88	89	81	100	78	88	89	95	101	86	80	100	93	50	91
ATP8_FSA_TRIMALA_RYt_UB	61	90	67	85	85	48	105	18	61	98	80	88	52	81	104	71	54	71	38	65	53	71	38	49	121	117	120	65	59	46	45	72	123	64	120	65	41	71	117	120	65	57	70	111	87	105	74	81	60
ATP8_FSA_TRIMALG_DEG_UB	70	97	92	109	94	57	105	57	79	75	78	107	66	103	101	66	42	105	45	72	40	105	45	75	119	116	119	52	57	45	46	99	121	98	119	52	68	61	116	119	52	93	102	119	102	118	106	88	36
ATP8_FSA_TRIMALG_DNA_UB	79	127	107	115	100	87	63	83	26	106	20	128	93	111	45	34	89	105	78	102	86	105	78	92	90	78	88	89	98	90	89	93	92	91	88	89	81	100	78	88	89	95	101	86	80	100	93	50	91
ATP8_FSA_TRIMALG_RYt_UB	61	90	67	85	85	48	105	18	61	98	80	88	52	81	104	71	54	71	38	65	53	71	38	49	121	117	120	65	59	46	45	72	123	64	120	65	41	71	117	120	65	57	70	111	87	105	74	81	60
ATP8_FSA_TRIMALP_DEG_UB	76	116	100	92	99	75	77	63	70	93	58	116	88	101	58	78	82	107	68	95	77	107	68	86	100	89	92	89	87	72	73	110	102	106	92	89	80	93	89	92	89	98	98	88	89	104	110	90	77
ATP8_FSA_TRIMALP_DNA_UB	80	70	88	84	85	85	125	99	113	108	108	69	127	67	120	107	102	35	96	108	99	35	96	88	126	102	116	96	122	95	95	76	126	73	116	96	87	108	102	116	96	40	24	113	73	86	77	102	107
ATP8_FSA_TRIMALP_RYt_UB	96	72	93	79	97	96	124	99	120	115	120	70	126	62	124	115	116	40	108	109	114	40	108	87	126	98	111	105	125	101	100	80	126	76	111	105	90	117	98	111	105	43	34	110	95	97	79	99	118
ATP8_FSA_TRIMALS_DEG_UB	92	91	105	107	105	112	121	103	98	119	94	91	114	91	115	96	111	74	106	102	106	74	106	76	115	102	105	106	120	91	91	38	117	34	105	106	69	121	102	105	106	67	65	104	53	61	39	93	110
ATP8_FSA_TRIMALS_DNA_UB	80	70	88	84	85	85	125	99	113	108	108	69	127	67	120	107	102	35	96	108	99	35	96	88	126	102	116	96	122	95	95	76	126	73	116	96	87	108	102	116	96	40	24	113	73	86	77	102	107
ATP8_FSA_TRIMALS_RYt_UB	90	71	93	83	96	93	124	98	118	115	114	70	126	66	124	113	110	33	106	108	109	33	106	86	126	102	115	105	124	95	94	76	126	74	115	105	86	116	102	115	105	41	24	114	93	98	76	101	117
ATP8_FSA_TRIMAL_DEG_UB	59	114	98	125	81	77	108	80	85	82	84	114	100	108	104	87	85	100	87	99	83	100	87	101	122	123	121	74	97	87	88	94	124	90	121	74	94	85	123	121	74	88	97	120	90	114	98	92	69
ATP8_FSA_TRIMAL_DNA_UB	124	112	107	65	135	111	55	109	79	115	77	111	59	86	77	96	120	114	114	91	115	114	114	107	29	30	14	114	78	108	107	101	29	106	14	114	108	113	30	14	114	118	105	5	113	104	106	86	117
ATP8_FSA_TRIMAL_RYt_UB	60	89	68	84	85	47	104	19	60	98	79	87	53	82	103	70	53	72	37	64	52	72	37	48	120	116	119	64	60	45	46	71	122	63	119	64	40	70	116	119	64	56	71	110	86	106	75	80	59
ATP8_GRAMALIGN_GBLOCKSC_CDN_UB	86	108	101	115	105	88	70	60	40	102	47	108	83	115	62	28	81	103	76	90	78	103	76	88	92	92	93	90	93	85	86	97	92	92	93	90	83	76	92	93	90	92	104	95	92	97	97	38	72
ATP8_GRAMALIGN_GBLOCKSC_DEG_UB	82	85	89	101	106	66	101	43	85	86	84	92	69	92	98	79	42	102	60	84	35	102	60	78	112	107	100	69	62	54	55	102	112	105	100	69	71	50	107	100	69	100	101	112	117	102	108	93	34
ATP8_GRAMALIGN_GBLOCKSC_DNA_UB	72	43	78	86	87	66	114	80	114	108	110	42	113	54	126	95	80	2	84	103	84	2	84	79	115	102	116	85	108	81	80	54	114	52	116	85	77	88	102	116	85	19	9	114	75	84	51	91	99
ATP8_GRAMALIGN_GBLOCKSC_RYt_UB	64	91	81	98	89	55	106	20	74	96	82	92	59	95	97	71	52	93	23	55	51	93	23	64	117	119	116	71	67	59	60	89	119	82	116	71	58	61	119	116	71	76	91	113	95	107	92	87	49
ATP8_GRAMALIGN_GBLOCKSC_2AA_UB	76	97	112	98	90	61	105	51	91	73	81	99	84	97	95	89	40	88	59	65	33	88	59	66	122	117	115	60	78	57	58	94	120	99	115	60	63	66	117	115	60	93	85	114	115	125	100	90	51
ATP8_GRAMALIGN_GBLOCKS_DEG_UB	86	98	90	106	102	72	106	45	86	89	88	98	71	97	95	80	37	109	52	81	31	109	52	79	118	111	107	69	65	65	66	102	119	107	107	69	71	58	111	107	69	101	107	118	117	102	108	95	45
ATP8_GRAMALIGN_GBLOCKS_DNA_UB	74	43	76	89	87	66	114	78	112	108	112	42	111	57	126	93	82	5	82	104	86	5	82	79	115	105	119	86	106	83	82	54	114	50	119	86	77	88	105	119	86	17	12	117	73	82	49	91	101
ATP8_GRAMALIGN_GBLOCKS_RYt_UB	65	99	82	98	90	56	105	31	72	101	74	97	60	102	97	71	52	94	23	56	51	94	23	66	120	120	117	71	66	65	66	91	122	83	117	71	60	72	120	117	71	76	93	109	87	109	93	88	61
ATP8_GRAMALIGN_MAXALIGN_CDN_UB	75	117	105	109	105	87	72	72	40	100	27	117	87	109	60	16	71	103	64	92	67	103	64	88	95	86	88	88	89	74	75	96	98	94	88	88	81	91	86	88	88	94	95	90	94	100	101	42	76
ATP8_GRAMALIGN_MAXALIGN_DEG_UB	54	97	100	106	79	43	99	47	74	61	69	105	72	106	94	75	48	96	54	71	46	96	54	68	110	114	116	44	63	45	46	92	112	90	116	44	61	50	114	116	44	85	92	114	90	117	99	86	28
ATP8_GRAMALIGN_MAXALIGN_DNA_UB	128	113	109	73	136	112	56	109	79	116	81	112	61	94	78	95	122	117	113	93	119	117	113	109	30	37	21	116	73	111	110	104	30	105	21	116	111	114	37	21	116	117	112	7	111	107	108	89	120
ATP8_GRAMALIGN_MAXALIGN_RYt_UB	128	114	110	73	138	115	57	115	78	119	80	113	67	95	77	94	121	121	107	92	118	121	107	110	31	37	19	117	78	114	115	105	31	106	19	117	112	115	37	19	117	119	116	11	111	109	111	88	121
ATP8_GRAMALIGN_MAXALIGN_2AA_UB	49	97	105	107	75	43	100	50	80	55	64	105	77	107	88	79	51	96	58	71	49	96	58	69	111	115	117	43	69	43	44	90	113	94	117	43	59	51	115	117	43	89	92	116	95	118	99	89	22
ATP8_GRAMALIGN_NOISY_DEG_UB	62	90	86	104	89	32	110	44	83	86	78	90	64	97	102	58	40	84	27	79	40	84	27	69	115	116	120	48	58	49	48	89	117	93	120	48	58	50	116	120	48	78	85	118	97	113	97	92	38
ATP8_GRAMALIGN_NOISY_DNA_UB	65	91	94	100	92	47	112	55	86	102	83	91	59	100	106	72	60	86	54	46	60	86	54	28	109	108	111	39	68	55	56	54	111	55	111	39	23	53	108	111	39	76	85	110	68	81	56	79	51
ATP8_GRAMALIGN_NOISY_RYt_UB	73	86	94	92	97	53	116	49	89	105	81	86	60	90	102	75	60	76	56	50	58	76	56	18	112	106	109	47	70	49	48	35	115	49	109	47	4	65	106	109	47	72	74	108	71	78	46	76	62
ATP8_GRAMALIGN_PSARALIGN_CDN_UB	62	116	109	110	95	78	71	68	42	99	23	116	91	110	59	29	82	94	77	87	80	94	77	79	93	89	93	80	94	72	73	83	96	87	93	80	68	88	89	93	80	87	90	92	87	106	91	38	73
ATP8_GRAMALIGN_PSARALIGN_DEG_UB	54	97	100	106	79	43	99	47	74	61	69	105	72	106	94	75	48	96	54	71	46	96	54	68	110	114	116	44	63	45	46	92	112	90	116	44	61	50	114	116	44	85	92	114	90	117	99	86	28
ATP8_GRAMALIGN_PSARALIGN_DNA_UB	128	113	109	73	136	112	56	109	79	116	81	112	61	94	78	95	122	117	113	93	119	117	113	109	30	37	21	116	73	111	110	104	30	105	21	116	111	114	37	21	116	117	112	7	111	107	108	89	120
ATP8_GRAMALIGN_PSARALIGN_RYt_UB	128	114	110	73	138	115	57	115	78	119	80	113	67	95	77	94	121	121	107	92	118	121	107	110	31	37	19	117	78	114	115	105	31	106	19	117	112	115	37	19	117	119	116	11	111	109	111	88	121
ATP8_GRAMALIGN_PSARALIGN_2AA_UB	49	97	105	107	75	43	100	50	80	55	64	105	77	107	88	79	51	96	58	71	49	96	58	69	111	115	117	43	69	43	44	90	113	94	117	43	59	51	115	117	43	89	92	116	95	118	99	89	22
ATP8_GRAMALIGN_TCSFMf_CDN_UB	62	116	109	110	95	78	71	68	42	99	23	116	91	110	59	29	82	94	77	87	80	94	77	79	93	89	93	80	94	72	73	83	96	87	93	80	68	88	89	93	80	87	90	92	87	106	91	38	73
ATP8_GRAMALIGN_TCSFMf_DEG_UB	54	97	100	106	79	43	99	47	74	61	69	105	72	106	94	75	48	96	54	71	46	96	54	68	110	114	116	44	63	45	46	92	112	90	116	44	61	50	114	116	44	85	92	114	90	117	99	86	28
ATP8_GRAMALIGN_TCSFMf_DNA_UB	74	118	99	114	98	81	72	63	33	103	35	118	81	112	64	22	81	94	70	86	80	94	70	84	94	93	96	84	92	80	79	90	96	79	96	84	76	88	93	96	84	80	93	96	79	104	89	40	79
ATP8_GRAMALIGN_TCSFMf_RYt_UB	55	98	85	96	80	47	105	29	71	91	73	96	57	100	97	69	50	84	21	54	49	84	21	58	118	119	116	64	72	57	58	81	120	73	116	64	50	70	119	116	64	68	83	113	86	115	85	87	59
ATP8_GRAMALIGN_TCSFMf_2AA_UB	49	97	105	107	75	43	100	50	80	55	64	105	77	107	88	79	51	96	58	71	49	96	58	69	111	115	117	43	69	43	44	90	113	94	117	43	59	51	115	117	43	89	92	116	95	118	99	89	22
ATP8_GRAMALIGN_TCSFMw_DEG_UB	82	119	92	113	106	82	72	64	24	111	43	119	74	111	72	23	83	95	71	80	82	95	71	85	95	93	97	85	85	81	80	91	97	80	97	85	77	89	93	97	85	81	94	96	80	105	90	33	80
ATP8_GRAMALIGN_TCSFMw_DNA_UB	84	108	101	119	107	87	70	50	42	102	45	108	83	117	63	30	81	101	78	92	82	101	78	86	92	96	97	90	85	83	82	99	92	94	97	90	85	76	96	97	90	94	105	99	94	91	90	43	71
ATP8_GRAMALIGN_TCSFMw_RYt_UB	63	91	69	87	87	47	104	16	63	97	82	90	50	83	106	71	53	73	36	64	52	73	36	51	120	119	118	64	60	47	46	74	122	66	118	64	43	70	119	118	64	59	72	109	89	107	76	81	59
ATP8_GRAMALIGN_TCSOGw_DEG_UB	99	127	98	99	118	110	39	85	44	115	53	126	88	115	53	58	108	109	93	113	107	109	93	113	70	56	70	115	98	101	100	110	72	96	70	115	106	112	56	70	115	94	108	67	93	92	105	75	103
ATP8_GRAMALIGN_TCSOGw_DNA_UB	54	89	81	90	80	45	103	10	77	89	73	89	62	92	98	75	50	71	40	65	52	71	40	47	119	121	120	63	64	45	44	72	121	70	120	63	41	68	121	120	63	63	73	111	93	104	71	90	58
ATP8_GRAMALIGN_TCSOGw_RYt_UB	81	118	97	115	107	81	71	59	29	111	42	118	79	113	72	28	82	94	76	82	84	94	76	82	94	95	99	85	82	80	79	90	96	85	99	85	76	88	95	99	85	86	96	98	85	102	86	35	80
ATP8_GRAMALIGN_TCSf_CDN_UB	75	117	105	109	105	87	72	72	40	100	27	117	87	109	60	16	71	103	64	92	67	103	64	88	95	86	88	88	89	74	75	96	98	94	88	88	81	91	86	88	88	94	95	90	94	100	101	42	76
ATP8_GRAMALIGN_TCSf_DEG_UB	54	97	100	106	79	43	99	47	74	61	69	105	72	106	94	75	48	96	54	71	46	96	54	68	110	114	116	44	63	45	46	92	112	90	116	44	61	50	114	116	44	85	92	114	90	117	99	86	28
ATP8_GRAMALIGN_TCSf_DNA_UB	55	90	76	88	79	46	104	15	72	89	74	90	57	90	98	70	51	72	35	63	50	72	35	50	120	119	118	63	67	46	45	73	122	65	118	63	42	69	119	118	63	58	71	109	88	107	75	88	58
ATP8_GRAMALIGN_TCSf_RYt_UB	55	98	85	96	80	47	105	29	71	91	73	96	57	100	97	69	50	84	21	54	49	84	21	58	118	119	116	64	72	57	58	81	120	73	116	64	50	70	119	116	64	68	83	113	86	115	85	87	59
ATP8_GRAMALIGN_TCSf_2AA_UB	51	99	105	107	76	45	101	49	79	56	66	107	77	107	89	80	50	98	59	71	47	98	59	69	112	115	117	43	68	43	44	91	114	95	117	43	60	52	115	117	43	90	93	115	95	117	100	90	22
ATP8_GRAMALIGN_TCSw_DEG_UB	70	49	76	79	89	70	120	81	113	106	108	48	111	47	124	94	89	12	83	96	86	12	83	76	120	95	109	81	107	75	74	54	120	51	109	81	77	94	95	109	81	16	1	107	74	84	52	87	93
ATP8_GRAMALIGN_TCSw_DNA_UB	70	49	76	79	89	70	120	81	113	106	108	48	111	47	124	94	89	12	83	96	86	12	83	76	120	95	109	81	107	75	74	54	120	51	109	81	77	94	95	109	81	16	1	107	74	84	52	87	93
ATP8_GRAMALIGN_TCSw_RYt_UB	84	114	98	115	107	78	67	64	30	111	45	114	80	113	72	29	79	91	77	84	82	91	77	82	92	95	99	85	87	85	84	92	92	86	99	85	78	84	95	99	85	87	97	98	86	103	87	33	84
ATP8_GRAMALIGN_TRIMALA_DEG_UB	70	78	104	113	91	44	85	42	84	72	84	86	79	101	96	85	39	94	66	79	47	94	66	76	95	116	115	53	71	57	58	104	94	106	115	53	73	24	116	115	53	101	104	120	106	111	107	89	23
ATP8_GRAMALIGN_TRIMALA_DNA_UB	55	90	76	88	79	46	104	15	72	89	74	90	57	90	98	70	51	72	35	63	50	72	35	50	120	119	118	63	67	46	45	73	122	65	118	63	42	69	119	118	63	58	71	109	88	107	75	88	58
ATP8_GRAMALIGN_TRIMALA_RYt_UB	66	71	86	71	85	28	107	41	90	95	85	70	71	68	97	76	50	57	43	62	45	57	43	41	115	100	103	43	70	39	40	74	115	79	103	43	43	58	100	103	43	58	48	94	102	112	80	68	55
ATP8_GRAMALIGN_TRIMALG_DEG_UB	70	78	104	113	91	44	85	42	84	72	84	86	79	101	96	85	39	94	66	79	47	94	66	76	95	116	115	53	71	57	58	104	94	106	115	53	73	24	116	115	53	101	104	120	106	111	107	89	23
ATP8_GRAMALIGN_TRIMALG_DNA_UB	55	90	76	88	79	46	104	15	72	89	74	90	57	90	98	70	51	72	35	63	50	72	35	50	120	119	118	63	67	46	45	73	122	65	118	63	42	69	119	118	63	58	71	109	88	107	75	88	58
ATP8_GRAMALIGN_TRIMALG_RYt_UB	54	89	72	87	79	46	104	20	70	92	72	88	57	91	95	71	53	81	38	65	52	81	38	55	121	117	120	63	61	52	53	80	123	72	120	63	49	70	117	120	63	63	80	106	86	107	82	88	59
ATP8_GRAMALIGN_TRIMALP_DEG_UB	35	99	91	103	54	57	107	69	91	81	83	100	103	102	103	95	81	74	78	103	84	74	78	91	117	121	122	76	102	90	91	83	118	82	122	76	83	81	121	122	76	72	79	115	91	105	83	105	77
ATP8_GRAMALIGN_TRIMALP_DNA_UB	68	59	79	84	88	74	122	95	101	109	96	58	117	59	113	96	91	25	85	106	88	25	85	86	123	99	113	85	112	86	87	65	123	62	113	85	85	97	99	113	85	29	14	110	60	77	67	98	96
ATP8_GRAMALIGN_TRIMALP_RYt_UB	54	102	93	108	73	68	106	64	87	85	86	102	96	100	100	94	90	98	69	106	88	98	69	99	119	117	121	82	98	87	88	104	121	92	121	82	93	84	117	121	82	81	97	116	93	102	102	120	72
ATP8_GRAMALIGN_TRIMALS_DEG_UB	66	95	100	107	82	54	110	81	102	93	98	95	106	99	108	99	78	87	74	105	83	87	74	94	113	116	119	70	104	82	83	102	116	104	119	70	90	72	116	119	70	88	90	114	107	104	103	110	70
ATP8_GRAMALIGN_TRIMALS_DNA_UB	68	59	79	84	88	74	122	95	101	109	96	58	117	59	113	96	91	25	85	106	88	25	85	86	123	99	113	85	112	86	87	65	123	62	113	85	85	97	99	113	85	29	14	110	60	77	67	98	96
ATP8_GRAMALIGN_TRIMALS_RYt_UB	65	96	104	98	81	70	115	103	105	100	100	96	101	89	111	102	97	74	94	85	92	74	94	71	116	92	105	63	113	98	99	59	116	59	105	63	71	77	92	105	63	77	65	104	68	82	62	98	84
ATP8_GRAMALIGN_TRIMAL_CDN_UB	71	117	107	113	104	87	72	71	42	99	23	117	89	113	59	18	71	103	66	95	69	103	66	88	95	90	92	89	90	74	75	92	98	96	92	89	77	91	90	92	89	96	99	94	96	100	100	46	76
ATP8_GRAMALIGN_TRIMAL_DEG_UB	54	97	100	106	79	43	99	47	74	61	69	105	72	106	94	75	48	96	54	71	46	96	54	68	110	114	116	44	63	45	46	92	112	90	116	44	61	50	114	116	44	85	92	114	90	117	99	86	28
ATP8_GRAMALIGN_TRIMAL_DNA_UB	74	118	99	114	98	81	72	63	33	103	35	118	81	112	64	22	81	94	70	86	80	94	70	84	94	93	96	84	92	80	79	90	96	79	96	84	76	88	93	96	84	80	93	96	79	104	89	40	79
ATP8_GRAMALIGN_TRIMAL_RYt_UB	55	98	85	96	80	47	105	29	71	91	73	96	57	100	97	69	50	84	21	54	49	84	21	58	118	119	116	64	72	57	58	81	120	73	116	64	50	70	119	116	64	68	83	113	86	115	85	87	59
ATP8_GRAMALIGN_TRIMAL_2AA_UB	49	97	105	107	75	43	100	50	80	55	64	105	77	107	88	79	51	96	58	71	49	96	58	69	111	115	117	43	69	43	44	90	113	94	117	43	59	51	115	117	43	89	92	116	95	118	99	89	22
ATP8_KALIGN_GBLOCKSC_CDN_UB	65	90	65	91	89	53	104	15	74	94	83	90	46	91	98	69	52	88	34	73	51	88	34	65	115	117	113	70	54	56	55	89	117	81	113	70	58	59	117	113	70	73	87	107	96	96	90	97	48
ATP8_KALIGN_GBLOCKSC_DEG_UB	81	84	88	100	105	67	101	44	86	87	85	92	70	92	99	80	42	102	61	84	35	102	61	78	113	107	101	70	61	53	54	102	113	105	101	70	71	51	107	101	70	100	101	113	117	102	108	94	35
ATP8_KALIGN_GBLOCKSC_DNA_UB	107	81	76	108	122	63	107	58	97	104	109	89	50	79	114	92	59	90	72	76	63	90	72	71	95	116	100	69	49	54	53	103	94	102	100	69	72	51	116	100	69	96	97	99	117	101	100	89	60
ATP8_KALIGN_GBLOCKSC_RYt_UB	64	90	80	98	89	54	105	19	73	96	82	91	58	95	97	70	51	92	22	56	50	92	22	65	116	119	116	71	66	59	60	89	118	81	116	71	58	60	119	116	71	75	91	113	94	107	92	88	49
# ATP8_KALIGN_GBLOCKSC_2AA_UB #	95	101	109	111	112	67	113	75	92	108	92	101	51	110	104	79	65	98	58	34	64	98	58	46	96	107	90	54	63	76	77	80	93	79	90	54	49	68	107	90	54	98	101	94	82	109	84	87	72
ATP8_KALIGN_GBLOCKS_DEG_UB	79	101	109	100	98	62	82	57	85	99	76	94	60	102	94	86	64	98	52	57	60	98	52	73	102	109	95	68	68	78	79	102	101	105	95	68	71	65	109	95	68	103	95	94	109	125	108	85	62
ATP8_KALIGN_GBLOCKS_DNA_UB	130	107	109	82	136	104	50	102	81	120	83	106	61	103	82	95	112	106	113	96	116	106	113	111	23	44	28	121	76	115	114	103	22	105	28	121	110	106	44	28	121	117	113	19	112	103	103	95	122
ATP8_KALIGN_GBLOCKS_RYt_UB	131	111	108	80	137	109	55	111	78	121	83	111	65	102	80	92	115	114	105	94	112	114	105	112	28	42	24	121	81	117	118	103	27	104	24	121	110	111	42	24	121	117	115	21	110	106	108	91	121
ATP8_KALIGN_NOISY_DEG_UB	80	70	97	95	93	40	104	50	91	81	88	80	74	87	99	78	44	67	56	67	51	67	56	41	113	115	116	44	61	28	27	75	114	82	116	44	44	54	115	116	44	75	69	112	105	114	81	74	51
ATP8_KALIGN_NOISY_DNA_UB	132	100	113	83	137	106	45	110	80	118	82	102	69	103	80	94	111	112	118	95	116	112	118	102	20	40	26	116	70	107	108	100	17	102	26	116	107	103	40	26	116	118	118	24	109	101	101	88	121
ATP8_KALIGN_NOISY_RYt_UB	80	80	83	96	102	54	114	45	93	87	88	90	60	80	100	72	48	83	50	75	45	83	50	51	116	115	112	53	47	9	8	72	119	83	112	53	41	65	115	112	53	76	78	107	105	104	80	84	45
# ATP8_KALIGN_PSARALIGN_CDN_UB #	82	109	95	115	107	87	71	54	34	103	43	109	77	115	63	22	81	103	70	87	80	103	70	90	91	92	93	90	87	81	82	97	93	86	93	90	83	77	92	93	90	86	102	95	86	97	97	40	68
ATP8_KALIGN_PSARALIGN_DEG_UB	75	82	110	112	88	51	89	47	90	68	89	90	85	100	92	91	53	104	72	79	56	104	72	70	103	115	114	51	78	60	61	108	98	112	114	51	77	28	115	114	51	107	106	119	112	111	109	91	28
ATP8_KALIGN_PSARALIGN_DNA_UB	81	108	100	117	108	86	70	49	39	103	42	108	82	117	63	27	80	102	75	89	82	102	75	87	90	94	95	90	84	80	81	96	92	91	95	90	82	76	94	95	90	91	104	97	91	94	93	42	68
ATP8_KALIGN_PSARALIGN_RYt_UB	125	112	110	67	136	111	56	114	80	117	77	112	67	89	76	95	119	118	108	89	114	118	108	108	30	30	12	115	82	111	112	102	30	107	12	115	109	114	30	12	115	120	109	8	113	106	109	86	118
ATP8_KALIGN_PSARALIGN_2AA_UB	83	99	112	118	81	51	118	83	103	76	99	107	91	110	104	92	77	95	76	75	75	95	76	57	119	122	124	46	93	70	70	84	120	91	124	46	60	73	122	124	46	90	91	125	101	106	87	90	58
*** # ATP8_KALIGN_TCSFMf_CDN_UB # ***	82	109	95	115	107	87	71	54	34	103	43	109	77	115	63	22	81	103	70	87	80	103	70	90	91	92	93	90	87	81	82	97	93	86	93	90	83	77	92	93	90	86	102	95	86	97	97	40	68
ATP8_KALIGN_TCSFMf_DEG_UB	75	82	110	112	88	51	89	47	90	68	89	90	85	100	92	91	53	104	72	79	56	104	72	70	103	115	114	51	78	60	61	108	98	112	114	51	77	28	115	114	51	107	106	119	112	111	109	91	28
ATP8_KALIGN_TCSFMf_DNA_UB	81	108	100	117	108	86	70	49	39	103	42	108	82	117	63	27	80	102	75	89	82	102	75	87	90	94	95	90	84	80	81	96	92	91	95	90	82	76	94	95	90	91	104	97	91	94	93	42	68
ATP8_KALIGN_TCSFMf_RYt_UB	63	81	72	89	88	52	103	6	73	94	82	89	53	86	97	70	51	81	35	64	50	81	35	56	117	118	117	69	62	47	48	80	119	72	117	69	49	58	118	117	69	64	80	108	95	105	83	88	47
# ATP8_KALIGN_TCSFMf_2AA_UB #	69	100	105	111	85	53	98	44	85	66	83	92	72	101	83	86	64	110	67	76	62	110	67	74	110	117	117	48	65	62	63	100	112	108	117	48	69	43	117	117	48	102	107	117	108	109	106	89	29
ATP8_KALIGN_TCSFMw_DEG_UB	83	110	101	112	105	84	72	59	40	100	44	110	83	112	60	28	83	105	76	90	80	105	76	87	92	89	90	86	90	82	83	91	94	92	90	86	77	78	89	90	86	92	101	92	92	95	95	36	69
ATP8_KALIGN_TCSFMw_DNA_UB	81	108	100	117	108	86	70	49	39	103	42	108	82	117	63	27	80	102	75	89	82	102	75	87	90	94	95	90	84	80	81	96	92	91	95	90	82	76	94	95	90	91	104	97	91	94	93	42	68
# ATP8_KALIGN_TCSFMw_RYt_UB #	62	80	77	91	89	51	102	1	78	94	81	88	58	88	97	75	50	80	40	66	52	80	40	53	116	120	119	69	59	46	47	79	118	77	119	69	48	57	120	119	69	69	82	110	100	102	79	90	47
ATP8_KALIGN_TCSOGw_DEG_UB	90	118	99	121	115	99	61	67	20	112	29	118	82	117	50	37	92	116	79	99	91	116	79	102	85	83	87	102	91	92	93	106	87	93	87	102	95	89	83	87	102	99	115	87	84	96	104	55	80
ATP8_KALIGN_TCSOGw_DNA_UB	66	82	81	91	87	53	104	6	84	91	85	90	62	86	95	81	53	81	46	71	53	81	46	49	119	120	119	67	63	50	49	78	120	83	119	67	47	59	120	119	67	75	82	110	106	95	72	90	51
ATP8_KALIGN_TCSOGw_RYt_UB	81	108	100	117	108	86	70	49	39	103	42	108	82	117	63	27	80	102	75	89	82	102	75	87	90	94	95	90	84	80	81	96	92	91	95	90	82	76	94	95	90	91	104	97	91	94	93	42	68
# ATP8_KALIGN_TCSf_CDN_UB #	88	101	111	100	106	63	75	87	54	105	49	101	93	99	66	29	80	81	77	77	75	81	77	66	89	77	78	64	96	75	75	93	89	92	78	64	68	77	77	78	64	83	72	80	95	111	92	21	76
ATP8_KALIGN_TCSf_DEG_UB	75	82	110	112	88	51	89	47	90	68	89	90	85	100	92	91	53	104	72	79	56	104	72	70	103	115	114	51	78	60	61	108	98	112	114	51	77	28	115	114	51	107	106	119	112	111	109	91	28
ATP8_KALIGN_TCSf_DNA_UB	126	109	112	69	136	105	52	108	82	117	79	108	64	92	78	96	117	113	114	90	115	113	114	105	24	31	15	115	80	108	109	101	24	106	15	115	108	108	31	15	115	118	105	6	113	106	108	88	115
ATP8_KALIGN_TCSf_RYt_UB	64	90	80	98	89	54	105	19	73	96	82	91	58	95	97	70	51	92	22	56	50	92	22	65	116	119	116	71	66	59	60	89	118	81	116	71	58	60	119	116	71	75	91	113	94	107	92	88	49
# ATP8_KALIGN_TCSf_2AA_UB #	68	93	104	112	84	52	100	43	84	58	82	101	79	100	82	85	54	109	66	77	52	109	66	72	107	115	114	46	73	54	55	98	109	106	114	46	67	39	115	114	46	101	106	119	106	107	104	88	16
ATP8_KALIGN_TCSw_DEG_UB	85	105	100	118	108	84	67	53	41	103	46	105	82	116	64	29	78	98	77	92	81	98	77	88	89	95	96	91	88	86	85	99	89	93	96	91	85	73	95	96	91	93	104	98	93	94	93	41	73
ATP8_KALIGN_TCSw_DNA_UB	86	102	109	104	107	65	76	85	52	108	47	102	91	102	69	28	78	77	76	75	75	77	76	69	90	81	82	68	94	74	73	93	90	90	82	68	68	78	81	82	68	83	66	84	93	111	93	25	75
ATP8_KALIGN_TCSw_RYt_UB	127	127	106	74	141	117	70	115	88	130	85	122	87	99	82	92	121	113	110	103	117	113	110	118	47	33	33	122	92	111	110	112	46	109	33	122	121	121	33	33	122	117	102	29	111	104	110	87	119
ATP8_KALIGN_TRIMALA_CDN_UB	90	103	114	111	102	62	77	85	56	101	51	103	96	111	61	31	81	84	79	78	82	84	79	53	90	88	89	57	97	77	78	92	91	94	89	57	67	79	88	89	57	85	82	91	97	105	86	23	81
ATP8_KALIGN_TRIMALA_DEG_UB	75	73	109	109	89	42	80	47	89	71	89	81	84	97	95	90	44	95	71	79	52	95	71	75	94	112	111	52	76	62	63	109	89	111	111	52	78	19	112	111	52	106	103	116	111	116	112	87	28
ATP8_KALIGN_TRIMALA_DNA_UB	81	108	100	117	108	86	70	49	39	103	42	108	82	117	63	27	80	102	75	89	82	102	75	87	90	94	95	90	84	80	81	96	92	91	95	90	82	76	94	95	90	91	104	97	91	94	93	42	68
ATP8_KALIGN_TRIMALA_RYt_UB	64	90	80	98	89	54	105	19	73	96	82	91	58	95	97	70	51	92	22	56	50	92	22	65	116	119	116	71	66	59	60	89	118	81	116	71	58	60	119	116	71	75	91	113	94	107	92	88	49
ATP8_KALIGN_TRIMALA_2AA_UB	67	101	104	110	85	51	99	43	84	70	81	93	71	100	87	85	64	110	66	77	61	110	66	76	111	116	116	50	64	60	61	96	113	107	116	50	65	44	116	116	50	101	106	116	107	108	106	89	27
ATP8_KALIGN_TRIMALG_CDN_UB	73	109	104	112	106	86	71	57	43	101	34	109	86	112	61	31	81	103	79	88	79	103	79	87	90	89	90	88	88	75	76	91	93	95	90	88	77	77	89	90	88	95	99	92	95	98	98	40	62
ATP8_KALIGN_TRIMALG_DEG_UB	75	73	109	109	89	42	80	47	89	71	89	81	84	97	95	90	44	95	71	79	52	95	71	75	94	112	111	52	76	62	63	109	89	111	111	52	78	19	112	111	52	106	103	116	111	116	112	87	28
*** ATP8_KALIGN_TRIMALG_DNA_UB ***	62	80	77	91	89	51	102	1	78	94	81	88	58	88	97	75	50	80	40	66	52	80	40	53	116	120	119	69	59	46	47	79	118	77	119	69	48	57	120	119	69	69	82	110	100	102	79	90	47
ATP8_KALIGN_TRIMALG_RYt_UB	64	90	80	98	89	54	105	19	73	96	82	91	58	95	97	70	51	92	22	56	50	92	22	65	116	119	116	71	66	59	60	89	118	81	116	71	58	60	119	116	71	75	91	113	94	107	92	88	49
ATP8_KALIGN_TRIMALG_2AA_UB	75	94	109	100	82	38	107	67	93	79	89	94	69	100	89	81	64	94	61	47	63	94	61	26	100	111	103	13	78	64	65	65	101	73	103	13	34	44	111	103	13	93	91	104	86	95	70	74	49
ATP8_KALIGN_TRIMALP_DEG_UB	104	116	101	97	117	77	70	84	86	110	85	108	93	106	80	86	84	110	79	101	88	110	79	98	88	88	91	94	88	86	87	112	90	113	91	94	90	91	88	91	94	108	112	89	107	95	111	88	87
# ATP8_KALIGN_TRIMALP_DNA_UB #	69	58	80	84	88	73	121	96	102	109	97	57	118	59	114	97	90	24	86	107	89	24	86	85	122	99	113	85	113	87	88	65	122	63	113	85	85	96	99	113	85	30	15	110	62	78	67	98	97
# ATP8_KALIGN_TRIMALP_RYt_UB #	81	76	92	95	97	89	106	105	95	107	91	76	95	74	102	102	100	62	98	92	95	62	98	68	98	80	85	82	106	99	100	37	98	36	85	82	68	96	80	85	82	65	53	84	46	59	39	93	103
ATP8_KALIGN_TRIMALS_DEG_UB	50	102	92	101	68	72	106	69	88	93	78	102	106	105	97	98	83	75	79	107	87	75	79	90	124	122	128	91	109	89	90	81	126	82	128	91	81	97	122	128	91	74	77	121	81	94	81	109	93
ATP8_KALIGN_TRIMALS_DNA_UB	68	59	79	84	88	74	122	95	101	109	96	58	117	59	114	96	91	25	85	106	88	25	85	86	123	99	113	85	112	86	87	65	123	62	113	85	85	97	99	113	85	29	14	110	61	78	67	98	96
ATP8_KALIGN_TRIMALS_RYt_UB	93	88	101	103	94	101	109	116	95	106	91	88	106	83	100	102	112	73	110	104	107	73	110	80	101	84	88	94	117	105	106	49	101	48	88	94	80	108	84	88	94	77	64	88	58	66	50	93	115
*** # ATP8_KALIGN_TRIMAL_CDN_UB # ***	82	109	95	115	107	87	71	54	34	103	43	109	77	115	63	22	81	103	70	87	80	103	70	90	91	92	93	90	87	81	82	97	93	86	93	90	83	77	92	93	90	86	102	95	86	97	97	40	68
ATP8_KALIGN_TRIMAL_DEG_UB	75	82	110	112	88	51	89	47	90	68	89	90	85	100	92	91	53	104	72	79	56	104	72	70	103	115	114	51	78	60	61	108	98	112	114	51	77	28	115	114	51	107	106	119	112	111	109	91	28
ATP8_KALIGN_TRIMAL_DNA_UB	81	108	100	117	108	86	70	49	39	103	42	108	82	117	63	27	80	102	75	89	82	102	75	87	90	94	95	90	84	80	81	96	92	91	95	90	82	76	94	95	90	91	104	97	91	94	93	42	68
ATP8_KALIGN_TRIMAL_RYt_UB	63	81	72	89	88	52	103	6	73	94	82	89	53	86	97	70	51	81	35	64	50	81	35	56	117	118	117	69	62	47	48	80	119	72	117	69	49	58	118	117	69	64	80	108	95	105	83	88	47
*** # ATP8_KALIGN_TRIMAL_2AA_UB # ***	83	99	112	118	81	51	118	83	103	76	99	107	91	110	104	92	77	95	76	75	75	95	76	57	119	122	124	46	93	70	70	84	120	91	124	46	60	73	122	124	46	90	91	125	101	106	87	90	58
# ATP8_MAFFTEI_GBLOCKSC_CDN_UB #	69	126	111	115	101	89	62	82	29	107	10	127	97	112	46	37	87	104	81	100	85	104	81	92	88	78	88	91	97	83	83	93	91	94	88	91	81	99	78	88	91	98	100	86	83	104	97	54	84
ATP8_MAFFTEI_GBLOCKSC_DEG_UB	123	54	114	104	113	105	104	102	107	118	105	54	123	87	111	80	106	65	101	105	114	65	101	109	113	111	119	113	123	116	116	89	108	87	119	113	112	92	111	119	113	77	73	122	87	90	87	73	113
# ATP8_MAFFTEI_GBLOCKSC_DNA_UB #	78	126	102	118	102	90	62	79	20	109	19	127	88	115	48	28	87	104	72	99	86	104	72	95	89	81	91	93	96	89	89	99	91	85	91	93	87	99	81	91	93	89	103	89	74	103	96	54	90
*** ATP8_MAFFTEI_GBLOCKSC_RYt_UB ***	78	126	102	118	102	90	62	79	20	109	19	127	88	115	48	28	87	104	72	99	86	104	72	95	89	81	91	93	96	89	89	99	91	85	91	93	87	99	81	91	93	89	103	89	74	103	96	54	90
ATP8_MAFFTEI_GBLOCKSC_2AA_UB	101	126	125	115	112	101	53	95	56	95	44	126	110	117	25	65	106	121	103	106	104	121	103	97	85	77	81	89	110	97	98	108	86	111	81	89	98	105	77	81	89	119	117	79	106	109	110	68	98
ATP8_MAFFTEI_GBLOCKS_DEG_UB	123	54	114	104	113	105	104	102	107	118	105	54	123	87	111	80	106	65	101	105	114	65	101	109	113	111	119	113	123	116	116	89	108	87	119	113	112	92	111	119	113	77	73	122	87	90	87	73	113
*** ATP8_MAFFTEI_GBLOCKS_DNA_UB ***	78	126	102	118	102	90	62	79	20	109	19	127	88	115	48	28	87	104	72	99	86	104	72	95	89	81	91	93	96	89	89	99	91	85	91	93	87	99	81	91	93	89	103	89	74	103	96	54	90
*** ATP8_MAFFTEI_GBLOCKS_RYt_UB ***	78	126	102	118	102	90	62	79	20	109	19	127	88	115	48	28	87	104	72	99	86	104	72	95	89	81	91	93	96	89	89	99	91	85	91	93	87	99	81	91	93	89	103	89	74	103	96	54	90
ATP8_MAFFTEI_MAXALIGN_CDN_UB	71	119	117	118	104	88	52	82	19	101	0	120	97	103	39	41	86	111	80	99	84	111	80	91	78	86	79	90	97	82	83	89	81	96	79	90	80	98	86	79	90	104	107	77	86	107	100	58	83
ATP8_MAFFTEI_MAXALIGN_DEG_UB	103	0	100	101	115	76	91	81	120	102	119	10	104	58	123	108	79	41	89	95	87	41	89	81	99	119	112	91	102	76	77	65	94	67	112	91	84	72	119	112	91	52	49	111	86	92	68	101	85
ATP8_MAFFTEI_MAXALIGN_DNA_UB	98	104	67	111	122	77	103	57	81	121	97	96	0	97	113	78	76	112	59	49	75	112	59	69	75	89	73	78	26	62	61	93	77	85	73	78	62	75	89	73	78	97	111	64	92	103	94	88	74
ATP8_MAFFTEI_MAXALIGN_RYt_UB	120	117	91	81	137	116	60	96	63	120	73	116	43	102	82	80	116	117	98	92	115	117	98	112	32	46	30	121	69	105	104	98	34	90	30	121	105	118	46	30	121	102	116	21	97	98	99	96	114
ATP8_MAFFTEI_MAXALIGN_2AA_UB	104	123	131	117	102	97	48	98	51	78	39	124	113	110	0	70	107	126	104	112	106	126	104	98	78	81	77	90	114	102	103	109	79	116	77	90	101	104	81	77	90	126	124	76	111	113	113	70	98
ATP8_MAFFTEI_NOISY_DEG_UB	33	92	83	93	62	71	115	49	95	85	80	92	94	93	111	89	78	61	70	91	79	61	70	74	119	122	122	87	96	69	70	64	122	64	122	87	64	95	122	122	87	56	62	116	87	101	69	99	83
ATP8_MAFFTEI_NOISY_DNA_UB	51	86	84	86	78	46	105	22	80	91	70	85	69	90	94	77	54	69	44	65	54	69	44	45	120	116	119	60	69	41	42	69	122	70	119	60	38	71	116	119	60	61	68	111	93	104	73	88	59
ATP8_MAFFTEI_NOISY_RYt_UB	55	74	79	87	84	33	110	31	82	98	74	73	64	84	101	69	44	57	36	63	45	57	36	44	115	116	119	49	61	33	34	65	118	71	119	49	34	61	116	119	49	52	58	110	94	108	76	78	49
ATP8_MAFFTEI_PSARALIGN_CDN_UB	71	119	117	118	104	88	52	82	19	101	0	120	97	103	39	41	86	111	80	99	84	111	80	91	78	86	79	90	97	82	83	89	81	96	79	90	80	98	86	79	90	104	107	77	86	107	100	58	83
ATP8_MAFFTEI_PSARALIGN_DEG_UB	107	29	91	98	118	84	95	100	113	103	112	39	104	44	121	119	83	56	93	88	91	56	93	93	100	117	109	98	99	90	91	77	95	79	109	98	96	82	117	109	98	67	64	108	91	95	80	91	97
ATP8_MAFFTEI_PSARALIGN_DNA_UB	98	104	67	111	122	77	103	57	81	121	97	96	0	97	113	78	76	112	59	49	75	112	59	69	75	89	73	78	26	62	61	93	77	85	73	78	62	75	89	73	78	97	111	64	92	103	94	88	74
ATP8_MAFFTEI_PSARALIGN_RYt_UB	98	104	67	111	122	77	103	57	81	121	97	96	0	97	113	78	76	112	59	49	75	112	59	69	75	89	73	78	26	62	61	93	77	85	73	78	62	75	89	73	78	97	111	64	92	103	94	88	74
ATP8_MAFFTEI_PSARALIGN_2AA_UB	104	123	131	117	102	97	48	98	51	78	39	124	113	110	0	70	107	126	104	112	106	126	104	98	78	81	77	90	114	102	103	109	79	116	77	90	101	104	81	77	90	126	124	76	111	113	113	70	98
ATP8_MAFFTEI_TCSFMf_CDN_UB	71	119	117	118	104	88	52	82	19	101	0	120	97	103	39	41	86	111	80	99	84	111	80	91	78	86	79	90	97	82	83	89	81	96	79	90	80	98	86	79	90	104	107	77	86	107	100	58	83
ATP8_MAFFTEI_TCSFMf_DEG_UB	104	10	95	94	116	77	89	89	121	110	120	0	96	48	124	108	81	40	87	93	89	40	87	81	97	113	112	91	101	86	87	65	92	67	112	91	84	72	113	112	91	51	48	110	86	92	68	101	93
ATP8_MAFFTEI_TCSFMf_DNA_UB	98	104	67	111	122	77	103	57	81	121	97	96	0	97	113	78	76	112	59	49	75	112	59	69	75	89	73	78	26	62	61	93	77	85	73	78	62	75	89	73	78	97	111	64	92	103	94	88	74
ATP8_MAFFTEI_TCSFMf_RYt_UB	98	104	67	111	122	77	103	57	81	121	97	96	0	97	113	78	76	112	59	49	75	112	59	69	75	89	73	78	26	62	61	93	77	85	73	78	62	75	89	73	78	97	111	64	92	103	94	88	74
ATP8_MAFFTEI_TCSFMf_2AA_UB	104	123	131	117	102	97	48	98	51	78	39	124	113	110	0	70	107	126	104	112	106	126	104	98	78	81	77	90	114	102	103	109	79	116	77	90	101	104	81	77	90	126	124	76	111	113	113	70	98
ATP8_MAFFTEI_TCSFMw_DEG_UB	89	129	100	114	110	89	63	83	16	116	30	129	86	110	55	36	89	107	80	95	86	107	80	94	90	78	88	91	91	92	91	94	92	92	88	91	83	100	78	88	91	97	103	86	81	101	94	44	91
ATP8_MAFFTEI_TCSFMw_DNA_UB	78	126	101	118	102	90	62	78	20	109	19	127	87	114	48	28	87	103	72	99	86	103	72	95	89	81	91	93	95	89	88	99	91	85	91	93	87	99	81	91	93	89	102	89	74	102	95	54	90
ATP8_MAFFTEI_TCSFMw_RYt_UB	78	126	101	118	102	90	62	78	20	109	19	127	87	114	48	28	87	103	72	99	86	103	72	95	89	81	91	93	95	89	88	99	91	85	91	93	87	99	81	91	93	89	102	89	74	102	95	54	90
ATP8_MAFFTEI_TCSOGw_DEG_UB	91	74	76	80	106	95	115	109	104	99	99	72	115	46	103	99	112	52	99	117	107	52	99	103	115	95	105	105	109	90	89	87	115	86	105	105	104	108	95	105	105	56	43	102	65	85	86	98	108
ATP8_MAFFTEI_TCSOGw_DNA_UB	103	98	77	115	123	72	97	59	90	121	102	90	10	101	113	87	71	107	68	52	74	107	68	64	71	91	75	77	29	68	67	94	71	93	75	77	63	69	91	75	77	105	114	65	100	100	90	86	80
ATP8_MAFFTEI_TCSOGw_RYt_UB	103	98	77	115	123	72	97	59	90	121	102	90	10	101	113	87	71	107	68	52	74	107	68	64	71	91	75	77	29	68	67	94	71	93	75	77	63	69	91	75	77	105	114	65	100	100	90	86	80
*** ATP8_MAFFTEI_TCSf_CDN_UB ***	69	126	111	115	101	89	62	82	29	107	10	127	97	112	46	37	87	104	81	100	85	104	81	92	88	78	88	91	97	83	83	93	91	94	88	91	81	99	78	88	91	98	100	86	83	104	97	54	84
ATP8_MAFFTEI_TCSf_DEG_UB	126	61	115	102	133	105	77	120	112	128	111	53	105	85	104	88	110	68	114	104	118	68	114	111	86	82	92	115	114	118	119	89	81	87	92	115	114	100	82	92	115	79	76	94	88	78	88	81	121
ATP8_MAFFTEI_TCSf_DNA_UB	123	129	88	86	140	117	73	100	72	131	81	125	69	111	84	75	116	115	93	105	115	115	93	122	45	44	45	126	86	111	110	106	47	92	45	126	115	124	44	45	126	100	114	44	95	96	101	92	116
ATP8_MAFFTEI_TCSf_RYt_UB	123	129	88	86	140	117	73	100	72	131	81	125	69	111	84	75	116	115	93	105	115	115	93	122	45	44	45	126	86	111	110	106	47	92	45	126	115	124	44	45	126	100	114	44	95	96	101	92	116
ATP8_MAFFTEI_TCSf_2AA_UB	104	125	128	115	104	95	53	97	59	84	47	125	112	117	14	68	107	122	105	113	106	122	105	98	83	77	80	89	115	103	104	111	84	114	80	89	101	104	77	80	89	122	120	78	109	112	112	68	98
ATP8_MAFFTEI_TCSw_DEG_UB	93	112	112	108	113	77	67	100	39	116	34	113	98	104	55	37	85	89	81	87	81	89	81	79	86	69	76	78	98	85	84	104	85	101	76	78	81	89	69	76	78	94	78	77	80	109	103	40	86
ATP8_MAFFTEI_TCSw_DNA_UB	92	111	111	108	113	75	66	99	38	116	33	112	97	104	55	36	83	87	80	87	80	87	80	81	84	69	76	78	97	84	83	103	84	100	76	78	80	88	69	76	78	93	76	77	79	109	103	40	85
ATP8_MAFFTEI_TCSw_RYt_UB	92	111	111	108	113	75	66	99	38	116	33	112	97	104	55	36	83	87	80	87	80	87	80	81	84	69	76	78	97	84	83	103	84	100	76	78	80	88	69	76	78	93	76	77	79	109	103	40	85
ATP8_MAFFTEI_TRIMALA_DEG_UB	90	56	103	116	109	86	104	96	96	107	95	56	116	93	108	82	95	58	101	109	103	58	101	100	109	115	122	91	119	103	104	72	108	69	122	91	97	76	115	122	91	62	67	123	78	83	68	85	85
ATP8_MAFFTEI_TRIMALA_DNA_UB	78	126	101	118	102	90	62	78	20	109	19	127	87	114	48	28	87	103	72	99	86	103	72	95	89	81	91	93	95	89	88	99	91	85	91	93	87	99	81	91	93	89	102	89	74	102	95	54	90
ATP8_MAFFTEI_TRIMALA_RYt_UB	78	126	101	118	102	90	62	78	20	109	19	127	87	114	48	28	87	103	72	99	86	103	72	95	89	81	91	93	95	89	88	99	91	85	91	93	87	99	81	91	93	89	102	89	74	102	95	54	90
ATP8_MAFFTEI_TRIMALG_DEG_UB	90	56	103	116	109	86	104	96	96	107	95	56	116	93	108	82	95	58	101	109	103	58	101	100	109	115	122	91	119	103	104	72	108	69	122	91	97	76	115	122	91	62	67	123	78	83	68	85	85
ATP8_MAFFTEI_TRIMALG_DNA_UB	78	126	101	118	102	90	62	78	20	109	19	127	87	114	48	28	87	103	72	99	86	103	72	95	89	81	91	93	95	89	88	99	91	85	91	93	87	99	81	91	93	89	102	89	74	102	95	54	90
ATP8_MAFFTEI_TRIMALG_RYt_UB	78	126	101	118	102	90	62	78	20	109	19	127	87	114	48	28	87	103	72	99	86	103	72	95	89	81	91	93	95	89	88	99	91	85	91	93	87	99	81	91	93	89	102	89	74	102	95	54	90
ATP8_MAFFTEI_TRIMALP_DEG_UB	90	68	95	108	95	97	130	98	112	98	110	78	125	82	122	106	102	50	102	119	99	50	102	93	132	120	128	96	111	76	76	57	134	60	128	96	82	114	120	128	96	42	47	128	77	81	56	108	99
ATP8_MAFFTEI_TRIMALP_DNA_UB	70	59	79	81	86	74	122	95	103	106	98	58	117	54	113	98	94	26	87	109	89	26	87	85	123	96	110	83	112	88	87	65	123	64	110	83	85	97	96	110	83	31	17	107	63	76	65	95	98
ATP8_MAFFTEI_TRIMALP_RYt_UB	70	59	79	81	86	74	122	95	103	106	98	58	117	54	113	98	94	26	87	109	89	26	87	85	123	96	110	83	112	88	87	65	123	64	110	83	85	97	96	110	83	31	17	107	63	76	65	95	98
ATP8_MAFFTEI_TRIMALS_DEG_UB	76	70	81	94	81	87	130	87	110	106	108	69	122	72	120	102	103	35	91	114	100	35	91	86	130	113	125	96	116	88	88	57	132	60	125	96	75	114	113	125	96	27	32	125	77	81	56	104	106
ATP8_MAFFTEI_TRIMALS_DNA_UB	70	59	79	81	86	74	122	95	103	106	98	58	117	54	113	98	94	26	87	109	89	26	87	85	123	96	110	83	112	88	87	65	123	64	110	83	85	97	96	110	83	31	17	107	63	76	65	95	98
ATP8_MAFFTEI_TRIMALS_RYt_UB	70	59	79	81	86	74	122	95	103	106	98	58	117	54	113	98	94	26	87	109	89	26	87	85	123	96	110	83	112	88	87	65	123	64	110	83	85	97	96	110	83	31	17	107	62	75	65	95	98
ATP8_MAFFTEI_TRIMAL_CDN_UB	71	119	117	118	104	88	52	82	19	101	0	120	97	103	39	41	86	111	80	99	84	111	80	91	78	86	79	90	97	82	83	89	81	96	79	90	80	98	86	79	90	104	107	77	86	107	100	58	83
ATP8_MAFFTEI_TRIMAL_DEG_UB	103	0	100	101	115	76	91	81	120	102	119	10	104	58	123	108	79	41	89	95	87	41	89	81	99	119	112	91	102	76	77	65	94	67	112	91	84	72	119	112	91	52	49	111	86	92	68	101	85
ATP8_MAFFTEI_TRIMAL_DNA_UB	98	104	67	111	122	77	103	57	81	121	97	96	0	97	113	78	76	112	59	49	75	112	59	69	75	89	73	78	26	62	61	93	77	85	73	78	62	75	89	73	78	97	111	64	92	103	94	88	74
ATP8_MAFFTEI_TRIMAL_RYt_UB	98	104	67	111	122	77	103	57	81	121	97	96	0	97	113	78	76	112	59	49	75	112	59	69	75	89	73	78	26	62	61	93	77	85	73	78	62	75	89	73	78	97	111	64	92	103	94	88	74
ATP8_MAFFTEI_TRIMAL_2AA_UB	104	123	131	117	102	97	48	98	51	78	39	124	113	110	0	70	107	126	104	112	106	126	104	98	78	81	77	90	114	102	103	109	79	116	77	90	101	104	81	77	90	126	124	76	111	113	113	70	98
ATP8_MAFFTF2_GBLOCKSC_CDN_UB	96	105	113	117	108	62	60	98	40	114	37	106	99	114	53	38	79	87	82	96	84	87	82	77	75	78	85	79	98	90	90	101	78	102	85	79	78	82	78	85	79	93	92	86	81	110	101	39	91
ATP8_MAFFTF2_GBLOCKSC_DEG_UB	123	61	109	106	113	105	111	97	102	116	105	61	118	89	109	75	110	69	96	106	115	69	96	102	118	113	121	111	122	116	116	87	115	82	121	111	110	99	113	121	111	72	75	124	82	83	80	70	114
ATP8_MAFFTF2_GBLOCKSC_DNA_UB	87	101	110	100	105	64	75	86	53	105	48	101	92	98	66	29	80	79	77	77	75	79	77	67	89	77	78	65	95	75	74	92	89	91	78	65	67	77	77	78	65	84	70	80	94	110	92	21	76
ATP8_MAFFTF2_GBLOCKSC_RYt_UB	93	110	113	104	111	74	65	101	39	113	34	111	99	101	52	37	85	90	81	89	80	90	81	79	83	65	72	75	99	85	85	102	83	101	72	75	79	87	65	72	75	94	81	73	80	109	103	36	86
ATP8_MAFFTF2_GBLOCKSC_2AA_UB	103	86	96	103	110	99	125	111	112	112	117	86	123	69	114	117	119	75	109	105	118	75	109	105	123	117	120	97	117	118	118	93	124	96	120	97	107	111	117	120	97	74	72	118	77	95	95	97	106
ATP8_MAFFTF2_GBLOCKS_DEG_UB	85	79	71	76	106	93	127	88	119	109	116	77	109	49	128	101	93	64	88	102	88	64	88	88	131	120	123	97	100	69	70	80	132	82	123	97	86	99	120	123	97	59	54	120	101	108	86	107	90
ATP8_MAFFTF2_GBLOCKS_DNA_UB	93	110	113	104	111	74	65	101	39	113	34	111	99	101	52	37	85	90	81	89	80	90	81	79	83	65	72	75	99	85	85	102	83	101	72	75	79	87	65	72	75	94	81	73	80	109	103	36	86
ATP8_MAFFTF2_GBLOCKS_RYt_UB	93	110	113	104	111	74	65	101	39	113	34	111	99	101	52	37	85	90	81	89	80	90	81	79	83	65	72	75	99	85	85	102	83	101	72	75	79	87	65	72	75	94	81	73	80	109	103	36	86
ATP8_MAFFTF2_MAXALIGN_CDN_UB	93	104	114	115	104	60	56	99	37	111	34	105	100	110	49	38	79	88	82	95	84	88	82	77	71	79	81	77	99	90	91	98	74	105	81	77	78	81	79	81	77	94	92	82	84	114	105	39	91
ATP8_MAFFTF2_MAXALIGN_DEG_UB	93	24	104	111	105	59	89	86	117	80	116	32	109	68	120	107	67	48	88	94	75	48	88	87	97	120	112	67	100	77	78	71	92	73	112	67	90	48	120	112	67	59	56	110	86	92	74	100	61
ATP8_MAFFTF2_MAXALIGN_DNA_UB	86	115	96	120	110	79	67	87	20	116	27	116	82	113	55	21	81	93	65	90	80	93	65	84	83	84	86	82	89	82	81	96	85	88	86	82	76	92	84	86	82	79	92	87	67	105	98	46	83
ATP8_MAFFTF2_MAXALIGN_RYt_UB	86	115	96	120	110	79	67	87	20	116	27	116	82	113	55	21	81	93	65	90	80	93	65	84	83	84	86	82	89	82	81	96	85	88	86	82	76	92	84	86	82	79	92	87	67	105	98	46	83
ATP8_MAFFTF2_MAXALIGN_2AA_UB	104	123	131	117	102	97	48	98	51	78	39	124	113	110	0	70	107	126	104	112	106	126	104	98	78	81	77	90	114	102	103	109	79	116	77	90	101	104	81	77	90	126	124	76	111	113	113	70	98
ATP8_MAFFTF2_NOISY_DEG_UB	36	104	81	96	58	59	108	70	92	81	88	104	100	100	100	93	86	75	77	101	84	75	77	86	114	122	118	78	96	78	79	54	117	59	118	78	73	89	122	118	78	70	73	116	68	81	60	98	79
ATP8_MAFFTF2_NOISY_DNA_UB	51	110	94	101	78	87	96	79	70	101	58	110	109	117	85	81	97	84	78	104	97	84	78	93	116	113	119	96	106	92	93	68	119	67	119	96	87	107	113	119	96	77	82	113	46	82	71	95	99
ATP8_MAFFTF2_NOISY_RYt_UB	23	105	83	97	52	65	110	63	88	84	75	105	98	105	103	89	86	76	74	98	84	76	74	85	116	122	118	79	96	78	79	59	118	56	118	79	78	90	122	118	79	67	71	116	65	78	58	102	74
ATP8_MAFFTF2_PSARALIGN_CDN_UB	93	104	114	115	104	60	56	99	37	111	34	105	100	110	49	38	79	88	82	95	84	88	82	77	71	79	81	77	99	90	91	98	74	105	81	77	78	81	79	81	77	94	92	82	84	114	105	39	91
ATP8_MAFFTF2_PSARALIGN_DEG_UB	93	24	104	111	105	59	89	86	117	80	116	32	109	68	120	107	67	48	88	94	75	48	88	87	97	120	112	67	100	77	78	71	92	73	112	67	90	48	120	112	67	59	56	110	86	92	74	100	61
ATP8_MAFFTF2_PSARALIGN_DNA_UB	86	115	96	120	110	79	67	87	20	116	27	116	82	113	55	21	81	93	65	90	80	93	65	84	83	84	86	82	89	82	81	96	85	88	86	82	76	92	84	86	82	79	92	87	67	105	98	46	83
ATP8_MAFFTF2_PSARALIGN_RYt_UB	86	115	96	120	110	79	67	87	20	116	27	116	82	113	55	21	81	93	65	90	80	93	65	84	83	84	86	82	89	82	81	96	85	88	86	82	76	92	84	86	82	79	92	87	67	105	98	46	83
ATP8_MAFFTF2_PSARALIGN_2AA_UB	104	123	131	117	102	97	48	98	51	78	39	124	113	110	0	70	107	126	104	112	106	126	104	98	78	81	77	90	114	102	103	109	79	116	77	90	101	104	81	77	90	126	124	76	111	113	113	70	98
ATP8_MAFFTF2_TCSFMf_CDN_UB	93	104	114	115	104	60	56	99	37	111	34	105	100	110	49	38	79	88	82	95	84	88	82	77	71	79	81	77	99	90	91	98	74	105	81	77	78	81	79	81	77	94	92	82	84	114	105	39	91
ATP8_MAFFTF2_TCSFMf_DEG_UB	100	118	119	111	119	105	28	93	50	101	45	116	100	113	42	76	109	124	103	112	108	124	103	114	58	69	66	107	106	103	104	107	60	110	66	107	105	105	69	66	107	116	122	64	112	104	112	86	91
ATP8_MAFFTF2_TCSFMf_DNA_UB	86	115	96	120	110	79	67	87	20	116	27	116	82	113	55	21	81	93	65	90	80	93	65	84	83	84	86	82	89	82	81	96	85	88	86	82	76	92	84	86	82	79	92	87	67	105	98	46	83
ATP8_MAFFTF2_TCSFMf_RYt_UB	86	115	96	120	110	79	67	87	20	116	27	116	82	113	55	21	81	93	65	90	80	93	65	84	83	84	86	82	89	82	81	96	85	88	86	82	76	92	84	86	82	79	92	87	67	105	98	46	83
ATP8_MAFFTF2_TCSFMf_2AA_UB	104	123	131	117	102	97	48	98	51	78	39	124	113	110	0	70	107	126	104	112	106	126	104	98	78	81	77	90	114	102	103	109	79	116	77	90	101	104	81	77	90	126	124	76	111	113	113	70	98
ATP8_MAFFTF2_TCSFMw_DEG_UB	85	127	94	117	109	92	59	78	7	117	26	128	80	110	56	30	87	106	74	92	86	106	74	97	86	84	89	95	88	91	90	97	88	89	89	95	89	99	84	89	95	92	105	87	78	106	99	48	90
ATP8_MAFFTF2_TCSFMw_DNA_UB	90	110	112	104	108	74	62	100	36	111	31	111	98	97	50	37	85	90	81	89	80	90	81	79	80	68	70	75	98	85	84	99	80	104	70	75	79	87	68	70	75	95	81	71	83	111	105	36	86
ATP8_MAFFTF2_TCSFMw_RYt_UB	90	110	112	104	108	74	62	100	36	111	31	111	98	97	50	37	85	90	81	89	80	90	81	79	80	68	70	75	98	85	84	99	80	104	70	75	79	87	68	70	75	95	81	71	83	111	105	36	86
ATP8_MAFFTF2_TCSOGw_DEG_UB	86	118	96	120	110	98	59	67	18	109	27	119	82	113	48	38	95	113	82	100	94	113	82	103	83	84	86	101	89	92	91	104	85	96	86	101	96	88	84	86	101	98	112	87	85	97	105	56	79
ATP8_MAFFTF2_TCSOGw_DNA_UB	91	109	104	122	111	73	61	89	29	116	32	110	90	115	55	30	77	89	74	94	80	89	74	78	79	86	88	80	93	88	87	98	79	97	88	80	78	86	86	88	80	86	96	89	76	102	93	44	89
ATP8_MAFFTF2_TCSOGw_RYt_UB	91	109	104	122	111	73	61	89	29	116	32	110	90	115	55	30	77	89	74	94	80	89	74	78	79	86	88	80	93	88	87	98	79	97	88	80	78	86	86	88	80	86	96	89	76	102	93	44	89
ATP8_MAFFTF2_TCSf_CDN_UB	93	112	116	115	105	72	64	99	39	107	34	113	102	110	45	40	87	95	84	90	88	95	84	65	81	79	81	67	100	87	88	99	82	107	81	67	79	89	79	81	67	96	93	82	86	106	99	38	91
ATP8_MAFFTF2_TCSf_DEG_UB	113	31	102	101	112	90	99	102	125	108	123	21	109	61	122	116	98	54	101	108	105	54	101	96	99	110	113	106	114	99	99	76	104	78	113	106	97	93	110	113	106	62	60	113	96	88	79	110	107
ATP8_MAFFTF2_TCSf_DNA_UB	86	115	96	120	110	79	67	87	20	116	27	116	82	113	55	21	81	93	65	90	80	93	65	84	83	84	86	82	89	82	81	96	85	88	86	82	76	92	84	86	82	79	92	87	67	105	98	46	83
ATP8_MAFFTF2_TCSf_RYt_UB	86	115	96	120	110	79	67	87	20	116	27	116	82	113	55	21	81	93	65	90	80	93	65	84	83	84	86	82	89	82	81	96	85	88	86	82	76	92	84	86	82	79	92	87	67	105	98	46	83
ATP8_MAFFTF2_TCSf_2AA_UB	101	125	131	117	99	94	48	97	57	82	45	125	112	115	14	69	106	126	104	112	105	126	104	97	80	81	81	87	113	101	102	107	81	114	81	87	100	102	81	81	87	126	124	79	110	112	112	69	96
ATP8_MAFFTF2_TCSw_DEG_UB	90	112	112	108	110	77	64	100	36	114	31	113	98	101	53	37	85	90	81	87	81	90	81	79	83	72	74	78	98	85	84	101	82	104	74	78	81	89	72	74	78	95	79	75	83	112	106	40	86
ATP8_MAFFTF2_TCSw_DNA_UB	86	102	109	104	107	65	76	85	52	108	47	102	91	102	69	28	78	77	76	75	75	77	76	69	90	81	82	68	94	74	73	93	90	90	82	68	68	78	81	82	68	83	66	84	93	111	93	25	75
ATP8_MAFFTF2_TCSw_RYt_UB	86	102	109	104	107	65	76	85	52	108	47	102	91	102	69	28	78	77	76	75	75	77	76	69	90	81	82	68	94	74	73	93	90	90	82	68	68	78	81	82	68	83	66	84	93	111	93	25	75
ATP8_MAFFTF2_TRIMALA_CDN_UB	93	112	116	115	105	72	64	99	39	107	34	113	102	110	45	40	87	95	84	90	88	95	84	65	81	79	81	67	100	87	88	99	82	107	81	67	79	89	79	81	67	96	93	82	86	106	99	38	91
ATP8_MAFFTF2_TRIMALA_DEG_UB	99	58	106	109	99	80	111	100	114	109	111	65	125	83	114	111	106	60	102	116	113	60	102	109	106	121	122	100	118	110	110	94	111	94	122	100	110	87	121	122	100	68	66	121	74	98	95	106	101
ATP8_MAFFTF2_TRIMALA_DNA_UB	86	115	96	120	110	79	67	87	20	116	27	116	82	113	55	21	81	93	65	90	80	93	65	84	83	84	86	82	89	82	81	96	85	88	86	82	76	92	84	86	82	79	92	87	67	105	98	46	83
ATP8_MAFFTF2_TRIMALA_RYt_UB	86	115	96	120	110	79	67	87	20	116	27	116	82	113	55	21	81	93	65	90	80	93	65	84	83	84	86	82	89	82	81	96	85	88	86	82	76	92	84	86	82	79	92	87	67	105	98	46	83
ATP8_MAFFTF2_TRIMALA_2AA_UB	105	84	99	101	102	97	121	113	113	104	117	84	126	67	106	120	121	77	112	109	120	77	112	102	119	117	118	90	120	120	120	95	120	100	118	90	109	109	117	118	90	78	74	116	82	98	97	95	109
ATP8_MAFFTF2_TRIMALG_CDN_UB	93	112	116	115	105	72	64	99	39	107	34	113	102	110	45	40	87	95	84	90	88	95	84	65	81	79	81	67	100	87	88	99	82	107	81	67	79	89	79	81	67	96	93	82	86	106	99	38	91
ATP8_MAFFTF2_TRIMALG_DEG_UB	99	58	106	109	99	80	111	100	114	109	111	65	125	83	114	111	106	60	102	116	113	60	102	109	106	121	122	100	118	110	110	94	111	94	122	100	110	87	121	122	100	68	66	121	74	98	95	106	101
ATP8_MAFFTF2_TRIMALG_DNA_UB	86	115	96	120	110	79	67	87	20	116	27	116	82	113	55	21	81	93	65	90	80	93	65	84	83	84	86	82	89	82	81	96	85	88	86	82	76	92	84	86	82	79	92	87	67	105	98	46	83
ATP8_MAFFTF2_TRIMALG_RYt_UB	86	115	96	120	110	79	67	87	20	116	27	116	82	113	55	21	81	93	65	90	80	93	65	84	83	84	86	82	89	82	81	96	85	88	86	82	76	92	84	86	82	79	92	87	67	105	98	46	83
ATP8_MAFFTF2_TRIMALG_2AA_UB	102	125	128	115	102	95	51	97	57	82	45	125	112	115	12	68	107	124	105	113	106	124	105	98	81	79	80	89	115	103	104	109	82	116	80	89	101	104	79	80	89	124	122	78	111	113	113	68	98
ATP8_MAFFTF2_TRIMALP_DEG_UB	64	89	90	112	88	55	116	67	90	102	89	90	92	103	111	89	69	70	62	98	74	70	62	84	118	127	122	74	91	73	74	88	120	82	122	74	76	84	127	122	74	65	73	118	81	101	88	107	76
ATP8_MAFFTF2_TRIMALP_DNA_UB	70	59	79	81	86	74	122	95	103	106	98	58	117	54	113	98	94	26	87	109	89	26	87	85	123	96	110	83	112	88	87	65	123	64	110	83	85	97	96	110	83	31	17	107	63	76	65	95	98
ATP8_MAFFTF2_TRIMALP_RYt_UB	70	59	79	81	86	74	122	95	103	106	98	58	117	54	113	98	94	26	87	109	89	26	87	85	123	96	110	83	112	88	87	65	123	64	110	83	85	97	96	110	83	31	17	107	63	76	65	95	98
ATP8_MAFFTF2_TRIMALS_DEG_UB	64	89	90	112	88	55	116	67	90	102	89	90	92	103	111	89	69	70	62	98	74	70	62	84	118	127	122	74	91	73	74	88	120	82	122	74	76	84	127	122	74	65	73	118	81	101	88	107	76
*** # ATP8_MAFFTF2_TRIMALS_DNA_UB # ***	70	59	79	81	86	74	122	95	103	106	98	58	117	54	113	98	94	26	87	109	89	26	87	85	123	96	110	83	112	88	87	65	123	64	110	83	85	97	96	110	83	31	17	107	63	76	65	95	98
*** ATP8_MAFFTF2_TRIMALS_RYt_UB ***	70	59	79	81	86	74	122	95	103	106	98	58	117	54	113	98	94	26	87	109	89	26	87	85	123	96	110	83	112	88	87	65	123	64	110	83	85	97	96	110	83	31	17	107	63	76	65	95	98
ATP8_MAFFTF2_TRIMAL_CDN_UB	93	112	116	115	105	72	64	99	39	107	34	113	102	110	45	40	87	95	84	90	88	95	84	65	81	79	81	67	100	87	88	99	82	107	81	67	79	89	79	81	67	96	93	82	86	106	99	38	91
ATP8_MAFFTF2_TRIMAL_DEG_UB	93	24	104	111	105	59	89	86	117	80	116	32	109	68	120	107	67	48	88	94	75	48	88	87	97	120	112	67	100	77	78	71	92	73	112	67	90	48	120	112	67	59	56	110	86	92	74	100	61
ATP8_MAFFTF2_TRIMAL_DNA_UB	86	115	96	120	110	79	67	87	20	116	27	116	82	113	55	21	81	93	65	90	80	93	65	84	83	84	86	82	89	82	81	96	85	88	86	82	76	92	84	86	82	79	92	87	67	105	98	46	83
ATP8_MAFFTF2_TRIMAL_RYt_UB	86	115	96	120	110	79	67	87	20	116	27	116	82	113	55	21	81	93	65	90	80	93	65	84	83	84	86	82	89	82	81	96	85	88	86	82	76	92	84	86	82	79	92	87	67	105	98	46	83
ATP8_MAFFTF2_TRIMAL_2AA_UB	121	93	107	109	118	115	107	122	87	112	91	94	114	81	93	104	125	87	112	108	124	87	112	111	110	106	106	103	122	127	127	95	111	100	106	103	118	121	106	106	103	88	84	106	82	98	97	79	121
*** ATP8_MUSCLE_GBLOCKSC_CDN_UB ***	69	126	111	115	101	89	62	82	29	107	10	127	97	112	46	37	87	104	81	100	85	104	81	92	88	78	88	91	97	83	83	93	91	94	88	91	81	99	78	88	91	98	100	86	83	104	97	54	84
ATP8_MUSCLE_GBLOCKSC_DEG_UB	123	54	114	104	113	105	104	102	107	118	105	54	123	87	111	80	106	65	101	105	114	65	101	109	113	111	119	113	123	116	116	89	108	87	119	113	112	92	111	119	113	77	73	122	87	90	87	73	113
ATP8_MUSCLE_GBLOCKSC_DNA_UB	70	48	78	75	86	70	119	83	113	103	108	47	113	44	121	94	90	14	83	98	85	14	83	75	119	91	105	79	109	76	76	52	119	51	105	79	75	93	91	105	79	18	5	103	74	84	53	83	94
ATP8_MUSCLE_GBLOCKSC_RYt_UB	100	76	68	72	114	102	110	103	111	102	109	68	105	20	115	116	106	61	94	99	101	61	94	102	107	95	94	107	102	95	94	78	107	77	94	107	103	107	95	94	107	65	52	93	96	87	77	95	107
ATP8_MUSCLE_GBLOCKSC_2AA_UB	106	124	129	116	106	100	50	94	59	91	48	124	110	116	21	69	106	122	103	110	105	122	103	94	81	76	78	86	112	101	102	111	81	112	78	86	101	104	76	78	86	122	119	75	108	108	109	68	103
ATP8_MUSCLE_GBLOCKS_DEG_UB	123	54	114	104	113	105	104	102	107	118	105	54	123	87	111	80	106	65	101	105	114	65	101	109	113	111	119	113	123	116	116	89	108	87	119	113	112	92	111	119	113	77	73	122	87	90	87	73	113
ATP8_MUSCLE_GBLOCKS_DNA_UB	70	48	78	75	86	70	119	83	113	103	108	47	113	44	121	94	90	14	83	98	85	14	83	75	119	91	105	79	109	76	76	52	119	51	105	79	75	93	91	105	79	18	5	103	74	84	53	83	94
ATP8_MUSCLE_GBLOCKS_RYt_UB	91	126	99	120	115	94	59	77	7	118	26	126	79	110	57	35	87	111	72	92	86	111	72	97	86	87	86	97	89	92	91	100	88	86	86	97	89	101	87	86	97	97	110	85	77	103	96	53	92
ATP8_MUSCLE_MAXALIGN_CDN_UB	71	119	117	118	104	88	52	82	19	101	0	120	97	103	39	41	86	111	80	99	84	111	80	91	78	86	79	90	97	82	83	89	81	96	79	90	80	98	86	79	90	104	107	77	86	107	100	58	83
ATP8_MUSCLE_MAXALIGN_DEG_UB	107	61	95	86	117	65	83	73	100	88	106	71	82	77	99	92	53	86	75	70	61	86	75	68	96	107	109	75	67	51	52	102	91	104	109	75	71	58	107	109	75	97	94	108	119	109	105	74	68
ATP8_MUSCLE_MAXALIGN_DNA_UB	103	102	75	115	127	75	102	67	81	122	97	94	12	98	111	80	79	115	63	52	78	115	63	71	71	84	74	74	27	65	64	95	73	87	74	74	64	71	84	74	74	100	114	69	92	105	96	90	70
ATP8_MUSCLE_MAXALIGN_RYt_UB	107	61	91	96	123	91	102	108	107	93	103	54	84	39	108	113	100	71	88	90	95	71	88	96	105	94	92	92	89	83	84	78	105	83	92	92	97	95	94	92	92	73	62	87	88	92	85	104	96
ATP8_MUSCLE_MAXALIGN_2AA_UB	104	123	131	117	102	97	48	98	51	78	39	124	113	110	0	70	107	126	104	112	106	126	104	98	78	81	77	90	114	102	103	109	79	116	77	90	101	104	81	77	90	126	124	76	111	113	113	70	98
ATP8_MUSCLE_NOISY_DEG_UB	73	63	92	102	100	52	111	51	82	93	77	73	75	91	103	70	47	72	49	69	47	72	49	50	119	119	121	62	61	25	26	70	121	74	121	62	39	64	119	121	62	66	73	120	94	109	80	83	46
ATP8_MUSCLE_NOISY_DNA_UB	61	84	91	110	86	36	110	49	81	78	81	94	68	102	104	67	47	81	46	67	47	81	46	54	114	120	121	37	54	31	30	80	116	78	121	37	49	51	120	121	37	71	80	120	90	104	80	81	31
ATP8_MUSCLE_NOISY_RYt_UB	66	85	85	108	93	44	109	54	83	85	86	95	62	94	110	79	52	90	58	57	52	90	58	65	111	122	119	47	46	40	39	87	113	91	119	47	56	50	122	119	47	83	91	117	93	111	93	70	31
ATP8_MUSCLE_PSARALIGN_CDN_UB	71	119	117	118	104	88	52	82	19	101	0	120	97	103	39	41	86	111	80	99	84	111	80	91	78	86	79	90	97	82	83	89	81	96	79	90	80	98	86	79	90	104	107	77	86	107	100	58	83
ATP8_MUSCLE_PSARALIGN_DEG_UB	107	61	95	86	117	65	83	73	100	88	106	71	82	77	99	92	53	86	75	70	61	86	75	68	96	107	109	75	67	51	52	102	91	104	109	75	71	58	107	109	75	97	94	108	119	109	105	74	68
ATP8_MUSCLE_PSARALIGN_DNA_UB	125	117	99	87	140	113	59	105	64	118	73	115	55	103	80	81	119	120	105	95	118	120	105	114	28	41	31	117	70	108	107	100	30	92	31	117	107	114	41	31	117	105	119	26	97	93	101	98	110
ATP8_MUSCLE_PSARALIGN_RYt_UB	107	61	91	96	123	91	102	108	107	93	103	54	84	39	108	113	100	71	88	90	95	71	88	96	105	94	92	92	89	83	84	78	105	83	92	92	97	95	94	92	92	73	62	87	88	92	85	104	96
ATP8_MUSCLE_PSARALIGN_2AA_UB	121	93	107	109	118	115	107	122	87	112	91	94	114	81	93	104	125	87	112	108	124	87	112	111	110	106	106	103	122	127	127	95	111	100	106	103	118	121	106	106	103	88	84	106	82	98	97	79	121
ATP8_MUSCLE_TCSFMf_CDN_UB	71	119	117	118	104	88	52	82	19	101	0	120	97	103	39	41	86	111	80	99	84	111	80	91	78	86	79	90	97	82	83	89	81	96	79	90	80	98	86	79	90	104	107	77	86	107	100	58	83
ATP8_MUSCLE_TCSFMf_DEG_UB	107	61	95	86	117	65	83	73	100	88	106	71	82	77	99	92	53	86	75	70	61	86	75	68	96	107	109	75	67	51	52	102	91	104	109	75	71	58	107	109	75	97	94	108	119	109	105	74	68
ATP8_MUSCLE_TCSFMf_DNA_UB	125	117	99	87	140	113	59	105	64	118	73	115	55	103	80	81	119	120	105	95	118	120	105	114	28	41	31	117	70	108	107	100	30	92	31	117	107	114	41	31	117	105	119	26	97	93	101	98	110
ATP8_MUSCLE_TCSFMf_RYt_UB	107	61	91	96	123	91	102	108	107	93	103	54	84	39	108	113	100	71	88	90	95	71	88	96	105	94	92	92	89	83	84	78	105	83	92	92	97	95	94	92	92	73	62	87	88	92	85	104	96
ATP8_MUSCLE_TCSFMf_2AA_UB	104	123	131	117	102	97	48	98	51	78	39	124	113	110	0	70	107	126	104	112	106	126	104	98	78	81	77	90	114	102	103	109	79	116	77	90	101	104	81	77	90	126	124	76	111	113	113	70	98
ATP8_MUSCLE_TCSFMw_DEG_UB	86	128	100	114	107	89	60	83	13	114	27	129	86	107	53	36	89	108	80	95	86	108	80	94	87	81	86	91	91	92	91	91	89	95	86	91	83	100	81	86	91	98	104	84	84	104	97	44	91
ATP8_MUSCLE_TCSFMw_DNA_UB	76	127	107	115	97	87	60	83	23	104	17	128	93	108	43	34	89	106	78	102	86	106	78	92	87	81	86	89	98	90	89	90	89	94	86	89	81	100	81	86	89	96	102	84	83	103	96	50	91
*** ATP8_MUSCLE_TCSFMw_RYt_UB ***	81	120	107	122	105	90	53	78	11	103	10	121	87	105	42	33	87	110	72	99	86	110	72	95	80	90	83	93	95	89	88	96	82	88	83	93	87	99	90	83	93	96	109	81	78	105	98	59	90
ATP8_MUSCLE_TCSOGw_DEG_UB	74	105	93	110	98	65	87	44	71	100	73	98	41	110	96	72	65	103	38	58	64	103	38	74	103	116	105	71	57	73	72	98	105	90	105	71	67	69	116	105	71	88	102	101	95	116	99	89	60
ATP8_MUSCLE_TCSOGw_DNA_UB	107	96	83	117	127	70	96	69	89	122	101	88	20	100	111	88	74	110	71	56	77	110	71	66	67	86	76	73	31	71	70	96	67	95	76	73	65	65	86	76	73	108	117	71	100	102	92	88	76
ATP8_MUSCLE_TCSOGw_RYt_UB	72	107	88	107	98	55	95	38	61	98	74	103	55	103	101	76	53	94	32	67	55	94	32	66	110	123	116	63	62	67	66	91	112	89	116	63	60	66	123	116	63	86	96	114	92	114	90	83	58
*** ATP8_MUSCLE_TCSf_CDN_UB ***	69	126	111	115	101	89	62	82	29	107	10	127	97	112	46	37	87	104	81	100	85	104	81	92	88	78	88	91	97	83	83	93	91	94	88	91	81	99	78	88	91	98	100	86	83	104	97	54	84
ATP8_MUSCLE_TCSf_DEG_UB	119	39	109	103	111	101	110	105	129	96	128	48	133	74	123	122	97	56	113	119	105	56	113	105	117	125	125	109	121	93	93	83	112	84	125	109	108	84	125	125	109	68	64	126	102	93	84	115	98
ATP8_MUSCLE_TCSf_DNA_UB	95	89	59	93	115	110	106	102	97	110	105	80	96	62	118	95	119	66	94	118	118	66	94	115	108	103	107	122	97	96	95	93	110	81	107	122	108	121	103	107	122	51	65	102	65	69	90	112	113
ATP8_MUSCLE_TCSf_RYt_UB	89	127	98	121	113	92	59	78	7	117	26	128	80	110	56	32	87	110	74	92	86	110	74	97	86	88	89	95	88	91	90	97	88	89	89	95	89	99	88	89	95	96	109	87	80	106	99	50	90
ATP8_MUSCLE_TCSf_2AA_UB	105	126	129	117	103	97	52	95	59	85	47	126	110	117	15	69	106	122	103	112	105	122	103	97	82	77	79	91	114	102	103	110	83	112	79	91	100	106	77	79	91	122	120	76	108	110	110	69	100
ATP8_MUSCLE_TCSw_DEG_UB	93	112	112	108	113	77	67	100	39	116	34	113	98	104	55	37	85	89	81	87	81	89	81	79	86	69	76	78	98	85	84	104	85	101	76	78	81	89	69	76	78	94	78	77	80	109	103	40	86
ATP8_MUSCLE_TCSw_DNA_UB	92	111	111	108	113	75	66	99	38	116	33	112	97	104	55	36	83	87	80	87	80	87	80	81	84	69	76	78	97	84	83	103	84	100	76	78	80	88	69	76	78	93	76	77	79	109	103	40	85
ATP8_MUSCLE_TCSw_RYt_UB	90	112	112	108	110	77	64	100	36	114	31	113	98	101	53	37	85	90	81	87	81	90	81	79	83	72	74	78	98	85	84	101	82	104	74	78	81	89	72	74	78	95	79	75	83	112	106	40	86
*** # ATP8_MUSCLE_TRIMALA_CDN_UB # ***	69	126	111	115	101	89	62	82	29	107	10	127	97	112	46	37	87	104	81	100	85	104	81	92	88	78	88	91	97	83	83	93	91	94	88	91	81	99	78	88	91	98	100	86	83	104	97	54	84
*** # ATP8_MUSCLE_TRIMALA_DEG_UB # ***	123	54	114	104	113	105	104	102	107	118	105	54	123	87	111	80	106	65	101	105	114	65	101	109	113	111	119	113	123	116	116	89	108	87	119	113	112	92	111	119	113	77	73	122	87	90	87	73	113
ATP8_MUSCLE_TRIMALA_DNA_UB	95	89	59	93	115	110	106	102	97	110	105	80	96	62	118	95	119	66	94	118	118	66	94	115	108	103	107	122	97	96	95	93	110	81	107	122	108	121	103	107	122	51	65	102	65	69	90	112	113
ATP8_MUSCLE_TRIMALA_RYt_UB	85	127	94	117	109	92	59	78	7	117	26	128	80	110	56	30	87	106	74	92	86	106	74	97	86	84	89	95	88	91	90	97	88	89	89	95	89	99	84	89	95	92	105	87	78	106	99	48	90
*** # ATP8_MUSCLE_TRIMALA_2AA_UB # ***	105	126	129	117	103	97	52	95	59	85	47	126	110	117	15	69	106	122	103	112	105	122	103	97	82	77	79	91	114	102	103	110	83	112	79	91	100	106	77	79	91	122	120	76	108	110	110	69	100
# ATP8_MUSCLE_TRIMALG_CDN_UB #	65	125	111	114	98	88	58	82	25	105	6	126	97	109	43	36	86	105	80	99	84	105	80	91	84	80	85	90	97	82	83	89	87	96	85	90	80	98	80	85	90	98	101	83	85	107	100	53	83
*** # ATP8_MUSCLE_TRIMALG_DEG_UB # ***	123	54	114	104	113	105	104	102	107	118	105	54	123	87	111	80	106	65	101	105	114	65	101	109	113	111	119	113	123	116	116	89	108	87	119	113	112	92	111	119	113	77	73	122	87	90	87	73	113
ATP8_MUSCLE_TRIMALG_DNA_UB	95	89	59	93	115	110	106	102	97	110	105	80	96	62	118	95	119	66	94	118	118	66	94	115	108	103	107	122	97	96	95	93	110	81	107	122	108	121	103	107	122	51	65	102	65	69	90	112	113
ATP8_MUSCLE_TRIMALG_RYt_UB	121	92	97	97	135	119	88	126	97	114	93	86	97	62	98	97	128	85	118	110	123	85	118	121	89	72	77	121	106	108	107	97	89	97	77	121	122	123	72	77	121	89	76	74	81	76	97	88	124
*** # ATP8_MUSCLE_TRIMALG_2AA_UB # ***	105	126	129	117	103	97	52	95	59	85	47	126	110	117	15	69	106	122	103	112	105	122	103	97	82	77	79	91	114	102	103	110	83	112	79	91	100	106	77	79	91	122	120	76	108	110	110	69	100
ATP8_MUSCLE_TRIMALP_DEG_UB	85	78	87	94	92	96	131	87	111	115	109	77	120	77	122	107	112	42	100	115	109	42	100	86	131	113	126	105	116	92	91	65	133	68	126	105	75	123	113	126	105	35	39	125	85	86	63	105	115
*** ATP8_MUSCLE_TRIMALP_DNA_UB ***	70	59	79	81	86	74	122	95	103	106	98	58	117	54	113	98	94	26	87	109	89	26	87	85	123	96	110	83	112	88	87	65	123	64	110	83	85	97	96	110	83	31	17	107	63	76	65	95	98
ATP8_MUSCLE_TRIMALP_RYt_UB	90	71	93	79	94	93	124	98	118	112	114	70	126	62	121	113	113	36	106	109	108	36	106	85	126	98	111	102	124	95	94	75	126	74	111	102	85	116	98	111	102	41	27	110	93	97	75	97	117
ATP8_MUSCLE_TRIMALS_DEG_UB	95	93	105	114	101	111	123	99	99	118	97	93	115	97	112	98	114	76	108	108	111	76	108	75	117	109	112	105	119	96	95	33	119	36	112	105	64	123	109	112	105	69	73	111	53	54	31	95	116
*** ATP8_MUSCLE_TRIMALS_DNA_UB ***	70	59	79	81	86	74	122	95	103	106	98	58	117	54	113	98	94	26	87	109	89	26	87	85	123	96	110	83	112	88	87	65	123	64	110	83	85	97	96	110	83	31	17	107	63	76	65	95	98
ATP8_MUSCLE_TRIMALS_RYt_UB	90	71	93	79	94	93	124	98	118	112	114	70	126	62	121	113	113	36	106	109	108	36	106	85	126	98	111	102	124	95	94	75	126	74	111	102	85	116	98	111	102	41	27	110	93	97	75	97	117
ATP8_MUSCLE_TRIMAL_CDN_UB	71	119	117	118	104	88	52	82	19	101	0	120	97	103	39	41	86	111	80	99	84	111	80	91	78	86	79	90	97	82	83	89	81	96	79	90	80	98	86	79	90	104	107	77	86	107	100	58	83
ATP8_MUSCLE_TRIMAL_DEG_UB	103	63	105	117	114	99	86	105	99	113	98	64	91	94	101	106	103	77	104	87	111	77	104	89	79	87	89	99	94	109	110	61	74	60	89	99	92	80	87	89	99	88	85	91	60	76	61	101	106
ATP8_MUSCLE_TRIMAL_DNA_UB	103	102	75	115	127	75	102	67	81	122	97	94	12	98	111	80	79	115	63	52	78	115	63	71	71	84	74	74	27	65	64	95	73	87	74	74	64	71	84	74	74	100	114	69	92	105	96	90	70
ATP8_MUSCLE_TRIMAL_RYt_UB	107	61	91	96	123	91	102	108	107	93	103	54	84	39	108	113	100	71	88	90	95	71	88	96	105	94	92	92	89	83	84	78	105	83	92	92	97	95	94	92	92	73	62	87	88	92	85	104	96
ATP8_MUSCLE_TRIMAL_2AA_UB	104	123	131	117	102	97	48	98	51	78	39	124	113	110	0	70	107	126	104	112	106	126	104	98	78	81	77	90	114	102	103	109	79	116	77	90	101	104	81	77	90	126	124	76	111	113	113	70	98
ATP8_OPAL_GBLOCKSC_CDN_UB	103	108	105	115	115	73	61	99	39	121	44	109	91	112	60	48	86	97	92	86	91	97	92	88	78	78	88	90	90	99	99	101	81	102	88	90	88	83	78	88	90	104	102	86	91	110	101	28	92
ATP8_OPAL_GBLOCKSC_DEG_UB	80	79	94	104	94	74	110	74	103	84	113	87	89	90	127	104	72	79	88	84	77	79	88	76	110	123	115	80	87	74	75	91	107	85	115	80	84	71	123	115	80	82	83	114	95	106	84	84	73
ATP8_OPAL_GBLOCKSC_DNA_UB	70	48	77	75	86	70	119	82	113	103	108	47	112	43	121	94	90	13	83	98	85	13	83	75	119	91	105	79	108	76	75	52	119	51	105	79	75	93	91	105	79	18	4	103	74	83	52	83	94
ATP8_OPAL_GBLOCKSC_RYt_UB	100	68	57	69	109	98	113	94	114	98	115	59	104	17	115	113	104	49	103	105	103	49	103	95	109	97	103	103	100	90	89	77	110	77	103	103	100	105	97	103	103	53	46	101	96	87	77	86	108
ATP8_OPAL_GBLOCKSC_2AA_UB	87	113	127	132	71	98	117	97	111	67	99	114	122	122	98	114	99	109	108	122	98	109	108	108	133	132	132	95	115	95	95	110	132	115	132	95	105	107	132	132	95	109	108	130	104	119	114	116	94
ATP8_OPAL_GBLOCKS_DEG_UB	106	51	109	114	125	95	100	94	89	119	87	51	113	88	102	63	91	52	93	102	99	52	93	98	105	106	112	102	115	100	101	70	104	66	112	102	95	85	106	112	102	59	62	115	69	92	67	63	96
ATP8_OPAL_GBLOCKS_DNA_UB	124	112	107	65	135	111	55	109	79	115	77	111	59	86	77	96	120	114	114	91	115	114	114	107	29	30	14	114	78	108	107	101	29	106	14	114	108	113	30	14	114	118	105	5	113	104	106	86	117
ATP8_OPAL_GBLOCKS_RYt_UB	124	112	107	65	135	111	55	109	79	115	77	111	59	86	77	96	120	114	114	91	115	114	114	107	29	30	14	114	78	108	107	101	29	106	14	114	108	113	30	14	114	118	105	5	113	104	106	86	117
ATP8_OPAL_MAXALIGN_CDN_UB	96	98	103	110	109	62	70	85	52	113	57	98	85	109	73	38	79	87	86	73	84	87	86	75	83	89	93	79	87	88	89	91	86	95	93	79	75	72	89	93	79	93	92	92	95	112	95	12	81
ATP8_OPAL_MAXALIGN_DEG_UB	79	72	97	106	93	34	89	65	88	76	94	80	72	90	109	88	43	86	67	60	51	86	67	68	94	114	111	44	64	58	59	101	89	103	111	44	70	24	114	111	44	98	94	110	103	123	105	69	33
ATP8_OPAL_MAXALIGN_DNA_UB	63	91	69	87	87	47	104	16	63	97	82	90	50	83	106	71	53	73	36	64	52	73	36	51	120	119	118	64	60	47	46	74	122	66	118	64	43	70	119	118	64	59	72	109	89	107	76	81	59
ATP8_OPAL_MAXALIGN_RYt_UB	124	112	108	65	136	112	56	115	78	117	76	112	65	87	76	95	119	118	108	90	114	118	108	108	30	30	12	115	83	111	112	102	30	107	12	115	109	114	30	12	115	120	109	9	113	106	109	85	118
ATP8_OPAL_MAXALIGN_2AA_UB	82	100	121	120	54	78	103	94	112	8	101	108	120	99	86	109	90	106	102	116	90	106	102	105	110	126	120	78	112	92	92	104	112	109	120	78	105	88	126	120	78	107	109	119	118	120	108	115	74
ATP8_OPAL_NOISY_DEG_UB	68	85	106	93	86	54	103	43	90	74	76	95	83	94	89	86	59	84	64	74	54	84	64	55	118	111	112	52	70	33	34	82	121	88	112	52	51	70	111	112	52	81	78	109	110	114	88	86	53
ATP8_OPAL_NOISY_DNA_UB	48	88	103	109	76	43	98	48	83	67	68	98	76	110	94	79	51	90	58	72	52	90	58	65	111	122	123	44	61	39	40	86	114	92	123	44	55	54	122	123	44	84	91	120	94	117	97	87	36
ATP8_OPAL_NOISY_RYt_UB	64	80	70	84	94	45	114	29	89	101	83	79	55	73	101	68	47	71	35	66	45	71	35	44	117	113	112	59	52	20	21	68	119	70	112	59	37	65	113	112	59	61	66	103	93	103	72	87	49
ATP8_OPAL_PSARALIGN_CDN_UB	96	98	103	110	109	62	70	85	52	113	57	98	85	109	73	38	79	87	86	73	84	87	86	75	83	89	93	79	87	88	89	91	86	95	93	79	75	72	89	93	79	93	92	92	95	112	95	12	81
ATP8_OPAL_PSARALIGN_DEG_UB	91	64	93	98	105	48	93	52	90	89	96	72	67	82	111	87	42	76	67	59	50	76	67	58	100	115	109	58	61	48	49	91	95	93	109	58	60	38	115	109	58	88	84	107	113	120	95	67	47
ATP8_OPAL_PSARALIGN_DNA_UB	124	112	107	65	135	111	55	109	79	115	77	111	59	86	77	96	120	114	114	91	115	114	114	107	29	30	14	114	78	108	107	101	29	106	14	114	108	113	30	14	114	118	105	5	113	104	106	86	117
ATP8_OPAL_PSARALIGN_RYt_UB	124	112	108	65	136	112	56	115	78	117	76	112	65	87	76	95	119	118	108	90	114	118	108	108	30	30	12	115	83	111	112	102	30	107	12	115	109	114	30	12	115	120	109	9	113	106	109	85	118
ATP8_OPAL_PSARALIGN_2AA_UB	82	100	121	120	54	78	103	94	112	8	101	108	120	99	86	109	90	106	102	116	90	106	102	105	110	126	120	78	112	92	92	104	112	109	120	78	105	88	126	120	78	107	109	119	118	120	108	115	74
ATP8_OPAL_TCSFMf_CDN_UB	96	98	103	110	109	62	70	85	52	113	57	98	85	109	73	38	79	87	86	73	84	87	86	75	83	89	93	79	87	88	89	91	86	95	93	79	75	72	89	93	79	93	92	92	95	112	95	12	81
ATP8_OPAL_TCSFMf_DEG_UB	76	77	95	106	92	31	94	63	86	75	91	85	70	90	108	86	44	88	65	59	51	88	65	67	89	114	111	43	62	55	56	98	94	101	111	43	67	29	114	111	43	96	94	110	101	122	104	68	31
ATP8_OPAL_TCSFMf_DNA_UB	124	112	107	65	135	111	55	109	79	115	77	111	59	86	77	96	120	114	114	91	115	114	114	107	29	30	14	114	78	108	107	101	29	106	14	114	108	113	30	14	114	118	105	5	113	104	106	86	117
ATP8_OPAL_TCSFMf_RYt_UB	124	112	108	65	136	112	56	115	78	117	76	112	65	87	76	95	119	118	108	90	114	118	108	108	30	30	12	115	83	111	112	102	30	107	12	115	109	114	30	12	115	120	109	9	113	106	109	85	118
ATP8_OPAL_TCSFMf_2AA_UB	82	100	121	120	54	78	103	94	112	8	101	108	120	99	86	109	90	106	102	116	90	106	102	105	110	126	120	78	112	92	92	104	112	109	120	78	105	88	126	120	78	107	109	119	118	120	108	115	74
ATP8_OPAL_TCSFMw_DEG_UB	89	129	100	114	110	89	63	83	16	116	30	129	86	110	55	36	89	107	80	95	86	107	80	94	90	78	88	91	91	92	91	94	92	92	88	91	83	100	78	88	91	97	103	86	81	101	94	44	91
ATP8_OPAL_TCSFMw_DNA_UB	78	126	101	118	102	90	62	78	20	109	19	127	87	114	48	28	87	103	72	99	86	103	72	95	89	81	91	93	95	89	88	99	91	85	91	93	87	99	81	91	93	89	102	89	74	102	95	54	90
ATP8_OPAL_TCSFMw_RYt_UB	124	112	107	65	135	111	55	109	79	115	77	111	59	86	77	96	120	114	114	91	115	114	114	107	29	30	14	114	78	108	107	101	29	106	14	114	108	113	30	14	114	118	105	5	113	104	106	86	117
ATP8_OPAL_TCSOGw_DEG_UB	88	128	94	117	112	92	62	78	10	119	29	128	80	113	58	30	87	105	74	92	86	105	74	97	89	81	91	95	88	91	90	100	91	86	91	95	89	99	81	91	95	91	104	89	75	103	96	48	90
ATP8_OPAL_TCSOGw_DNA_UB	90	128	104	118	111	92	62	79	20	116	31	128	90	114	55	40	88	106	84	98	88	106	84	89	90	82	92	92	90	93	92	97	91	96	92	92	86	99	82	92	92	101	107	90	85	94	86	49	93
ATP8_OPAL_TCSOGw_RYt_UB	60	89	72	87	86	47	104	13	66	98	79	87	57	83	104	76	53	70	43	67	55	70	43	46	120	119	122	65	56	45	44	71	122	69	122	65	40	70	119	122	65	62	72	113	92	102	70	83	60
ATP8_OPAL_TCSf_CDN_UB	103	108	105	115	115	73	61	99	39	121	44	109	91	112	60	48	86	97	92	86	91	97	92	88	78	78	88	90	90	99	99	101	81	102	88	90	88	83	78	88	90	104	102	86	91	110	101	28	92
ATP8_OPAL_TCSf_DEG_UB	79	72	97	106	93	34	89	65	88	76	94	80	72	90	109	88	43	86	67	60	51	86	67	68	94	114	111	44	64	58	59	101	89	103	111	44	70	24	114	111	44	98	94	110	103	123	105	69	33
ATP8_OPAL_TCSf_DNA_UB	63	91	69	87	87	47	104	16	63	97	82	90	50	83	106	71	53	73	36	64	52	73	36	51	120	119	118	64	60	47	46	74	122	66	118	64	43	70	119	118	64	59	72	109	89	107	76	81	59
ATP8_OPAL_TCSf_RYt_UB	124	112	107	65	135	111	55	109	79	115	77	111	59	86	77	96	120	114	114	91	115	114	114	107	29	30	14	114	78	108	107	101	29	106	14	114	108	113	30	14	114	118	105	5	113	104	106	86	117
ATP8_OPAL_TCSf_2AA_UB	87	111	126	131	58	92	120	97	110	53	99	119	126	121	99	113	96	106	107	123	96	106	107	105	127	132	130	92	121	95	95	110	129	113	130	92	105	104	132	130	92	108	109	131	102	123	113	114	90
ATP8_OPAL_TCSw_DEG_UB	92	111	111	108	113	75	66	99	38	116	33	112	97	104	55	36	83	87	80	87	80	87	80	81	84	69	76	78	97	84	83	103	84	100	76	78	80	88	69	76	78	93	76	77	79	109	103	40	85
*** ATP8_OPAL_TCSw_DNA_UB ***	69	49	76	79	88	71	120	81	112	106	107	48	111	47	124	93	88	11	82	96	85	11	82	77	120	95	109	82	107	75	74	53	120	50	109	82	76	94	95	109	82	17	0	107	73	84	53	87	93
*** ATP8_OPAL_TCSw_RYt_UB ***	126	126	102	72	140	116	70	114	86	129	84	122	83	97	82	91	120	112	109	103	116	112	109	117	46	32	34	122	96	115	114	111	45	108	34	122	120	121	32	34	122	116	101	33	111	103	109	85	119
ATP8_OPAL_TRIMALA_CDN_UB	74	127	113	116	98	86	63	84	31	104	15	128	99	113	43	39	88	105	83	103	86	105	83	90	89	79	89	88	99	88	88	88	92	96	89	88	76	100	79	89	88	100	103	87	85	101	94	51	89
ATP8_OPAL_TRIMALA_DEG_UB	103	64	93	90	117	69	97	71	100	117	106	54	53	74	113	93	61	91	75	47	69	91	75	45	82	105	91	71	59	58	59	79	77	81	91	71	48	52	105	91	71	102	99	91	100	100	82	75	77
ATP8_OPAL_TRIMALA_DNA_UB	63	91	69	87	87	47	104	16	63	97	82	90	50	83	106	71	53	73	36	64	52	73	36	51	120	119	118	64	60	47	46	74	122	66	118	64	43	70	119	118	64	59	72	109	89	107	76	81	59
ATP8_OPAL_TRIMALA_RYt_UB	124	112	107	65	135	111	55	109	79	115	77	111	59	86	77	96	120	114	114	91	115	114	114	107	29	30	14	114	78	108	107	101	29	106	14	114	108	113	30	14	114	118	105	5	113	104	106	86	117
ATP8_OPAL_TRIMALA_2AA_UB	72	106	115	122	76	89	119	73	102	44	89	114	111	109	100	107	87	102	94	108	84	102	94	91	124	127	122	87	107	72	72	88	126	98	122	87	79	101	127	122	87	95	98	121	96	105	97	112	75
ATP8_OPAL_TRIMALG_CDN_UB	67	117	111	111	92	75	72	70	44	96	28	117	93	111	56	31	83	95	79	90	81	95	79	77	94	90	94	77	96	77	78	78	97	89	94	77	63	89	90	94	77	89	93	93	89	103	88	35	78
ATP8_OPAL_TRIMALG_DEG_UB	102	67	97	92	116	64	94	65	99	113	105	58	47	78	112	91	57	91	71	47	65	91	71	47	77	103	87	66	55	54	55	81	72	83	87	66	50	47	103	87	66	102	99	85	104	102	84	73	72
ATP8_OPAL_TRIMALG_DNA_UB	109	100	71	95	122	111	91	109	103	112	101	99	59	62	100	109	120	93	114	91	115	93	114	107	77	63	62	114	78	108	107	77	77	79	62	114	108	113	63	62	114	97	84	53	83	78	79	99	117
ATP8_OPAL_TRIMALG_RYt_UB	124	112	107	65	135	111	55	109	79	115	77	111	59	86	77	96	120	114	114	91	115	114	114	107	29	30	14	114	78	108	107	101	29	106	14	114	108	113	30	14	114	118	105	5	113	104	106	86	117
ATP8_OPAL_TRIMALG_2AA_UB	72	106	115	122	76	89	119	73	102	44	89	114	111	109	100	107	87	102	94	108	84	102	94	91	124	127	122	87	107	72	72	88	126	98	122	87	79	101	127	122	87	95	98	121	96	105	97	112	75
ATP8_OPAL_TRIMALP_DEG_UB	85	75	98	106	99	93	113	100	110	116	107	75	102	91	116	108	100	64	102	91	105	64	102	68	106	102	110	88	112	105	106	36	109	36	110	88	67	98	102	110	88	69	67	108	34	42	37	97	105
*** ATP8_OPAL_TRIMALP_DNA_UB ***	70	59	79	81	86	74	122	95	103	106	98	58	117	54	113	98	94	26	87	109	89	26	87	85	123	96	110	83	112	88	87	65	123	64	110	83	85	97	96	110	83	31	17	107	63	76	65	95	98
ATP8_OPAL_TRIMALP_RYt_UB	79	73	99	90	95	89	112	104	105	109	101	73	104	75	109	103	100	61	97	90	95	61	97	63	108	86	94	82	114	97	98	32	108	31	94	82	63	96	86	94	82	64	52	92	29	44	34	86	103
ATP8_OPAL_TRIMALS_DEG_UB	85	76	97	107	97	93	114	99	109	114	107	76	101	92	114	107	101	65	101	94	106	65	101	71	108	103	111	91	113	105	106	35	110	35	111	91	66	99	103	111	91	68	68	109	33	41	36	100	104
*** ATP8_OPAL_TRIMALS_DNA_UB ***	70	59	79	81	86	74	122	95	103	106	98	58	117	54	113	98	94	26	87	109	89	26	87	85	123	96	110	83	112	88	87	65	123	64	110	83	85	97	96	110	83	31	17	107	63	76	65	95	98
ATP8_OPAL_TRIMALS_RYt_UB	79	73	99	90	95	89	112	104	105	109	101	73	104	75	109	103	100	61	97	90	95	61	97	63	108	86	94	82	114	97	98	32	108	31	94	82	63	96	86	94	82	64	52	92	29	44	34	86	103
ATP8_OPAL_TRIMAL_CDN_UB	96	98	103	110	109	62	70	85	52	113	57	98	85	109	73	38	79	87	86	73	84	87	86	75	83	89	93	79	87	88	89	91	86	95	93	79	75	72	89	93	79	93	92	92	95	112	95	12	81
ATP8_OPAL_TRIMAL_DEG_UB	79	72	97	106	93	34	89	65	88	76	94	80	72	90	109	88	43	86	67	60	51	86	67	68	94	114	111	44	64	58	59	101	89	103	111	44	70	24	114	111	44	98	94	110	103	123	105	69	33
ATP8_OPAL_TRIMAL_DNA_UB	63	91	69	87	87	47	104	16	63	97	82	90	50	83	106	71	53	73	36	64	52	73	36	51	120	119	118	64	60	47	46	74	122	66	118	64	43	70	119	118	64	59	72	109	89	107	76	81	59
ATP8_OPAL_TRIMAL_RYt_UB	124	112	108	65	136	112	56	115	78	117	76	112	65	87	76	95	119	118	108	90	114	118	108	108	30	30	12	115	83	111	112	102	30	107	12	115	109	114	30	12	115	120	109	9	113	106	109	85	118
ATP8_OPAL_TRIMAL_2AA_UB	82	100	121	120	54	78	103	94	112	8	101	108	120	99	86	109	90	106	102	116	90	106	102	105	110	126	120	78	112	92	92	104	112	109	120	78	105	88	126	120	78	107	109	119	118	120	108	115	74
ATP8_PRANKCDF_GBLOCKSC_CDN_UB	96	105	113	117	108	62	60	98	40	114	37	106	99	114	53	38	79	87	82	96	84	87	82	77	75	78	85	79	98	90	90	101	78	102	85	79	78	82	78	85	79	93	92	86	81	110	101	39	91
ATP8_PRANKCDF_GBLOCKSC_DEG_UB	86	105	103	106	74	72	100	51	93	90	92	112	97	113	92	110	86	101	84	99	87	101	84	86	117	123	120	85	96	86	86	111	114	115	120	85	86	74	123	120	85	101	101	114	114	110	111	111	75
ATP8_PRANKCDF_GBLOCKSC_DNA_UB	77	44	76	97	96	79	115	81	106	112	104	51	112	71	118	102	86	26	91	114	94	26	91	96	117	112	126	97	105	90	90	72	116	68	126	97	92	82	112	126	97	34	36	123	65	73	69	103	91
ATP8_PRANKCDF_GBLOCKSC_RYt_UB	99	111	117	113	112	74	62	99	36	110	34	111	97	103	49	42	83	95	79	90	82	95	79	74	79	77	73	75	97	89	88	101	80	101	73	75	78	89	77	73	75	100	92	75	80	108	102	35	91
ATP8_PRANKCDF_GBLOCKSC_2AA_UB	106	124	130	122	113	100	49	95	56	91	44	124	110	119	21	70	105	125	102	110	104	125	102	102	81	84	81	97	113	102	103	109	80	114	81	97	100	105	84	81	97	124	124	79	110	113	113	75	100
ATP8_PRANKCDF_GBLOCKS_DEG_UB	109	52	109	115	128	100	103	96	89	120	88	52	115	89	102	64	95	57	94	104	103	57	94	100	108	107	113	105	119	101	102	72	107	68	113	105	97	90	107	113	105	61	66	116	69	91	67	67	99
ATP8_PRANKCDF_GBLOCKS_DNA_UB	78	47	77	99	97	82	118	82	107	112	105	54	113	73	118	103	89	29	92	115	97	29	92	96	120	114	128	98	108	90	90	73	119	69	128	98	93	85	114	128	98	35	38	125	66	71	67	106	92
ATP8_PRANKCDF_GBLOCKS_RYt_UB	99	111	110	118	113	77	65	96	35	118	38	111	92	112	57	35	82	88	76	92	78	88	76	83	84	79	82	83	96	91	90	102	83	97	82	83	79	89	79	82	83	92	90	83	76	106	99	42	92
ATP8_PRANKCDF_MAXALIGN_CDN_UB	71	119	117	118	104	88	52	82	19	101	0	120	97	103	39	41	86	111	80	99	84	111	80	91	78	86	79	90	97	82	83	89	81	96	79	90	80	98	86	79	90	104	107	77	86	107	100	58	83
# ATP8_PRANKCDF_MAXALIGN_DEG_UB #	98	69	88	94	119	71	102	66	95	118	101	59	48	78	114	88	56	90	70	47	64	90	70	46	83	109	95	72	54	53	54	74	82	76	95	72	43	57	109	95	72	97	100	95	95	95	77	77	72
ATP8_PRANKCDF_MAXALIGN_DNA_UB	63	91	69	87	87	47	104	16	63	97	82	90	50	83	106	71	53	73	36	64	52	73	36	51	120	119	118	64	60	47	46	74	122	66	118	64	43	70	119	118	64	59	72	109	89	107	76	81	59
ATP8_PRANKCDF_MAXALIGN_RYt_UB	102	57	65	66	117	91	103	88	104	95	102	47	98	1	109	115	97	57	95	94	92	57	95	88	100	97	90	96	93	76	77	74	100	79	90	96	89	96	97	90	96	59	48	88	98	91	81	98	96
ATP8_PRANKCDF_MAXALIGN_2AA_UB	82	102	122	116	58	80	105	94	113	0	101	110	121	95	78	110	92	108	103	115	91	108	103	102	113	122	116	73	112	91	91	103	114	110	116	73	104	90	122	116	73	108	106	115	119	119	107	113	74
ATP8_PRANKCDF_NOISY_DEG_UB	73	118	105	113	105	88	74	71	43	100	25	118	87	111	61	19	72	102	67	96	70	102	67	89	96	91	93	90	89	75	74	93	99	97	93	90	78	92	91	93	90	97	98	95	97	99	99	48	77
ATP8_PRANKCDF_NOISY_DNA_UB	80	119	117	121	108	89	53	83	22	102	9	120	97	104	41	44	88	108	83	97	88	108	83	89	77	88	80	88	96	85	84	93	80	97	80	88	83	99	88	80	88	104	106	80	86	105	99	58	89
ATP8_PRANKCDF_NOISY_RYt_UB	75	120	117	120	107	88	54	83	22	102	4	121	97	103	41	44	89	109	83	100	87	109	83	91	78	87	79	90	97	84	83	90	81	97	79	90	80	100	87	79	90	104	105	79	86	106	99	60	85
ATP8_PRANKCDF_PSARALIGN_CDN_UB	71	119	117	118	104	88	52	82	19	101	0	120	97	103	39	41	86	111	80	99	84	111	80	91	78	86	79	90	97	82	83	89	81	96	79	90	80	98	86	79	90	104	107	77	86	107	100	58	83
*** # ATP8_PRANKCDF_PSARALIGN_DEG_UB # ***	98	69	88	94	119	71	102	66	95	118	101	59	48	78	114	88	56	90	70	47	64	90	70	46	83	109	95	72	54	53	54	74	82	76	95	72	43	57	109	95	72	97	100	95	95	95	77	77	72
*** # ATP8_PRANKCDF_PSARALIGN_DNA_UB # ***	63	91	69	87	87	47	104	16	63	97	82	90	50	83	106	71	53	73	36	64	52	73	36	51	120	119	118	64	60	47	46	74	122	66	118	64	43	70	119	118	64	59	72	109	89	107	76	81	59
*** # ATP8_PRANKCDF_PSARALIGN_RYt_UB # ***	102	57	65	66	117	91	103	88	104	95	102	47	98	1	109	115	97	57	95	94	92	57	95	88	100	97	90	96	93	76	77	74	100	79	90	96	89	96	97	90	96	59	48	88	98	91	81	98	96
ATP8_PRANKCDF_PSARALIGN_2AA_UB	83	100	122	119	52	78	103	95	113	6	102	108	121	98	84	110	91	107	103	116	91	107	103	105	111	125	119	76	113	92	92	104	112	110	119	76	105	88	125	119	76	108	108	118	119	121	109	116	75
ATP8_PRANKCDF_TCSFMf_CDN_UB	71	119	117	118	104	88	52	82	19	101	0	120	97	103	39	41	86	111	80	99	84	111	80	91	78	86	79	90	97	82	83	89	81	96	79	90	80	98	86	79	90	104	107	77	86	107	100	58	83
*** # ATP8_PRANKCDF_TCSFMf_DEG_UB # ***	98	69	88	94	119	71	102	66	95	118	101	59	48	78	114	88	56	90	70	47	64	90	70	46	83	109	95	72	54	53	54	74	82	76	95	72	43	57	109	95	72	97	100	95	95	95	77	77	72
*** # ATP8_PRANKCDF_TCSFMf_DNA_UB # ***	63	91	69	87	87	47	104	16	63	97	82	90	50	83	106	71	53	73	36	64	52	73	36	51	120	119	118	64	60	47	46	74	122	66	118	64	43	70	119	118	64	59	72	109	89	107	76	81	59
*** ATP8_PRANKCDF_TCSFMf_RYt_UB ***	102	57	65	66	117	91	103	88	104	95	102	47	98	1	109	115	97	57	95	94	92	57	95	88	100	97	90	96	93	76	77	74	100	79	90	96	89	96	97	90	96	59	48	88	98	91	81	98	96
ATP8_PRANKCDF_TCSFMf_2AA_UB	83	100	122	119	52	78	103	95	113	6	102	108	121	98	84	110	91	107	103	116	91	107	103	105	111	125	119	76	113	92	92	104	112	110	119	76	105	88	125	119	76	108	108	118	119	121	109	116	75
ATP8_PRANKCDF_TCSFMw_DEG_UB	88	128	94	117	112	92	62	78	10	119	29	128	80	113	58	30	87	105	74	92	86	105	74	97	89	81	91	95	88	91	90	100	91	86	91	95	89	99	81	91	95	91	104	89	75	103	96	48	90
ATP8_PRANKCDF_TCSFMw_DNA_UB	78	126	101	118	102	90	62	78	20	109	19	127	87	114	48	28	87	103	72	99	86	103	72	95	89	81	91	93	95	89	88	99	91	85	91	93	87	99	81	91	93	89	102	89	74	102	95	54	90
ATP8_PRANKCDF_TCSFMw_RYt_UB	82	119	92	113	106	82	72	64	24	111	43	119	74	111	72	23	83	95	71	80	82	95	71	85	95	93	97	85	85	81	80	91	97	80	97	85	77	89	93	97	85	81	94	96	80	105	90	33	80
ATP8_PRANKCDF_TCSOGw_DEG_UB	83	93	98	81	96	51	90	61	90	85	82	92	86	87	76	67	68	82	54	84	65	82	54	69	103	94	96	64	85	59	58	103	103	105	96	64	72	69	94	96	64	87	75	90	108	114	102	73	67
*** ATP8_PRANKCDF_TCSOGw_DNA_UB ***	63	91	69	87	87	47	104	16	63	97	82	90	50	83	106	71	53	73	36	64	52	73	36	51	120	119	118	64	60	47	46	74	122	66	118	64	43	70	119	118	64	59	72	109	89	107	76	81	59
ATP8_PRANKCDF_TCSOGw_RYt_UB	104	92	68	93	121	70	109	67	96	118	103	83	29	78	110	94	76	102	75	57	74	102	75	56	84	92	77	70	46	63	62	82	85	90	77	70	51	71	92	77	70	104	96	71	103	97	89	83	76
*** ATP8_PRANKCDF_TCSf_CDN_UB ***	69	126	111	115	101	89	62	82	29	107	10	127	97	112	46	37	87	104	81	100	85	104	81	92	88	78	88	91	97	83	83	93	91	94	88	91	81	99	78	88	91	98	100	86	83	104	97	54	84
ATP8_PRANKCDF_TCSf_DEG_UB	71	89	111	122	78	60	97	86	89	65	98	97	110	102	105	108	76	91	97	96	83	91	97	98	105	118	115	72	102	87	88	100	106	102	115	72	97	67	118	115	72	101	97	115	102	120	104	105	68
ATP8_PRANKCDF_TCSf_DNA_UB	78	126	101	118	102	90	62	78	20	109	19	127	87	114	48	28	87	103	72	99	86	103	72	95	89	81	91	93	95	89	88	99	91	85	91	93	87	99	81	91	93	89	102	89	74	102	95	54	90
ATP8_PRANKCDF_TCSf_RYt_UB	95	67	55	61	109	101	113	96	114	101	112	57	106	9	116	111	107	47	105	104	102	47	105	98	110	89	99	106	101	86	85	78	110	77	99	106	99	106	89	99	106	51	38	97	96	87	77	90	106
ATP8_PRANKCDF_TCSf_2AA_UB	91	126	123	122	81	90	100	85	75	79	62	127	102	121	74	83	87	121	84	108	84	121	84	98	119	110	116	89	94	80	80	107	121	113	116	89	86	103	110	116	89	114	117	115	99	111	112	95	79
*** ATP8_PRANKCDF_TCSw_DEG_UB ***	90	123	100	119	113	88	57	78	16	119	31	123	86	115	58	36	83	101	80	96	86	101	80	94	86	83	93	95	90	95	94	101	86	92	93	95	90	94	83	93	95	97	107	91	81	101	93	48	94
ATP8_PRANKCDF_TCSw_DNA_UB	92	111	111	108	113	75	66	99	38	116	33	112	97	104	55	36	83	87	80	87	80	87	80	81	84	69	76	78	97	84	83	103	84	100	76	78	80	88	69	76	78	93	76	77	79	109	103	40	85
ATP8_PRANKCDF_TCSw_RYt_UB	95	69	55	65	111	104	115	96	114	104	112	59	106	13	119	111	107	47	105	102	103	47	105	98	113	93	103	109	101	86	85	80	112	77	103	109	101	108	93	103	109	51	36	101	96	88	78	94	106
*** ATP8_PRANKCDF_TRIMALA_CDN_UB ***	69	126	111	115	101	89	62	82	29	107	10	127	97	112	46	37	87	104	81	100	85	104	81	92	88	78	88	91	97	83	83	93	91	94	88	91	81	99	78	88	91	98	100	86	83	104	97	54	84
ATP8_PRANKCDF_TRIMALA_DEG_UB	128	95	116	56	127	98	72	105	98	106	96	93	103	87	90	93	101	104	109	97	106	104	109	94	48	64	56	110	109	102	103	87	49	90	56	110	94	101	64	56	110	112	109	56	104	91	90	83	110
*** # ATP8_PRANKCDF_TRIMALA_DNA_UB # ***	78	126	101	118	102	90	62	78	20	109	19	127	87	114	48	28	87	103	72	99	86	103	72	95	89	81	91	93	95	89	88	99	91	85	91	93	87	99	81	91	93	89	102	89	74	102	95	54	90
*** # ATP8_PRANKCDF_TRIMALA_RYt_UB # ***	95	67	55	61	109	101	113	96	114	101	112	57	106	9	116	111	107	47	105	104	102	47	105	98	110	89	99	106	101	86	85	78	110	77	99	106	99	106	89	99	106	51	38	97	96	87	77	90	106
ATP8_PRANKCDF_TRIMALA_2AA_UB	90	123	122	121	80	89	100	84	74	65	61	131	106	119	72	83	75	120	83	104	72	120	83	96	117	107	114	87	98	78	78	105	119	111	114	87	84	101	107	114	87	113	116	113	97	109	110	95	75
*** ATP8_PRANKCDF_TRIMALG_CDN_UB ***	69	126	111	115	101	89	62	82	29	107	10	127	97	112	46	37	87	104	81	100	85	104	81	92	88	78	88	91	97	83	83	93	91	94	88	91	81	99	78	88	91	98	100	86	83	104	97	54	84
ATP8_PRANKCDF_TRIMALG_DEG_UB	123	91	110	58	135	104	68	99	92	113	91	89	97	89	97	87	90	99	103	96	98	99	103	95	46	66	58	112	103	97	98	85	45	84	58	112	92	97	66	58	112	106	109	58	98	86	85	85	106
*** # ATP8_PRANKCDF_TRIMALG_DNA_UB # ***	82	119	92	113	106	82	72	64	24	111	43	119	74	111	72	23	83	95	71	80	82	95	71	85	95	93	97	85	85	81	80	91	97	80	97	85	77	89	93	97	85	81	94	96	80	105	90	33	80
*** # ATP8_PRANKCDF_TRIMALG_RYt_UB # ***	95	67	55	61	109	101	113	96	114	101	112	57	106	9	116	111	107	47	105	104	102	47	105	98	110	89	99	106	101	86	85	78	110	77	99	106	99	106	89	99	106	51	38	97	96	87	77	90	106
ATP8_PRANKCDF_TRIMALG_2AA_UB	80	116	121	129	69	97	120	91	105	69	92	117	116	119	100	108	96	110	102	124	93	110	102	108	133	129	129	96	110	88	88	101	135	109	129	96	96	110	129	129	96	103	106	127	98	112	108	114	86
ATP8_PRANKCDF_TRIMALP_DEG_UB	87	66	90	104	99	99	128	100	107	101	107	76	120	78	125	101	100	48	97	115	95	48	97	96	131	116	124	99	112	73	73	63	132	55	124	99	88	112	116	124	99	37	41	124	72	87	62	109	95
ATP8_PRANKCDF_TRIMALP_DNA_UB	90	71	93	79	94	93	124	98	118	113	114	70	126	62	121	113	113	36	106	109	108	36	106	85	126	98	111	102	124	95	94	75	126	74	111	102	85	116	98	111	102	41	27	110	92	97	75	97	117
ATP8_PRANKCDF_TRIMALP_RYt_UB	73	57	82	86	91	71	120	93	104	107	99	56	115	56	117	100	88	27	84	106	87	27	84	87	120	104	111	83	110	86	85	64	120	68	111	83	87	94	104	111	83	35	18	109	67	81	70	101	95
ATP8_PRANKCDF_TRIMALS_DEG_UB	87	66	90	104	99	99	128	100	107	101	107	76	120	78	125	101	100	48	97	115	95	48	97	96	131	116	124	99	112	73	73	63	132	55	124	99	88	112	116	124	99	37	41	124	72	87	62	109	95
ATP8_PRANKCDF_TRIMALS_DNA_UB	90	71	93	79	94	93	124	98	118	112	114	70	126	62	121	113	113	36	106	109	108	36	106	85	126	98	111	102	124	95	94	75	126	74	111	102	85	116	98	111	102	41	27	110	93	97	75	97	117
*** # ATP8_PRANKCDF_TRIMALS_RYt_UB # ***	90	71	93	79	94	93	124	98	118	112	114	70	126	62	121	113	113	36	106	109	108	36	106	85	126	98	111	102	124	95	94	75	126	74	111	102	85	116	98	111	102	41	27	110	93	97	75	97	117
ATP8_PRANKCDF_TRIMAL_CDN_UB	71	119	117	118	104	88	52	82	19	101	0	120	97	103	39	41	86	111	80	99	84	111	80	91	78	86	79	90	97	82	83	89	81	96	79	90	80	98	86	79	90	104	107	77	86	107	100	58	83
*** # ATP8_PRANKCDF_TRIMAL_DEG_UB # ***	98	69	88	94	119	71	102	66	95	118	101	59	48	78	114	88	56	90	70	47	64	90	70	46	83	109	95	72	54	53	54	74	82	76	95	72	43	57	109	95	72	97	100	95	95	95	77	77	72
*** # ATP8_PRANKCDF_TRIMAL_DNA_UB # ***	63	91	69	87	87	47	104	16	63	97	82	90	50	83	106	71	53	73	36	64	52	73	36	51	120	119	118	64	60	47	46	74	122	66	118	64	43	70	119	118	64	59	72	109	89	107	76	81	59
*** ATP8_PRANKCDF_TRIMAL_RYt_UB ***	102	57	65	66	117	91	103	88	104	95	102	47	98	1	109	115	97	57	95	94	92	57	95	88	100	97	90	96	93	76	77	74	100	79	90	96	89	96	97	90	96	59	48	88	98	91	81	98	96
ATP8_PRANKCDF_TRIMAL_2AA_UB	82	102	122	116	58	80	105	94	113	0	101	110	121	95	78	110	92	108	103	115	91	108	103	102	113	122	116	73	112	91	91	103	114	110	116	73	104	90	122	116	73	108	106	115	119	119	107	113	74
*** ATP8_PRANKF_GBLOCKSC_CDN_UB ***	69	126	111	115	101	89	62	82	29	107	10	127	97	112	46	37	87	104	81	100	85	104	81	92	88	78	88	91	97	83	83	93	91	94	88	91	81	99	78	88	91	98	100	86	83	104	97	54	84
*** ATP8_PRANKF_GBLOCKSC_DEG_UB ***	123	54	114	104	113	105	104	102	107	118	105	54	123	87	111	80	106	65	101	105	114	65	101	109	113	111	119	113	123	116	116	89	108	87	119	113	112	92	111	119	113	77	73	122	87	90	87	73	113
ATP8_PRANKF_GBLOCKSC_DNA_UB	72	117	99	114	96	80	72	64	34	101	33	117	81	112	62	21	83	93	69	87	82	93	69	83	95	93	97	83	92	79	78	90	97	79	97	83	75	89	93	97	83	79	92	96	79	104	89	39	80
ATP8_PRANKF_GBLOCKSC_RYt_UB	80	127	103	120	104	92	62	76	20	110	19	127	85	114	49	30	87	105	71	99	86	105	71	95	89	83	89	95	96	90	89	99	91	85	89	95	87	101	83	89	95	91	104	87	75	102	95	56	92
ATP8_PRANKF_GBLOCKSC_2AA_UB	101	126	125	115	112	100	54	94	56	95	44	126	109	117	25	65	105	121	102	106	103	121	102	97	84	77	80	89	111	98	99	108	85	111	80	89	98	105	77	80	89	119	117	78	106	109	110	68	98
ATP8_PRANKF_GBLOCKS_DEG_UB	97	104	114	120	114	73	58	96	38	119	36	104	97	115	58	36	72	81	78	93	80	81	78	82	77	82	86	83	98	91	91	104	76	101	86	83	81	82	82	86	83	96	92	86	80	111	103	43	92
ATP8_PRANKF_GBLOCKS_DNA_UB	72	117	99	114	96	80	72	64	34	101	33	117	81	112	62	21	83	93	69	87	82	93	69	83	95	93	97	83	92	79	78	90	97	79	97	83	75	89	93	97	83	79	92	96	79	104	89	39	80
ATP8_PRANKF_GBLOCKS_RYt_UB	84	109	114	110	99	72	66	79	49	101	45	109	96	110	61	34	83	87	82	89	80	87	82	79	90	88	91	79	101	89	90	94	89	92	91	79	78	83	88	91	79	89	88	92	92	111	95	33	88
ATP8_PRANKF_MAXALIGN_CDN_UB	71	119	117	118	104	88	52	82	19	101	0	120	97	103	39	41	86	111	80	99	84	111	80	91	78	86	79	90	97	82	83	89	81	96	79	90	80	98	86	79	90	104	107	77	86	107	100	58	83
ATP8_PRANKF_MAXALIGN_DEG_UB	104	12	95	94	116	77	90	87	121	111	120	2	94	48	124	108	81	40	87	93	89	40	87	81	95	113	110	91	102	86	87	65	90	67	110	91	84	72	113	110	91	51	48	108	86	92	68	101	93
ATP8_PRANKF_MAXALIGN_DNA_UB	120	117	91	81	137	116	60	96	63	120	73	116	43	102	82	80	116	117	98	92	115	117	98	112	32	46	30	121	69	105	104	98	34	90	30	121	105	118	46	30	121	102	116	21	97	98	99	96	114
ATP8_PRANKF_MAXALIGN_RYt_UB	103	58	64	67	117	92	104	87	105	95	103	48	97	0	110	116	98	56	96	95	93	56	96	89	101	98	91	97	92	77	76	75	101	80	91	97	90	97	98	91	97	60	47	89	99	90	80	99	97
ATP8_PRANKF_MAXALIGN_2AA_UB	104	123	131	117	102	97	48	98	51	78	39	124	113	110	0	70	107	126	104	112	106	126	104	98	78	81	77	90	114	102	103	109	79	116	77	90	101	104	81	77	90	126	124	76	111	113	113	70	98
ATP8_PRANKF_NOISY_DEG_UB	62	52	70	89	88	75	123	72	106	106	100	51	105	57	124	87	85	15	76	97	85	15	76	75	120	105	119	82	99	68	67	46	123	44	119	82	69	97	105	119	82	11	13	117	67	77	46	91	89
ATP8_PRANKF_NOISY_DNA_UB	83	118	116	125	108	90	52	80	21	104	12	119	96	108	43	43	89	109	82	100	90	109	82	93	77	92	84	91	97	89	88	95	79	96	84	91	85	98	92	84	91	103	110	84	85	104	96	62	91
ATP8_PRANKF_NOISY_RYt_UB	82	116	115	123	110	87	50	81	20	105	11	117	95	106	44	42	85	105	81	99	88	105	81	93	75	90	82	92	97	90	89	95	77	95	82	92	85	96	90	82	92	102	108	82	84	106	98	60	91
ATP8_PRANKF_PSARALIGN_CDN_UB	71	119	117	118	104	88	52	82	19	101	0	120	97	103	39	41	86	111	80	99	84	111	80	91	78	86	79	90	97	82	83	89	81	96	79	90	80	98	86	79	90	104	107	77	86	107	100	58	83
ATP8_PRANKF_PSARALIGN_DEG_UB	104	12	95	94	116	77	90	87	121	111	120	2	94	48	124	108	81	40	87	93	89	40	87	81	95	113	110	91	102	86	87	65	90	67	110	91	84	72	113	110	91	51	48	108	86	92	68	101	93
ATP8_PRANKF_PSARALIGN_DNA_UB	98	104	67	111	122	77	103	57	81	121	97	96	0	97	113	78	76	112	59	49	75	112	59	69	75	89	73	78	26	62	61	93	77	85	73	78	62	75	89	73	78	97	111	64	92	103	94	88	74
ATP8_PRANKF_PSARALIGN_RYt_UB	103	58	64	67	117	92	104	87	105	95	103	48	97	0	110	116	98	56	96	95	93	56	96	89	101	98	91	97	92	77	76	75	101	80	91	97	90	97	98	91	97	60	47	89	99	90	80	99	97
ATP8_PRANKF_PSARALIGN_2AA_UB	104	123	131	117	102	97	48	98	51	78	39	124	113	110	0	70	107	126	104	112	106	126	104	98	78	81	77	90	114	102	103	109	79	116	77	90	101	104	81	77	90	126	124	76	111	113	113	70	98
ATP8_PRANKF_TCSFMf_CDN_UB	71	119	117	118	104	88	52	82	19	101	0	120	97	103	39	41	86	111	80	99	84	111	80	91	78	86	79	90	97	82	83	89	81	96	79	90	80	98	86	79	90	104	107	77	86	107	100	58	83
ATP8_PRANKF_TCSFMf_DEG_UB	104	12	95	94	116	77	90	87	121	111	120	2	94	48	124	108	81	40	87	93	89	40	87	81	95	113	110	91	102	86	87	65	90	67	110	91	84	72	113	110	91	51	48	108	86	92	68	101	93
ATP8_PRANKF_TCSFMf_DNA_UB	120	117	91	81	137	116	60	96	63	120	73	116	43	102	82	80	116	117	98	92	115	117	98	112	32	46	30	121	69	105	104	98	34	90	30	121	105	118	46	30	121	102	116	21	97	98	99	96	114
ATP8_PRANKF_TCSFMf_RYt_UB	103	58	64	67	117	92	104	87	105	95	103	48	97	0	110	116	98	56	96	95	93	56	96	89	101	98	91	97	92	77	76	75	101	80	91	97	90	97	98	91	97	60	47	89	99	90	80	99	97
ATP8_PRANKF_TCSFMf_2AA_UB	104	123	131	117	102	97	48	98	51	78	39	124	113	110	0	70	107	126	104	112	106	126	104	98	78	81	77	90	114	102	103	109	79	116	77	90	101	104	81	77	90	126	124	76	111	113	113	70	98
ATP8_PRANKF_TCSFMw_DEG_UB	83	120	98	110	104	79	73	69	30	108	44	120	80	108	69	29	85	97	77	83	82	97	77	82	96	90	94	81	88	82	81	85	98	86	94	81	71	90	90	94	81	87	93	93	86	103	88	29	81
ATP8_PRANKF_TCSFMw_DNA_UB	123	129	88	86	140	117	73	100	72	131	81	125	69	111	84	75	116	115	93	105	115	115	93	122	45	44	45	126	86	111	110	106	47	92	45	126	115	124	44	45	126	100	114	44	95	96	101	92	116
ATP8_PRANKF_TCSFMw_RYt_UB	122	129	86	84	140	118	73	101	70	131	80	125	67	109	84	75	116	115	93	106	115	115	93	122	46	44	46	126	87	112	111	106	48	92	46	126	115	124	44	46	126	100	114	45	95	96	101	91	116
ATP8_PRANKF_TCSOGw_DEG_UB	91	121	100	121	115	92	53	78	1	113	20	122	80	104	52	35	87	112	74	92	86	112	74	97	80	90	83	95	88	91	90	97	82	89	83	95	89	99	90	83	95	98	111	81	80	106	99	53	90
ATP8_PRANKF_TCSOGw_DNA_UB	100	93	58	103	124	75	112	58	83	122	99	84	19	88	114	81	73	106	62	58	72	106	62	61	87	101	86	76	35	59	58	85	89	77	86	76	54	73	101	86	76	91	105	75	89	95	86	91	72
ATP8_PRANKF_TCSOGw_RYt_UB	104	56	65	69	118	90	102	88	106	97	104	46	98	2	112	117	96	54	97	96	94	54	97	88	99	100	93	99	93	78	77	76	99	81	93	99	91	95	100	93	99	61	46	91	100	91	81	101	98
*** ATP8_PRANKF_TCSf_CDN_UB ***	69	126	111	115	101	89	62	82	29	107	10	127	97	112	46	37	87	104	81	100	85	104	81	92	88	78	88	91	97	83	83	93	91	94	88	91	81	99	78	88	91	98	100	86	83	104	97	54	84
ATP8_PRANKF_TCSf_DEG_UB	125	60	114	101	132	105	74	119	108	128	107	51	104	84	101	86	110	66	113	104	118	66	113	111	83	82	89	115	114	118	119	89	78	87	89	115	114	100	82	89	115	77	74	90	88	78	88	79	121
ATP8_PRANKF_TCSf_DNA_UB	99	94	33	89	118	114	112	98	96	114	106	86	82	51	119	93	114	72	98	115	113	72	98	113	103	101	105	121	87	106	105	93	105	79	105	121	106	119	101	105	121	57	71	104	73	88	88	105	111
ATP8_PRANKF_TCSf_RYt_UB	100	76	68	72	114	102	110	103	111	102	109	68	105	20	115	116	106	61	94	99	101	61	94	102	107	95	94	107	102	95	94	78	107	77	94	107	103	107	95	94	107	65	52	93	96	87	77	95	107
ATP8_PRANKF_TCSf_2AA_UB	104	125	128	115	104	95	53	97	59	84	47	125	112	117	14	68	107	122	105	113	106	122	105	98	83	77	80	89	115	103	104	111	84	114	80	89	101	104	77	80	89	122	120	78	109	112	112	68	98
ATP8_PRANKF_TCSw_DEG_UB	69	87	92	86	89	37	98	56	78	99	73	87	78	85	91	63	64	65	47	66	60	65	47	59	109	99	99	52	78	57	56	92	108	89	99	52	61	65	99	99	52	70	54	93	92	122	91	59	60
ATP8_PRANKF_TCSw_DNA_UB	86	102	109	104	107	65	76	85	52	108	47	102	91	102	69	28	78	77	76	75	75	77	76	69	90	81	82	68	94	74	73	93	90	90	82	68	68	78	81	82	68	83	66	84	93	111	93	25	75
ATP8_PRANKF_TCSw_RYt_UB	119	99	65	93	134	117	108	117	101	120	105	99	98	55	114	95	119	85	109	108	115	85	109	118	103	89	93	125	103	117	116	98	102	95	93	125	121	124	89	93	125	89	74	92	89	95	96	83	122
ATP8_PRANKF_TRIMALA_DEG_UB	90	56	103	116	109	86	104	96	96	107	95	56	116	93	108	82	95	58	101	109	103	58	101	100	109	115	122	91	119	103	104	72	108	69	122	91	97	76	115	122	91	62	67	123	78	83	68	85	85
ATP8_PRANKF_TRIMALA_DNA_UB	99	94	33	89	118	114	112	98	96	114	106	86	82	51	119	93	114	72	98	115	113	72	98	113	103	101	105	121	87	106	105	93	105	79	105	121	106	119	101	105	121	57	71	104	73	88	88	105	111
ATP8_PRANKF_TRIMALA_RYt_UB	105	116	106	115	125	85	53	93	47	124	50	117	94	116	72	47	89	103	88	97	92	103	88	92	76	75	81	91	97	99	98	106	77	102	81	91	88	90	75	81	91	100	108	79	89	96	96	51	90
ATP8_PRANKF_TRIMALG_DEG_UB	90	56	103	116	109	86	104	96	96	107	95	56	116	93	108	82	95	58	101	109	103	58	101	100	109	115	122	91	119	103	104	72	108	69	122	91	97	76	115	122	91	62	67	123	78	83	68	85	85
ATP8_PRANKF_TRIMALG_DNA_UB	99	94	33	89	118	114	112	98	96	114	106	86	82	51	119	93	114	72	98	115	113	72	98	113	103	101	105	121	87	106	105	93	105	79	105	121	106	119	101	105	121	57	71	104	73	88	88	105	111
ATP8_PRANKF_TRIMALG_RYt_UB	103	116	103	110	123	88	54	90	47	125	50	117	91	116	72	47	90	99	87	98	93	99	87	91	75	68	81	94	95	97	96	102	76	98	81	94	87	92	68	81	94	96	104	77	89	92	92	51	92
ATP8_PRANKF_TRIMALP_DEG_UB	68	90	94	111	89	56	117	71	94	102	93	91	96	102	111	93	71	72	66	100	74	72	66	84	119	126	121	74	95	77	78	90	121	86	121	74	78	85	126	121	74	69	73	117	85	102	89	107	80
*** ATP8_PRANKF_TRIMALP_DNA_UB ***	70	59	79	81	86	74	122	95	103	106	98	58	117	54	113	98	94	26	87	109	89	26	87	85	123	96	110	83	112	88	87	65	123	64	110	83	85	97	96	110	83	31	17	107	63	76	65	95	98
ATP8_PRANKF_TRIMALP_RYt_UB	65	96	104	98	81	70	115	103	105	100	100	96	101	89	111	102	97	74	94	85	92	74	94	71	116	92	105	63	113	98	99	59	116	59	105	63	71	77	92	105	63	77	65	104	68	82	62	98	84
ATP8_PRANKF_TRIMALS_DEG_UB	68	89	96	112	86	55	116	73	96	99	93	90	98	103	108	95	71	72	68	101	75	72	68	84	118	127	122	74	98	77	78	87	120	88	122	74	75	84	127	122	74	71	74	118	87	100	87	106	80
*** ATP8_PRANKF_TRIMALS_DNA_UB ***	70	59	79	81	86	74	122	95	103	106	98	58	117	54	113	98	94	26	87	109	89	26	87	85	123	96	110	83	112	88	87	65	123	64	110	83	85	97	96	110	83	31	17	107	63	76	65	95	98
ATP8_PRANKF_TRIMALS_RYt_UB	65	96	104	98	81	70	115	103	105	100	100	96	101	89	111	102	97	74	94	85	92	74	94	71	116	92	105	63	113	98	99	59	116	59	105	63	71	77	92	105	63	77	65	104	68	82	62	98	84
ATP8_PRANKF_TRIMAL_CDN_UB	71	119	117	118	104	88	52	82	19	101	0	120	97	103	39	41	86	111	80	99	84	111	80	91	78	86	79	90	97	82	83	89	81	96	79	90	80	98	86	79	90	104	107	77	86	107	100	58	83
ATP8_PRANKF_TRIMAL_DEG_UB	104	12	95	94	116	77	90	87	121	111	120	2	94	48	124	108	81	40	87	93	89	40	87	81	95	113	110	91	102	86	87	65	90	67	110	91	84	72	113	110	91	51	48	108	86	92	68	101	93
ATP8_PRANKF_TRIMAL_DNA_UB	98	104	67	111	122	77	103	57	81	121	97	96	0	97	113	78	76	112	59	49	75	112	59	69	75	89	73	78	26	62	61	93	77	85	73	78	62	75	89	73	78	97	111	64	92	103	94	88	74
ATP8_PRANKF_TRIMAL_RYt_UB	103	58	64	67	117	92	104	87	105	95	103	48	97	0	110	116	98	56	96	95	93	56	96	89	101	98	91	97	92	77	76	75	101	80	91	97	90	97	98	91	97	60	47	89	99	90	80	99	97
ATP8_PRANKF_TRIMAL_2AA_UB	104	123	131	117	102	97	48	98	51	78	39	124	113	110	0	70	107	126	104	112	106	126	104	98	78	81	77	90	114	102	103	109	79	116	77	90	101	104	81	77	90	126	124	76	111	113	113	70	98
ATP8_PROBALIGN_GBLOCKSC_CDN_UB	120	123	139	137	127	130	133	124	128	121	126	127	138	128	127	131	123	122	130	135	123	122	130	125	130	135	129	124	130	119	120	125	130	124	129	124	130	129	135	129	124	120	122	129	129	135	122	131	123
ATP8_PROBALIGN_GBLOCKSC_DNA_UB	106	119	128	127	110	100	127	99	115	88	115	123	119	121	121	116	95	109	104	115	94	109	104	99	127	131	128	92	110	93	93	115	128	112	128	92	105	101	131	128	92	108	108	125	123	126	111	116	94
ATP8_PROBALIGN_GBLOCKSC_RYt_UB	113	124	126	125	118	125	126	113	127	98	121	128	134	113	119	124	120	117	122	132	119	117	122	123	135	131	136	119	122	107	108	127	138	124	136	119	124	125	131	136	119	114	114	133	133	131	125	127	116
ATP8_PROBALIGN_GBLOCKS_DNA_UB	118	121	130	134	123	102	127	104	115	116	113	125	121	128	122	114	99	117	106	118	98	117	106	104	131	133	133	102	112	101	101	124	133	121	133	102	105	107	133	133	102	117	118	134	127	132	120	117	102
ATP8_PROBALIGN_GBLOCKS_RYt_UB	106	115	125	128	117	119	121	103	112	109	112	119	133	108	122	122	111	114	120	127	110	114	120	121	131	133	133	117	125	112	113	119	134	116	133	117	119	114	133	133	117	110	113	134	127	128	119	121	108
ATP8_PROBALIGN_MAXALIGN_DEG_UB	103	120	100	91	121	81	68	83	86	108	83	112	92	100	79	87	90	113	79	99	88	113	79	98	88	86	83	90	89	85	84	113	88	115	83	90	96	95	86	83	90	111	108	81	106	97	113	93	84
ATP8_PROBALIGN_MAXALIGN_DNA_UB	94	113	110	118	115	102	88	100	82	123	78	114	109	119	101	84	102	101	99	112	99	101	99	108	108	101	106	102	109	99	98	108	108	105	106	102	102	103	101	106	102	100	98	101	101	98	105	93	94
ATP8_PROBALIGN_MAXALIGN_RYt_UB	105	119	100	96	119	78	63	81	84	104	84	111	92	103	78	86	90	110	79	99	94	110	79	97	81	86	83	90	87	88	87	109	83	110	83	90	97	94	86	83	90	110	111	81	110	92	108	92	88
ATP8_PROBALIGN_NOISY_DEG_UB	95	121	120	110	108	91	64	76	57	111	55	121	100	114	74	57	98	110	96	90	99	110	96	95	91	89	93	91	100	96	95	103	93	100	93	91	92	93	89	93	91	110	110	89	104	110	101	55	88
ATP8_PROBALIGN_NOISY_DNA_UB	95	121	104	120	106	111	95	103	95	102	93	121	108	101	98	92	111	114	113	120	112	114	113	126	116	116	116	112	106	121	120	111	115	112	116	112	123	111	116	116	112	117	117	114	114	112	111	107	109
ATP8_PROBALIGN_NOISY_RYt_UB	93	108	114	122	107	87	74	64	53	103	51	108	92	117	62	44	86	105	87	91	87	105	87	91	96	99	97	88	94	89	88	102	95	103	97	88	88	76	99	97	88	108	108	99	103	103	102	49	74
ATP8_PROBALIGN_PSARALIGN_DEG_UB	90	114	106	99	100	93	88	79	107	101	107	107	110	105	98	112	107	108	102	116	111	108	102	108	110	113	115	104	112	104	103	121	112	116	115	104	109	109	113	115	104	108	108	110	112	87	114	127	103
ATP8_PROBALIGN_PSARALIGN_DNA_UB	92	110	96	95	109	87	96	87	113	111	109	103	104	99	108	102	98	99	92	115	95	99	92	109	112	109	111	99	102	92	91	115	112	112	111	99	103	101	109	111	99	98	96	106	110	85	112	121	90
ATP8_PROBALIGN_PSARALIGN_RYt_UB	123	128	107	88	141	117	71	109	86	125	83	127	78	109	83	90	120	119	117	106	117	119	117	120	44	33	42	119	91	113	112	112	44	108	42	119	116	121	33	42	119	117	114	37	103	93	108	96	112
ATP8_PROBALIGN_TCSFMf_DEG_UB	107	108	104	119	122	86	78	79	59	115	59	108	86	117	67	29	77	101	77	89	82	101	77	89	92	95	94	86	88	89	88	113	94	111	94	86	91	78	95	94	86	103	103	98	106	94	109	43	76
ATP8_PROBALIGN_TCSFMf_DNA_UB	99	113	108	122	115	100	88	102	80	123	83	114	107	123	101	82	102	101	97	108	104	101	97	108	106	105	110	103	110	104	103	111	108	103	110	103	105	103	105	110	103	98	103	105	99	100	108	91	99
ATP8_PROBALIGN_TCSFMf_RYt_UB	107	117	101	97	120	78	61	83	85	106	86	109	93	104	80	87	89	108	80	101	94	108	80	96	80	87	84	91	89	90	89	111	81	111	84	91	99	92	87	84	91	111	113	82	111	94	110	92	90
ATP8_PROBALIGN_TCSFMw_DEG_UB	76	78	95	105	96	94	117	97	102	111	97	78	100	88	112	101	100	62	95	93	97	62	95	70	113	100	109	86	110	97	96	32	113	29	109	86	63	101	100	109	86	62	59	107	26	41	30	101	100
ATP8_PROBALIGN_TCSFMw_DNA_UB	77	79	96	105	94	94	118	99	103	112	98	79	101	88	113	102	101	62	96	92	98	62	96	71	113	100	109	88	111	98	97	33	114	30	109	88	64	102	100	109	88	63	59	107	27	43	32	101	102
ATP8_PROBALIGN_TCSFMw_RYt_UB	107	127	104	100	126	102	49	101	65	120	61	119	94	113	58	63	103	110	98	106	100	110	98	107	74	56	70	103	95	95	94	114	74	111	70	103	101	104	56	70	103	109	107	66	107	97	111	71	95
ATP8_PROBALIGN_TCSOGw_DEG_UB	93	111	96	94	109	88	94	87	113	110	110	104	104	98	110	102	99	100	92	114	96	100	92	108	110	103	105	98	103	91	90	116	110	112	105	98	104	102	103	105	98	98	95	101	110	80	112	120	90
ATP8_PROBALIGN_TCSOGw_DNA_UB	92	110	96	95	109	87	96	87	113	111	109	103	104	99	108	102	98	99	92	115	95	99	92	109	112	109	111	99	102	92	91	115	112	112	111	99	103	101	109	111	99	98	96	106	110	85	112	121	90
ATP8_PROBALIGN_TCSOGw_RYt_UB	74	118	92	83	90	98	88	80	107	107	104	112	111	105	101	104	112	96	94	119	109	96	94	111	111	99	107	111	111	103	102	106	111	102	107	111	106	116	99	107	111	94	92	100	103	75	102	123	104
ATP8_PROBALIGN_TCSf_DEG_UB	107	108	105	119	122	86	79	80	59	115	59	108	87	117	67	29	77	102	77	89	82	102	77	90	93	96	95	86	88	89	88	114	95	112	95	86	92	78	96	95	86	104	104	98	106	95	110	43	76
ATP8_PROBALIGN_TCSf_DNA_UB	73	96	66	94	93	83	126	86	108	110	104	96	98	81	116	96	98	69	86	112	93	69	86	103	124	117	120	100	100	75	74	88	125	83	120	100	94	104	117	120	100	66	65	111	81	94	87	112	92
ATP8_PROBALIGN_TCSf_RYt_UB	106	118	101	96	119	77	62	82	85	104	85	110	93	103	78	87	89	109	80	100	94	109	80	96	80	86	83	90	88	89	88	110	82	111	83	90	98	93	86	83	90	111	112	81	111	93	109	92	89
ATP8_PROBALIGN_TCSw_DEG_UB	76	78	95	105	96	94	117	97	102	111	97	78	100	88	112	101	100	62	95	93	97	62	95	70	113	100	109	86	110	97	96	32	113	29	109	86	63	101	100	109	86	62	59	107	26	41	30	101	100
ATP8_PROBALIGN_TCSw_DNA_UB	77	79	96	104	96	95	118	95	103	113	98	79	101	87	114	102	102	61	96	94	100	61	96	69	114	99	108	89	110	96	95	33	114	30	108	89	64	102	99	108	89	63	56	106	27	39	28	100	103
ATP8_PROBALIGN_TCSw_RYt_UB	77	79	96	105	94	94	118	99	103	112	98	79	101	88	113	102	101	62	96	92	98	62	96	71	113	100	109	88	111	98	97	33	114	30	109	88	64	102	100	109	88	63	59	107	27	43	32	101	102
ATP8_PROBALIGN_TRIMALA_DEG_UB	117	127	107	86	133	131	99	124	118	134	114	123	87	121	113	116	128	118	123	107	127	118	123	125	78	70	73	126	85	114	114	111	77	108	73	126	123	123	70	73	126	117	114	71	93	79	106	114	127
ATP8_PROBALIGN_TRIMALA_DNA_UB	116	123	110	93	130	105	91	101	84	114	80	124	108	106	77	87	102	108	103	108	99	108	103	109	72	67	65	104	100	96	95	107	73	103	65	104	105	109	67	65	104	107	103	65	105	105	104	94	100
ATP8_PROBALIGN_TRIMALA_RYt_UB	97	103	90	107	116	110	108	107	111	113	112	106	94	110	120	96	96	96	102	115	98	96	102	115	122	121	127	109	79	80	80	98	124	92	127	109	113	111	121	127	109	92	99	126	87	96	92	105	97
ATP8_PROBALIGN_TRIMALG_DEG_UB	118	127	107	86	133	131	101	128	118	133	115	124	88	121	112	115	127	118	123	105	126	118	123	128	79	70	73	123	86	114	114	112	79	108	73	123	124	124	70	73	123	117	113	72	93	82	109	113	125
ATP8_PROBALIGN_TRIMALG_DNA_UB	118	127	105	85	129	130	104	126	117	134	114	127	85	117	111	116	131	115	127	105	128	115	127	127	82	67	76	122	83	115	114	111	83	107	76	122	123	124	67	76	122	114	110	73	90	82	108	115	123
ATP8_PROBALIGN_TRIMALG_RYt_UB	123	125	109	89	132	132	97	129	120	136	120	121	89	124	115	118	127	118	125	104	130	118	125	127	77	72	76	127	89	121	121	116	75	110	76	127	128	121	72	76	127	119	116	74	95	82	109	114	131
ATP8_PROBALIGN_TRIMALP_DEG_UB	95	111	123	120	102	95	126	76	109	86	105	117	109	112	118	110	89	97	98	101	89	97	98	88	129	130	127	89	100	76	76	102	130	99	127	89	85	92	130	127	89	96	94	126	117	121	97	116	90
ATP8_PROBALIGN_TRIMALP_DNA_UB	110	93	123	118	122	110	107	115	99	121	98	93	113	97	106	99	116	85	110	92	120	85	110	93	102	100	100	110	120	108	108	62	102	62	100	110	93	118	100	100	110	90	82	100	71	86	66	89	122
ATP8_PROBALIGN_TRIMALP_RYt_UB	101	108	122	105	100	88	131	94	121	98	116	109	102	100	123	109	98	82	97	81	96	82	97	60	120	110	112	76	113	91	91	81	120	81	112	76	63	94	110	112	76	88	76	107	99	104	83	102	100
ATP8_PROBALIGN_TRIMALS_DEG_UB	95	108	123	114	103	94	125	89	109	85	106	117	109	105	119	110	89	96	98	102	87	96	98	89	128	125	123	85	102	81	81	105	130	106	123	85	86	88	125	123	85	102	90	121	117	126	107	113	88
ATP8_PROBALIGN_TRIMALS_DNA_UB	104	83	113	108	115	110	110	114	106	122	105	83	121	89	112	106	114	70	116	103	118	70	116	79	109	103	106	108	126	105	105	50	109	47	106	108	81	116	103	106	108	77	67	106	64	70	50	94	124
ATP8_PROBALIGN_TRIMALS_RYt_UB	111	114	127	120	110	110	133	116	125	122	124	114	123	114	125	115	122	98	120	99	123	98	120	85	127	118	122	102	129	116	116	87	127	83	122	102	91	116	118	122	102	103	95	121	100	104	85	105	125
ATP8_PROBALIGN_TRIMAL_DEG_UB	103	120	100	91	121	81	68	83	86	108	83	112	92	100	79	87	90	113	79	99	88	113	79	98	88	86	83	90	89	85	84	113	88	115	83	90	96	95	86	83	90	111	108	81	106	97	113	93	84
ATP8_PROBALIGN_TRIMAL_DNA_UB	94	113	110	118	115	102	88	100	82	123	78	114	109	119	101	84	102	101	99	112	99	101	99	108	108	101	106	102	109	99	98	108	108	105	106	102	102	103	101	106	102	100	98	101	101	98	105	93	94
ATP8_PROBALIGN_TRIMAL_RYt_UB	105	119	100	96	119	78	63	81	84	104	84	111	92	103	78	86	90	110	79	99	94	110	79	97	81	86	83	90	87	88	87	109	83	110	83	90	97	94	86	83	90	110	111	81	110	92	108	92	88
ATP8_PROBCONS_GBLOCKSC_CDN_UB	92	112	111	107	114	75	67	99	38	115	33	113	97	104	54	36	85	90	80	86	80	90	80	80	85	68	75	76	97	83	83	103	85	100	75	76	80	89	68	75	76	91	79	76	79	109	102	39	84
ATP8_PROBCONS_GBLOCKSC_DEG_UB	116	64	107	107	117	109	116	96	100	118	98	65	117	90	111	78	105	71	95	103	112	71	95	108	120	115	122	114	118	109	109	83	120	81	122	114	106	103	115	122	114	73	76	125	81	83	81	80	107
ATP8_PROBCONS_GBLOCKSC_DNA_UB	69	49	77	79	88	71	120	82	112	106	107	48	112	48	124	93	88	12	82	96	85	12	82	77	120	95	109	82	108	75	75	53	120	50	109	82	76	94	95	109	82	17	1	107	73	85	54	87	93
ATP8_PROBCONS_GBLOCKSC_RYt_UB	95	112	116	111	116	77	63	98	35	115	30	112	96	101	54	41	83	93	78	87	80	93	78	81	81	75	71	80	98	85	84	103	81	100	71	80	80	90	75	71	80	99	82	73	79	109	103	45	87
ATP8_PROBCONS_GBLOCKSC_2AA_UB	104	126	129	115	112	102	54	96	55	99	44	127	111	115	21	68	106	124	101	105	101	124	101	104	85	79	79	102	111	102	103	108	85	112	79	102	98	107	79	79	102	123	120	79	107	111	111	72	101
ATP8_PROBCONS_GBLOCKS_DEG_UB	111	77	79	75	131	115	113	104	106	107	103	77	106	36	113	97	112	72	109	99	109	72	109	98	110	103	104	111	108	88	89	73	110	78	104	111	98	114	103	104	111	72	62	102	97	90	80	83	109
*** ATP8_PROBCONS_GBLOCKS_DNA_UB ***	69	49	76	79	88	71	120	81	112	106	107	48	111	47	124	93	88	11	82	96	85	11	82	77	120	95	109	82	107	75	74	53	120	50	109	82	76	94	95	109	82	17	0	107	73	84	53	87	93
ATP8_PROBCONS_GBLOCKS_RYt_UB	96	104	103	100	118	74	76	87	49	116	53	104	83	98	74	39	84	91	85	64	81	91	85	78	92	82	82	77	87	82	83	94	92	94	82	77	78	78	82	82	77	94	80	81	94	112	97	16	75
*** ATP8_PROBCONS_MAXALIGN_CDN_UB ***	82	109	95	115	107	87	71	54	34	103	43	109	77	115	63	22	81	103	70	87	80	103	70	90	91	92	93	90	87	81	82	97	93	86	93	90	83	77	92	93	90	86	102	95	86	97	97	40	68
ATP8_PROBCONS_MAXALIGN_DEG_UB	75	82	110	112	88	51	89	47	90	68	89	90	85	100	92	91	53	104	72	79	56	104	72	70	103	115	114	51	78	60	61	108	98	112	114	51	77	28	115	114	51	107	106	119	112	111	109	91	28
ATP8_PROBCONS_MAXALIGN_DNA_UB	127	110	111	70	136	106	53	107	83	117	80	109	63	91	79	97	118	112	115	91	116	112	115	106	25	32	16	116	79	109	108	102	25	107	16	116	109	109	32	16	116	119	104	7	114	105	107	89	116
ATP8_PROBCONS_MAXALIGN_RYt_UB	124	111	112	66	136	109	54	111	80	115	77	110	64	89	76	96	120	116	114	90	115	116	114	107	28	30	14	113	75	106	107	101	28	106	14	113	108	112	30	14	113	118	107	0	112	106	108	87	116
ATP8_PROBCONS_MAXALIGN_2AA_UB	75	94	109	100	82	38	107	67	93	79	89	94	69	100	89	81	64	94	61	47	63	94	61	26	100	111	103	13	78	64	65	65	101	73	103	13	34	44	111	103	13	93	91	104	86	95	70	74	49
ATP8_PROBCONS_NOISY_DEG_UB	80	69	82	85	92	28	103	39	92	103	98	69	63	71	109	89	51	63	54	56	56	63	54	44	105	117	112	59	62	54	53	76	108	83	112	59	45	54	117	112	59	71	68	104	105	115	81	59	61
ATP8_PROBCONS_NOISY_DNA_UB	61	77	84	88	85	30	113	32	87	93	79	77	65	81	100	73	48	59	38	66	46	59	38	43	118	115	114	46	65	35	34	60	121	74	114	46	29	64	115	114	46	55	57	107	97	103	71	74	51
ATP8_PROBCONS_NOISY_RYt_UB	128	107	112	81	132	97	50	105	82	116	81	106	64	102	78	96	113	110	114	97	118	110	114	106	19	41	25	119	77	113	112	99	22	106	25	119	106	106	41	25	119	118	115	18	113	103	105	89	120
ATP8_PROBCONS_PSARALIGN_CDN_UB	80	109	103	115	107	89	71	55	42	103	41	109	85	115	63	30	81	103	78	88	81	103	78	88	91	92	93	89	88	78	79	96	93	94	93	89	82	77	92	93	89	94	102	95	94	95	96	41	67
ATP8_PROBCONS_PSARALIGN_DEG_UB	75	87	111	111	87	52	94	50	91	68	89	95	86	99	92	92	55	106	73	77	56	106	73	74	106	114	113	49	80	60	61	108	103	113	113	49	77	33	114	113	49	108	105	118	113	114	112	92	26
ATP8_PROBCONS_PSARALIGN_DNA_UB	63	81	76	92	89	52	103	0	79	94	82	89	57	87	98	76	51	79	41	67	53	79	41	54	117	121	120	70	58	47	46	80	119	78	120	70	49	58	121	120	70	70	81	111	101	101	78	91	48
ATP8_PROBCONS_PSARALIGN_RYt_UB	63	81	72	89	88	52	103	6	73	94	82	89	53	86	97	70	51	81	35	64	50	81	35	56	117	118	117	69	62	47	48	80	119	72	117	69	49	58	118	117	69	64	80	108	95	105	83	88	47
ATP8_PROBCONS_PSARALIGN_2AA_UB	73	88	109	106	86	53	95	48	89	63	87	96	84	94	87	90	56	108	71	76	55	108	71	71	107	109	108	43	78	57	58	106	104	111	108	43	75	34	109	108	43	106	102	113	111	114	112	89	23
ATP8_PROBCONS_TCSFMf_CDN_UB	76	107	104	115	105	86	69	57	43	102	37	107	86	115	62	31	79	101	79	87	80	101	79	87	88	92	93	88	87	78	79	92	91	95	93	88	78	75	92	93	88	95	102	95	95	99	99	40	65
ATP8_PROBCONS_TCSFMf_DEG_UB	75	82	110	112	88	51	89	47	90	68	89	90	85	100	92	91	53	104	72	79	56	104	72	70	103	115	114	51	78	60	61	108	98	112	114	51	77	28	115	114	51	107	106	119	112	111	109	91	28
ATP8_PROBCONS_TCSFMf_DNA_UB	127	110	111	70	136	106	53	107	83	117	80	109	63	91	79	97	118	112	115	91	116	112	115	106	25	32	16	116	79	109	108	102	25	107	16	116	109	109	32	16	116	119	104	7	114	105	107	89	116
ATP8_PROBCONS_TCSFMf_RYt_UB	63	81	72	89	88	52	103	6	73	94	82	89	53	86	97	70	51	81	35	64	50	81	35	56	117	118	117	69	62	47	48	80	119	72	117	69	49	58	118	117	69	64	80	108	95	105	83	88	47
ATP8_PROBCONS_TCSFMf_2AA_UB	73	88	109	106	86	53	95	48	89	63	87	96	84	94	87	90	56	108	71	76	55	108	71	71	107	109	108	43	78	57	58	106	104	111	108	43	75	34	109	108	43	106	102	113	111	114	112	89	23
ATP8_PROBCONS_TCSFMw_DEG_UB	66	52	66	93	90	73	123	64	103	108	104	51	101	61	126	84	86	16	73	101	88	16	73	76	121	109	123	85	96	72	71	49	123	41	123	85	72	97	109	123	85	6	18	121	64	74	40	95	91
ATP8_PROBCONS_TCSFMw_DNA_UB	127	125	106	70	139	114	68	115	88	127	85	120	87	95	79	92	121	113	110	105	116	113	110	118	44	29	29	119	92	111	110	110	44	109	29	119	119	119	29	29	119	117	104	25	111	103	109	83	119
ATP8_PROBCONS_TCSFMw_RYt_UB	125	112	111	67	136	110	55	110	81	115	78	111	63	88	77	97	121	115	115	91	116	115	115	108	29	31	15	114	74	107	106	102	29	107	15	114	109	113	31	15	114	119	106	1	113	105	107	88	117
ATP8_PROBCONS_TCSOGw_DEG_UB	99	127	98	99	118	110	39	85	44	115	53	126	88	115	53	58	108	109	93	113	107	109	93	113	70	56	70	115	98	101	100	110	72	96	70	115	106	112	56	70	115	94	108	67	93	92	105	75	103
ATP8_PROBCONS_TCSOGw_DNA_UB	63	81	76	92	89	52	103	0	79	94	82	89	57	87	98	76	51	79	41	67	53	79	41	54	117	121	120	70	58	47	46	80	119	78	120	70	49	58	121	120	70	70	81	111	101	101	78	91	48
ATP8_PROBCONS_TCSOGw_RYt_UB	61	80	74	90	87	53	104	2	77	95	80	87	59	85	96	76	52	77	43	68	54	77	43	52	118	119	122	71	57	46	45	78	120	76	122	71	47	59	119	122	71	68	79	113	99	101	76	91	49
ATP8_PROBCONS_TCSf_CDN_UB	76	107	104	115	105	86	69	57	43	102	37	107	86	115	62	31	79	101	79	87	80	101	79	87	88	92	93	88	87	78	79	92	91	95	93	88	78	75	92	93	88	95	102	95	95	99	99	40	65
ATP8_PROBCONS_TCSf_DEG_UB	75	82	110	112	88	51	89	47	90	68	89	90	85	100	92	91	53	104	72	79	56	104	72	70	103	115	114	51	78	60	61	108	98	112	114	51	77	28	115	114	51	107	106	119	112	111	109	91	28
ATP8_PROBCONS_TCSf_DNA_UB	63	81	76	92	89	52	103	0	79	94	82	89	57	87	98	76	51	79	41	67	53	79	41	54	117	121	120	70	58	47	46	80	119	78	120	70	49	58	121	120	70	70	81	111	101	101	78	91	48
ATP8_PROBCONS_TCSf_RYt_UB	125	112	111	67	136	110	55	110	81	115	78	111	63	88	77	97	121	115	115	91	116	115	115	108	29	31	15	114	74	107	106	102	29	107	15	114	109	113	31	15	114	119	106	1	113	105	107	88	117
ATP8_PROBCONS_TCSf_2AA_UB	73	88	109	106	86	53	95	48	89	63	87	96	84	94	87	90	56	108	71	76	55	108	71	71	107	109	108	43	78	57	58	106	104	111	108	43	75	34	109	108	43	106	102	113	111	114	112	89	23
*** ATP8_PROBCONS_TCSw_DEG_UB ***	69	49	76	79	88	71	120	81	112	106	107	48	111	47	124	93	88	11	82	96	85	11	82	77	120	95	109	82	107	75	74	53	120	50	109	82	76	94	95	109	82	17	0	107	73	84	53	87	93
*** ATP8_PROBCONS_TCSw_DNA_UB ***	69	49	76	79	88	71	120	81	112	106	107	48	111	47	124	93	88	11	82	96	85	11	82	77	120	95	109	82	107	75	74	53	120	50	109	82	76	94	95	109	82	17	0	107	73	84	53	87	93
ATP8_PROBCONS_TCSw_RYt_UB	127	127	106	74	141	117	70	115	88	130	85	122	87	99	82	92	121	113	110	103	117	113	110	118	47	33	33	122	92	111	110	112	46	109	33	122	121	121	33	33	122	117	102	29	111	104	110	87	119
ATP8_PROBCONS_TRIMALA_CDN_UB	73	109	104	112	106	86	71	57	43	101	34	109	86	112	61	31	81	103	79	88	79	103	79	87	90	89	90	88	88	75	76	91	93	95	90	88	77	77	89	90	88	95	99	92	95	98	98	40	62
ATP8_PROBCONS_TRIMALA_DEG_UB	72	78	107	109	88	39	85	45	87	70	86	86	82	97	94	88	45	97	69	78	52	97	69	74	89	112	111	51	74	59	60	106	94	109	111	51	75	24	112	111	51	104	103	116	109	115	111	86	26
ATP8_PROBCONS_TRIMALA_DNA_UB	126	112	110	68	135	108	55	106	82	115	79	111	62	89	77	96	120	114	114	90	115	114	114	107	27	30	14	114	78	108	107	101	27	106	14	114	108	111	30	14	114	118	105	5	113	104	106	87	115
ATP8_PROBCONS_TRIMALA_RYt_UB	125	112	111	67	136	110	55	110	81	115	78	111	63	88	77	97	121	115	115	91	116	115	115	108	29	31	15	114	74	107	106	102	29	107	15	114	109	113	31	15	114	119	106	1	113	105	107	88	117
ATP8_PROBCONS_TRIMALA_2AA_UB	74	92	110	110	78	48	99	49	90	52	88	100	85	98	76	91	58	108	72	78	57	108	72	70	107	113	112	41	79	60	61	104	108	112	112	41	73	38	113	112	41	107	106	117	112	113	110	86	22
ATP8_PROBCONS_TRIMALG_CDN_UB	73	109	104	112	106	86	71	57	43	101	34	109	86	112	61	31	81	103	79	88	79	103	79	87	90	89	90	88	88	75	76	91	93	95	90	88	77	77	89	90	88	95	99	92	95	98	98	40	62
ATP8_PROBCONS_TRIMALG_DEG_UB	75	73	109	109	89	42	80	47	89	71	89	81	84	97	95	90	44	95	71	79	52	95	71	75	94	112	111	52	76	62	63	109	89	111	111	52	78	19	112	111	52	106	103	116	111	116	112	87	28
ATP8_PROBCONS_TRIMALG_DNA_UB	63	81	76	92	89	52	103	0	79	94	82	89	57	87	98	76	51	79	41	67	53	79	41	54	117	121	120	70	58	47	46	80	119	78	120	70	49	58	121	120	70	70	81	111	101	101	78	91	48
ATP8_PROBCONS_TRIMALG_RYt_UB	125	112	111	67	136	110	55	110	81	115	78	111	63	88	77	97	121	115	115	91	116	115	115	108	29	31	15	114	74	107	106	102	29	107	15	114	109	113	31	15	114	119	106	1	113	105	107	88	117
ATP8_PROBCONS_TRIMALG_2AA_UB	74	92	110	110	78	48	99	49	90	52	88	100	85	98	76	91	58	108	72	78	57	108	72	70	107	113	112	41	79	60	61	104	108	112	112	41	73	38	113	112	41	107	106	117	112	113	110	86	22
ATP8_PROBCONS_TRIMALP_DEG_UB	91	104	92	100	111	63	80	65	70	103	73	104	82	111	71	67	70	94	57	96	73	94	57	86	95	95	99	83	81	73	74	112	97	103	99	83	81	81	95	99	83	87	97	94	86	101	107	87	78
ATP8_PROBCONS_TRIMALP_DNA_UB	69	58	80	80	86	73	121	96	102	106	97	57	118	55	111	97	93	27	86	108	88	27	86	84	122	95	109	82	113	87	88	64	122	63	109	82	84	96	95	109	82	30	18	106	62	77	66	94	97
ATP8_PROBCONS_TRIMALP_RYt_UB	79	73	99	90	95	89	112	104	105	109	101	73	104	75	110	103	100	61	97	90	95	61	97	63	108	87	94	82	114	97	98	32	108	31	94	82	63	96	87	94	82	64	52	92	30	45	34	86	103
ATP8_PROBCONS_TRIMALS_DEG_UB	91	104	92	100	111	63	80	65	70	103	73	104	82	111	71	67	70	94	57	96	73	94	57	86	95	95	99	83	81	73	74	112	97	103	99	83	81	81	95	99	83	87	97	94	86	101	107	87	78
ATP8_PROBCONS_TRIMALS_DNA_UB	69	58	80	80	86	73	121	96	102	106	97	57	118	55	111	97	93	27	86	108	88	27	86	84	122	95	109	82	113	87	88	64	122	63	109	82	84	96	95	109	82	30	18	106	62	77	66	94	97
ATP8_PROBCONS_TRIMALS_RYt_UB	79	73	99	90	95	89	112	104	105	109	101	73	104	75	110	103	100	61	97	90	95	61	97	63	108	87	94	82	114	97	98	32	108	31	94	82	63	96	87	94	82	64	52	92	30	45	34	86	103
ATP8_PROBCONS_TRIMAL_CDN_UB	76	107	104	115	105	86	69	57	43	102	37	107	86	115	62	31	79	101	79	87	80	101	79	87	88	92	93	88	87	78	79	92	91	95	93	88	78	75	92	93	88	95	102	95	95	99	99	40	65
ATP8_PROBCONS_TRIMAL_DEG_UB	75	82	110	112	88	51	89	47	90	68	89	90	85	100	92	91	53	104	72	79	56	104	72	70	103	115	114	51	78	60	61	108	98	112	114	51	77	28	115	114	51	107	106	119	112	111	109	91	28
ATP8_PROBCONS_TRIMAL_DNA_UB	127	110	111	70	136	106	53	107	83	117	80	109	63	91	79	97	118	112	115	91	116	112	115	106	25	32	16	116	79	109	108	102	25	107	16	116	109	109	32	16	116	119	104	7	114	105	107	89	116
ATP8_PROBCONS_TRIMAL_RYt_UB	124	111	112	66	136	109	54	111	80	115	77	110	64	89	76	96	120	116	114	90	115	116	114	107	28	30	14	113	75	106	107	101	28	106	14	113	108	112	30	14	113	118	107	0	112	106	108	87	116
ATP8_PROBCONS_TRIMAL_2AA_UB	73	88	109	106	86	53	95	48	89	63	87	96	84	94	87	90	56	108	71	76	55	108	71	71	107	109	108	43	78	57	58	106	104	111	108	43	75	34	109	108	43	106	102	113	111	114	112	89	23
# ATP8_TCOFFEETC_GBLOCKSC_DEG_UB #	104	57	104	115	121	100	105	95	87	118	86	57	114	89	100	58	99	56	93	104	104	56	93	99	108	107	112	104	116	100	101	69	109	67	112	104	94	95	107	112	104	55	61	115	68	91	67	60	97
ATP8_TCOFFEETC_GBLOCKSC_DNA_UB	69	49	77	79	88	71	120	82	112	106	107	48	112	48	124	93	88	12	82	96	85	12	82	77	120	95	109	82	108	75	75	53	120	50	109	82	76	94	95	109	82	17	1	107	73	85	54	87	93
*** # ATP8_TCOFFEETC_GBLOCKSC_RYt_UB # ***	92	111	111	108	113	75	66	99	38	116	33	112	97	104	55	36	83	87	80	87	80	87	80	81	84	69	76	78	97	84	83	103	84	100	76	78	80	88	69	76	78	93	76	77	79	109	103	40	85
ATP8_TCOFFEETC_GBLOCKS_DEG_UB	119	63	111	104	112	102	113	99	104	117	101	63	120	87	110	77	108	66	98	105	113	66	98	109	116	111	119	115	120	112	112	81	117	84	119	115	104	101	111	119	115	74	71	122	84	87	84	73	110
ATP8_TCOFFEETC_GBLOCKS_DNA_UB	69	49	77	79	88	71	120	82	112	106	107	48	112	48	124	93	88	12	82	96	85	12	82	77	120	95	109	82	108	75	75	53	120	50	109	82	76	94	95	109	82	17	1	107	73	85	54	87	93
# ATP8_TCOFFEETC_GBLOCKS_RYt_UB #	105	116	108	108	125	89	65	100	36	123	40	116	88	98	62	53	93	106	90	77	89	106	90	89	86	75	74	90	91	95	94	105	85	102	74	90	92	92	75	74	90	110	95	73	91	109	102	35	89
ATP8_TCOFFEETC_MAXALIGN_DEG_UB	86	97	105	107	95	60	95	59	93	69	91	103	71	98	87	88	56	115	69	75	54	115	69	76	109	101	104	50	63	66	67	110	110	119	104	50	79	61	101	104	50	114	111	106	123	112	119	89	48
ATP8_TCOFFEETC_MAXALIGN_DNA_UB	70	48	77	75	86	70	119	82	113	103	108	47	112	43	121	94	90	13	83	98	85	13	83	75	119	91	105	79	108	76	75	52	119	51	105	79	75	93	91	105	79	18	4	103	74	83	52	83	94
ATP8_TCOFFEETC_MAXALIGN_RYt_UB	54	89	72	87	79	46	104	20	70	92	72	88	57	91	95	71	53	81	38	65	52	81	38	55	121	117	120	63	61	52	53	80	123	72	120	63	49	70	117	120	63	63	80	106	86	107	82	88	59
# ATP8_TCOFFEETC_NOISY_DEG_UB #	56	84	97	108	88	30	106	55	83	71	72	92	72	100	101	72	43	82	51	65	41	82	51	56	109	115	116	32	62	32	31	76	112	83	116	32	45	46	115	116	32	77	78	115	95	110	85	81	21
ATP8_TCOFFEETC_NOISY_DNA_UB	72	111	105	114	96	79	106	102	84	105	76	111	102	114	92	68	96	101	91	113	94	101	91	97	115	121	121	81	103	80	81	82	118	93	121	81	84	88	121	121	81	95	99	118	93	111	92	81	77
ATP8_TCOFFEETC_NOISY_RYt_UB	68	88	90	108	92	37	108	58	92	71	84	96	65	92	98	74	44	94	53	77	42	94	53	64	108	116	115	39	55	26	25	82	111	96	115	39	51	48	116	115	39	89	92	112	97	110	92	87	27
ATP8_TCOFFEETC_PSARALIGN_DEG_UB	74	95	89	108	98	66	96	47	80	81	82	105	57	104	97	76	52	112	55	76	49	112	55	82	110	110	109	63	48	55	56	107	112	105	109	63	76	65	110	109	63	99	108	109	110	108	112	97	39
ATP8_TCOFFEETC_PSARALIGN_DNA_UB	63	81	76	92	89	52	103	0	79	94	82	89	57	87	98	76	51	79	41	67	53	79	41	54	117	121	120	70	58	47	46	80	119	78	120	70	49	58	121	120	70	70	81	111	101	101	78	91	48
ATP8_TCOFFEETC_PSARALIGN_RYt_UB	54	89	72	87	79	46	104	20	70	92	72	88	57	91	95	71	53	81	38	65	52	81	38	55	121	117	120	63	61	52	53	80	123	72	120	63	49	70	117	120	63	63	80	106	86	107	82	88	59
ATP8_TCOFFEETC_TCSFMf_DEG_UB	74	99	96	109	102	64	97	50	84	78	79	105	62	100	96	79	51	115	60	73	47	115	60	82	109	103	106	60	55	54	55	107	112	110	106	60	76	63	103	106	60	105	108	108	114	107	114	97	36
ATP8_TCOFFEETC_TCSFMf_DNA_UB	125	112	111	67	136	110	55	110	81	115	78	111	63	88	77	97	121	115	115	91	116	115	115	108	29	31	15	114	74	107	106	102	29	107	15	114	109	113	31	15	114	119	106	1	113	105	107	88	117
ATP8_TCOFFEETC_TCSFMf_RYt_UB	54	89	72	87	79	46	104	20	70	92	72	88	57	91	95	71	53	81	38	65	52	81	38	55	121	117	120	63	61	52	53	80	123	72	120	63	49	70	117	120	63	63	80	106	86	107	82	88	59
# ATP8_TCOFFEETC_TCSFMw_DEG_UB #	99	123	97	99	118	110	36	85	44	114	53	123	88	115	54	58	108	104	93	113	107	104	93	113	66	51	65	115	98	101	100	105	68	91	65	115	106	112	51	65	115	89	103	63	96	87	100	75	103
# ATP8_TCOFFEETC_TCSFMw_DNA_UB #	83	66	68	72	98	90	120	100	113	93	108	64	114	38	112	108	104	43	99	117	99	43	99	94	118	94	106	97	108	81	80	78	118	77	106	97	95	102	94	106	97	47	34	103	74	76	77	100	103
ATP8_TCOFFEETC_TCSFMw_RYt_UB	125	112	111	67	136	110	55	110	81	115	78	111	63	88	77	97	121	115	115	91	116	115	115	108	29	31	15	114	74	107	106	102	29	107	15	114	109	113	31	15	114	119	106	1	113	105	107	88	117
ATP8_TCOFFEETC_TCSOGw_DEG_UB	89	125	105	111	114	101	52	72	33	119	36	125	93	117	64	49	98	108	89	105	100	108	89	102	80	72	84	105	93	97	96	105	82	97	84	105	97	101	72	84	105	99	110	81	91	98	97	64	93
ATP8_TCOFFEETC_TCSOGw_DNA_UB	91	119	106	121	112	98	62	68	31	108	32	119	92	117	47	48	96	113	92	106	96	113	92	95	87	82	89	98	91	94	93	104	88	103	89	98	93	88	82	89	98	107	114	90	92	85	92	57	82
ATP8_TCOFFEETC_TCSOGw_RYt_UB	88	118	101	122	114	97	61	62	26	111	29	118	87	118	50	43	94	111	87	102	96	111	87	100	85	83	90	101	86	91	90	106	87	98	90	101	95	87	83	90	101	102	113	91	87	91	98	58	79
ATP8_TCOFFEETC_TCSf_DEG_UB	86	97	105	107	95	60	95	59	93	69	91	103	71	98	87	88	56	115	69	75	54	115	69	76	109	101	104	50	63	66	67	110	110	119	104	50	79	61	101	104	50	114	111	106	123	112	119	89	48
ATP8_TCOFFEETC_TCSf_DNA_UB	125	112	111	67	136	110	55	110	81	115	78	111	63	88	77	97	121	115	115	91	116	115	115	108	29	31	15	114	74	107	106	102	29	107	15	114	109	113	31	15	114	119	106	1	113	105	107	88	117
ATP8_TCOFFEETC_TCSf_RYt_UB	55	90	71	88	79	47	105	19	71	92	73	89	56	90	96	72	54	80	39	66	53	80	39	56	122	118	121	64	60	53	52	81	124	73	121	64	50	71	118	121	64	64	79	107	87	106	81	89	60
*** ATP8_TCOFFEETC_TCSw_DEG_UB ***	69	49	76	79	88	71	120	81	112	106	107	48	111	47	124	93	88	11	82	96	85	11	82	77	120	95	109	82	107	75	74	53	120	50	109	82	76	94	95	109	82	17	0	107	73	84	53	87	93
*** ATP8_TCOFFEETC_TCSw_DNA_UB ***	69	49	76	79	88	71	120	81	112	106	107	48	111	47	124	93	88	11	82	96	85	11	82	77	120	95	109	82	107	75	74	53	120	50	109	82	76	94	95	109	82	17	0	107	73	84	53	87	93
ATP8_TCOFFEETC_TCSw_RYt_UB	83	68	68	76	100	93	122	100	113	96	108	66	114	42	115	108	104	43	99	115	100	43	99	94	121	98	110	100	108	81	80	80	120	77	110	100	97	104	98	110	100	47	32	107	74	77	78	104	103
ATP8_TCOFFEETC_TRIMALA_CDN_UB	97	105	114	116	107	61	60	99	41	113	38	106	100	113	52	39	80	87	83	96	85	87	83	78	75	77	84	78	99	91	91	102	78	103	84	78	79	82	77	84	78	94	91	85	82	111	102	40	92
ATP8_TCOFFEETC_TRIMALA_DEG_UB	75	73	109	109	89	42	80	47	89	71	89	81	84	97	95	90	44	95	71	79	52	95	71	75	94	112	111	52	76	62	63	109	89	111	111	52	78	19	112	111	52	106	103	116	111	116	112	87	28
ATP8_TCOFFEETC_TRIMALA_DNA_UB	63	81	76	92	89	52	103	0	79	94	82	89	57	87	98	76	51	79	41	67	53	79	41	54	117	121	120	70	58	47	46	80	119	78	120	70	49	58	121	120	70	70	81	111	101	101	78	91	48
ATP8_TCOFFEETC_TRIMALA_RYt_UB	125	112	111	67	136	110	55	110	81	115	78	111	63	88	77	97	121	115	115	91	116	115	115	108	29	31	15	114	74	107	106	102	29	107	15	114	109	113	31	15	114	119	106	1	113	105	107	88	117
ATP8_TCOFFEETC_TRIMALA_2AA_UB	82	102	122	116	58	80	105	94	113	0	101	110	121	95	78	110	92	108	103	115	91	108	103	102	113	122	116	73	112	91	91	103	114	110	116	73	104	90	122	116	73	108	106	115	119	119	107	113	74
ATP8_TCOFFEETC_TRIMALG_CDN_UB	97	105	114	116	107	61	60	99	41	113	38	106	100	113	52	39	80	87	83	96	85	87	83	78	75	77	84	78	99	91	91	102	78	103	84	78	79	82	77	84	78	94	91	85	82	111	102	40	92
ATP8_TCOFFEETC_TRIMALG_DEG_UB	75	73	109	109	89	42	80	47	89	71	89	81	84	97	95	90	44	95	71	79	52	95	71	75	94	112	111	52	76	62	63	109	89	111	111	52	78	19	112	111	52	106	103	116	111	116	112	87	28
ATP8_TCOFFEETC_TRIMALG_DNA_UB	125	112	111	67	136	110	55	110	81	115	78	111	63	88	77	97	121	115	115	91	116	115	115	108	29	31	15	114	74	107	106	102	29	107	15	114	109	113	31	15	114	119	106	1	113	105	107	88	117
ATP8_TCOFFEETC_TRIMALG_RYt_UB	125	112	111	67	136	110	55	110	81	115	78	111	63	88	77	97	121	115	115	91	116	115	115	108	29	31	15	114	74	107	106	102	29	107	15	114	109	113	31	15	114	119	106	1	113	105	107	88	117
ATP8_TCOFFEETC_TRIMALG_2AA_UB	130	116	118	106	124	109	78	119	81	98	79	117	101	106	78	97	119	115	120	90	118	115	120	102	55	64	58	93	109	116	116	92	56	96	58	93	109	110	64	58	93	116	112	58	96	98	93	86	109
ATP8_TCOFFEETC_TRIMALP_DEG_UB	91	104	92	100	111	63	80	65	70	103	73	104	82	111	71	67	70	94	57	96	73	94	57	86	95	95	99	83	81	73	74	112	97	103	99	83	81	81	95	99	83	87	97	94	86	101	107	87	78
ATP8_TCOFFEETC_TRIMALP_DNA_UB	69	58	80	80	86	73	121	96	102	106	97	57	118	55	111	97	93	27	86	108	88	27	86	84	122	95	109	82	113	87	88	64	122	63	109	82	84	96	95	109	82	30	18	106	62	77	66	94	97
ATP8_TCOFFEETC_TRIMALP_RYt_UB	79	73	99	90	95	89	112	104	105	109	101	73	104	75	110	103	100	61	97	90	95	61	97	63	108	87	94	82	114	97	98	32	108	31	94	82	63	96	87	94	82	64	52	92	30	45	34	86	103
ATP8_TCOFFEETC_TRIMALS_DEG_UB	91	104	92	100	111	63	80	65	70	103	73	104	82	111	71	67	70	94	57	96	73	94	57	86	95	95	99	83	81	73	74	112	97	103	99	83	81	81	95	99	83	87	97	94	86	101	107	87	78
ATP8_TCOFFEETC_TRIMALS_DNA_UB	69	58	80	80	86	73	121	96	102	106	97	57	118	55	111	97	93	27	86	108	88	27	86	84	122	95	109	82	113	87	88	64	122	63	109	82	84	96	95	109	82	30	18	106	62	77	66	94	97
ATP8_TCOFFEETC_TRIMALS_RYt_UB	79	73	99	90	95	89	112	104	105	109	101	73	104	75	110	103	100	61	97	90	95	61	97	63	108	87	94	82	114	97	98	32	108	31	94	82	63	96	87	94	82	64	52	92	30	45	34	86	103
ATP8_TCOFFEETC_TRIMAL_DEG_UB	74	99	96	109	102	64	97	50	84	78	79	105	62	100	96	79	51	115	60	73	47	115	60	82	109	103	106	60	55	54	55	107	112	110	106	60	76	63	103	106	60	105	108	108	114	107	114	97	36
ATP8_TCOFFEETC_TRIMAL_DNA_UB	110	100	75	97	123	110	91	110	105	112	102	99	63	64	100	110	121	94	115	91	116	94	115	108	77	64	63	114	74	107	106	78	77	80	63	114	109	113	64	63	114	98	85	49	83	79	80	101	117
ATP8_TCOFFEETC_TRIMAL_RYt_UB	55	90	78	84	77	43	105	25	76	89	73	89	63	88	92	77	55	83	44	68	52	83	44	52	122	114	117	59	64	53	54	74	124	78	117	59	43	71	114	117	59	69	79	103	92	105	80	84	60
ATP8_TCOFFEE_GBLOCKSC_DEG_UB	105	59	104	115	123	102	107	95	87	120	87	59	114	89	102	58	102	59	93	103	107	59	93	100	109	107	112	105	118	101	102	73	111	67	112	105	98	97	107	112	105	55	60	115	68	94	70	62	98
ATP8_TCOFFEE_GBLOCKSC_DNA_UB	69	49	77	79	88	71	120	82	112	106	107	48	112	48	124	93	88	12	82	96	85	12	82	77	120	95	109	82	108	75	75	53	120	50	109	82	76	94	95	109	82	17	1	107	73	85	54	87	93
*** ATP8_TCOFFEE_GBLOCKSC_RYt_UB ***	92	111	111	108	113	75	66	99	38	116	33	112	97	104	55	36	83	87	80	87	80	87	80	81	84	69	76	78	97	84	83	103	84	100	76	78	80	88	69	76	78	93	76	77	79	109	103	40	85
# ATP8_TCOFFEE_GBLOCKS_DEG_UB #	115	65	108	108	115	108	115	96	101	118	97	65	117	91	111	74	105	68	95	104	112	68	95	108	116	115	123	115	118	108	108	82	119	81	123	115	105	103	115	123	115	71	74	126	81	86	83	75	106
*** # ATP8_TCOFFEE_GBLOCKS_DNA_UB # ***	69	49	77	79	88	71	120	82	112	106	107	48	112	48	124	93	88	12	82	96	85	12	82	77	120	95	109	82	108	75	75	53	120	50	109	82	76	94	95	109	82	17	1	107	73	85	54	87	93
ATP8_TCOFFEE_GBLOCKS_RYt_UB	96	113	117	111	116	79	64	99	36	115	31	113	97	101	54	42	85	95	79	87	81	95	79	79	83	75	71	80	99	86	85	104	82	101	71	80	81	91	75	71	80	100	84	73	80	109	103	45	88
ATP8_TCOFFEE_MAXALIGN_DEG_UB	74	99	96	109	102	64	97	50	84	78	79	105	62	100	96	79	51	115	60	73	47	115	60	82	109	103	106	60	55	54	55	107	112	110	106	60	76	63	103	106	60	105	108	108	114	107	114	97	36
ATP8_TCOFFEE_MAXALIGN_DNA_UB	63	81	76	92	89	52	103	0	79	94	82	89	57	87	98	76	51	79	41	67	53	79	41	54	117	121	120	70	58	47	46	80	119	78	120	70	49	58	121	120	70	70	81	111	101	101	78	91	48
ATP8_TCOFFEE_MAXALIGN_RYt_UB	122	111	110	64	134	111	55	113	78	117	75	111	66	87	74	96	121	114	116	91	116	114	116	107	30	28	16	115	74	105	106	101	30	106	16	115	108	114	28	16	115	116	105	2	112	104	108	87	118
*** ATP8_TCOFFEE_NOISY_DEG_UB ***	56	84	97	108	88	30	106	55	83	71	72	92	72	100	101	72	43	82	51	65	41	82	51	56	109	115	116	32	62	32	31	76	112	83	116	32	45	46	115	116	32	77	78	115	95	110	85	81	21
# ATP8_TCOFFEE_NOISY_DNA_UB #	55	113	120	121	79	79	97	93	75	89	59	113	114	118	83	76	98	101	92	113	96	101	92	97	114	121	121	81	113	98	99	82	117	93	121	81	83	95	121	121	81	95	99	120	93	113	92	80	84
ATP8_TCOFFEE_NOISY_RYt_UB	68	88	90	108	92	37	108	58	92	71	84	96	65	92	98	74	44	94	53	77	42	94	53	64	108	116	115	39	55	26	25	82	111	96	115	39	51	48	116	115	39	89	92	112	97	110	92	87	27
ATP8_TCOFFEE_PSARALIGN_DEG_UB	73	95	89	109	97	66	96	47	80	80	81	105	57	105	96	76	52	112	55	76	50	112	55	81	110	111	110	62	49	54	55	106	112	105	110	62	75	65	111	110	62	99	109	110	110	108	112	98	40
ATP8_TCOFFEE_PSARALIGN_DNA_UB	63	81	76	92	89	52	103	0	79	94	82	89	57	87	98	76	51	79	41	67	53	79	41	54	117	121	120	70	58	47	46	80	119	78	120	70	49	58	121	120	70	70	81	111	101	101	78	91	48
ATP8_TCOFFEE_PSARALIGN_RYt_UB	122	111	110	64	134	111	55	113	78	117	75	111	66	87	74	96	121	114	116	91	116	114	116	107	30	28	16	115	74	105	106	101	30	106	16	115	108	114	28	16	115	116	105	2	112	104	108	87	118
ATP8_TCOFFEE_TCSFMf_DEG_UB	74	99	96	109	102	64	97	50	84	78	79	105	62	100	96	79	51	115	60	73	47	115	60	82	109	103	106	60	55	54	55	107	112	110	106	60	76	63	103	106	60	105	108	108	114	107	114	97	36
ATP8_TCOFFEE_TCSFMf_DNA_UB	70	48	77	75	86	70	119	82	113	103	108	47	112	43	121	94	90	13	83	98	85	13	83	75	119	91	105	79	108	76	75	52	119	51	105	79	75	93	91	105	79	18	4	103	74	83	52	83	94
ATP8_TCOFFEE_TCSFMf_RYt_UB	54	89	72	87	79	46	104	20	70	92	72	88	57	91	95	71	53	81	38	65	52	81	38	55	121	117	120	63	61	52	53	80	123	72	120	63	49	70	117	120	63	63	80	106	86	107	82	88	59
*** ATP8_TCOFFEE_TCSFMw_DEG_UB ***	99	123	97	99	118	110	36	85	44	114	53	123	88	115	54	58	108	104	93	113	107	104	93	113	66	51	65	115	98	101	100	105	68	91	65	115	106	112	51	65	115	89	103	63	96	87	100	75	103
ATP8_TCOFFEE_TCSFMw_DNA_UB	70	48	77	75	86	70	119	82	113	103	108	47	112	43	121	94	90	13	83	98	85	13	83	75	119	91	105	79	108	76	75	52	119	51	105	79	75	93	91	105	79	18	4	103	74	83	52	83	94
ATP8_TCOFFEE_TCSFMw_RYt_UB	125	112	111	67	136	110	55	110	81	115	78	111	63	88	77	97	121	115	115	91	116	115	115	108	29	31	15	114	74	107	106	102	29	107	15	114	109	113	31	15	114	119	106	1	113	105	107	88	117
ATP8_TCOFFEE_TCSOGw_DEG_UB	89	125	105	111	114	101	52	72	33	119	36	125	93	117	64	49	98	108	89	105	100	108	89	102	80	72	84	105	93	97	96	105	82	97	84	105	97	101	72	84	105	99	110	81	91	98	97	64	93
ATP8_TCOFFEE_TCSOGw_DNA_UB	91	119	106	121	112	98	62	68	31	108	32	119	92	117	47	48	96	113	92	106	96	113	92	95	87	82	89	98	91	94	93	104	88	103	89	98	93	88	82	89	98	107	114	90	92	85	92	57	82
ATP8_TCOFFEE_TCSOGw_RYt_UB	88	118	101	122	114	97	61	62	26	111	29	118	87	118	50	43	94	111	87	102	96	111	87	100	85	83	90	101	86	91	90	106	87	98	90	101	95	87	83	90	101	102	113	91	87	91	98	58	79
ATP8_TCOFFEE_TCSf_DEG_UB	74	99	96	109	102	64	97	50	84	78	79	105	62	100	96	79	51	115	60	73	47	115	60	82	109	103	106	60	55	54	55	107	112	110	106	60	76	63	103	106	60	105	108	108	114	107	114	97	36
ATP8_TCOFFEE_TCSf_DNA_UB	70	48	77	75	86	70	119	82	113	103	108	47	112	43	121	94	90	13	83	98	85	13	83	75	119	91	105	79	108	76	75	52	119	51	105	79	75	93	91	105	79	18	4	103	74	83	52	83	94
ATP8_TCOFFEE_TCSf_RYt_UB	55	90	71	88	79	47	105	19	71	92	73	89	56	90	96	72	54	80	39	66	53	80	39	56	122	118	121	64	60	53	52	81	124	73	121	64	50	71	118	121	64	64	79	107	87	106	81	89	60
*** ATP8_TCOFFEE_TCSw_DEG_UB ***	69	49	76	79	88	71	120	81	112	106	107	48	111	47	124	93	88	11	82	96	85	11	82	77	120	95	109	82	107	75	74	53	120	50	109	82	76	94	95	109	82	17	0	107	73	84	53	87	93
*** ATP8_TCOFFEE_TCSw_DNA_UB ***	69	49	76	79	88	71	120	81	112	106	107	48	111	47	124	93	88	11	82	96	85	11	82	77	120	95	109	82	107	75	74	53	120	50	109	82	76	94	95	109	82	17	0	107	73	84	53	87	93
ATP8_TCOFFEE_TCSw_RYt_UB	83	68	68	76	100	93	122	100	113	96	108	66	114	42	115	108	104	43	99	115	100	43	99	94	121	98	110	100	108	81	80	80	120	77	110	100	97	104	98	110	100	47	32	107	74	77	78	104	103
ATP8_TCOFFEE_TRIMALA_CDN_UB	97	105	114	116	107	61	60	99	41	113	38	106	100	113	52	39	80	87	83	96	85	87	83	78	75	77	84	78	99	91	91	102	78	103	84	78	79	82	77	84	78	94	91	85	82	111	102	40	92
ATP8_TCOFFEE_TRIMALA_DEG_UB	75	73	109	109	89	42	80	47	89	71	89	81	84	97	95	90	44	95	71	79	52	95	71	75	94	112	111	52	76	62	63	109	89	111	111	52	78	19	112	111	52	106	103	116	111	116	112	87	28
ATP8_TCOFFEE_TRIMALA_DNA_UB	125	112	111	67	136	110	55	110	81	115	78	111	63	88	77	97	121	115	115	91	116	115	115	108	29	31	15	114	74	107	106	102	29	107	15	114	109	113	31	15	114	119	106	1	113	105	107	88	117
ATP8_TCOFFEE_TRIMALA_RYt_UB	125	112	111	67	136	110	55	110	81	115	78	111	63	88	77	97	121	115	115	91	116	115	115	108	29	31	15	114	74	107	106	102	29	107	15	114	109	113	31	15	114	119	106	1	113	105	107	88	117
ATP8_TCOFFEE_TRIMALA_2AA_UB	82	102	122	116	58	80	105	94	113	0	101	110	121	95	78	110	92	108	103	115	91	108	103	102	113	122	116	73	112	91	91	103	114	110	116	73	104	90	122	116	73	108	106	115	119	119	107	113	74
ATP8_TCOFFEE_TRIMALG_CDN_UB	80	119	106	117	112	97	62	71	30	109	21	119	92	114	48	47	95	113	91	101	93	113	91	100	85	78	85	99	91	86	86	101	88	102	85	99	90	88	78	85	99	106	109	86	91	96	104	56	73
ATP8_TCOFFEE_TRIMALG_DEG_UB	75	73	109	109	89	42	80	47	89	71	89	81	84	97	95	90	44	95	71	79	52	95	71	75	94	112	111	52	76	62	63	109	89	111	111	52	78	19	112	111	52	106	103	116	111	116	112	87	28
ATP8_TCOFFEE_TRIMALG_DNA_UB	70	48	77	75	86	70	119	82	113	103	108	47	112	43	121	94	90	13	83	98	85	13	83	75	119	91	105	79	108	76	75	52	119	51	105	79	75	93	91	105	79	18	4	103	74	83	52	83	94
ATP8_TCOFFEE_TRIMALG_RYt_UB	125	112	111	67	136	110	55	110	81	115	78	111	63	88	77	97	121	115	115	91	116	115	115	108	29	31	15	114	74	107	106	102	29	107	15	114	109	113	31	15	114	119	106	1	113	105	107	88	117
ATP8_TCOFFEE_TRIMALG_2AA_UB	74	92	110	110	78	48	99	49	90	52	88	100	85	98	76	91	58	108	72	78	57	108	72	70	107	113	112	41	79	60	61	104	108	112	112	41	73	38	113	112	41	107	106	117	112	113	110	86	22
*** # ATP8_TCOFFEE_TRIMALP_DEG_UB # ***	91	104	92	100	111	63	80	65	70	103	73	104	82	111	71	67	70	94	57	96	73	94	57	86	95	95	99	83	81	73	74	112	97	103	99	83	81	81	95	99	83	87	97	94	86	101	107	87	78
ATP8_TCOFFEE_TRIMALP_DNA_UB	69	58	80	80	86	73	121	96	102	106	97	57	118	55	111	97	93	27	86	108	88	27	86	84	122	95	109	82	113	87	88	64	122	63	109	82	84	96	95	109	82	30	18	106	62	77	66	94	97
ATP8_TCOFFEE_TRIMALP_RYt_UB	79	73	99	90	95	89	112	104	105	109	101	73	104	75	110	103	100	61	97	90	95	61	97	63	108	87	94	82	114	97	98	32	108	31	94	82	63	96	87	94	82	64	52	92	30	45	34	86	103
*** ATP8_TCOFFEE_TRIMALS_DEG_UB ***	91	104	92	100	111	63	80	65	70	103	73	104	82	111	71	67	70	94	57	96	73	94	57	86	95	95	99	83	81	73	74	112	97	103	99	83	81	81	95	99	83	87	97	94	86	101	107	87	78
ATP8_TCOFFEE_TRIMALS_DNA_UB	69	58	80	80	86	73	121	96	102	106	97	57	118	55	111	97	93	27	86	108	88	27	86	84	122	95	109	82	113	87	88	64	122	63	109	82	84	96	95	109	82	30	18	106	62	77	66	94	97
ATP8_TCOFFEE_TRIMALS_RYt_UB	79	73	99	90	95	89	112	104	105	109	101	73	104	75	110	103	100	61	97	90	95	61	97	63	108	87	94	82	114	97	98	32	108	31	94	82	63	96	87	94	82	64	52	92	30	45	34	86	103
ATP8_TCOFFEE_TRIMAL_DEG_UB	74	99	96	109	102	64	97	50	84	78	79	105	62	100	96	79	51	115	60	73	47	115	60	82	109	103	106	60	55	54	55	107	112	110	106	60	76	63	103	106	60	105	108	108	114	107	114	97	36
ATP8_TCOFFEE_TRIMAL_DNA_UB	63	81	76	92	89	52	103	0	79	94	82	89	57	87	98	76	51	79	41	67	53	79	41	54	117	121	120	70	58	47	46	80	119	78	120	70	49	58	121	120	70	70	81	111	101	101	78	91	48
ATP8_TCOFFEE_TRIMAL_RYt_UB	54	89	72	87	79	46	104	20	70	92	72	88	57	91	95	71	53	81	38	65	52	81	38	55	121	117	120	63	61	52	53	80	123	72	120	63	49	70	117	120	63	63	80	106	86	107	82	88	59
[truncated: 924 more columns]

## Sheet: COX1_CONSENSUS_PHYLOGENY_REPORT
MatchingPair and Consel support for COX1	*** COX1_ALL_MERGEALIGN_DEG_UB ***	COX1_ALL_MERGEALIGN_DNA_UB	COX1_ALL_MERGEALIGN_RYt_UB	COX1_ALL_TRIMALC_DEG_UB	*** COX1_ALL_TRIMALC_DNA_UB ***	COX1_ALL_TRIMALC_RYt_UB	*** COX1_ALL_WEAVEALIGN_DEG_UB ***	*** COX1_ALL_WEAVEALIGN_DNA_UB ***	*** COX1_ALL_WEAVEALIGN_RYt_UB ***	*** COX1_CLUSTALO_GBLOCKSC_DEG_UB ***	*** COX1_CLUSTALO_GBLOCKSC_DNA_UB ***	*** COX1_CLUSTALO_GBLOCKSC_RYt_UB ***	COX1_CLUSTALO_GBLOCKS_DEG_UB	*** COX1_CLUSTALO_GBLOCKS_DNA_UB ***	*** COX1_CLUSTALO_GBLOCKS_RYt_UB ***	*** COX1_CLUSTALO_MAXALIGN_DEG_UB ***	*** COX1_CLUSTALO_MAXALIGN_DNA_UB ***	*** COX1_CLUSTALO_MAXALIGN_RYt_UB ***	COX1_CLUSTALO_NOISY_DEG_UB	COX1_CLUSTALO_NOISY_DNA_UB	COX1_CLUSTALO_NOISY_RYt_UB	*** COX1_CLUSTALO_PSARALIGN_DEG_UB ***	*** COX1_CLUSTALO_PSARALIGN_DNA_UB ***	*** COX1_CLUSTALO_PSARALIGN_RYt_UB ***	*** COX1_CLUSTALO_TCSFMf_DEG_UB ***	*** COX1_CLUSTALO_TCSFMf_DNA_UB ***	*** COX1_CLUSTALO_TCSFMf_RYt_UB ***	*** COX1_CLUSTALO_TCSFMw_DEG_UB ***	*** COX1_CLUSTALO_TCSFMw_DNA_UB ***	*** COX1_CLUSTALO_TCSFMw_RYt_UB ***	COX1_CLUSTALO_TCSOGw_DEG_UB	*** COX1_CLUSTALO_TCSOGw_DNA_UB ***	COX1_CLUSTALO_TCSOGw_RYt_UB	*** COX1_CLUSTALO_TCSf_DEG_UB ***	*** COX1_CLUSTALO_TCSf_DNA_UB ***	*** COX1_CLUSTALO_TCSf_RYt_UB ***	*** COX1_CLUSTALO_TCSw_DEG_UB ***	*** COX1_CLUSTALO_TCSw_DNA_UB ***	*** COX1_CLUSTALO_TCSw_RYt_UB ***	*** COX1_CLUSTALO_TRIMALA_CDN_UB ***	COX1_CLUSTALO_TRIMALA_DEG_UB	*** COX1_CLUSTALO_TRIMALA_DNA_UB ***	COX1_CLUSTALO_TRIMALA_RYt_UB	COX1_CLUSTALO_TRIMALA_2AA_UB	*** COX1_CLUSTALO_TRIMALG_CDN_UB ***	COX1_CLUSTALO_TRIMALG_DEG_UB	*** COX1_CLUSTALO_TRIMALG_DNA_UB ***	*** COX1_CLUSTALO_TRIMALG_RYt_UB ***	COX1_CLUSTALO_TRIMALG_2AA_UB
COX1_ALL_MERGEALIGN_DEG_UB	-	-	-	-	-	-	-	-	-	-	-	-	-	-	-	-	-	-	-	-	-	-	-	-	-	-	-	-	-	-	-	-	-	-	-	-	-	-	-	-	-	-	-	-	-	-	-	-	-
COX1_ALL_MERGEALIGN_DNA_UB	113	-	-	-	-	-	-	-	-	-	-	-	-	-	-	-	-	-	-	-	-	-	-	-	-	-	-	-	-	-	-	-	-	-	-	-	-	-	-	-	-	-	-	-	-	-	-	-	-
COX1_ALL_MERGEALIGN_RYt_UB	113	0	-	-	-	-	-	-	-	-	-	-	-	-	-	-	-	-	-	-	-	-	-	-	-	-	-	-	-	-	-	-	-	-	-	-	-	-	-	-	-	-	-	-	-	-	-	-	-
COX1_ALL_TRIMALC_DEG_UB	48	120	120	-	-	-	-	-	-	-	-	-	-	-	-	-	-	-	-	-	-	-	-	-	-	-	-	-	-	-	-	-	-	-	-	-	-	-	-	-	-	-	-	-	-	-	-	-	-
COX1_ALL_TRIMALC_DNA_UB	0	113	113	48	-	-	-	-	-	-	-	-	-	-	-	-	-	-	-	-	-	-	-	-	-	-	-	-	-	-	-	-	-	-	-	-	-	-	-	-	-	-	-	-	-	-	-	-	-
COX1_ALL_TRIMALC_RYt_UB	20	109	109	35	20	-	-	-	-	-	-	-	-	-	-	-	-	-	-	-	-	-	-	-	-	-	-	-	-	-	-	-	-	-	-	-	-	-	-	-	-	-	-	-	-	-	-	-	-
COX1_ALL_WEAVEALIGN_DEG_UB	0	113	113	48	0	20	-	-	-	-	-	-	-	-	-	-	-	-	-	-	-	-	-	-	-	-	-	-	-	-	-	-	-	-	-	-	-	-	-	-	-	-	-	-	-	-	-	-	-
COX1_ALL_WEAVEALIGN_DNA_UB	0	113	113	48	0	20	0	-	-	-	-	-	-	-	-	-	-	-	-	-	-	-	-	-	-	-	-	-	-	-	-	-	-	-	-	-	-	-	-	-	-	-	-	-	-	-	-	-	-
COX1_ALL_WEAVEALIGN_RYt_UB	0	113	113	48	0	20	0	0	-	-	-	-	-	-	-	-	-	-	-	-	-	-	-	-	-	-	-	-	-	-	-	-	-	-	-	-	-	-	-	-	-	-	-	-	-	-	-	-	-
COX1_CLUSTALO_GBLOCKSC_DEG_UB	0	113	113	48	0	20	0	0	0	-	-	-	-	-	-	-	-	-	-	-	-	-	-	-	-	-	-	-	-	-	-	-	-	-	-	-	-	-	-	-	-	-	-	-	-	-	-	-	-
COX1_CLUSTALO_GBLOCKSC_DNA_UB	1	114	114	49	1	21	1	1	1	1	-	-	-	-	-	-	-	-	-	-	-	-	-	-	-	-	-	-	-	-	-	-	-	-	-	-	-	-	-	-	-	-	-	-	-	-	-	-	-
COX1_CLUSTALO_GBLOCKSC_RYt_UB	0	113	113	48	0	20	0	0	0	0	1	-	-	-	-	-	-	-	-	-	-	-	-	-	-	-	-	-	-	-	-	-	-	-	-	-	-	-	-	-	-	-	-	-	-	-	-	-	-
COX1_CLUSTALO_GBLOCKS_DEG_UB	3	116	116	51	3	23	3	3	3	3	3	3	-	-	-	-	-	-	-	-	-	-	-	-	-	-	-	-	-	-	-	-	-	-	-	-	-	-	-	-	-	-	-	-	-	-	-	-	-
COX1_CLUSTALO_GBLOCKS_DNA_UB	1	114	114	49	1	21	1	1	1	1	0	1	3	-	-	-	-	-	-	-	-	-	-	-	-	-	-	-	-	-	-	-	-	-	-	-	-	-	-	-	-	-	-	-	-	-	-	-	-
COX1_CLUSTALO_GBLOCKS_RYt_UB	0	113	113	48	0	20	0	0	0	0	1	0	3	1	-	-	-	-	-	-	-	-	-	-	-	-	-	-	-	-	-	-	-	-	-	-	-	-	-	-	-	-	-	-	-	-	-	-	-
COX1_CLUSTALO_MAXALIGN_DEG_UB	0	113	113	48	0	20	0	0	0	0	1	0	3	1	0	-	-	-	-	-	-	-	-	-	-	-	-	-	-	-	-	-	-	-	-	-	-	-	-	-	-	-	-	-	-	-	-	-	-
COX1_CLUSTALO_MAXALIGN_DNA_UB	1	114	114	49	1	21	1	1	1	1	0	1	3	0	1	1	-	-	-	-	-	-	-	-	-	-	-	-	-	-	-	-	-	-	-	-	-	-	-	-	-	-	-	-	-	-	-	-	-
COX1_CLUSTALO_MAXALIGN_RYt_UB	0	113	113	48	0	20	0	0	0	0	1	0	3	1	0	0	1	-	-	-	-	-	-	-	-	-	-	-	-	-	-	-	-	-	-	-	-	-	-	-	-	-	-	-	-	-	-	-	-
COX1_CLUSTALO_NOISY_DEG_UB	48	136	136	34	48	60	48	48	48	48	49	48	51	49	48	48	49	48	-	-	-	-	-	-	-	-	-	-	-	-	-	-	-	-	-	-	-	-	-	-	-	-	-	-	-	-	-	-	-
COX1_CLUSTALO_NOISY_DNA_UB	42	121	121	63	42	51	42	42	42	42	43	42	45	43	42	42	43	42	57	-	-	-	-	-	-	-	-	-	-	-	-	-	-	-	-	-	-	-	-	-	-	-	-	-	-	-	-	-	-
COX1_CLUSTALO_NOISY_RYt_UB	53	139	139	39	53	67	53	53	53	53	54	53	56	54	53	53	54	53	7	62	-	-	-	-	-	-	-	-	-	-	-	-	-	-	-	-	-	-	-	-	-	-	-	-	-	-	-	-	-
COX1_CLUSTALO_PSARALIGN_DEG_UB	0	113	113	48	0	20	0	0	0	0	1	0	3	1	0	0	1	0	48	42	53	-	-	-	-	-	-	-	-	-	-	-	-	-	-	-	-	-	-	-	-	-	-	-	-	-	-	-	-
COX1_CLUSTALO_PSARALIGN_DNA_UB	1	114	114	49	1	21	1	1	1	1	0	1	3	0	1	1	0	1	49	43	54	1	-	-	-	-	-	-	-	-	-	-	-	-	-	-	-	-	-	-	-	-	-	-	-	-	-	-	-
COX1_CLUSTALO_PSARALIGN_RYt_UB	0	113	113	48	0	20	0	0	0	0	1	0	3	1	0	0	1	0	48	42	53	0	1	-	-	-	-	-	-	-	-	-	-	-	-	-	-	-	-	-	-	-	-	-	-	-	-	-	-
COX1_CLUSTALO_TCSFMf_DEG_UB	0	113	113	48	0	20	0	0	0	0	1	0	3	1	0	0	1	0	48	42	53	0	1	0	-	-	-	-	-	-	-	-	-	-	-	-	-	-	-	-	-	-	-	-	-	-	-	-	-
COX1_CLUSTALO_TCSFMf_DNA_UB	1	114	114	49	1	21	1	1	1	1	0	1	3	0	1	1	0	1	49	43	54	1	0	1	1	-	-	-	-	-	-	-	-	-	-	-	-	-	-	-	-	-	-	-	-	-	-	-	-
COX1_CLUSTALO_TCSFMf_RYt_UB	0	113	113	48	0	20	0	0	0	0	1	0	3	1	0	0	1	0	48	42	53	0	1	0	0	1	-	-	-	-	-	-	-	-	-	-	-	-	-	-	-	-	-	-	-	-	-	-	-
COX1_CLUSTALO_TCSFMw_DEG_UB	1	114	114	49	1	21	1	1	1	1	0	1	3	0	1	1	0	1	49	43	54	1	0	1	1	0	1	-	-	-	-	-	-	-	-	-	-	-	-	-	-	-	-	-	-	-	-	-	-
COX1_CLUSTALO_TCSFMw_DNA_UB	1	114	114	49	1	21	1	1	1	1	0	1	3	0	1	1	0	1	49	43	54	1	0	1	1	0	1	0	-	-	-	-	-	-	-	-	-	-	-	-	-	-	-	-	-	-	-	-	-
COX1_CLUSTALO_TCSFMw_RYt_UB	1	114	114	49	1	21	1	1	1	1	0	1	3	0	1	1	0	1	49	43	54	1	0	1	1	0	1	0	0	-	-	-	-	-	-	-	-	-	-	-	-	-	-	-	-	-	-	-	-
COX1_CLUSTALO_TCSOGw_DEG_UB	30	118	118	63	30	37	30	30	30	30	30	30	27	30	30	30	30	30	73	20	78	30	30	30	30	30	30	30	30	30	-	-	-	-	-	-	-	-	-	-	-	-	-	-	-	-	-	-	-
COX1_CLUSTALO_TCSOGw_DNA_UB	12	112	112	60	12	32	12	12	12	12	12	12	13	12	12	12	12	12	60	54	65	12	12	12	12	12	12	12	12	12	40	-	-	-	-	-	-	-	-	-	-	-	-	-	-	-	-	-	-
COX1_CLUSTALO_TCSOGw_RYt_UB	35	116	116	49	35	19	35	35	35	35	35	35	36	35	35	35	35	35	49	35	54	35	35	35	35	35	35	35	35	35	53	45	-	-	-	-	-	-	-	-	-	-	-	-	-	-	-	-	-
COX1_CLUSTALO_TCSf_DEG_UB	0	113	113	48	0	20	0	0	0	0	1	0	3	1	0	0	1	0	48	42	53	0	1	0	0	1	0	1	1	1	30	12	35	-	-	-	-	-	-	-	-	-	-	-	-	-	-	-	-
COX1_CLUSTALO_TCSf_DNA_UB	1	114	114	49	1	21	1	1	1	1	0	1	3	0	1	1	0	1	49	43	54	1	0	1	1	0	1	0	0	0	30	12	35	1	-	-	-	-	-	-	-	-	-	-	-	-	-	-	-
COX1_CLUSTALO_TCSf_RYt_UB	1	114	114	49	1	21	1	1	1	1	0	1	3	0	1	1	0	1	49	43	54	1	0	1	1	0	1	0	0	0	30	12	35	1	0	-	-	-	-	-	-	-	-	-	-	-	-	-	-
COX1_CLUSTALO_TCSw_DEG_UB	1	114	114	49	1	21	1	1	1	1	0	1	3	0	1	1	0	1	49	43	54	1	0	1	1	0	1	0	0	0	30	12	35	1	0	0	-	-	-	-	-	-	-	-	-	-	-	-	-
COX1_CLUSTALO_TCSw_DNA_UB	1	114	114	49	1	21	1	1	1	1	0	1	3	0	1	1	0	1	49	43	54	1	0	1	1	0	1	0	0	0	30	12	35	1	0	0	0	-	-	-	-	-	-	-	-	-	-	-	-
COX1_CLUSTALO_TCSw_RYt_UB	1	114	114	49	1	21	1	1	1	1	0	1	3	0	1	1	0	1	49	43	54	1	0	1	1	0	1	0	0	0	30	12	35	1	0	0	0	0	-	-	-	-	-	-	-	-	-	-	-
COX1_CLUSTALO_TRIMALA_CDN_UB	49	121	121	1	49	36	49	49	49	49	49	49	50	49	49	49	49	49	35	64	40	49	49	49	49	49	49	49	49	49	62	59	48	49	49	49	49	49	49	-	-	-	-	-	-	-	-	-	-
COX1_CLUSTALO_TRIMALA_DEG_UB	93	134	134	61	93	86	93	93	93	93	93	93	93	93	93	93	93	93	83	89	79	93	93	93	93	93	93	93	93	93	89	96	93	93	93	93	93	93	93	60	-	-	-	-	-	-	-	-	-
COX1_CLUSTALO_TRIMALA_DNA_UB	1	114	114	49	1	21	1	1	1	1	0	1	3	0	1	1	0	1	49	43	54	1	0	1	1	0	1	0	0	0	30	12	35	1	0	0	0	0	0	49	93	-	-	-	-	-	-	-	-
COX1_CLUSTALO_TRIMALA_RYt_UB	21	111	111	35	21	7	21	21	21	21	20	21	23	20	21	21	20	21	63	53	66	21	20	21	21	20	21	20	20	20	38	32	24	21	20	20	20	20	20	35	85	20	-	-	-	-	-	-	-
COX1_CLUSTALO_TRIMALA_2AA_UB	92	134	134	62	92	85	92	92	92	92	91	92	93	91	92	92	91	92	84	90	84	92	91	92	92	91	92	91	91	91	91	98	93	92	91	91	91	91	91	62	15	91	85	-	-	-	-	-	-
COX1_CLUSTALO_TRIMALG_CDN_UB	49	121	121	1	49	36	49	49	49	49	49	49	50	49	49	49	49	49	35	64	40	49	49	49	49	49	49	49	49	49	62	59	48	49	49	49	49	49	49	0	60	49	35	62	-	-	-	-	-
COX1_CLUSTALO_TRIMALG_DEG_UB	93	134	134	61	93	86	93	93	93	93	93	93	93	93	93	93	93	93	83	89	79	93	93	93	93	93	93	93	93	93	89	96	93	93	93	93	93	93	93	60	0	93	85	15	60	-	-	-	-
COX1_CLUSTALO_TRIMALG_DNA_UB	1	114	114	49	1	21	1	1	1	1	0	1	3	0	1	1	0	1	49	43	54	1	0	1	1	0	1	0	0	0	30	12	35	1	0	0	0	0	0	49	93	0	20	91	49	93	-	-	-
COX1_CLUSTALO_TRIMALG_RYt_UB	71	134	134	61	71	61	71	71	71	71	70	71	73	70	71	71	70	71	44	35	51	71	70	71	71	70	71	70	70	70	52	82	49	71	70	70	70	70	70	61	93	70	60	95	61	93	70	-	-
COX1_CLUSTALO_TRIMALG_2AA_UB	92	134	134	62	92	85	92	92	92	92	91	92	93	91	92	92	91	92	84	90	84	92	91	92	92	91	92	91	91	91	91	98	93	92	91	91	91	91	91	62	15	91	85	0	62	15	91	95	-
COX1_CLUSTALO_TRIMALP_DEG_UB	21	121	121	67	21	37	21	21	21	21	22	21	24	22	21	21	22	21	67	61	69	21	22	21	21	22	21	22	22	22	47	11	54	21	22	22	22	22	22	68	101	22	38	102	68	101	22	90	102
COX1_CLUSTALO_TRIMALP_DNA_UB	1	114	114	49	1	21	1	1	1	1	0	1	3	0	1	1	0	1	49	43	54	1	0	1	1	0	1	0	0	0	30	12	35	1	0	0	0	0	0	49	93	0	20	91	49	93	0	70	91
COX1_CLUSTALO_TRIMALP_RYt_UB	21	110	110	36	21	1	21	21	21	21	20	21	23	20	21	21	20	21	61	52	68	21	20	21	21	20	21	20	20	20	37	32	19	21	20	20	20	20	20	36	86	20	6	84	36	86	20	60	84
COX1_CLUSTALO_TRIMALS_DEG_UB	21	121	121	67	21	37	21	21	21	21	22	21	24	22	21	21	22	21	67	61	69	21	22	21	21	22	21	22	22	22	47	11	54	21	22	22	22	22	22	68	101	22	38	102	68	101	22	90	102
COX1_CLUSTALO_TRIMALS_DNA_UB	1	114	114	49	1	21	1	1	1	1	0	1	3	0	1	1	0	1	49	43	54	1	0	1	1	0	1	0	0	0	30	12	35	1	0	0	0	0	0	49	93	0	20	91	49	93	0	70	91
COX1_CLUSTALO_TRIMALS_RYt_UB	21	110	110	36	21	1	21	21	21	21	20	21	23	20	21	21	20	21	61	52	68	21	20	21	21	20	21	20	20	20	37	32	19	21	20	20	20	20	20	36	86	20	6	84	36	86	20	60	84
COX1_CLUSTALO_TRIMAL_DEG_UB	0	113	113	48	0	20	0	0	0	0	1	0	3	1	0	0	1	0	48	42	53	0	1	0	0	1	0	1	1	1	30	12	35	0	1	1	1	1	1	49	93	1	21	92	49	93	1	71	92
COX1_CLUSTALO_TRIMAL_DNA_UB	1	114	114	49	1	21	1	1	1	1	0	1	3	0	1	1	0	1	49	43	54	1	0	1	1	0	1	0	0	0	30	12	35	1	0	0	0	0	0	49	93	0	20	91	49	93	0	70	91
COX1_CLUSTALO_TRIMAL_RYt_UB	0	113	113	48	0	20	0	0	0	0	1	0	3	1	0	0	1	0	48	42	53	0	1	0	0	1	0	1	1	1	30	12	35	0	1	1	1	1	1	49	93	1	21	92	49	93	1	71	92
COX1_CLUSTALW_GBLOCKSC_DEG_UB	0	113	113	48	0	20	0	0	0	0	1	0	3	1	0	0	1	0	48	42	53	0	1	0	0	1	0	1	1	1	30	12	35	0	1	1	1	1	1	49	93	1	21	92	49	93	1	71	92
COX1_CLUSTALW_GBLOCKSC_DNA_UB	0	113	113	48	0	20	0	0	0	0	1	0	3	1	0	0	1	0	48	42	53	0	1	0	0	1	0	1	1	1	30	12	35	0	1	1	1	1	1	49	93	1	21	92	49	93	1	71	92
COX1_CLUSTALW_GBLOCKSC_RYt_UB	60	129	129	18	60	48	60	60	60	60	61	60	63	61	60	60	61	60	18	48	25	60	61	60	60	61	60	61	61	61	65	72	35	60	61	61	61	61	61	19	74	61	51	75	19	74	61	44	75
COX1_CLUSTALW_GBLOCKS_DEG_UB	3	116	116	49	3	19	3	3	3	3	2	3	5	2	3	3	2	3	49	43	54	3	2	3	3	2	3	2	2	2	28	14	35	3	2	2	2	2	2	49	93	2	18	91	49	93	2	70	91
COX1_CLUSTALW_GBLOCKS_DNA_UB	0	113	113	48	0	20	0	0	0	0	1	0	3	1	0	0	1	0	48	42	53	0	1	0	0	1	0	1	1	1	30	12	35	0	1	1	1	1	1	49	93	1	21	92	49	93	1	71	92
COX1_CLUSTALW_GBLOCKS_RYt_UB	0	113	113	48	0	20	0	0	0	0	1	0	3	1	0	0	1	0	48	42	53	0	1	0	0	1	0	1	1	1	30	12	35	0	1	1	1	1	1	49	93	1	21	92	49	93	1	71	92
COX1_CLUSTALW_MAXALIGN_DEG_UB	48	120	120	0	48	35	48	48	48	48	49	48	51	49	48	48	49	48	34	63	39	48	49	48	48	49	48	49	49	49	63	60	49	48	49	49	49	49	49	1	61	49	35	62	1	61	49	61	62
COX1_CLUSTALW_MAXALIGN_DNA_UB	0	113	113	48	0	20	0	0	0	0	1	0	3	1	0	0	1	0	48	42	53	0	1	0	0	1	0	1	1	1	30	12	35	0	1	1	1	1	1	49	93	1	21	92	49	93	1	71	92
COX1_CLUSTALW_MAXALIGN_RYt_UB	20	109	109	35	20	0	20	20	20	20	21	20	23	21	20	20	21	20	60	51	67	20	21	20	20	21	20	21	21	21	37	32	19	20	21	21	21	21	21	36	86	21	7	85	36	86	21	61	85
COX1_CLUSTALW_NOISY_DEG_UB	1	114	114	49	1	21	1	1	1	1	1	1	2	1	1	1	1	1	49	43	54	1	1	1	1	1	1	1	1	1	29	11	34	1	1	1	1	1	1	48	92	1	21	92	48	92	1	71	92
COX1_CLUSTALW_NOISY_DNA_UB	14	113	113	59	14	31	14	14	14	14	15	14	17	15	14	14	15	14	62	56	67	14	15	14	14	15	14	15	15	15	44	4	46	14	15	15	15	15	15	60	97	15	32	98	60	97	15	82	98
COX1_CLUSTALW_NOISY_RYt_UB	0	113	113	48	0	20	0	0	0	0	1	0	3	1	0	0	1	0	48	42	53	0	1	0	0	1	0	1	1	1	30	12	35	0	1	1	1	1	1	49	93	1	21	92	49	93	1	71	92
COX1_CLUSTALW_PSARALIGN_DEG_UB	48	120	120	0	48	35	48	48	48	48	49	48	51	49	48	48	49	48	34	63	39	48	49	48	48	49	48	49	49	49	63	60	49	48	49	49	49	49	49	1	61	49	35	62	1	61	49	61	62
COX1_CLUSTALW_PSARALIGN_DNA_UB	0	113	113	48	0	20	0	0	0	0	1	0	3	1	0	0	1	0	48	42	53	0	1	0	0	1	0	1	1	1	30	12	35	0	1	1	1	1	1	49	93	1	21	92	49	93	1	71	92
COX1_CLUSTALW_PSARALIGN_RYt_UB	20	109	109	35	20	0	20	20	20	20	21	20	23	21	20	20	21	20	60	51	67	20	21	20	20	21	20	21	21	21	37	32	19	20	21	21	21	21	21	36	86	21	7	85	36	86	21	61	85
COX1_CLUSTALW_TCSFMf_DEG_UB	48	120	120	0	48	35	48	48	48	48	49	48	51	49	48	48	49	48	34	63	39	48	49	48	48	49	48	49	49	49	63	60	49	48	49	49	49	49	49	1	61	49	35	62	1	61	49	61	62
[truncated: 768 more rows]
[truncated: 793 more columns]

## Sheet: COX2_CONSENSUS_PHYLOGENY_REPORT
MatchingPair and Consel support for COX2	COX2_ALL_MERGEALIGN_CDN_UB	*** COX2_ALL_MERGEALIGN_DEG_UB ***	COX2_ALL_MERGEALIGN_DNA_UB	COX2_ALL_MERGEALIGN_RYt_UB	COX2_ALL_MERGEALIGN_2AA_UB	*** COX2_ALL_TRIMALC_CDN_UB ***	*** COX2_ALL_TRIMALC_DEG_UB ***	*** COX2_ALL_TRIMALC_DNA_UB ***	COX2_ALL_TRIMALC_RYt_UB	*** COX2_ALL_TRIMALC_2AA_UB ***	*** COX2_ALL_WEAVEALIGN_CDN_UB ***	*** COX2_ALL_WEAVEALIGN_DEG_UB ***	*** COX2_ALL_WEAVEALIGN_DNA_UB ***	COX2_ALL_WEAVEALIGN_RYt_UB	*** COX2_ALL_WEAVEALIGN_2AA_UB ***	COX2_CLUSTALO_GBLOCKSC_CDN_UB	COX2_CLUSTALO_GBLOCKSC_DEG_UB	*** COX2_CLUSTALO_GBLOCKSC_DNA_UB ***	COX2_CLUSTALO_GBLOCKSC_RYt_UB	*** COX2_CLUSTALO_GBLOCKSC_2AA_UB ***	*** COX2_CLUSTALO_GBLOCKS_DEG_UB ***	*** COX2_CLUSTALO_GBLOCKS_DNA_UB ***	*** COX2_CLUSTALO_GBLOCKS_RYt_UB ***	*** COX2_CLUSTALO_MAXALIGN_CDN_UB ***	*** COX2_CLUSTALO_MAXALIGN_DEG_UB ***	*** COX2_CLUSTALO_MAXALIGN_DNA_UB ***	COX2_CLUSTALO_MAXALIGN_RYt_UB	*** COX2_CLUSTALO_MAXALIGN_2AA_UB ***	*** COX2_CLUSTALO_NOISY_DEG_UB ***	*** # COX2_CLUSTALO_NOISY_DNA_UB # ***	*** COX2_CLUSTALO_NOISY_RYt_UB ***	*** COX2_CLUSTALO_PSARALIGN_CDN_UB ***	*** COX2_CLUSTALO_PSARALIGN_DEG_UB ***	*** COX2_CLUSTALO_PSARALIGN_DNA_UB ***	*** COX2_CLUSTALO_PSARALIGN_RYt_UB ***	*** COX2_CLUSTALO_PSARALIGN_2AA_UB ***	*** COX2_CLUSTALO_TCSFMf_CDN_UB ***	*** COX2_CLUSTALO_TCSFMf_DEG_UB ***	*** COX2_CLUSTALO_TCSFMf_DNA_UB ***	COX2_CLUSTALO_TCSFMf_RYt_UB	*** COX2_CLUSTALO_TCSFMf_2AA_UB ***	*** COX2_CLUSTALO_TCSFMw_DEG_UB ***	*** COX2_CLUSTALO_TCSFMw_DNA_UB ***	COX2_CLUSTALO_TCSFMw_RYt_UB	# COX2_CLUSTALO_TCSOGf_DEG_UB #	# COX2_CLUSTALO_TCSOGf_DNA_UB #	# COX2_CLUSTALO_TCSOGf_RYt_UB #	COX2_CLUSTALO_TCSOGw_DEG_UB	COX2_CLUSTALO_TCSOGw_DNA_UB
[truncated: 1,019 more rows]
[truncated: 970 more columns]

[truncated: 8 more sheets: COX3_CONSENSUS_PHYLOGENY_REPORT, CYTB_CONSENSUS_PHYLOGENY_REPORT, ND1_CONSENSUS_PHYLOGENY_REPORT, ND2_CONSENSUS_PHYLOGENY_REPORT, ND3_CONSENSUS_PHYLOGENY_REPORT, ND4_CONSENSUS_PHYLOGENY_REPORT, ND4L_CONSENSUS_PHYLOGENY_REPORT, ND5_CONSENSUS_PHYLOGENY_REPORT]
