# Supplementary material for: LMAP_S: Lightweight Multigene Alignment and Phylogeny eStimation
Source: BMC Bioinformatics. 2019 Dec 30;20:739. doi: 10.1186/s12859-019-3292-5 (PMC6937843; doi:10.1186/s12859-019-3292-5)
Supplement: Supplementary file 5 — Additional file 5: Resulting CSV reports compiled from LMAP_S execution of the included example dataset. (Table S1): Stage 3 (AOD) outlier detection report. (Table S2): Stage 4 (ARC) TrimAl “compareset” report. (Table S3): Stage 6 (PCC) CONSEL report. (Table S4): Stage 6 (PCC) TreeCmp MP reports. (Table S5): Stage 6 (PCC) TreeCmp R-F_C reports. (Table S6): Stage 6 (PCC) consensus reports. (Table S7): Stage 6 (PCC) consensus brief reports. (Table S8): Stage 6 (PCC) consensus histogram reports. [file 12859_2019_3292_MOESM5_ESM.zip › Additional file 5/Table S7.xlsx]

## Sheet: ATP6_CONSENSUS_PHYLOGENY_BRIEF_
MatchingPair and Consel support for ATP6	*** ATP6_ALL_MERGEALIGN_DEG_UB ***	*** ATP6_ALL_TRIMALC_CDN_UB ***	*** ATP6_ALL_TRIMALC_DEG_UB ***	*** ATP6_ALL_TRIMALC_DNA_UB ***	*** ATP6_ALL_TRIMALC_RYt_UB ***	*** ATP6_ALL_TRIMALC_2AA_UB ***	*** ATP6_ALL_WEAVEALIGN_CDN_UB ***	*** ATP6_ALL_WEAVEALIGN_DEG_UB ***	*** ATP6_ALL_WEAVEALIGN_DNA_UB ***	*** ATP6_ALL_WEAVEALIGN_RYt_UB ***	*** ATP6_ALL_WEAVEALIGN_2AA_UB ***	*** ATP6_CLUSTALO_GBLOCKSC_CDN_UB ***	*** ATP6_CLUSTALO_GBLOCKSC_DNA_UB ***	*** ATP6_CLUSTALO_GBLOCKSC_RYt_UB ***	*** ATP6_CLUSTALO_GBLOCKSC_2AA_UB ***	*** ATP6_CLUSTALO_GBLOCKS_CDN_UB ***	*** ATP6_CLUSTALO_GBLOCKS_DEG_UB ***	*** ATP6_CLUSTALO_GBLOCKS_DNA_UB ***	*** ATP6_CLUSTALO_GBLOCKS_RYt_UB ***	*** ATP6_CLUSTALO_GBLOCKS_2AA_UB ***	*** ATP6_CLUSTALO_MAXALIGN_CDN_UB ***	*** ATP6_CLUSTALO_MAXALIGN_DEG_UB ***	*** ATP6_CLUSTALO_MAXALIGN_DNA_UB ***	*** ATP6_CLUSTALO_MAXALIGN_RYt_UB ***	*** ATP6_CLUSTALO_MAXALIGN_2AA_UB ***	*** ATP6_CLUSTALO_PSARALIGN_CDN_UB ***	*** ATP6_CLUSTALO_PSARALIGN_DEG_UB ***	*** ATP6_CLUSTALO_PSARALIGN_DNA_UB ***	*** ATP6_CLUSTALO_PSARALIGN_RYt_UB ***	*** ATP6_CLUSTALO_PSARALIGN_2AA_UB ***	*** ATP6_CLUSTALO_TCSFMf_CDN_UB ***	*** ATP6_CLUSTALO_TCSFMf_DEG_UB ***	*** ATP6_CLUSTALO_TCSFMf_DNA_UB ***	*** ATP6_CLUSTALO_TCSFMf_RYt_UB ***	*** ATP6_CLUSTALO_TCSFMf_2AA_UB ***	*** ATP6_CLUSTALO_TCSFMw_DEG_UB ***	*** ATP6_CLUSTALO_TCSFMw_DNA_UB ***	*** ATP6_CLUSTALO_TCSFMw_RYt_UB ***	# ATP6_CLUSTALO_TCSOGf_DEG_UB #	# ATP6_CLUSTALO_TCSOGf_DNA_UB #	*** # ATP6_CLUSTALO_TCSOGw_DEG_UB # ***	*** ATP6_CLUSTALO_TCSOGw_DNA_UB ***	*** # ATP6_CLUSTALO_TCSOGw_RYt_UB # ***	*** ATP6_CLUSTALO_TCSf_CDN_UB ***	*** ATP6_CLUSTALO_TCSf_DEG_UB ***	*** ATP6_CLUSTALO_TCSf_DNA_UB ***	*** ATP6_CLUSTALO_TCSf_RYt_UB ***	*** ATP6_CLUSTALO_TCSf_2AA_UB ***	*** ATP6_CLUSTALO_TCSw_DEG_UB ***
# ATP6_CLUSTALO_TCSOGf_DEG_UB #	115	106	115	105	109	111	106	115	105	109	111	104	105	109	109	104	113	105	109	109	106	115	105	109	111	106	115	105	109	111	106	115	105	109	111	105	105	105	-	-	-	-	-	-	-	-	-	-	-
# ATP6_CLUSTALO_TCSOGf_DNA_UB #	124	113	124	112	121	124	113	124	112	121	124	112	112	120	123	112	119	112	120	123	113	124	112	121	124	113	124	112	121	124	113	124	112	121	124	112	112	112	69	-	-	-	-	-	-	-	-	-	-
# ATP6_CLUSTALO_TCSOGw_DEG_UB #	55	64	55	50	44	82	64	55	50	44	82	62	50	41	80	62	56	50	41	80	64	55	50	44	82	64	55	50	44	82	64	55	50	44	82	50	50	50	106	116	-	-	-	-	-	-	-	-	-
# ATP6_CLUSTALO_TCSOGw_RYt_UB #	38	61	38	31	25	78	61	38	31	25	78	59	31	22	76	59	37	31	22	76	61	38	31	25	78	61	38	31	25	78	61	38	31	25	78	31	31	31	102	110	24	25	-	-	-	-	-	-	-
*** # ATP6_CLUSTALW_GBLOCKS_RYt_UB # ***	13	59	13	27	0	80	59	13	27	0	80	57	27	4	79	57	32	27	4	79	59	13	27	0	80	59	13	27	0	80	59	13	27	0	80	27	27	27	109	121	44	8	25	59	13	27	0	80	56
*** ATP6_CLUSTALW_MAXALIGN_RYt_UB ***	13	59	13	27	0	80	59	13	27	0	80	57	27	4	79	57	32	27	4	79	59	13	27	0	80	59	13	27	0	80	59	13	27	0	80	27	27	27	109	121	44	8	25	59	13	27	0	80	56
# ATP6_CLUSTALW_NOISY_DNA_UB #	80	16	80	45	71	57	16	80	45	71	57	14	45	73	54	14	57	45	73	54	16	80	45	71	57	16	80	45	71	57	16	80	45	71	57	45	45	45	102	114	74	70	71	16	80	45	71	57	15
# ATP6_CLUSTALW_NOISY_RYt_UB #	77	51	77	80	84	41	51	77	80	84	41	49	80	80	38	49	74	80	80	38	51	77	80	84	41	51	77	80	84	41	51	77	80	84	41	80	80	80	107	123	65	77	83	51	77	80	84	41	60
*** ATP6_CLUSTALW_PSARALIGN_RYt_UB ***	13	59	13	27	0	80	59	13	27	0	80	57	27	4	79	57	32	27	4	79	59	13	27	0	80	59	13	27	0	80	59	13	27	0	80	27	27	27	109	121	44	8	25	59	13	27	0	80	56
*** ATP6_CLUSTALW_TCSFMf_RYt_UB ***	13	59	13	27	0	80	59	13	27	0	80	57	27	4	79	57	32	27	4	79	59	13	27	0	80	59	13	27	0	80	59	13	27	0	80	27	27	27	109	121	44	8	25	59	13	27	0	80	56
# ATP6_CLUSTALW_TCSOGf_DEG_UB #	120	89	120	88	112	118	89	120	88	112	118	87	88	111	115	87	97	88	111	115	89	120	88	112	118	89	120	88	112	118	89	120	88	112	118	88	88	88	59	63	109	110	111	89	120	88	112	118	90
*** ATP6_CLUSTALW_TCSOGw_DEG_UB ***	55	64	55	50	44	82	64	55	50	44	82	62	50	41	80	62	56	50	41	80	64	55	50	44	82	64	55	50	44	82	64	55	50	44	82	50	50	50	106	116	0	44	24	64	55	50	44	82	71
*** ATP6_CLUSTALW_TCSOGw_RYt_UB ***	38	61	38	31	25	78	61	38	31	25	78	59	31	22	76	59	37	31	22	76	61	38	31	25	78	61	38	31	25	78	61	38	31	25	78	31	31	31	102	110	24	25	0	61	38	31	25	78	56
*** ATP6_CLUSTALW_TCSf_RYt_UB ***	13	59	13	27	0	80	59	13	27	0	80	57	27	4	79	57	32	27	4	79	59	13	27	0	80	59	13	27	0	80	59	13	27	0	80	27	27	27	109	121	44	8	25	59	13	27	0	80	56
*** ATP6_CLUSTALW_TRIMALA_RYt_UB ***	13	59	13	27	0	80	59	13	27	0	80	57	27	4	79	57	32	27	4	79	59	13	27	0	80	59	13	27	0	80	59	13	27	0	80	27	27	27	109	121	44	8	25	59	13	27	0	80	56
*** ATP6_CLUSTALW_TRIMALG_RYt_UB ***	13	59	13	27	0	80	59	13	27	0	80	57	27	4	79	57	32	27	4	79	59	13	27	0	80	59	13	27	0	80	59	13	27	0	80	27	27	27	109	121	44	8	25	59	13	27	0	80	56
*** ATP6_CLUSTALW_TRIMAL_RYt_UB ***	13	59	13	27	0	80	59	13	27	0	80	57	27	4	79	57	32	27	4	79	59	13	27	0	80	59	13	27	0	80	59	13	27	0	80	27	27	27	109	121	44	8	25	59	13	27	0	80	56
*** ATP6_DIALIGN-TXD_MAXALIGN_RYt_UB ***	13	59	13	27	0	80	59	13	27	0	80	57	27	4	79	57	32	27	4	79	59	13	27	0	80	59	13	27	0	80	59	13	27	0	80	27	27	27	109	121	44	8	25	59	13	27	0	80	56
*** ATP6_DIALIGN-TXD_PSARALIGN_RYt_UB ***	13	59	13	27	0	80	59	13	27	0	80	57	27	4	79	57	32	27	4	79	59	13	27	0	80	59	13	27	0	80	59	13	27	0	80	27	27	27	109	121	44	8	25	59	13	27	0	80	56
*** ATP6_DIALIGN-TXD_TCSFMf_RYt_UB ***	13	59	13	27	0	80	59	13	27	0	80	57	27	4	79	57	32	27	4	79	59	13	27	0	80	59	13	27	0	80	59	13	27	0	80	27	27	27	109	121	44	8	25	59	13	27	0	80	56
*** ATP6_DIALIGN-TXD_TCSf_RYt_UB ***	13	59	13	27	0	80	59	13	27	0	80	57	27	4	79	57	32	27	4	79	59	13	27	0	80	59	13	27	0	80	59	13	27	0	80	27	27	27	109	121	44	8	25	59	13	27	0	80	56
*** ATP6_DIALIGN-TXD_TRIMAL_RYt_UB ***	13	59	13	27	0	80	59	13	27	0	80	57	27	4	79	57	32	27	4	79	59	13	27	0	80	59	13	27	0	80	59	13	27	0	80	27	27	27	109	121	44	8	25	59	13	27	0	80	56
*** ATP6_DIALIGN-TXT_GBLOCKSC_RYt_UB ***	13	59	13	27	0	80	59	13	27	0	80	57	27	4	79	57	32	27	4	79	59	13	27	0	80	59	13	27	0	80	59	13	27	0	80	27	27	27	109	121	44	8	25	59	13	27	0	80	56
*** ATP6_DIALIGN-TXT_GBLOCKS_RYt_UB ***	13	59	13	27	0	80	59	13	27	0	80	57	27	4	79	57	32	27	4	79	59	13	27	0	80	59	13	27	0	80	59	13	27	0	80	27	27	27	109	121	44	8	25	59	13	27	0	80	56
*** ATP6_DIALIGN-TXT_MAXALIGN_RYt_UB ***	13	59	13	27	0	80	59	13	27	0	80	57	27	4	79	57	32	27	4	79	59	13	27	0	80	59	13	27	0	80	59	13	27	0	80	27	27	27	109	121	44	8	25	59	13	27	0	80	56
*** ATP6_DIALIGN-TXT_NOISY_DNA_UB ***	80	16	80	45	71	57	16	80	45	71	57	14	45	73	54	14	57	45	73	54	16	80	45	71	57	16	80	45	71	57	16	80	45	71	57	45	45	45	102	114	74	70	71	16	80	45	71	57	15
*** ATP6_DIALIGN-TXT_PSARALIGN_RYt_UB ***	13	59	13	27	0	80	59	13	27	0	80	57	27	4	79	57	32	27	4	79	59	13	27	0	80	59	13	27	0	80	59	13	27	0	80	27	27	27	109	121	44	8	25	59	13	27	0	80	56
*** ATP6_DIALIGN-TXT_TCSFMf_RYt_UB ***	13	59	13	27	0	80	59	13	27	0	80	57	27	4	79	57	32	27	4	79	59	13	27	0	80	59	13	27	0	80	59	13	27	0	80	27	27	27	109	121	44	8	25	59	13	27	0	80	56
*** ATP6_DIALIGN-TXT_TCSOGw_DEG_UB ***	55	64	55	50	44	82	64	55	50	44	82	62	50	41	80	62	56	50	41	80	64	55	50	44	82	64	55	50	44	82	64	55	50	44	82	50	50	50	106	116	0	44	24	64	55	50	44	82	71
*** ATP6_DIALIGN-TXT_TCSOGw_RYt_UB ***	38	61	38	31	25	78	61	38	31	25	78	59	31	22	76	59	37	31	22	76	61	38	31	25	78	61	38	31	25	78	61	38	31	25	78	31	31	31	102	110	24	25	0	61	38	31	25	78	56
*** ATP6_DIALIGN-TXT_TCSf_RYt_UB ***	13	59	13	27	0	80	59	13	27	0	80	57	27	4	79	57	32	27	4	79	59	13	27	0	80	59	13	27	0	80	59	13	27	0	80	27	27	27	109	121	44	8	25	59	13	27	0	80	56
*** ATP6_DIALIGN-TXT_TRIMALA_RYt_UB ***	13	59	13	27	0	80	59	13	27	0	80	57	27	4	79	57	32	27	4	79	59	13	27	0	80	59	13	27	0	80	59	13	27	0	80	27	27	27	109	121	44	8	25	59	13	27	0	80	56
*** ATP6_DIALIGN-TXT_TRIMALG_RYt_UB ***	13	59	13	27	0	80	59	13	27	0	80	57	27	4	79	57	32	27	4	79	59	13	27	0	80	59	13	27	0	80	59	13	27	0	80	27	27	27	109	121	44	8	25	59	13	27	0	80	56
*** ATP6_DIALIGN-TXT_TRIMAL_RYt_UB ***	13	59	13	27	0	80	59	13	27	0	80	57	27	4	79	57	32	27	4	79	59	13	27	0	80	59	13	27	0	80	59	13	27	0	80	27	27	27	109	121	44	8	25	59	13	27	0	80	56
*** ATP6_FSA_MAXALIGN_RYt_UB ***	13	59	13	27	0	80	59	13	27	0	80	57	27	4	79	57	32	27	4	79	59	13	27	0	80	59	13	27	0	80	59	13	27	0	80	27	27	27	109	121	44	8	25	59	13	27	0	80	56
*** ATP6_FSA_PSARALIGN_RYt_UB ***	13	59	13	27	0	80	59	13	27	0	80	57	27	4	79	57	32	27	4	79	59	13	27	0	80	59	13	27	0	80	59	13	27	0	80	27	27	27	109	121	44	8	25	59	13	27	0	80	56
*** ATP6_FSA_TCSFMf_RYt_UB ***	13	59	13	27	0	80	59	13	27	0	80	57	27	4	79	57	32	27	4	79	59	13	27	0	80	59	13	27	0	80	59	13	27	0	80	27	27	27	109	121	44	8	25	59	13	27	0	80	56
*** ATP6_FSA_TCSOGw_DEG_UB ***	55	64	55	50	44	82	64	55	50	44	82	62	50	41	80	62	56	50	41	80	64	55	50	44	82	64	55	50	44	82	64	55	50	44	82	50	50	50	106	116	0	44	24	64	55	50	44	82	71
*** ATP6_FSA_TCSOGw_RYt_UB ***	38	61	38	31	25	78	61	38	31	25	78	59	31	22	76	59	37	31	22	76	61	38	31	25	78	61	38	31	25	78	61	38	31	25	78	31	31	31	102	110	24	25	0	61	38	31	25	78	56
*** ATP6_FSA_TCSf_RYt_UB ***	13	59	13	27	0	80	59	13	27	0	80	57	27	4	79	57	32	27	4	79	59	13	27	0	80	59	13	27	0	80	59	13	27	0	80	27	27	27	109	121	44	8	25	59	13	27	0	80	56
*** # ATP6_FSA_TCSw_DEG_UB # ***	36	33	36	0	27	83	33	36	0	27	83	31	0	30	81	31	14	0	30	81	33	36	0	27	83	33	36	0	27	83	33	36	0	27	83	0	0	0	105	112	50	25	31	33	36	0	27	83	30
*** ATP6_FSA_TCSw_DNA_UB ***	36	33	36	0	27	83	33	36	0	27	83	31	0	30	81	31	14	0	30	81	33	36	0	27	83	33	36	0	27	83	33	36	0	27	83	0	0	0	105	112	50	25	31	33	36	0	27	83	30
*** ATP6_FSA_TCSw_RYt_UB ***	36	33	36	0	27	83	33	36	0	27	83	31	0	30	81	31	14	0	30	81	33	36	0	27	83	33	36	0	27	83	33	36	0	27	83	0	0	0	105	112	50	25	31	33	36	0	27	83	30
*** ATP6_FSA_TRIMALA_DNA_UB ***	36	33	36	0	27	83	33	36	0	27	83	31	0	30	81	31	14	0	30	81	33	36	0	27	83	33	36	0	27	83	33	36	0	27	83	0	0	0	105	112	50	25	31	33	36	0	27	83	30
*** ATP6_FSA_TRIMALG_DNA_UB ***	36	33	36	0	27	83	33	36	0	27	83	31	0	30	81	31	14	0	30	81	33	36	0	27	83	33	36	0	27	83	33	36	0	27	83	0	0	0	105	112	50	25	31	33	36	0	27	83	30
*** ATP6_FSA_TRIMAL_DNA_UB ***	36	33	36	0	27	83	33	36	0	27	83	31	0	30	81	31	14	0	30	81	33	36	0	27	83	33	36	0	27	83	33	36	0	27	83	0	0	0	105	112	50	25	31	33	36	0	27	83	30
*** ATP6_FSA_TRIMAL_RYt_UB ***	13	59	13	27	0	80	59	13	27	0	80	57	27	4	79	57	32	27	4	79	59	13	27	0	80	59	13	27	0	80	59	13	27	0	80	27	27	27	109	121	44	8	25	59	13	27	0	80	56
*** ATP6_GRAMALIGN_GBLOCKSC_DNA_UB ***	36	33	36	0	27	83	33	36	0	27	83	31	0	30	81	31	14	0	30	81	33	36	0	27	83	33	36	0	27	83	33	36	0	27	83	0	0	0	105	112	50	25	31	33	36	0	27	83	30
*** ATP6_GRAMALIGN_GBLOCKSC_RYt_UB ***	13	59	13	27	0	80	59	13	27	0	80	57	27	4	79	57	32	27	4	79	59	13	27	0	80	59	13	27	0	80	59	13	27	0	80	27	27	27	109	121	44	8	25	59	13	27	0	80	56
*** ATP6_GRAMALIGN_GBLOCKS_DNA_UB ***	36	33	36	0	27	83	33	36	0	27	83	31	0	30	81	31	14	0	30	81	33	36	0	27	83	33	36	0	27	83	33	36	0	27	83	0	0	0	105	112	50	25	31	33	36	0	27	83	30
*** ATP6_GRAMALIGN_MAXALIGN_DNA_UB ***	36	33	36	0	27	83	33	36	0	27	83	31	0	30	81	31	14	0	30	81	33	36	0	27	83	33	36	0	27	83	33	36	0	27	83	0	0	0	105	112	50	25	31	33	36	0	27	83	30
*** ATP6_GRAMALIGN_MAXALIGN_RYt_UB ***	13	59	13	27	0	80	59	13	27	0	80	57	27	4	79	57	32	27	4	79	59	13	27	0	80	59	13	27	0	80	59	13	27	0	80	27	27	27	109	121	44	8	25	59	13	27	0	80	56
# ATP6_GRAMALIGN_NOISY_DEG_UB #	83	84	83	73	90	96	84	83	73	90	96	82	73	89	93	82	76	73	89	93	84	83	73	90	96	84	83	73	90	96	84	83	73	90	96	73	73	73	112	95	97	86	92	84	83	73	90	96	92
*** ATP6_GRAMALIGN_NOISY_DNA_UB ***	80	16	80	45	71	57	16	80	45	71	57	14	45	73	54	14	57	45	73	54	16	80	45	71	57	16	80	45	71	57	16	80	45	71	57	45	45	45	102	114	74	70	71	16	80	45	71	57	15
*** ATP6_GRAMALIGN_PSARALIGN_DNA_UB ***	36	33	36	0	27	83	33	36	0	27	83	31	0	30	81	31	14	0	30	81	33	36	0	27	83	33	36	0	27	83	33	36	0	27	83	0	0	0	105	112	50	25	31	33	36	0	27	83	30
*** ATP6_GRAMALIGN_PSARALIGN_RYt_UB ***	13	59	13	27	0	80	59	13	27	0	80	57	27	4	79	57	32	27	4	79	59	13	27	0	80	59	13	27	0	80	59	13	27	0	80	27	27	27	109	121	44	8	25	59	13	27	0	80	56
*** ATP6_GRAMALIGN_TCSFMf_DNA_UB ***	36	33	36	0	27	83	33	36	0	27	83	31	0	30	81	31	14	0	30	81	33	36	0	27	83	33	36	0	27	83	33	36	0	27	83	0	0	0	105	112	50	25	31	33	36	0	27	83	30
*** ATP6_GRAMALIGN_TCSFMf_RYt_UB ***	13	59	13	27	0	80	59	13	27	0	80	57	27	4	79	57	32	27	4	79	59	13	27	0	80	59	13	27	0	80	59	13	27	0	80	27	27	27	109	121	44	8	25	59	13	27	0	80	56
*** ATP6_GRAMALIGN_TCSFMw_DEG_UB ***	36	33	36	0	27	83	33	36	0	27	83	31	0	30	81	31	14	0	30	81	33	36	0	27	83	33	36	0	27	83	33	36	0	27	83	0	0	0	105	112	50	25	31	33	36	0	27	83	30
*** ATP6_GRAMALIGN_TCSFMw_DNA_UB ***	36	33	36	0	27	83	33	36	0	27	83	31	0	30	81	31	14	0	30	81	33	36	0	27	83	33	36	0	27	83	33	36	0	27	83	0	0	0	105	112	50	25	31	33	36	0	27	83	30
# ATP6_GRAMALIGN_TCSOGf_DNA_UB #	122	122	122	117	117	127	122	122	117	117	127	121	117	120	126	121	125	117	120	126	122	122	117	117	127	122	122	117	117	127	122	122	117	117	127	117	117	117	66	79	123	118	121	122	122	117	117	127	125
*** ATP6_GRAMALIGN_TCSOGw_DEG_UB ***	55	64	55	50	44	82	64	55	50	44	82	62	50	41	80	62	56	50	41	80	64	55	50	44	82	64	55	50	44	82	64	55	50	44	82	50	50	50	106	116	0	44	24	64	55	50	44	82	71
*** ATP6_GRAMALIGN_TCSOGw_RYt_UB ***	38	61	38	31	25	78	61	38	31	25	78	59	31	22	76	59	37	31	22	76	61	38	31	25	78	61	38	31	25	78	61	38	31	25	78	31	31	31	102	110	24	25	0	61	38	31	25	78	56
*** ATP6_GRAMALIGN_TCSf_DNA_UB ***	36	33	36	0	27	83	33	36	0	27	83	31	0	30	81	31	14	0	30	81	33	36	0	27	83	33	36	0	27	83	33	36	0	27	83	0	0	0	105	112	50	25	31	33	36	0	27	83	30
*** ATP6_GRAMALIGN_TCSf_RYt_UB ***	13	59	13	27	0	80	59	13	27	0	80	57	27	4	79	57	32	27	4	79	59	13	27	0	80	59	13	27	0	80	59	13	27	0	80	27	27	27	109	121	44	8	25	59	13	27	0	80	56
*** ATP6_GRAMALIGN_TCSw_DNA_UB ***	36	33	36	0	27	83	33	36	0	27	83	31	0	30	81	31	14	0	30	81	33	36	0	27	83	33	36	0	27	83	33	36	0	27	83	0	0	0	105	112	50	25	31	33	36	0	27	83	30
*** ATP6_GRAMALIGN_TRIMALA_DNA_UB ***	36	33	36	0	27	83	33	36	0	27	83	31	0	30	81	31	14	0	30	81	33	36	0	27	83	33	36	0	27	83	33	36	0	27	83	0	0	0	105	112	50	25	31	33	36	0	27	83	30
*** ATP6_GRAMALIGN_TRIMALA_RYt_UB ***	13	59	13	27	0	80	59	13	27	0	80	57	27	4	79	57	32	27	4	79	59	13	27	0	80	59	13	27	0	80	59	13	27	0	80	27	27	27	109	121	44	8	25	59	13	27	0	80	56
*** ATP6_GRAMALIGN_TRIMALG_DNA_UB ***	36	33	36	0	27	83	33	36	0	27	83	31	0	30	81	31	14	0	30	81	33	36	0	27	83	33	36	0	27	83	33	36	0	27	83	0	0	0	105	112	50	25	31	33	36	0	27	83	30
*** ATP6_GRAMALIGN_TRIMALG_RYt_UB ***	13	59	13	27	0	80	59	13	27	0	80	57	27	4	79	57	32	27	4	79	59	13	27	0	80	59	13	27	0	80	59	13	27	0	80	27	27	27	109	121	44	8	25	59	13	27	0	80	56
*** ATP6_GRAMALIGN_TRIMAL_DNA_UB ***	36	33	36	0	27	83	33	36	0	27	83	31	0	30	81	31	14	0	30	81	33	36	0	27	83	33	36	0	27	83	33	36	0	27	83	0	0	0	105	112	50	25	31	33	36	0	27	83	30
*** ATP6_GRAMALIGN_TRIMAL_RYt_UB ***	13	59	13	27	0	80	59	13	27	0	80	57	27	4	79	57	32	27	4	79	59	13	27	0	80	59	13	27	0	80	59	13	27	0	80	27	27	27	109	121	44	8	25	59	13	27	0	80	56
*** ATP6_KALIGN_GBLOCKSC_DNA_UB ***	36	33	36	0	27	83	33	36	0	27	83	31	0	30	81	31	14	0	30	81	33	36	0	27	83	33	36	0	27	83	33	36	0	27	83	0	0	0	105	112	50	25	31	33	36	0	27	83	30
*** ATP6_KALIGN_GBLOCKS_DNA_UB ***	36	33	36	0	27	83	33	36	0	27	83	31	0	30	81	31	14	0	30	81	33	36	0	27	83	33	36	0	27	83	33	36	0	27	83	0	0	0	105	112	50	25	31	33	36	0	27	83	30
*** # ATP6_KALIGN_MAXALIGN_CDN_UB # ***	64	0	64	33	59	51	0	64	33	59	51	2	33	61	52	2	45	33	61	52	0	64	33	59	51	0	64	33	59	51	0	64	33	59	51	33	33	33	106	113	64	58	61	0	64	33	59	51	13
*** ATP6_KALIGN_MAXALIGN_DNA_UB ***	36	33	36	0	27	83	33	36	0	27	83	31	0	30	81	31	14	0	30	81	33	36	0	27	83	33	36	0	27	83	33	36	0	27	83	0	0	0	105	112	50	25	31	33	36	0	27	83	30
*** # ATP6_KALIGN_MAXALIGN_RYt_UB # ***	13	59	13	27	0	80	59	13	27	0	80	57	27	4	79	57	32	27	4	79	59	13	27	0	80	59	13	27	0	80	59	13	27	0	80	27	27	27	109	121	44	8	25	59	13	27	0	80	56
*** # ATP6_KALIGN_PSARALIGN_CDN_UB # ***	64	0	64	33	59	51	0	64	33	59	51	2	33	61	52	2	45	33	61	52	0	64	33	59	51	0	64	33	59	51	0	64	33	59	51	33	33	33	106	113	64	58	61	0	64	33	59	51	13
*** ATP6_KALIGN_PSARALIGN_DNA_UB ***	36	33	36	0	27	83	33	36	0	27	83	31	0	30	81	31	14	0	30	81	33	36	0	27	83	33	36	0	27	83	33	36	0	27	83	0	0	0	105	112	50	25	31	33	36	0	27	83	30
*** # ATP6_KALIGN_PSARALIGN_RYt_UB # ***	13	59	13	27	0	80	59	13	27	0	80	57	27	4	79	57	32	27	4	79	59	13	27	0	80	59	13	27	0	80	59	13	27	0	80	27	27	27	109	121	44	8	25	59	13	27	0	80	56
*** # ATP6_KALIGN_TCSFMf_CDN_UB # ***	64	0	64	33	59	51	0	64	33	59	51	2	33	61	52	2	45	33	61	52	0	64	33	59	51	0	64	33	59	51	0	64	33	59	51	33	33	33	106	113	64	58	61	0	64	33	59	51	13
*** ATP6_KALIGN_TCSFMf_DNA_UB ***	36	33	36	0	27	83	33	36	0	27	83	31	0	30	81	31	14	0	30	81	33	36	0	27	83	33	36	0	27	83	33	36	0	27	83	0	0	0	105	112	50	25	31	33	36	0	27	83	30
*** # ATP6_KALIGN_TCSFMf_RYt_UB # ***	13	59	13	27	0	80	59	13	27	0	80	57	27	4	79	57	32	27	4	79	59	13	27	0	80	59	13	27	0	80	59	13	27	0	80	27	27	27	109	121	44	8	25	59	13	27	0	80	56
*** # ATP6_KALIGN_TCSFMf_2AA_UB # ***	67	51	67	83	80	0	51	67	83	80	0	53	83	84	3	53	70	83	84	3	51	67	83	80	0	51	67	83	80	0	51	67	83	80	0	83	83	83	111	124	82	88	78	51	67	83	80	0	54
*** # ATP6_KALIGN_TCSFMw_DEG_UB # ***	36	33	36	0	27	83	33	36	0	27	83	31	0	30	81	31	14	0	30	81	33	36	0	27	83	33	36	0	27	83	33	36	0	27	83	0	0	0	105	112	50	25	31	33	36	0	27	83	30
*** # ATP6_KALIGN_TCSFMw_DNA_UB # ***	36	33	36	0	27	83	33	36	0	27	83	31	0	30	81	31	14	0	30	81	33	36	0	27	83	33	36	0	27	83	33	36	0	27	83	0	0	0	105	112	50	25	31	33	36	0	27	83	30
*** # ATP6_KALIGN_TCSFMw_RYt_UB # ***	36	33	36	0	27	83	33	36	0	27	83	31	0	30	81	31	14	0	30	81	33	36	0	27	83	33	36	0	27	83	33	36	0	27	83	0	0	0	105	112	50	25	31	33	36	0	27	83	30
# ATP6_KALIGN_TCSOGf_DEG_UB #	122	119	122	118	118	122	119	122	118	118	122	118	118	117	122	118	124	118	117	122	119	122	118	118	122	119	122	118	118	122	119	122	118	118	122	118	118	118	64	63	102	115	101	119	122	118	118	122	120
# ATP6_KALIGN_TCSOGf_DNA_UB #	130	109	130	109	124	126	109	130	109	124	126	109	109	123	126	109	120	109	123	126	109	130	109	124	126	109	130	109	124	126	109	130	109	124	126	109	109	109	71	54	119	120	109	109	130	109	124	126	116
*** ATP6_KALIGN_TCSOGw_DEG_UB ***	55	64	55	50	44	82	64	55	50	44	82	62	50	41	80	62	56	50	41	80	64	55	50	44	82	64	55	50	44	82	64	55	50	44	82	50	50	50	106	116	0	44	24	64	55	50	44	82	71
*** ATP6_KALIGN_TCSOGw_RYt_UB ***	38	61	38	31	25	78	61	38	31	25	78	59	31	22	76	59	37	31	22	76	61	38	31	25	78	61	38	31	25	78	61	38	31	25	78	31	31	31	102	110	24	25	0	61	38	31	25	78	56
*** # ATP6_KALIGN_TCSf_CDN_UB # ***	64	0	64	33	59	51	0	64	33	59	51	2	33	61	52	2	45	33	61	52	0	64	33	59	51	0	64	33	59	51	0	64	33	59	51	33	33	33	106	113	64	58	61	0	64	33	59	51	13
*** ATP6_KALIGN_TCSf_DNA_UB ***	36	33	36	0	27	83	33	36	0	27	83	31	0	30	81	31	14	0	30	81	33	36	0	27	83	33	36	0	27	83	33	36	0	27	83	0	0	0	105	112	50	25	31	33	36	0	27	83	30
*** # ATP6_KALIGN_TCSf_RYt_UB # ***	13	59	13	27	0	80	59	13	27	0	80	57	27	4	79	57	32	27	4	79	59	13	27	0	80	59	13	27	0	80	59	13	27	0	80	27	27	27	109	121	44	8	25	59	13	27	0	80	56
*** ATP6_KALIGN_TCSf_2AA_UB ***	67	51	67	83	80	0	51	67	83	80	0	53	83	84	3	53	70	83	84	3	51	67	83	80	0	51	67	83	80	0	51	67	83	80	0	83	83	83	111	124	82	88	78	51	67	83	80	0	54
*** ATP6_KALIGN_TCSw_DNA_UB ***	36	33	36	0	27	83	33	36	0	27	83	31	0	30	81	31	14	0	30	81	33	36	0	27	83	33	36	0	27	83	33	36	0	27	83	0	0	0	105	112	50	25	31	33	36	0	27	83	30
*** ATP6_KALIGN_TCSw_RYt_UB ***	36	33	36	0	27	83	33	36	0	27	83	31	0	30	81	31	14	0	30	81	33	36	0	27	83	33	36	0	27	83	33	36	0	27	83	0	0	0	105	112	50	25	31	33	36	0	27	83	30
*** ATP6_KALIGN_TRIMALA_DNA_UB ***	36	33	36	0	27	83	33	36	0	27	83	31	0	30	81	31	14	0	30	81	33	36	0	27	83	33	36	0	27	83	33	36	0	27	83	0	0	0	105	112	50	25	31	33	36	0	27	83	30
*** ATP6_KALIGN_TRIMALG_DNA_UB ***	36	33	36	0	27	83	33	36	0	27	83	31	0	30	81	31	14	0	30	81	33	36	0	27	83	33	36	0	27	83	33	36	0	27	83	0	0	0	105	112	50	25	31	33	36	0	27	83	30
*** # ATP6_KALIGN_TRIMALP_DEG_UB # ***	65	14	65	29	56	54	14	65	29	56	54	12	29	59	52	12	43	29	59	52	14	65	29	56	54	14	65	29	56	54	14	65	29	56	54	29	29	29	108	115	70	54	55	14	65	29	56	54	1
*** # ATP6_KALIGN_TRIMALP_RYt_UB # ***	36	33	36	0	27	83	33	36	0	27	83	31	0	30	81	31	14	0	30	81	33	36	0	27	83	33	36	0	27	83	33	36	0	27	83	0	0	0	105	112	50	25	31	33	36	0	27	83	30
*** # ATP6_KALIGN_TRIMAL_CDN_UB # ***	64	0	64	33	59	51	0	64	33	59	51	2	33	61	52	2	45	33	61	52	0	64	33	59	51	0	64	33	59	51	0	64	33	59	51	33	33	33	106	113	64	58	61	0	64	33	59	51	13
*** ATP6_KALIGN_TRIMAL_DNA_UB ***	36	33	36	0	27	83	33	36	0	27	83	31	0	30	81	31	14	0	30	81	33	36	0	27	83	33	36	0	27	83	33	36	0	27	83	0	0	0	105	112	50	25	31	33	36	0	27	83	30
*** # ATP6_KALIGN_TRIMAL_RYt_UB # ***	13	59	13	27	0	80	59	13	27	0	80	57	27	4	79	57	32	27	4	79	59	13	27	0	80	59	13	27	0	80	59	13	27	0	80	27	27	27	109	121	44	8	25	59	13	27	0	80	56
*** ATP6_KALIGN_TRIMAL_2AA_UB ***	67	51	67	83	80	0	51	67	83	80	0	53	83	84	3	53	70	83	84	3	51	67	83	80	0	51	67	83	80	0	51	67	83	80	0	83	83	83	111	124	82	88	78	51	67	83	80	0	54
*** ATP6_MAFFTEI_GBLOCKSC_DNA_UB ***	36	33	36	0	27	83	33	36	0	27	83	31	0	30	81	31	14	0	30	81	33	36	0	27	83	33	36	0	27	83	33	36	0	27	83	0	0	0	105	112	50	25	31	33	36	0	27	83	30
*** ATP6_MAFFTEI_GBLOCKSC_RYt_UB ***	36	33	36	0	27	83	33	36	0	27	83	31	0	30	81	31	14	0	30	81	33	36	0	27	83	33	36	0	27	83	33	36	0	27	83	0	0	0	105	112	50	25	31	33	36	0	27	83	30
*** ATP6_MAFFTEI_GBLOCKS_DNA_UB ***	36	33	36	0	27	83	33	36	0	27	83	31	0	30	81	31	14	0	30	81	33	36	0	27	83	33	36	0	27	83	33	36	0	27	83	0	0	0	105	112	50	25	31	33	36	0	27	83	30
*** ATP6_MAFFTEI_GBLOCKS_RYt_UB ***	36	33	36	0	27	83	33	36	0	27	83	31	0	30	81	31	14	0	30	81	33	36	0	27	83	33	36	0	27	83	33	36	0	27	83	0	0	0	105	112	50	25	31	33	36	0	27	83	30
*** ATP6_MAFFTEI_MAXALIGN_CDN_UB ***	64	0	64	33	59	51	0	64	33	59	51	2	33	61	52	2	45	33	61	52	0	64	33	59	51	0	64	33	59	51	0	64	33	59	51	33	33	33	106	113	64	58	61	0	64	33	59	51	13
*** ATP6_MAFFTEI_MAXALIGN_DNA_UB ***	36	33	36	0	27	83	33	36	0	27	83	31	0	30	81	31	14	0	30	81	33	36	0	27	83	33	36	0	27	83	33	36	0	27	83	0	0	0	105	112	50	25	31	33	36	0	27	83	30
*** ATP6_MAFFTEI_MAXALIGN_RYt_UB ***	36	33	36	0	27	83	33	36	0	27	83	31	0	30	81	31	14	0	30	81	33	36	0	27	83	33	36	0	27	83	33	36	0	27	83	0	0	0	105	112	50	25	31	33	36	0	27	83	30
*** ATP6_MAFFTEI_MAXALIGN_2AA_UB ***	67	51	67	83	80	0	51	67	83	80	0	53	83	84	3	53	70	83	84	3	51	67	83	80	0	51	67	83	80	0	51	67	83	80	0	83	83	83	111	124	82	88	78	51	67	83	80	0	54
*** ATP6_MAFFTEI_NOISY_DNA_UB ***	80	16	80	45	71	57	16	80	45	71	57	14	45	73	54	14	57	45	73	54	16	80	45	71	57	16	80	45	71	57	16	80	45	71	57	45	45	45	102	114	74	70	71	16	80	45	71	57	15
*** ATP6_MAFFTEI_NOISY_RYt_UB ***	80	16	80	45	71	57	16	80	45	71	57	14	45	73	54	14	57	45	73	54	16	80	45	71	57	16	80	45	71	57	16	80	45	71	57	45	45	45	102	114	74	70	71	16	80	45	71	57	15
*** ATP6_MAFFTEI_PSARALIGN_CDN_UB ***	64	0	64	33	59	51	0	64	33	59	51	2	33	61	52	2	45	33	61	52	0	64	33	59	51	0	64	33	59	51	0	64	33	59	51	33	33	33	106	113	64	58	61	0	64	33	59	51	13
*** ATP6_MAFFTEI_PSARALIGN_DNA_UB ***	36	33	36	0	27	83	33	36	0	27	83	31	0	30	81	31	14	0	30	81	33	36	0	27	83	33	36	0	27	83	33	36	0	27	83	0	0	0	105	112	50	25	31	33	36	0	27	83	30
*** ATP6_MAFFTEI_PSARALIGN_RYt_UB ***	36	33	36	0	27	83	33	36	0	27	83	31	0	30	81	31	14	0	30	81	33	36	0	27	83	33	36	0	27	83	33	36	0	27	83	0	0	0	105	112	50	25	31	33	36	0	27	83	30
*** ATP6_MAFFTEI_PSARALIGN_2AA_UB ***	67	51	67	83	80	0	51	67	83	80	0	53	83	84	3	53	70	83	84	3	51	67	83	80	0	51	67	83	80	0	51	67	83	80	0	83	83	83	111	124	82	88	78	51	67	83	80	0	54
*** # ATP6_MAFFTEI_TCSFMf_CDN_UB # ***	64	0	64	33	59	51	0	64	33	59	51	2	33	61	52	2	45	33	61	52	0	64	33	59	51	0	64	33	59	51	0	64	33	59	51	33	33	33	106	113	64	58	61	0	64	33	59	51	13
*** ATP6_MAFFTEI_TCSFMf_DNA_UB ***	36	33	36	0	27	83	33	36	0	27	83	31	0	30	81	31	14	0	30	81	33	36	0	27	83	33	36	0	27	83	33	36	0	27	83	0	0	0	105	112	50	25	31	33	36	0	27	83	30
*** ATP6_MAFFTEI_TCSFMf_RYt_UB ***	36	33	36	0	27	83	33	36	0	27	83	31	0	30	81	31	14	0	30	81	33	36	0	27	83	33	36	0	27	83	33	36	0	27	83	0	0	0	105	112	50	25	31	33	36	0	27	83	30
*** # ATP6_MAFFTEI_TCSFMf_2AA_UB # ***	67	51	67	83	80	0	51	67	83	80	0	53	83	84	3	53	70	83	84	3	51	67	83	80	0	51	67	83	80	0	51	67	83	80	0	83	83	83	111	124	82	88	78	51	67	83	80	0	54
*** ATP6_MAFFTEI_TCSFMw_DEG_UB ***	36	33	36	0	27	83	33	36	0	27	83	31	0	30	81	31	14	0	30	81	33	36	0	27	83	33	36	0	27	83	33	36	0	27	83	0	0	0	105	112	50	25	31	33	36	0	27	83	30
*** ATP6_MAFFTEI_TCSFMw_DNA_UB ***	36	33	36	0	27	83	33	36	0	27	83	31	0	30	81	31	14	0	30	81	33	36	0	27	83	33	36	0	27	83	33	36	0	27	83	0	0	0	105	112	50	25	31	33	36	0	27	83	30
*** ATP6_MAFFTEI_TCSFMw_RYt_UB ***	36	33	36	0	27	83	33	36	0	27	83	31	0	30	81	31	14	0	30	81	33	36	0	27	83	33	36	0	27	83	33	36	0	27	83	0	0	0	105	112	50	25	31	33	36	0	27	83	30
# ATP6_MAFFTEI_TCSOGf_DNA_UB #	130	121	130	119	122	134	121	130	119	122	134	120	119	121	134	120	128	119	121	134	121	130	119	122	134	121	130	119	122	134	121	130	119	122	134	119	119	119	60	61	122	119	119	121	130	119	122	134	120
# ATP6_MAFFTEI_TCSOGf_RYt_UB #	111	114	111	104	102	131	114	111	104	102	131	113	104	101	130	113	115	104	101	130	114	111	104	102	131	114	111	104	102	131	114	111	104	102	131	104	104	104	61	65	107	98	106	114	111	104	102	131	115
*** ATP6_MAFFTEI_TCSOGw_DEG_UB ***	55	64	55	50	44	82	64	55	50	44	82	62	50	41	80	62	56	50	41	80	64	55	50	44	82	64	55	50	44	82	64	55	50	44	82	50	50	50	106	116	0	44	24	64	55	50	44	82	71
*** # ATP6_MAFFTEI_TCSf_CDN_UB # ***	64	0	64	33	59	51	0	64	33	59	51	2	33	61	52	2	45	33	61	52	0	64	33	59	51	0	64	33	59	51	0	64	33	59	51	33	33	33	106	113	64	58	61	0	64	33	59	51	13
*** ATP6_MAFFTEI_TCSf_DNA_UB ***	36	33	36	0	27	83	33	36	0	27	83	31	0	30	81	31	14	0	30	81	33	36	0	27	83	33	36	0	27	83	33	36	0	27	83	0	0	0	105	112	50	25	31	33	36	0	27	83	30
*** ATP6_MAFFTEI_TCSf_RYt_UB ***	36	33	36	0	27	83	33	36	0	27	83	31	0	30	81	31	14	0	30	81	33	36	0	27	83	33	36	0	27	83	33	36	0	27	83	0	0	0	105	112	50	25	31	33	36	0	27	83	30
*** ATP6_MAFFTEI_TCSf_2AA_UB ***	67	51	67	83	80	0	51	67	83	80	0	53	83	84	3	53	70	83	84	3	51	67	83	80	0	51	67	83	80	0	51	67	83	80	0	83	83	83	111	124	82	88	78	51	67	83	80	0	54
*** ATP6_MAFFTEI_TCSw_DNA_UB ***	36	33	36	0	27	83	33	36	0	27	83	31	0	30	81	31	14	0	30	81	33	36	0	27	83	33	36	0	27	83	33	36	0	27	83	0	0	0	105	112	50	25	31	33	36	0	27	83	30
*** ATP6_MAFFTEI_TCSw_RYt_UB ***	36	33	36	0	27	83	33	36	0	27	83	31	0	30	81	31	14	0	30	81	33	36	0	27	83	33	36	0	27	83	33	36	0	27	83	0	0	0	105	112	50	25	31	33	36	0	27	83	30
*** ATP6_MAFFTEI_TRIMALA_DNA_UB ***	36	33	36	0	27	83	33	36	0	27	83	31	0	30	81	31	14	0	30	81	33	36	0	27	83	33	36	0	27	83	33	36	0	27	83	0	0	0	105	112	50	25	31	33	36	0	27	83	30
*** ATP6_MAFFTEI_TRIMALA_RYt_UB ***	36	33	36	0	27	83	33	36	0	27	83	31	0	30	81	31	14	0	30	81	33	36	0	27	83	33	36	0	27	83	33	36	0	27	83	0	0	0	105	112	50	25	31	33	36	0	27	83	30
*** ATP6_MAFFTEI_TRIMALG_DNA_UB ***	36	33	36	0	27	83	33	36	0	27	83	31	0	30	81	31	14	0	30	81	33	36	0	27	83	33	36	0	27	83	33	36	0	27	83	0	0	0	105	112	50	25	31	33	36	0	27	83	30
*** ATP6_MAFFTEI_TRIMALG_RYt_UB ***	36	33	36	0	27	83	33	36	0	27	83	31	0	30	81	31	14	0	30	81	33	36	0	27	83	33	36	0	27	83	33	36	0	27	83	0	0	0	105	112	50	25	31	33	36	0	27	83	30
*** # ATP6_MAFFTEI_TRIMALP_DEG_UB # ***	65	14	65	29	56	54	14	65	29	56	54	12	29	59	52	12	43	29	59	52	14	65	29	56	54	14	65	29	56	54	14	65	29	56	54	29	29	29	108	115	70	54	55	14	65	29	56	54	1
*** # ATP6_MAFFTEI_TRIMAL_CDN_UB # ***	64	0	64	33	59	51	0	64	33	59	51	2	33	61	52	2	45	33	61	52	0	64	33	59	51	0	64	33	59	51	0	64	33	59	51	33	33	33	106	113	64	58	61	0	64	33	59	51	13
*** ATP6_MAFFTEI_TRIMAL_DNA_UB ***	36	33	36	0	27	83	33	36	0	27	83	31	0	30	81	31	14	0	30	81	33	36	0	27	83	33	36	0	27	83	33	36	0	27	83	0	0	0	105	112	50	25	31	33	36	0	27	83	30
*** ATP6_MAFFTEI_TRIMAL_RYt_UB ***	36	33	36	0	27	83	33	36	0	27	83	31	0	30	81	31	14	0	30	81	33	36	0	27	83	33	36	0	27	83	33	36	0	27	83	0	0	0	105	112	50	25	31	33	36	0	27	83	30
*** ATP6_MAFFTEI_TRIMAL_2AA_UB ***	67	51	67	83	80	0	51	67	83	80	0	53	83	84	3	53	70	83	84	3	51	67	83	80	0	51	67	83	80	0	51	67	83	80	0	83	83	83	111	124	82	88	78	51	67	83	80	0	54
*** ATP6_MAFFTF2_GBLOCKSC_DNA_UB ***	36	33	36	0	27	83	33	36	0	27	83	31	0	30	81	31	14	0	30	81	33	36	0	27	83	33	36	0	27	83	33	36	0	27	83	0	0	0	105	112	50	25	31	33	36	0	27	83	30
*** ATP6_MAFFTF2_GBLOCKSC_RYt_UB ***	36	33	36	0	27	83	33	36	0	27	83	31	0	30	81	31	14	0	30	81	33	36	0	27	83	33	36	0	27	83	33	36	0	27	83	0	0	0	105	112	50	25	31	33	36	0	27	83	30
*** ATP6_MAFFTF2_GBLOCKS_DNA_UB ***	36	33	36	0	27	83	33	36	0	27	83	31	0	30	81	31	14	0	30	81	33	36	0	27	83	33	36	0	27	83	33	36	0	27	83	0	0	0	105	112	50	25	31	33	36	0	27	83	30
*** ATP6_MAFFTF2_GBLOCKS_RYt_UB ***	36	33	36	0	27	83	33	36	0	27	83	31	0	30	81	31	14	0	30	81	33	36	0	27	83	33	36	0	27	83	33	36	0	27	83	0	0	0	105	112	50	25	31	33	36	0	27	83	30
*** ATP6_MAFFTF2_MAXALIGN_CDN_UB ***	64	0	64	33	59	51	0	64	33	59	51	2	33	61	52	2	45	33	61	52	0	64	33	59	51	0	64	33	59	51	0	64	33	59	51	33	33	33	106	113	64	58	61	0	64	33	59	51	13
*** # ATP6_MAFFTF2_MAXALIGN_DEG_UB # ***	0	64	0	36	13	67	64	0	36	13	67	66	36	17	70	66	23	36	17	70	64	0	36	13	67	64	0	36	13	67	64	0	36	13	67	36	36	36	115	124	55	21	38	64	0	36	13	67	65
*** # ATP6_MAFFTF2_MAXALIGN_DNA_UB # ***	36	33	36	0	27	83	33	36	0	27	83	31	0	30	81	31	14	0	30	81	33	36	0	27	83	33	36	0	27	83	33	36	0	27	83	0	0	0	105	112	50	25	31	33	36	0	27	83	30
*** ATP6_MAFFTF2_MAXALIGN_RYt_UB ***	36	33	36	0	27	83	33	36	0	27	83	31	0	30	81	31	14	0	30	81	33	36	0	27	83	33	36	0	27	83	33	36	0	27	83	0	0	0	105	112	50	25	31	33	36	0	27	83	30
*** ATP6_MAFFTF2_MAXALIGN_2AA_UB ***	67	51	67	83	80	0	51	67	83	80	0	53	83	84	3	53	70	83	84	3	51	67	83	80	0	51	67	83	80	0	51	67	83	80	0	83	83	83	111	124	82	88	78	51	67	83	80	0	54
*** ATP6_MAFFTF2_PSARALIGN_CDN_UB ***	64	0	64	33	59	51	0	64	33	59	51	2	33	61	52	2	45	33	61	52	0	64	33	59	51	0	64	33	59	51	0	64	33	59	51	33	33	33	106	113	64	58	61	0	64	33	59	51	13
*** # ATP6_MAFFTF2_PSARALIGN_DEG_UB # ***	0	64	0	36	13	67	64	0	36	13	67	66	36	17	70	66	23	36	17	70	64	0	36	13	67	64	0	36	13	67	64	0	36	13	67	36	36	36	115	124	55	21	38	64	0	36	13	67	65
*** # ATP6_MAFFTF2_PSARALIGN_DNA_UB # ***	36	33	36	0	27	83	33	36	0	27	83	31	0	30	81	31	14	0	30	81	33	36	0	27	83	33	36	0	27	83	33	36	0	27	83	0	0	0	105	112	50	25	31	33	36	0	27	83	30
*** ATP6_MAFFTF2_PSARALIGN_RYt_UB ***	36	33	36	0	27	83	33	36	0	27	83	31	0	30	81	31	14	0	30	81	33	36	0	27	83	33	36	0	27	83	33	36	0	27	83	0	0	0	105	112	50	25	31	33	36	0	27	83	30
*** ATP6_MAFFTF2_PSARALIGN_2AA_UB ***	67	51	67	83	80	0	51	67	83	80	0	53	83	84	3	53	70	83	84	3	51	67	83	80	0	51	67	83	80	0	51	67	83	80	0	83	83	83	111	124	82	88	78	51	67	83	80	0	54
*** ATP6_MAFFTF2_TCSFMf_CDN_UB ***	64	0	64	33	59	51	0	64	33	59	51	2	33	61	52	2	45	33	61	52	0	64	33	59	51	0	64	33	59	51	0	64	33	59	51	33	33	33	106	113	64	58	61	0	64	33	59	51	13
*** # ATP6_MAFFTF2_TCSFMf_DEG_UB # ***	0	64	0	36	13	67	64	0	36	13	67	66	36	17	70	66	23	36	17	70	64	0	36	13	67	64	0	36	13	67	64	0	36	13	67	36	36	36	115	124	55	21	38	64	0	36	13	67	65
*** # ATP6_MAFFTF2_TCSFMf_DNA_UB # ***	36	33	36	0	27	83	33	36	0	27	83	31	0	30	81	31	14	0	30	81	33	36	0	27	83	33	36	0	27	83	33	36	0	27	83	0	0	0	105	112	50	25	31	33	36	0	27	83	30
*** ATP6_MAFFTF2_TCSFMf_RYt_UB ***	36	33	36	0	27	83	33	36	0	27	83	31	0	30	81	31	14	0	30	81	33	36	0	27	83	33	36	0	27	83	33	36	0	27	83	0	0	0	105	112	50	25	31	33	36	0	27	83	30
*** ATP6_MAFFTF2_TCSFMf_2AA_UB ***	67	51	67	83	80	0	51	67	83	80	0	53	83	84	3	53	70	83	84	3	51	67	83	80	0	51	67	83	80	0	51	67	83	80	0	83	83	83	111	124	82	88	78	51	67	83	80	0	54
*** ATP6_MAFFTF2_TCSFMw_DEG_UB ***	36	33	36	0	27	83	33	36	0	27	83	31	0	30	81	31	14	0	30	81	33	36	0	27	83	33	36	0	27	83	33	36	0	27	83	0	0	0	105	112	50	25	31	33	36	0	27	83	30
*** ATP6_MAFFTF2_TCSFMw_DNA_UB ***	36	33	36	0	27	83	33	36	0	27	83	31	0	30	81	31	14	0	30	81	33	36	0	27	83	33	36	0	27	83	33	36	0	27	83	0	0	0	105	112	50	25	31	33	36	0	27	83	30
*** ATP6_MAFFTF2_TCSFMw_RYt_UB ***	36	33	36	0	27	83	33	36	0	27	83	31	0	30	81	31	14	0	30	81	33	36	0	27	83	33	36	0	27	83	33	36	0	27	83	0	0	0	105	112	50	25	31	33	36	0	27	83	30
# ATP6_MAFFTF2_TCSOGf_DEG_UB #	109	116	109	106	109	123	116	109	106	109	123	115	106	110	123	115	109	106	110	123	116	109	106	109	123	116	109	106	109	123	116	109	106	109	123	106	106	106	67	69	116	110	108	116	109	106	109	123	120
# ATP6_MAFFTF2_TCSOGf_DNA_UB #	127	116	127	109	118	132	116	127	109	118	132	115	109	116	130	115	117	109	116	130	116	127	109	118	132	116	127	109	118	132	116	127	109	118	132	109	109	109	67	69	122	116	113	116	127	109	118	132	119
# ATP6_MAFFTF2_TCSOGf_RYt_UB #	111	106	111	104	107	116	106	111	104	107	116	104	104	111	116	104	113	104	111	116	106	111	104	107	116	106	111	104	107	116	106	111	104	107	116	104	104	104	55	74	114	110	107	106	111	104	107	116	109
*** ATP6_MAFFTF2_TCSOGw_DEG_UB ***	55	64	55	50	44	82	64	55	50	44	82	62	50	41	80	62	56	50	41	80	64	55	50	44	82	64	55	50	44	82	64	55	50	44	82	50	50	50	106	116	0	44	24	64	55	50	44	82	71
*** # ATP6_MAFFTF2_TCSOGw_DNA_UB # ***	21	58	21	25	8	88	58	21	25	8	88	56	25	5	86	56	39	25	5	86	58	21	25	8	88	58	21	25	8	88	58	21	25	8	88	25	25	25	107	117	44	0	25	58	21	25	8	88	55
*** ATP6_MAFFTF2_TCSOGw_RYt_UB ***	21	58	21	25	8	88	58	21	25	8	88	56	25	5	86	56	39	25	5	86	58	21	25	8	88	58	21	25	8	88	58	21	25	8	88	25	25	25	107	117	44	0	25	58	21	25	8	88	55
*** ATP6_MAFFTF2_TCSf_CDN_UB ***	64	0	64	33	59	51	0	64	33	59	51	2	33	61	52	2	45	33	61	52	0	64	33	59	51	0	64	33	59	51	0	64	33	59	51	33	33	33	106	113	64	58	61	0	64	33	59	51	13
*** # ATP6_MAFFTF2_TCSf_DEG_UB # ***	0	64	0	36	13	67	64	0	36	13	67	66	36	17	70	66	23	36	17	70	64	0	36	13	67	64	0	36	13	67	64	0	36	13	67	36	36	36	115	124	55	21	38	64	0	36	13	67	65
*** # ATP6_MAFFTF2_TCSf_DNA_UB # ***	36	33	36	0	27	83	33	36	0	27	83	31	0	30	81	31	14	0	30	81	33	36	0	27	83	33	36	0	27	83	33	36	0	27	83	0	0	0	105	112	50	25	31	33	36	0	27	83	30
*** ATP6_MAFFTF2_TCSf_RYt_UB ***	36	33	36	0	27	83	33	36	0	27	83	31	0	30	81	31	14	0	30	81	33	36	0	27	83	33	36	0	27	83	33	36	0	27	83	0	0	0	105	112	50	25	31	33	36	0	27	83	30
*** ATP6_MAFFTF2_TCSf_2AA_UB ***	67	51	67	83	80	0	51	67	83	80	0	53	83	84	3	53	70	83	84	3	51	67	83	80	0	51	67	83	80	0	51	67	83	80	0	83	83	83	111	124	82	88	78	51	67	83	80	0	54
*** ATP6_MAFFTF2_TCSw_DNA_UB ***	36	33	36	0	27	83	33	36	0	27	83	31	0	30	81	31	14	0	30	81	33	36	0	27	83	33	36	0	27	83	33	36	0	27	83	0	0	0	105	112	50	25	31	33	36	0	27	83	30
*** ATP6_MAFFTF2_TCSw_RYt_UB ***	36	33	36	0	27	83	33	36	0	27	83	31	0	30	81	31	14	0	30	81	33	36	0	27	83	33	36	0	27	83	33	36	0	27	83	0	0	0	105	112	50	25	31	33	36	0	27	83	30
*** ATP6_MAFFTF2_TRIMALA_DNA_UB ***	36	33	36	0	27	83	33	36	0	27	83	31	0	30	81	31	14	0	30	81	33	36	0	27	83	33	36	0	27	83	33	36	0	27	83	0	0	0	105	112	50	25	31	33	36	0	27	83	30
*** ATP6_MAFFTF2_TRIMALA_RYt_UB ***	36	33	36	0	27	83	33	36	0	27	83	31	0	30	81	31	14	0	30	81	33	36	0	27	83	33	36	0	27	83	33	36	0	27	83	0	0	0	105	112	50	25	31	33	36	0	27	83	30
*** ATP6_MAFFTF2_TRIMALG_DNA_UB ***	36	33	36	0	27	83	33	36	0	27	83	31	0	30	81	31	14	0	30	81	33	36	0	27	83	33	36	0	27	83	33	36	0	27	83	0	0	0	105	112	50	25	31	33	36	0	27	83	30
*** ATP6_MAFFTF2_TRIMALG_RYt_UB ***	36	33	36	0	27	83	33	36	0	27	83	31	0	30	81	31	14	0	30	81	33	36	0	27	83	33	36	0	27	83	33	36	0	27	83	0	0	0	105	112	50	25	31	33	36	0	27	83	30
*** ATP6_MAFFTF2_TRIMALP_DEG_UB ***	65	14	65	29	56	54	14	65	29	56	54	12	29	59	52	12	43	29	59	52	14	65	29	56	54	14	65	29	56	54	14	65	29	56	54	29	29	29	108	115	70	54	55	14	65	29	56	54	1
*** # ATP6_MAFFTF2_TRIMALP_DNA_UB # ***	65	13	65	30	56	54	13	65	30	56	54	11	30	58	51	11	42	30	58	51	13	65	30	56	54	13	65	30	56	54	13	65	30	56	54	30	30	30	108	116	71	55	56	13	65	30	56	54	0
*** ATP6_MAFFTF2_TRIMALP_RYt_UB ***	65	13	65	30	56	54	13	65	30	56	54	11	30	58	51	11	42	30	58	51	13	65	30	56	54	13	65	30	56	54	13	65	30	56	54	30	30	30	108	116	71	55	56	13	65	30	56	54	0
*** ATP6_MAFFTF2_TRIMALS_DNA_UB ***	65	13	65	30	56	54	13	65	30	56	54	11	30	58	51	11	42	30	58	51	13	65	30	56	54	13	65	30	56	54	13	65	30	56	54	30	30	30	108	116	71	55	56	13	65	30	56	54	0
*** ATP6_MAFFTF2_TRIMALS_RYt_UB ***	65	13	65	30	56	54	13	65	30	56	54	11	30	58	51	11	42	30	58	51	13	65	30	56	54	13	65	30	56	54	13	65	30	56	54	30	30	30	108	116	71	55	56	13	65	30	56	54	0
*** ATP6_MAFFTF2_TRIMAL_CDN_UB ***	64	0	64	33	59	51	0	64	33	59	51	2	33	61	52	2	45	33	61	52	0	64	33	59	51	0	64	33	59	51	0	64	33	59	51	33	33	33	106	113	64	58	61	0	64	33	59	51	13
*** # ATP6_MAFFTF2_TRIMAL_DEG_UB # ***	0	64	0	36	13	67	64	0	36	13	67	66	36	17	70	66	23	36	17	70	64	0	36	13	67	64	0	36	13	67	64	0	36	13	67	36	36	36	115	124	55	21	38	64	0	36	13	67	65
*** # ATP6_MAFFTF2_TRIMAL_DNA_UB # ***	36	33	36	0	27	83	33	36	0	27	83	31	0	30	81	31	14	0	30	81	33	36	0	27	83	33	36	0	27	83	33	36	0	27	83	0	0	0	105	112	50	25	31	33	36	0	27	83	30
*** ATP6_MAFFTF2_TRIMAL_RYt_UB ***	36	33	36	0	27	83	33	36	0	27	83	31	0	30	81	31	14	0	30	81	33	36	0	27	83	33	36	0	27	83	33	36	0	27	83	0	0	0	105	112	50	25	31	33	36	0	27	83	30
*** ATP6_MAFFTF2_TRIMAL_2AA_UB ***	67	51	67	83	80	0	51	67	83	80	0	53	83	84	3	53	70	83	84	3	51	67	83	80	0	51	67	83	80	0	51	67	83	80	0	83	83	83	111	124	82	88	78	51	67	83	80	0	54
*** ATP6_MUSCLE_GBLOCKSC_DNA_UB ***	36	33	36	0	27	83	33	36	0	27	83	31	0	30	81	31	14	0	30	81	33	36	0	27	83	33	36	0	27	83	33	36	0	27	83	0	0	0	105	112	50	25	31	33	36	0	27	83	30
*** ATP6_MUSCLE_GBLOCKS_DNA_UB ***	36	33	36	0	27	83	33	36	0	27	83	31	0	30	81	31	14	0	30	81	33	36	0	27	83	33	36	0	27	83	33	36	0	27	83	0	0	0	105	112	50	25	31	33	36	0	27	83	30
*** ATP6_MUSCLE_MAXALIGN_CDN_UB ***	64	0	64	33	59	51	0	64	33	59	51	2	33	61	52	2	45	33	61	52	0	64	33	59	51	0	64	33	59	51	0	64	33	59	51	33	33	33	106	113	64	58	61	0	64	33	59	51	13
*** ATP6_MUSCLE_MAXALIGN_DEG_UB ***	0	64	0	36	13	67	64	0	36	13	67	66	36	17	70	66	23	36	17	70	64	0	36	13	67	64	0	36	13	67	64	0	36	13	67	36	36	36	115	124	55	21	38	64	0	36	13	67	65
*** ATP6_MUSCLE_MAXALIGN_DNA_UB ***	36	33	36	0	27	83	33	36	0	27	83	31	0	30	81	31	14	0	30	81	33	36	0	27	83	33	36	0	27	83	33	36	0	27	83	0	0	0	105	112	50	25	31	33	36	0	27	83	30
*** ATP6_MUSCLE_MAXALIGN_RYt_UB ***	13	59	13	27	0	80	59	13	27	0	80	57	27	4	79	57	32	27	4	79	59	13	27	0	80	59	13	27	0	80	59	13	27	0	80	27	27	27	109	121	44	8	25	59	13	27	0	80	56
*** ATP6_MUSCLE_MAXALIGN_2AA_UB ***	67	51	67	83	80	0	51	67	83	80	0	53	83	84	3	53	70	83	84	3	51	67	83	80	0	51	67	83	80	0	51	67	83	80	0	83	83	83	111	124	82	88	78	51	67	83	80	0	54
*** ATP6_MUSCLE_NOISY_DNA_UB ***	80	16	80	45	71	57	16	80	45	71	57	14	45	73	54	14	57	45	73	54	16	80	45	71	57	16	80	45	71	57	16	80	45	71	57	45	45	45	102	114	74	70	71	16	80	45	71	57	15
*** ATP6_MUSCLE_NOISY_RYt_UB ***	80	16	80	45	71	57	16	80	45	71	57	14	45	73	54	14	57	45	73	54	16	80	45	71	57	16	80	45	71	57	16	80	45	71	57	45	45	45	102	114	74	70	71	16	80	45	71	57	15
*** ATP6_MUSCLE_PSARALIGN_CDN_UB ***	64	0	64	33	59	51	0	64	33	59	51	2	33	61	52	2	45	33	61	52	0	64	33	59	51	0	64	33	59	51	0	64	33	59	51	33	33	33	106	113	64	58	61	0	64	33	59	51	13
*** ATP6_MUSCLE_PSARALIGN_DEG_UB ***	0	64	0	36	13	67	64	0	36	13	67	66	36	17	70	66	23	36	17	70	64	0	36	13	67	64	0	36	13	67	64	0	36	13	67	36	36	36	115	124	55	21	38	64	0	36	13	67	65
*** ATP6_MUSCLE_PSARALIGN_DNA_UB ***	36	33	36	0	27	83	33	36	0	27	83	31	0	30	81	31	14	0	30	81	33	36	0	27	83	33	36	0	27	83	33	36	0	27	83	0	0	0	105	112	50	25	31	33	36	0	27	83	30
*** ATP6_MUSCLE_PSARALIGN_RYt_UB ***	13	59	13	27	0	80	59	13	27	0	80	57	27	4	79	57	32	27	4	79	59	13	27	0	80	59	13	27	0	80	59	13	27	0	80	27	27	27	109	121	44	8	25	59	13	27	0	80	56
*** ATP6_MUSCLE_PSARALIGN_2AA_UB ***	67	51	67	83	80	0	51	67	83	80	0	53	83	84	3	53	70	83	84	3	51	67	83	80	0	51	67	83	80	0	51	67	83	80	0	83	83	83	111	124	82	88	78	51	67	83	80	0	54
*** ATP6_MUSCLE_TCSFMf_CDN_UB ***	64	0	64	33	59	51	0	64	33	59	51	2	33	61	52	2	45	33	61	52	0	64	33	59	51	0	64	33	59	51	0	64	33	59	51	33	33	33	106	113	64	58	61	0	64	33	59	51	13
*** ATP6_MUSCLE_TCSFMf_DEG_UB ***	0	64	0	36	13	67	64	0	36	13	67	66	36	17	70	66	23	36	17	70	64	0	36	13	67	64	0	36	13	67	64	0	36	13	67	36	36	36	115	124	55	21	38	64	0	36	13	67	65
*** ATP6_MUSCLE_TCSFMf_DNA_UB ***	36	33	36	0	27	83	33	36	0	27	83	31	0	30	81	31	14	0	30	81	33	36	0	27	83	33	36	0	27	83	33	36	0	27	83	0	0	0	105	112	50	25	31	33	36	0	27	83	30
*** ATP6_MUSCLE_TCSFMf_RYt_UB ***	13	59	13	27	0	80	59	13	27	0	80	57	27	4	79	57	32	27	4	79	59	13	27	0	80	59	13	27	0	80	59	13	27	0	80	27	27	27	109	121	44	8	25	59	13	27	0	80	56
*** ATP6_MUSCLE_TCSFMf_2AA_UB ***	67	51	67	83	80	0	51	67	83	80	0	53	83	84	3	53	70	83	84	3	51	67	83	80	0	51	67	83	80	0	51	67	83	80	0	83	83	83	111	124	82	88	78	51	67	83	80	0	54
*** ATP6_MUSCLE_TCSFMw_DEG_UB ***	36	33	36	0	27	83	33	36	0	27	83	31	0	30	81	31	14	0	30	81	33	36	0	27	83	33	36	0	27	83	33	36	0	27	83	0	0	0	105	112	50	25	31	33	36	0	27	83	30
*** ATP6_MUSCLE_TCSFMw_DNA_UB ***	36	33	36	0	27	83	33	36	0	27	83	31	0	30	81	31	14	0	30	81	33	36	0	27	83	33	36	0	27	83	33	36	0	27	83	0	0	0	105	112	50	25	31	33	36	0	27	83	30
*** ATP6_MUSCLE_TCSFMw_RYt_UB ***	36	33	36	0	27	83	33	36	0	27	83	31	0	30	81	31	14	0	30	81	33	36	0	27	83	33	36	0	27	83	33	36	0	27	83	0	0	0	105	112	50	25	31	33	36	0	27	83	30
# ATP6_MUSCLE_TCSOGf_DEG_UB #	113	114	113	105	106	125	114	113	105	106	125	112	105	105	122	112	108	105	105	122	114	113	105	106	125	114	113	105	106	125	114	113	105	106	125	105	105	105	58	89	117	104	106	114	113	105	106	125	117
*** ATP6_MUSCLE_TCSOGw_DEG_UB ***	55	64	55	50	44	82	64	55	50	44	82	62	50	41	80	62	56	50	41	80	64	55	50	44	82	64	55	50	44	82	64	55	50	44	82	50	50	50	106	116	0	44	24	64	55	50	44	82	71
*** ATP6_MUSCLE_TCSOGw_DNA_UB ***	21	58	21	25	8	88	58	21	25	8	88	56	25	5	86	56	39	25	5	86	58	21	25	8	88	58	21	25	8	88	58	21	25	8	88	25	25	25	107	117	44	0	25	58	21	25	8	88	55
*** ATP6_MUSCLE_TCSOGw_RYt_UB ***	38	61	38	31	25	78	61	38	31	25	78	59	31	22	76	59	37	31	22	76	61	38	31	25	78	61	38	31	25	78	61	38	31	25	78	31	31	31	102	110	24	25	0	61	38	31	25	78	56
*** ATP6_MUSCLE_TCSf_CDN_UB ***	64	0	64	33	59	51	0	64	33	59	51	2	33	61	52	2	45	33	61	52	0	64	33	59	51	0	64	33	59	51	0	64	33	59	51	33	33	33	106	113	64	58	61	0	64	33	59	51	13
*** ATP6_MUSCLE_TCSf_DEG_UB ***	0	64	0	36	13	67	64	0	36	13	67	66	36	17	70	66	23	36	17	70	64	0	36	13	67	64	0	36	13	67	64	0	36	13	67	36	36	36	115	124	55	21	38	64	0	36	13	67	65
*** ATP6_MUSCLE_TCSf_DNA_UB ***	36	33	36	0	27	83	33	36	0	27	83	31	0	30	81	31	14	0	30	81	33	36	0	27	83	33	36	0	27	83	33	36	0	27	83	0	0	0	105	112	50	25	31	33	36	0	27	83	30
*** ATP6_MUSCLE_TCSf_RYt_UB ***	13	59	13	27	0	80	59	13	27	0	80	57	27	4	79	57	32	27	4	79	59	13	27	0	80	59	13	27	0	80	59	13	27	0	80	27	27	27	109	121	44	8	25	59	13	27	0	80	56
*** ATP6_MUSCLE_TCSf_2AA_UB ***	67	51	67	83	80	0	51	67	83	80	0	53	83	84	3	53	70	83	84	3	51	67	83	80	0	51	67	83	80	0	51	67	83	80	0	83	83	83	111	124	82	88	78	51	67	83	80	0	54
*** ATP6_MUSCLE_TCSw_DEG_UB ***	36	33	36	0	27	83	33	36	0	27	83	31	0	30	81	31	14	0	30	81	33	36	0	27	83	33	36	0	27	83	33	36	0	27	83	0	0	0	105	112	50	25	31	33	36	0	27	83	30
*** # ATP6_MUSCLE_TCSw_DNA_UB # ***	36	33	36	0	27	83	33	36	0	27	83	31	0	30	81	31	14	0	30	81	33	36	0	27	83	33	36	0	27	83	33	36	0	27	83	0	0	0	105	112	50	25	31	33	36	0	27	83	30
*** # ATP6_MUSCLE_TCSw_RYt_UB # ***	36	33	36	0	27	83	33	36	0	27	83	31	0	30	81	31	14	0	30	81	33	36	0	27	83	33	36	0	27	83	33	36	0	27	83	0	0	0	105	112	50	25	31	33	36	0	27	83	30
*** ATP6_MUSCLE_TRIMALA_DNA_UB ***	36	33	36	0	27	83	33	36	0	27	83	31	0	30	81	31	14	0	30	81	33	36	0	27	83	33	36	0	27	83	33	36	0	27	83	0	0	0	105	112	50	25	31	33	36	0	27	83	30
*** ATP6_MUSCLE_TRIMALG_DNA_UB ***	36	33	36	0	27	83	33	36	0	27	83	31	0	30	81	31	14	0	30	81	33	36	0	27	83	33	36	0	27	83	33	36	0	27	83	0	0	0	105	112	50	25	31	33	36	0	27	83	30
*** ATP6_MUSCLE_TRIMALP_DNA_UB ***	65	13	65	30	56	54	13	65	30	56	54	11	30	58	51	11	42	30	58	51	13	65	30	56	54	13	65	30	56	54	13	65	30	56	54	30	30	30	108	116	71	55	56	13	65	30	56	54	0
*** ATP6_MUSCLE_TRIMALS_DNA_UB ***	65	13	65	30	56	54	13	65	30	56	54	11	30	58	51	11	42	30	58	51	13	65	30	56	54	13	65	30	56	54	13	65	30	56	54	30	30	30	108	116	71	55	56	13	65	30	56	54	0
*** ATP6_MUSCLE_TRIMALS_RYt_UB ***	65	13	65	30	56	54	13	65	30	56	54	11	30	58	51	11	42	30	58	51	13	65	30	56	54	13	65	30	56	54	13	65	30	56	54	30	30	30	108	116	71	55	56	13	65	30	56	54	0
*** ATP6_MUSCLE_TRIMAL_CDN_UB ***	64	0	64	33	59	51	0	64	33	59	51	2	33	61	52	2	45	33	61	52	0	64	33	59	51	0	64	33	59	51	0	64	33	59	51	33	33	33	106	113	64	58	61	0	64	33	59	51	13
*** ATP6_MUSCLE_TRIMAL_DEG_UB ***	0	64	0	36	13	67	64	0	36	13	67	66	36	17	70	66	23	36	17	70	64	0	36	13	67	64	0	36	13	67	64	0	36	13	67	36	36	36	115	124	55	21	38	64	0	36	13	67	65
*** ATP6_MUSCLE_TRIMAL_DNA_UB ***	36	33	36	0	27	83	33	36	0	27	83	31	0	30	81	31	14	0	30	81	33	36	0	27	83	33	36	0	27	83	33	36	0	27	83	0	0	0	105	112	50	25	31	33	36	0	27	83	30
*** ATP6_MUSCLE_TRIMAL_RYt_UB ***	13	59	13	27	0	80	59	13	27	0	80	57	27	4	79	57	32	27	4	79	59	13	27	0	80	59	13	27	0	80	59	13	27	0	80	27	27	27	109	121	44	8	25	59	13	27	0	80	56
*** ATP6_MUSCLE_TRIMAL_2AA_UB ***	67	51	67	83	80	0	51	67	83	80	0	53	83	84	3	53	70	83	84	3	51	67	83	80	0	51	67	83	80	0	51	67	83	80	0	83	83	83	111	124	82	88	78	51	67	83	80	0	54
*** ATP6_OPAL_GBLOCKSC_CDN_UB ***	64	0	64	33	59	51	0	64	33	59	51	2	33	61	52	2	45	33	61	52	0	64	33	59	51	0	64	33	59	51	0	64	33	59	51	33	33	33	106	113	64	58	61	0	64	33	59	51	13
*** ATP6_OPAL_GBLOCKSC_DNA_UB ***	36	33	36	0	27	83	33	36	0	27	83	31	0	30	81	31	14	0	30	81	33	36	0	27	83	33	36	0	27	83	33	36	0	27	83	0	0	0	105	112	50	25	31	33	36	0	27	83	30
*** ATP6_OPAL_GBLOCKSC_RYt_UB ***	13	59	13	27	0	80	59	13	27	0	80	57	27	4	79	57	32	27	4	79	59	13	27	0	80	59	13	27	0	80	59	13	27	0	80	27	27	27	109	121	44	8	25	59	13	27	0	80	56
*** ATP6_OPAL_GBLOCKSC_2AA_UB ***	67	51	67	83	80	0	51	67	83	80	0	53	83	84	3	53	70	83	84	3	51	67	83	80	0	51	67	83	80	0	51	67	83	80	0	83	83	83	111	124	82	88	78	51	67	83	80	0	54
*** ATP6_OPAL_GBLOCKS_DNA_UB ***	36	33	36	0	27	83	33	36	0	27	83	31	0	30	81	31	14	0	30	81	33	36	0	27	83	33	36	0	27	83	33	36	0	27	83	0	0	0	105	112	50	25	31	33	36	0	27	83	30
*** ATP6_OPAL_MAXALIGN_CDN_UB ***	64	0	64	33	59	51	0	64	33	59	51	2	33	61	52	2	45	33	61	52	0	64	33	59	51	0	64	33	59	51	0	64	33	59	51	33	33	33	106	113	64	58	61	0	64	33	59	51	13
*** ATP6_OPAL_MAXALIGN_DEG_UB ***	0	64	0	36	13	67	64	0	36	13	67	66	36	17	70	66	23	36	17	70	64	0	36	13	67	64	0	36	13	67	64	0	36	13	67	36	36	36	115	124	55	21	38	64	0	36	13	67	65
*** ATP6_OPAL_MAXALIGN_DNA_UB ***	36	33	36	0	27	83	33	36	0	27	83	31	0	30	81	31	14	0	30	81	33	36	0	27	83	33	36	0	27	83	33	36	0	27	83	0	0	0	105	112	50	25	31	33	36	0	27	83	30
*** ATP6_OPAL_MAXALIGN_RYt_UB ***	13	59	13	27	0	80	59	13	27	0	80	57	27	4	79	57	32	27	4	79	59	13	27	0	80	59	13	27	0	80	59	13	27	0	80	27	27	27	109	121	44	8	25	59	13	27	0	80	56
*** ATP6_OPAL_MAXALIGN_2AA_UB ***	67	51	67	83	80	0	51	67	83	80	0	53	83	84	3	53	70	83	84	3	51	67	83	80	0	51	67	83	80	0	51	67	83	80	0	83	83	83	111	124	82	88	78	51	67	83	80	0	54
*** ATP6_OPAL_NOISY_DNA_UB ***	80	16	80	45	71	57	16	80	45	71	57	14	45	73	54	14	57	45	73	54	16	80	45	71	57	16	80	45	71	57	16	80	45	71	57	45	45	45	102	114	74	70	71	16	80	45	71	57	15
*** ATP6_OPAL_PSARALIGN_CDN_UB ***	64	0	64	33	59	51	0	64	33	59	51	2	33	61	52	2	45	33	61	52	0	64	33	59	51	0	64	33	59	51	0	64	33	59	51	33	33	33	106	113	64	58	61	0	64	33	59	51	13
*** ATP6_OPAL_PSARALIGN_DEG_UB ***	0	64	0	36	13	67	64	0	36	13	67	66	36	17	70	66	23	36	17	70	64	0	36	13	67	64	0	36	13	67	64	0	36	13	67	36	36	36	115	124	55	21	38	64	0	36	13	67	65
*** ATP6_OPAL_PSARALIGN_DNA_UB ***	36	33	36	0	27	83	33	36	0	27	83	31	0	30	81	31	14	0	30	81	33	36	0	27	83	33	36	0	27	83	33	36	0	27	83	0	0	0	105	112	50	25	31	33	36	0	27	83	30
*** ATP6_OPAL_PSARALIGN_RYt_UB ***	13	59	13	27	0	80	59	13	27	0	80	57	27	4	79	57	32	27	4	79	59	13	27	0	80	59	13	27	0	80	59	13	27	0	80	27	27	27	109	121	44	8	25	59	13	27	0	80	56
*** ATP6_OPAL_PSARALIGN_2AA_UB ***	67	51	67	83	80	0	51	67	83	80	0	53	83	84	3	53	70	83	84	3	51	67	83	80	0	51	67	83	80	0	51	67	83	80	0	83	83	83	111	124	82	88	78	51	67	83	80	0	54
*** ATP6_OPAL_TCSFMf_CDN_UB ***	64	0	64	33	59	51	0	64	33	59	51	2	33	61	52	2	45	33	61	52	0	64	33	59	51	0	64	33	59	51	0	64	33	59	51	33	33	33	106	113	64	58	61	0	64	33	59	51	13
*** ATP6_OPAL_TCSFMf_DEG_UB ***	0	64	0	36	13	67	64	0	36	13	67	66	36	17	70	66	23	36	17	70	64	0	36	13	67	64	0	36	13	67	64	0	36	13	67	36	36	36	115	124	55	21	38	64	0	36	13	67	65
*** ATP6_OPAL_TCSFMf_DNA_UB ***	36	33	36	0	27	83	33	36	0	27	83	31	0	30	81	31	14	0	30	81	33	36	0	27	83	33	36	0	27	83	33	36	0	27	83	0	0	0	105	112	50	25	31	33	36	0	27	83	30
*** ATP6_OPAL_TCSFMf_RYt_UB ***	13	59	13	27	0	80	59	13	27	0	80	57	27	4	79	57	32	27	4	79	59	13	27	0	80	59	13	27	0	80	59	13	27	0	80	27	27	27	109	121	44	8	25	59	13	27	0	80	56
*** ATP6_OPAL_TCSFMf_2AA_UB ***	67	51	67	83	80	0	51	67	83	80	0	53	83	84	3	53	70	83	84	3	51	67	83	80	0	51	67	83	80	0	51	67	83	80	0	83	83	83	111	124	82	88	78	51	67	83	80	0	54
*** ATP6_OPAL_TCSFMw_DEG_UB ***	36	33	36	0	27	83	33	36	0	27	83	31	0	30	81	31	14	0	30	81	33	36	0	27	83	33	36	0	27	83	33	36	0	27	83	0	0	0	105	112	50	25	31	33	36	0	27	83	30
*** ATP6_OPAL_TCSFMw_DNA_UB ***	36	33	36	0	27	83	33	36	0	27	83	31	0	30	81	31	14	0	30	81	33	36	0	27	83	33	36	0	27	83	33	36	0	27	83	0	0	0	105	112	50	25	31	33	36	0	27	83	30
# ATP6_OPAL_TCSOGf_DEG_UB #	127	109	127	108	119	116	109	127	108	119	116	109	108	118	116	109	118	108	118	116	109	127	108	119	116	109	127	108	119	116	109	127	108	119	116	108	108	108	69	69	119	116	110	109	127	108	119	116	115
*** ATP6_OPAL_TCSOGw_DEG_UB ***	55	64	55	50	44	82	64	55	50	44	82	62	50	41	80	62	56	50	41	80	64	55	50	44	82	64	55	50	44	82	64	55	50	44	82	50	50	50	106	116	0	44	24	64	55	50	44	82	71
*** ATP6_OPAL_TCSOGw_DNA_UB ***	21	58	21	25	8	88	58	21	25	8	88	56	25	5	86	56	39	25	5	86	58	21	25	8	88	58	21	25	8	88	58	21	25	8	88	25	25	25	107	117	44	0	25	58	21	25	8	88	55
*** ATP6_OPAL_TCSOGw_RYt_UB ***	38	61	38	31	25	78	61	38	31	25	78	59	31	22	76	59	37	31	22	76	61	38	31	25	78	61	38	31	25	78	61	38	31	25	78	31	31	31	102	110	24	25	0	61	38	31	25	78	56
*** ATP6_OPAL_TCSf_CDN_UB ***	64	0	64	33	59	51	0	64	33	59	51	2	33	61	52	2	45	33	61	52	0	64	33	59	51	0	64	33	59	51	0	64	33	59	51	33	33	33	106	113	64	58	61	0	64	33	59	51	13
*** ATP6_OPAL_TCSf_DEG_UB ***	0	64	0	36	13	67	64	0	36	13	67	66	36	17	70	66	23	36	17	70	64	0	36	13	67	64	0	36	13	67	64	0	36	13	67	36	36	36	115	124	55	21	38	64	0	36	13	67	65
*** ATP6_OPAL_TCSf_DNA_UB ***	36	33	36	0	27	83	33	36	0	27	83	31	0	30	81	31	14	0	30	81	33	36	0	27	83	33	36	0	27	83	33	36	0	27	83	0	0	0	105	112	50	25	31	33	36	0	27	83	30
*** ATP6_OPAL_TCSf_RYt_UB ***	13	59	13	27	0	80	59	13	27	0	80	57	27	4	79	57	32	27	4	79	59	13	27	0	80	59	13	27	0	80	59	13	27	0	80	27	27	27	109	121	44	8	25	59	13	27	0	80	56
*** ATP6_OPAL_TCSf_2AA_UB ***	67	51	67	83	80	0	51	67	83	80	0	53	83	84	3	53	70	83	84	3	51	67	83	80	0	51	67	83	80	0	51	67	83	80	0	83	83	83	111	124	82	88	78	51	67	83	80	0	54
*** ATP6_OPAL_TCSw_DEG_UB ***	36	33	36	0	27	83	33	36	0	27	83	31	0	30	81	31	14	0	30	81	33	36	0	27	83	33	36	0	27	83	33	36	0	27	83	0	0	0	105	112	50	25	31	33	36	0	27	83	30
*** ATP6_OPAL_TCSw_DNA_UB ***	36	33	36	0	27	83	33	36	0	27	83	31	0	30	81	31	14	0	30	81	33	36	0	27	83	33	36	0	27	83	33	36	0	27	83	0	0	0	105	112	50	25	31	33	36	0	27	83	30
*** ATP6_OPAL_TCSw_RYt_UB ***	36	33	36	0	27	83	33	36	0	27	83	31	0	30	81	31	14	0	30	81	33	36	0	27	83	33	36	0	27	83	33	36	0	27	83	0	0	0	105	112	50	25	31	33	36	0	27	83	30
*** ATP6_OPAL_TRIMALA_CDN_UB ***	64	0	64	33	59	51	0	64	33	59	51	2	33	61	52	2	45	33	61	52	0	64	33	59	51	0	64	33	59	51	0	64	33	59	51	33	33	33	106	113	64	58	61	0	64	33	59	51	13
*** ATP6_OPAL_TRIMALA_DEG_UB ***	0	64	0	36	13	67	64	0	36	13	67	66	36	17	70	66	23	36	17	70	64	0	36	13	67	64	0	36	13	67	64	0	36	13	67	36	36	36	115	124	55	21	38	64	0	36	13	67	65
*** ATP6_OPAL_TRIMALA_DNA_UB ***	36	33	36	0	27	83	33	36	0	27	83	31	0	30	81	31	14	0	30	81	33	36	0	27	83	33	36	0	27	83	33	36	0	27	83	0	0	0	105	112	50	25	31	33	36	0	27	83	30
*** ATP6_OPAL_TRIMALA_RYt_UB ***	13	59	13	27	0	80	59	13	27	0	80	57	27	4	79	57	32	27	4	79	59	13	27	0	80	59	13	27	0	80	59	13	27	0	80	27	27	27	109	121	44	8	25	59	13	27	0	80	56
*** ATP6_OPAL_TRIMALA_2AA_UB ***	67	51	67	83	80	0	51	67	83	80	0	53	83	84	3	53	70	83	84	3	51	67	83	80	0	51	67	83	80	0	51	67	83	80	0	83	83	83	111	124	82	88	78	51	67	83	80	0	54
*** ATP6_OPAL_TRIMALG_CDN_UB ***	64	0	64	33	59	51	0	64	33	59	51	2	33	61	52	2	45	33	61	52	0	64	33	59	51	0	64	33	59	51	0	64	33	59	51	33	33	33	106	113	64	58	61	0	64	33	59	51	13
*** ATP6_OPAL_TRIMALG_DEG_UB ***	0	64	0	36	13	67	64	0	36	13	67	66	36	17	70	66	23	36	17	70	64	0	36	13	67	64	0	36	13	67	64	0	36	13	67	36	36	36	115	124	55	21	38	64	0	36	13	67	65
*** ATP6_OPAL_TRIMALG_DNA_UB ***	36	33	36	0	27	83	33	36	0	27	83	31	0	30	81	31	14	0	30	81	33	36	0	27	83	33	36	0	27	83	33	36	0	27	83	0	0	0	105	112	50	25	31	33	36	0	27	83	30
*** ATP6_OPAL_TRIMALG_RYt_UB ***	13	59	13	27	0	80	59	13	27	0	80	57	27	4	79	57	32	27	4	79	59	13	27	0	80	59	13	27	0	80	59	13	27	0	80	27	27	27	109	121	44	8	25	59	13	27	0	80	56
*** ATP6_OPAL_TRIMALG_2AA_UB ***	67	51	67	83	80	0	51	67	83	80	0	53	83	84	3	53	70	83	84	3	51	67	83	80	0	51	67	83	80	0	51	67	83	80	0	83	83	83	111	124	82	88	78	51	67	83	80	0	54
*** ATP6_OPAL_TRIMALP_DEG_UB ***	65	14	65	29	56	54	14	65	29	56	54	12	29	59	52	12	43	29	59	52	14	65	29	56	54	14	65	29	56	54	14	65	29	56	54	29	29	29	108	115	70	54	55	14	65	29	56	54	1
*** ATP6_OPAL_TRIMALP_DNA_UB ***	65	13	65	30	56	54	13	65	30	56	54	11	30	58	51	11	42	30	58	51	13	65	30	56	54	13	65	30	56	54	13	65	30	56	54	30	30	30	108	116	71	55	56	13	65	30	56	54	0
*** ATP6_OPAL_TRIMALS_DNA_UB ***	65	13	65	30	56	54	13	65	30	56	54	11	30	58	51	11	42	30	58	51	13	65	30	56	54	13	65	30	56	54	13	65	30	56	54	30	30	30	108	116	71	55	56	13	65	30	56	54	0
*** ATP6_OPAL_TRIMALS_RYt_UB ***	65	13	65	30	56	54	13	65	30	56	54	11	30	58	51	11	42	30	58	51	13	65	30	56	54	13	65	30	56	54	13	65	30	56	54	30	30	30	108	116	71	55	56	13	65	30	56	54	0
*** ATP6_OPAL_TRIMAL_CDN_UB ***	64	0	64	33	59	51	0	64	33	59	51	2	33	61	52	2	45	33	61	52	0	64	33	59	51	0	64	33	59	51	0	64	33	59	51	33	33	33	106	113	64	58	61	0	64	33	59	51	13
*** ATP6_OPAL_TRIMAL_DEG_UB ***	0	64	0	36	13	67	64	0	36	13	67	66	36	17	70	66	23	36	17	70	64	0	36	13	67	64	0	36	13	67	64	0	36	13	67	36	36	36	115	124	55	21	38	64	0	36	13	67	65
*** ATP6_OPAL_TRIMAL_DNA_UB ***	36	33	36	0	27	83	33	36	0	27	83	31	0	30	81	31	14	0	30	81	33	36	0	27	83	33	36	0	27	83	33	36	0	27	83	0	0	0	105	112	50	25	31	33	36	0	27	83	30
*** ATP6_OPAL_TRIMAL_RYt_UB ***	13	59	13	27	0	80	59	13	27	0	80	57	27	4	79	57	32	27	4	79	59	13	27	0	80	59	13	27	0	80	59	13	27	0	80	27	27	27	109	121	44	8	25	59	13	27	0	80	56
*** ATP6_OPAL_TRIMAL_2AA_UB ***	67	51	67	83	80	0	51	67	83	80	0	53	83	84	3	53	70	83	84	3	51	67	83	80	0	51	67	83	80	0	51	67	83	80	0	83	83	83	111	124	82	88	78	51	67	83	80	0	54
*** # ATP6_PRANKCDF_GBLOCKSC_CDN_UB # ***	66	2	66	31	57	53	2	66	31	57	53	0	31	59	50	0	43	31	59	50	2	66	31	57	53	2	66	31	57	53	2	66	31	57	53	31	31	31	104	112	62	56	59	2	66	31	57	53	11
*** # ATP6_PRANKCDF_GBLOCKSC_DEG_UB # ***	23	45	23	14	32	70	45	23	14	32	70	43	14	34	67	43	0	14	34	67	45	23	14	32	70	45	23	14	32	70	45	23	14	32	70	14	14	14	113	119	56	39	37	45	23	14	32	70	42
*** # ATP6_PRANKCDF_GBLOCKSC_DNA_UB # ***	36	33	36	0	27	83	33	36	0	27	83	31	0	30	81	31	14	0	30	81	33	36	0	27	83	33	36	0	27	83	33	36	0	27	83	0	0	0	105	112	50	25	31	33	36	0	27	83	30
*** # ATP6_PRANKCDF_GBLOCKSC_RYt_UB # ***	17	61	17	30	4	84	61	17	30	4	84	59	30	0	81	59	34	30	0	81	61	17	30	4	84	61	17	30	4	84	61	17	30	4	84	30	30	30	109	120	41	5	22	61	17	30	4	84	58
*** # ATP6_PRANKCDF_GBLOCKSC_2AA_UB # ***	70	52	70	81	79	3	52	70	81	79	3	50	81	81	0	50	67	81	81	0	52	70	81	79	3	52	70	81	79	3	52	70	81	79	3	81	81	81	109	123	80	86	76	52	70	81	79	3	51
*** # ATP6_PRANKCDF_GBLOCKS_CDN_UB # ***	66	2	66	31	57	53	2	66	31	57	53	0	31	59	50	0	43	31	59	50	2	66	31	57	53	2	66	31	57	53	2	66	31	57	53	31	31	31	104	112	62	56	59	2	66	31	57	53	11
*** ATP6_PRANKCDF_GBLOCKS_DEG_UB ***	23	45	23	14	32	70	45	23	14	32	70	43	14	34	67	43	0	14	34	67	45	23	14	32	70	45	23	14	32	70	45	23	14	32	70	14	14	14	113	119	56	39	37	45	23	14	32	70	42
*** # ATP6_PRANKCDF_GBLOCKS_DNA_UB # ***	36	33	36	0	27	83	33	36	0	27	83	31	0	30	81	31	14	0	30	81	33	36	0	27	83	33	36	0	27	83	33	36	0	27	83	0	0	0	105	112	50	25	31	33	36	0	27	83	30
*** ATP6_PRANKCDF_GBLOCKS_RYt_UB ***	17	61	17	30	4	84	61	17	30	4	84	59	30	0	81	59	34	30	0	81	61	17	30	4	84	61	17	30	4	84	61	17	30	4	84	30	30	30	109	120	41	5	22	61	17	30	4	84	58
*** ATP6_PRANKCDF_GBLOCKS_2AA_UB ***	70	52	70	81	79	3	52	70	81	79	3	50	81	81	0	50	67	81	81	0	52	70	81	79	3	52	70	81	79	3	52	70	81	79	3	81	81	81	109	123	80	86	76	52	70	81	79	3	51
*** ATP6_PRANKCDF_MAXALIGN_CDN_UB ***	64	0	64	33	59	51	0	64	33	59	51	2	33	61	52	2	45	33	61	52	0	64	33	59	51	0	64	33	59	51	0	64	33	59	51	33	33	33	106	113	64	58	61	0	64	33	59	51	13
*** ATP6_PRANKCDF_MAXALIGN_DEG_UB ***	0	64	0	36	13	67	64	0	36	13	67	66	36	17	70	66	23	36	17	70	64	0	36	13	67	64	0	36	13	67	64	0	36	13	67	36	36	36	115	124	55	21	38	64	0	36	13	67	65
*** ATP6_PRANKCDF_MAXALIGN_DNA_UB ***	65	13	65	30	56	54	13	65	30	56	54	11	30	58	51	11	42	30	58	51	13	65	30	56	54	13	65	30	56	54	13	65	30	56	54	30	30	30	108	116	71	55	56	13	65	30	56	54	0
*** ATP6_PRANKCDF_MAXALIGN_RYt_UB ***	13	59	13	27	0	80	59	13	27	0	80	57	27	4	79	57	32	27	4	79	59	13	27	0	80	59	13	27	0	80	59	13	27	0	80	27	27	27	109	121	44	8	25	59	13	27	0	80	56
*** ATP6_PRANKCDF_MAXALIGN_2AA_UB ***	67	51	67	83	80	0	51	67	83	80	0	53	83	84	3	53	70	83	84	3	51	67	83	80	0	51	67	83	80	0	51	67	83	80	0	83	83	83	111	124	82	88	78	51	67	83	80	0	54
*** ATP6_PRANKCDF_PSARALIGN_CDN_UB ***	64	0	64	33	59	51	0	64	33	59	51	2	33	61	52	2	45	33	61	52	0	64	33	59	51	0	64	33	59	51	0	64	33	59	51	33	33	33	106	113	64	58	61	0	64	33	59	51	13
*** ATP6_PRANKCDF_PSARALIGN_DEG_UB ***	0	64	0	36	13	67	64	0	36	13	67	66	36	17	70	66	23	36	17	70	64	0	36	13	67	64	0	36	13	67	64	0	36	13	67	36	36	36	115	124	55	21	38	64	0	36	13	67	65
*** ATP6_PRANKCDF_PSARALIGN_DNA_UB ***	65	13	65	30	56	54	13	65	30	56	54	11	30	58	51	11	42	30	58	51	13	65	30	56	54	13	65	30	56	54	13	65	30	56	54	30	30	30	108	116	71	55	56	13	65	30	56	54	0
*** ATP6_PRANKCDF_PSARALIGN_RYt_UB ***	13	59	13	27	0	80	59	13	27	0	80	57	27	4	79	57	32	27	4	79	59	13	27	0	80	59	13	27	0	80	59	13	27	0	80	27	27	27	109	121	44	8	25	59	13	27	0	80	56
*** ATP6_PRANKCDF_PSARALIGN_2AA_UB ***	67	51	67	83	80	0	51	67	83	80	0	53	83	84	3	53	70	83	84	3	51	67	83	80	0	51	67	83	80	0	51	67	83	80	0	83	83	83	111	124	82	88	78	51	67	83	80	0	54
*** ATP6_PRANKCDF_TCSFMf_CDN_UB ***	64	0	64	33	59	51	0	64	33	59	51	2	33	61	52	2	45	33	61	52	0	64	33	59	51	0	64	33	59	51	0	64	33	59	51	33	33	33	106	113	64	58	61	0	64	33	59	51	13
*** ATP6_PRANKCDF_TCSFMf_DEG_UB ***	0	64	0	36	13	67	64	0	36	13	67	66	36	17	70	66	23	36	17	70	64	0	36	13	67	64	0	36	13	67	64	0	36	13	67	36	36	36	115	124	55	21	38	64	0	36	13	67	65
*** ATP6_PRANKCDF_TCSFMf_DNA_UB ***	65	13	65	30	56	54	13	65	30	56	54	11	30	58	51	11	42	30	58	51	13	65	30	56	54	13	65	30	56	54	13	65	30	56	54	30	30	30	108	116	71	55	56	13	65	30	56	54	0
*** ATP6_PRANKCDF_TCSFMf_RYt_UB ***	13	59	13	27	0	80	59	13	27	0	80	57	27	4	79	57	32	27	4	79	59	13	27	0	80	59	13	27	0	80	59	13	27	0	80	27	27	27	109	121	44	8	25	59	13	27	0	80	56
*** ATP6_PRANKCDF_TCSFMf_2AA_UB ***	67	51	67	83	80	0	51	67	83	80	0	53	83	84	3	53	70	83	84	3	51	67	83	80	0	51	67	83	80	0	51	67	83	80	0	83	83	83	111	124	82	88	78	51	67	83	80	0	54
*** ATP6_PRANKCDF_TCSFMw_DEG_UB ***	36	33	36	0	27	83	33	36	0	27	83	31	0	30	81	31	14	0	30	81	33	36	0	27	83	33	36	0	27	83	33	36	0	27	83	0	0	0	105	112	50	25	31	33	36	0	27	83	30
*** ATP6_PRANKCDF_TCSFMw_DNA_UB ***	36	33	36	0	27	83	33	36	0	27	83	31	0	30	81	31	14	0	30	81	33	36	0	27	83	33	36	0	27	83	33	36	0	27	83	0	0	0	105	112	50	25	31	33	36	0	27	83	30
*** ATP6_PRANKCDF_TCSFMw_RYt_UB ***	65	13	65	30	56	54	13	65	30	56	54	11	30	58	51	11	42	30	58	51	13	65	30	56	54	13	65	30	56	54	13	65	30	56	54	30	30	30	108	116	71	55	56	13	65	30	56	54	0
*** ATP6_PRANKCDF_TCSOGw_DNA_UB ***	21	58	21	25	8	88	58	21	25	8	88	56	25	5	86	56	39	25	5	86	58	21	25	8	88	58	21	25	8	88	58	21	25	8	88	25	25	25	107	117	44	0	25	58	21	25	8	88	55
*** ATP6_PRANKCDF_TCSf_CDN_UB ***	64	0	64	33	59	51	0	64	33	59	51	2	33	61	52	2	45	33	61	52	0	64	33	59	51	0	64	33	59	51	0	64	33	59	51	33	33	33	106	113	64	58	61	0	64	33	59	51	13
*** ATP6_PRANKCDF_TCSf_DEG_UB ***	0	64	0	36	13	67	64	0	36	13	67	66	36	17	70	66	23	36	17	70	64	0	36	13	67	64	0	36	13	67	64	0	36	13	67	36	36	36	115	124	55	21	38	64	0	36	13	67	65
*** ATP6_PRANKCDF_TCSf_DNA_UB ***	65	13	65	30	56	54	13	65	30	56	54	11	30	58	51	11	42	30	58	51	13	65	30	56	54	13	65	30	56	54	13	65	30	56	54	30	30	30	108	116	71	55	56	13	65	30	56	54	0
*** ATP6_PRANKCDF_TCSf_RYt_UB ***	13	59	13	27	0	80	59	13	27	0	80	57	27	4	79	57	32	27	4	79	59	13	27	0	80	59	13	27	0	80	59	13	27	0	80	27	27	27	109	121	44	8	25	59	13	27	0	80	56
*** ATP6_PRANKCDF_TCSf_2AA_UB ***	67	51	67	83	80	0	51	67	83	80	0	53	83	84	3	53	70	83	84	3	51	67	83	80	0	51	67	83	80	0	51	67	83	80	0	83	83	83	111	124	82	88	78	51	67	83	80	0	54
*** ATP6_PRANKCDF_TCSw_DEG_UB ***	65	13	65	30	56	54	13	65	30	56	54	11	30	58	51	11	42	30	58	51	13	65	30	56	54	13	65	30	56	54	13	65	30	56	54	30	30	30	108	116	71	55	56	13	65	30	56	54	0
*** ATP6_PRANKCDF_TCSw_DNA_UB ***	36	33	36	0	27	83	33	36	0	27	83	31	0	30	81	31	14	0	30	81	33	36	0	27	83	33	36	0	27	83	33	36	0	27	83	0	0	0	105	112	50	25	31	33	36	0	27	83	30
*** ATP6_PRANKCDF_TCSw_RYt_UB ***	65	13	65	30	56	54	13	65	30	56	54	11	30	58	51	11	42	30	58	51	13	65	30	56	54	13	65	30	56	54	13	65	30	56	54	30	30	30	108	116	71	55	56	13	65	30	56	54	0
*** # ATP6_PRANKCDF_TRIMALA_CDN_UB # ***	66	2	66	31	57	53	2	66	31	57	53	0	31	59	50	0	43	31	59	50	2	66	31	57	53	2	66	31	57	53	2	66	31	57	53	31	31	31	104	112	62	56	59	2	66	31	57	53	11
*** # ATP6_PRANKCDF_TRIMALA_DEG_UB # ***	2	66	2	34	11	69	66	2	34	11	69	64	34	15	68	64	21	34	15	68	66	2	34	11	69	66	2	34	11	69	66	2	34	11	69	34	34	34	113	123	53	19	36	66	2	34	11	69	63
*** # ATP6_PRANKCDF_TRIMALA_DNA_UB # ***	36	33	36	0	27	83	33	36	0	27	83	31	0	30	81	31	14	0	30	81	33	36	0	27	83	33	36	0	27	83	33	36	0	27	83	0	0	0	105	112	50	25	31	33	36	0	27	83	30
*** # ATP6_PRANKCDF_TRIMALA_RYt_UB # ***	13	59	13	27	0	80	59	13	27	0	80	57	27	4	79	57	32	27	4	79	59	13	27	0	80	59	13	27	0	80	59	13	27	0	80	27	27	27	109	121	44	8	25	59	13	27	0	80	56
*** # ATP6_PRANKCDF_TRIMALG_CDN_UB # ***	66	2	66	31	57	53	2	66	31	57	53	0	31	59	50	0	43	31	59	50	2	66	31	57	53	2	66	31	57	53	2	66	31	57	53	31	31	31	104	112	62	56	59	2	66	31	57	53	11
*** # ATP6_PRANKCDF_TRIMALG_DEG_UB # ***	2	66	2	34	11	69	66	2	34	11	69	64	34	15	68	64	21	34	15	68	66	2	34	11	69	66	2	34	11	69	66	2	34	11	69	34	34	34	113	123	53	19	36	66	2	34	11	69	63
*** # ATP6_PRANKCDF_TRIMALG_DNA_UB # ***	36	33	36	0	27	83	33	36	0	27	83	31	0	30	81	31	14	0	30	81	33	36	0	27	83	33	36	0	27	83	33	36	0	27	83	0	0	0	105	112	50	25	31	33	36	0	27	83	30
*** # ATP6_PRANKCDF_TRIMALG_RYt_UB # ***	13	59	13	27	0	80	59	13	27	0	80	57	27	4	79	57	32	27	4	79	59	13	27	0	80	59	13	27	0	80	59	13	27	0	80	27	27	27	109	121	44	8	25	59	13	27	0	80	56
*** ATP6_PRANKCDF_TRIMALS_DEG_UB ***	65	14	65	29	56	54	14	65	29	56	54	12	29	59	52	12	43	29	59	52	14	65	29	56	54	14	65	29	56	54	14	65	29	56	54	29	29	29	108	115	70	54	55	14	65	29	56	54	1
*** ATP6_PRANKCDF_TRIMALS_RYt_UB ***	65	13	65	30	56	54	13	65	30	56	54	11	30	58	51	11	42	30	58	51	13	65	30	56	54	13	65	30	56	54	13	65	30	56	54	30	30	30	108	116	71	55	56	13	65	30	56	54	0
*** ATP6_PRANKCDF_TRIMAL_CDN_UB ***	64	0	64	33	59	51	0	64	33	59	51	2	33	61	52	2	45	33	61	52	0	64	33	59	51	0	64	33	59	51	0	64	33	59	51	33	33	33	106	113	64	58	61	0	64	33	59	51	13
*** ATP6_PRANKCDF_TRIMAL_DEG_UB ***	0	64	0	36	13	67	64	0	36	13	67	66	36	17	70	66	23	36	17	70	64	0	36	13	67	64	0	36	13	67	64	0	36	13	67	36	36	36	115	124	55	21	38	64	0	36	13	67	65
*** ATP6_PRANKCDF_TRIMAL_DNA_UB ***	65	13	65	30	56	54	13	65	30	56	54	11	30	58	51	11	42	30	58	51	13	65	30	56	54	13	65	30	56	54	13	65	30	56	54	30	30	30	108	116	71	55	56	13	65	30	56	54	0
*** ATP6_PRANKCDF_TRIMAL_RYt_UB ***	13	59	13	27	0	80	59	13	27	0	80	57	27	4	79	57	32	27	4	79	59	13	27	0	80	59	13	27	0	80	59	13	27	0	80	27	27	27	109	121	44	8	25	59	13	27	0	80	56
*** ATP6_PRANKCDF_TRIMAL_2AA_UB ***	67	51	67	83	80	0	51	67	83	80	0	53	83	84	3	53	70	83	84	3	51	67	83	80	0	51	67	83	80	0	51	67	83	80	0	83	83	83	111	124	82	88	78	51	67	83	80	0	54
*** ATP6_PRANKF_GBLOCKSC_CDN_UB ***	66	2	66	31	57	53	2	66	31	57	53	0	31	59	50	0	43	31	59	50	2	66	31	57	53	2	66	31	57	53	2	66	31	57	53	31	31	31	104	112	62	56	59	2	66	31	57	53	11
*** ATP6_PRANKF_GBLOCKSC_DEG_UB ***	23	45	23	14	32	70	45	23	14	32	70	43	14	34	67	43	0	14	34	67	45	23	14	32	70	45	23	14	32	70	45	23	14	32	70	14	14	14	113	119	56	39	37	45	23	14	32	70	42
*** ATP6_PRANKF_GBLOCKSC_DNA_UB ***	36	33	36	0	27	83	33	36	0	27	83	31	0	30	81	31	14	0	30	81	33	36	0	27	83	33	36	0	27	83	33	36	0	27	83	0	0	0	105	112	50	25	31	33	36	0	27	83	30
*** ATP6_PRANKF_GBLOCKSC_RYt_UB ***	17	61	17	30	4	84	61	17	30	4	84	59	30	0	81	59	34	30	0	81	61	17	30	4	84	61	17	30	4	84	61	17	30	4	84	30	30	30	109	120	41	5	22	61	17	30	4	84	58
*** ATP6_PRANKF_GBLOCKSC_2AA_UB ***	70	52	70	81	79	3	52	70	81	79	3	50	81	81	0	50	67	81	81	0	52	70	81	79	3	52	70	81	79	3	52	70	81	79	3	81	81	81	109	123	80	86	76	52	70	81	79	3	51
*** ATP6_PRANKF_GBLOCKS_DNA_UB ***	36	33	36	0	27	83	33	36	0	27	83	31	0	30	81	31	14	0	30	81	33	36	0	27	83	33	36	0	27	83	33	36	0	27	83	0	0	0	105	112	50	25	31	33	36	0	27	83	30
*** ATP6_PRANKF_MAXALIGN_CDN_UB ***	64	0	64	33	59	51	0	64	33	59	51	2	33	61	52	2	45	33	61	52	0	64	33	59	51	0	64	33	59	51	0	64	33	59	51	33	33	33	106	113	64	58	61	0	64	33	59	51	13
*** ATP6_PRANKF_MAXALIGN_DNA_UB ***	36	33	36	0	27	83	33	36	0	27	83	31	0	30	81	31	14	0	30	81	33	36	0	27	83	33	36	0	27	83	33	36	0	27	83	0	0	0	105	112	50	25	31	33	36	0	27	83	30
*** ATP6_PRANKF_MAXALIGN_RYt_UB ***	13	59	13	27	0	80	59	13	27	0	80	57	27	4	79	57	32	27	4	79	59	13	27	0	80	59	13	27	0	80	59	13	27	0	80	27	27	27	109	121	44	8	25	59	13	27	0	80	56
*** ATP6_PRANKF_MAXALIGN_2AA_UB ***	67	51	67	83	80	0	51	67	83	80	0	53	83	84	3	53	70	83	84	3	51	67	83	80	0	51	67	83	80	0	51	67	83	80	0	83	83	83	111	124	82	88	78	51	67	83	80	0	54
*** ATP6_PRANKF_NOISY_DNA_UB ***	80	16	80	45	71	57	16	80	45	71	57	14	45	73	54	14	57	45	73	54	16	80	45	71	57	16	80	45	71	57	16	80	45	71	57	45	45	45	102	114	74	70	71	16	80	45	71	57	15
*** ATP6_PRANKF_PSARALIGN_CDN_UB ***	64	0	64	33	59	51	0	64	33	59	51	2	33	61	52	2	45	33	61	52	0	64	33	59	51	0	64	33	59	51	0	64	33	59	51	33	33	33	106	113	64	58	61	0	64	33	59	51	13
*** ATP6_PRANKF_PSARALIGN_DNA_UB ***	36	33	36	0	27	83	33	36	0	27	83	31	0	30	81	31	14	0	30	81	33	36	0	27	83	33	36	0	27	83	33	36	0	27	83	0	0	0	105	112	50	25	31	33	36	0	27	83	30
*** ATP6_PRANKF_PSARALIGN_RYt_UB ***	13	59	13	27	0	80	59	13	27	0	80	57	27	4	79	57	32	27	4	79	59	13	27	0	80	59	13	27	0	80	59	13	27	0	80	27	27	27	109	121	44	8	25	59	13	27	0	80	56
*** ATP6_PRANKF_PSARALIGN_2AA_UB ***	67	51	67	83	80	0	51	67	83	80	0	53	83	84	3	53	70	83	84	3	51	67	83	80	0	51	67	83	80	0	51	67	83	80	0	83	83	83	111	124	82	88	78	51	67	83	80	0	54
*** ATP6_PRANKF_TCSFMf_CDN_UB ***	64	0	64	33	59	51	0	64	33	59	51	2	33	61	52	2	45	33	61	52	0	64	33	59	51	0	64	33	59	51	0	64	33	59	51	33	33	33	106	113	64	58	61	0	64	33	59	51	13
*** ATP6_PRANKF_TCSFMf_DNA_UB ***	36	33	36	0	27	83	33	36	0	27	83	31	0	30	81	31	14	0	30	81	33	36	0	27	83	33	36	0	27	83	33	36	0	27	83	0	0	0	105	112	50	25	31	33	36	0	27	83	30
*** ATP6_PRANKF_TCSFMf_RYt_UB ***	13	59	13	27	0	80	59	13	27	0	80	57	27	4	79	57	32	27	4	79	59	13	27	0	80	59	13	27	0	80	59	13	27	0	80	27	27	27	109	121	44	8	25	59	13	27	0	80	56
*** ATP6_PRANKF_TCSFMf_2AA_UB ***	67	51	67	83	80	0	51	67	83	80	0	53	83	84	3	53	70	83	84	3	51	67	83	80	0	51	67	83	80	0	51	67	83	80	0	83	83	83	111	124	82	88	78	51	67	83	80	0	54
*** ATP6_PRANKF_TCSFMw_DEG_UB ***	36	33	36	0	27	83	33	36	0	27	83	31	0	30	81	31	14	0	30	81	33	36	0	27	83	33	36	0	27	83	33	36	0	27	83	0	0	0	105	112	50	25	31	33	36	0	27	83	30
*** ATP6_PRANKF_TCSFMw_DNA_UB ***	36	33	36	0	27	83	33	36	0	27	83	31	0	30	81	31	14	0	30	81	33	36	0	27	83	33	36	0	27	83	33	36	0	27	83	0	0	0	105	112	50	25	31	33	36	0	27	83	30
*** ATP6_PRANKF_TCSOGw_DEG_UB ***	55	64	55	50	44	82	64	55	50	44	82	62	50	41	80	62	56	50	41	80	64	55	50	44	82	64	55	50	44	82	64	55	50	44	82	50	50	50	106	116	0	44	24	64	55	50	44	82	71
*** ATP6_PRANKF_TCSOGw_DNA_UB ***	21	58	21	25	8	88	58	21	25	8	88	56	25	5	86	56	39	25	5	86	58	21	25	8	88	58	21	25	8	88	58	21	25	8	88	25	25	25	107	117	44	0	25	58	21	25	8	88	55
*** ATP6_PRANKF_TCSOGw_RYt_UB ***	38	61	38	31	25	78	61	38	31	25	78	59	31	22	76	59	37	31	22	76	61	38	31	25	78	61	38	31	25	78	61	38	31	25	78	31	31	31	102	110	24	25	0	61	38	31	25	78	56
*** ATP6_PRANKF_TCSf_CDN_UB ***	64	0	64	33	59	51	0	64	33	59	51	2	33	61	52	2	45	33	61	52	0	64	33	59	51	0	64	33	59	51	0	64	33	59	51	33	33	33	106	113	64	58	61	0	64	33	59	51	13
*** ATP6_PRANKF_TCSf_DNA_UB ***	36	33	36	0	27	83	33	36	0	27	83	31	0	30	81	31	14	0	30	81	33	36	0	27	83	33	36	0	27	83	33	36	0	27	83	0	0	0	105	112	50	25	31	33	36	0	27	83	30
*** ATP6_PRANKF_TCSf_RYt_UB ***	13	59	13	27	0	80	59	13	27	0	80	57	27	4	79	57	32	27	4	79	59	13	27	0	80	59	13	27	0	80	59	13	27	0	80	27	27	27	109	121	44	8	25	59	13	27	0	80	56
*** ATP6_PRANKF_TCSf_2AA_UB ***	67	51	67	83	80	0	51	67	83	80	0	53	83	84	3	53	70	83	84	3	51	67	83	80	0	51	67	83	80	0	51	67	83	80	0	83	83	83	111	124	82	88	78	51	67	83	80	0	54
*** ATP6_PRANKF_TCSw_DEG_UB ***	36	33	36	0	27	83	33	36	0	27	83	31	0	30	81	31	14	0	30	81	33	36	0	27	83	33	36	0	27	83	33	36	0	27	83	0	0	0	105	112	50	25	31	33	36	0	27	83	30
*** ATP6_PRANKF_TCSw_DNA_UB ***	36	33	36	0	27	83	33	36	0	27	83	31	0	30	81	31	14	0	30	81	33	36	0	27	83	33	36	0	27	83	33	36	0	27	83	0	0	0	105	112	50	25	31	33	36	0	27	83	30
*** ATP6_PRANKF_TCSw_RYt_UB ***	36	33	36	0	27	83	33	36	0	27	83	31	0	30	81	31	14	0	30	81	33	36	0	27	83	33	36	0	27	83	33	36	0	27	83	0	0	0	105	112	50	25	31	33	36	0	27	83	30
*** ATP6_PRANKF_TRIMALA_CDN_UB ***	66	2	66	31	57	53	2	66	31	57	53	0	31	59	50	0	43	31	59	50	2	66	31	57	53	2	66	31	57	53	2	66	31	57	53	31	31	31	104	112	62	56	59	2	66	31	57	53	11
*** ATP6_PRANKF_TRIMALA_DNA_UB ***	36	33	36	0	27	83	33	36	0	27	83	31	0	30	81	31	14	0	30	81	33	36	0	27	83	33	36	0	27	83	33	36	0	27	83	0	0	0	105	112	50	25	31	33	36	0	27	83	30
*** ATP6_PRANKF_TRIMALA_RYt_UB ***	13	59	13	27	0	80	59	13	27	0	80	57	27	4	79	57	32	27	4	79	59	13	27	0	80	59	13	27	0	80	59	13	27	0	80	27	27	27	109	121	44	8	25	59	13	27	0	80	56
*** ATP6_PRANKF_TRIMALG_CDN_UB ***	66	2	66	31	57	53	2	66	31	57	53	0	31	59	50	0	43	31	59	50	2	66	31	57	53	2	66	31	57	53	2	66	31	57	53	31	31	31	104	112	62	56	59	2	66	31	57	53	11
*** ATP6_PRANKF_TRIMALG_DNA_UB ***	36	33	36	0	27	83	33	36	0	27	83	31	0	30	81	31	14	0	30	81	33	36	0	27	83	33	36	0	27	83	33	36	0	27	83	0	0	0	105	112	50	25	31	33	36	0	27	83	30
*** ATP6_PRANKF_TRIMALG_RYt_UB ***	13	59	13	27	0	80	59	13	27	0	80	57	27	4	79	57	32	27	4	79	59	13	27	0	80	59	13	27	0	80	59	13	27	0	80	27	27	27	109	121	44	8	25	59	13	27	0	80	56
*** ATP6_PRANKF_TRIMALP_DNA_UB ***	65	13	65	30	56	54	13	65	30	56	54	11	30	58	51	11	42	30	58	51	13	65	30	56	54	13	65	30	56	54	13	65	30	56	54	30	30	30	108	116	71	55	56	13	65	30	56	54	0
*** # ATP6_PRANKF_TRIMALS_DEG_UB # ***	17	62	17	30	5	84	62	17	30	5	84	61	30	2	83	61	36	30	2	83	62	17	30	5	84	62	17	30	5	84	62	17	30	5	84	30	30	30	110	118	41	5	22	62	17	30	5	84	60
*** # ATP6_PRANKF_TRIMALS_DNA_UB # ***	65	13	65	30	56	54	13	65	30	56	54	11	30	58	51	11	42	30	58	51	13	65	30	56	54	13	65	30	56	54	13	65	30	56	54	30	30	30	108	116	71	55	56	13	65	30	56	54	0
*** # ATP6_PRANKF_TRIMALS_RYt_UB # ***	65	13	65	30	56	54	13	65	30	56	54	11	30	58	51	11	42	30	58	51	13	65	30	56	54	13	65	30	56	54	13	65	30	56	54	30	30	30	108	116	71	55	56	13	65	30	56	54	0
*** ATP6_PRANKF_TRIMAL_CDN_UB ***	64	0	64	33	59	51	0	64	33	59	51	2	33	61	52	2	45	33	61	52	0	64	33	59	51	0	64	33	59	51	0	64	33	59	51	33	33	33	106	113	64	58	61	0	64	33	59	51	13
*** ATP6_PRANKF_TRIMAL_DNA_UB ***	36	33	36	0	27	83	33	36	0	27	83	31	0	30	81	31	14	0	30	81	33	36	0	27	83	33	36	0	27	83	33	36	0	27	83	0	0	0	105	112	50	25	31	33	36	0	27	83	30
*** ATP6_PRANKF_TRIMAL_RYt_UB ***	13	59	13	27	0	80	59	13	27	0	80	57	27	4	79	57	32	27	4	79	59	13	27	0	80	59	13	27	0	80	59	13	27	0	80	27	27	27	109	121	44	8	25	59	13	27	0	80	56
*** ATP6_PRANKF_TRIMAL_2AA_UB ***	67	51	67	83	80	0	51	67	83	80	0	53	83	84	3	53	70	83	84	3	51	67	83	80	0	51	67	83	80	0	51	67	83	80	0	83	83	83	111	124	82	88	78	51	67	83	80	0	54
*** ATP6_PROBCONS_GBLOCKSC_CDN_UB ***	64	0	64	33	59	51	0	64	33	59	51	2	33	61	52	2	45	33	61	52	0	64	33	59	51	0	64	33	59	51	0	64	33	59	51	33	33	33	106	113	64	58	61	0	64	33	59	51	13
*** ATP6_PROBCONS_GBLOCKSC_DEG_UB ***	0	64	0	36	13	67	64	0	36	13	67	66	36	17	70	66	23	36	17	70	64	0	36	13	67	64	0	36	13	67	64	0	36	13	67	36	36	36	115	124	55	21	38	64	0	36	13	67	65
*** ATP6_PROBCONS_GBLOCKSC_DNA_UB ***	36	33	36	0	27	83	33	36	0	27	83	31	0	30	81	31	14	0	30	81	33	36	0	27	83	33	36	0	27	83	33	36	0	27	83	0	0	0	105	112	50	25	31	33	36	0	27	83	30
*** ATP6_PROBCONS_GBLOCKSC_RYt_UB ***	13	59	13	27	0	80	59	13	27	0	80	57	27	4	79	57	32	27	4	79	59	13	27	0	80	59	13	27	0	80	59	13	27	0	80	27	27	27	109	121	44	8	25	59	13	27	0	80	56
*** ATP6_PROBCONS_GBLOCKSC_2AA_UB ***	67	51	67	83	80	0	51	67	83	80	0	53	83	84	3	53	70	83	84	3	51	67	83	80	0	51	67	83	80	0	51	67	83	80	0	83	83	83	111	124	82	88	78	51	67	83	80	0	54
*** ATP6_PROBCONS_GBLOCKS_CDN_UB ***	64	0	64	33	59	51	0	64	33	59	51	2	33	61	52	2	45	33	61	52	0	64	33	59	51	0	64	33	59	51	0	64	33	59	51	33	33	33	106	113	64	58	61	0	64	33	59	51	13
*** ATP6_PROBCONS_GBLOCKS_DEG_UB ***	0	64	0	36	13	67	64	0	36	13	67	66	36	17	70	66	23	36	17	70	64	0	36	13	67	64	0	36	13	67	64	0	36	13	67	36	36	36	115	124	55	21	38	64	0	36	13	67	65
*** ATP6_PROBCONS_GBLOCKS_DNA_UB ***	36	33	36	0	27	83	33	36	0	27	83	31	0	30	81	31	14	0	30	81	33	36	0	27	83	33	36	0	27	83	33	36	0	27	83	0	0	0	105	112	50	25	31	33	36	0	27	83	30
*** ATP6_PROBCONS_GBLOCKS_RYt_UB ***	13	59	13	27	0	80	59	13	27	0	80	57	27	4	79	57	32	27	4	79	59	13	27	0	80	59	13	27	0	80	59	13	27	0	80	27	27	27	109	121	44	8	25	59	13	27	0	80	56
*** ATP6_PROBCONS_GBLOCKS_2AA_UB ***	67	51	67	83	80	0	51	67	83	80	0	53	83	84	3	53	70	83	84	3	51	67	83	80	0	51	67	83	80	0	51	67	83	80	0	83	83	83	111	124	82	88	78	51	67	83	80	0	54
*** ATP6_PROBCONS_MAXALIGN_CDN_UB ***	64	0	64	33	59	51	0	64	33	59	51	2	33	61	52	2	45	33	61	52	0	64	33	59	51	0	64	33	59	51	0	64	33	59	51	33	33	33	106	113	64	58	61	0	64	33	59	51	13
*** ATP6_PROBCONS_MAXALIGN_DEG_UB ***	0	64	0	36	13	67	64	0	36	13	67	66	36	17	70	66	23	36	17	70	64	0	36	13	67	64	0	36	13	67	64	0	36	13	67	36	36	36	115	124	55	21	38	64	0	36	13	67	65
*** ATP6_PROBCONS_MAXALIGN_DNA_UB ***	36	33	36	0	27	83	33	36	0	27	83	31	0	30	81	31	14	0	30	81	33	36	0	27	83	33	36	0	27	83	33	36	0	27	83	0	0	0	105	112	50	25	31	33	36	0	27	83	30
*** ATP6_PROBCONS_MAXALIGN_RYt_UB ***	13	59	13	27	0	80	59	13	27	0	80	57	27	4	79	57	32	27	4	79	59	13	27	0	80	59	13	27	0	80	59	13	27	0	80	27	27	27	109	121	44	8	25	59	13	27	0	80	56
*** ATP6_PROBCONS_MAXALIGN_2AA_UB ***	67	51	67	83	80	0	51	67	83	80	0	53	83	84	3	53	70	83	84	3	51	67	83	80	0	51	67	83	80	0	51	67	83	80	0	83	83	83	111	124	82	88	78	51	67	83	80	0	54
*** ATP6_PROBCONS_NOISY_DNA_UB ***	80	16	80	45	71	57	16	80	45	71	57	14	45	73	54	14	57	45	73	54	16	80	45	71	57	16	80	45	71	57	16	80	45	71	57	45	45	45	102	114	74	70	71	16	80	45	71	57	15
*** ATP6_PROBCONS_PSARALIGN_CDN_UB ***	64	0	64	33	59	51	0	64	33	59	51	2	33	61	52	2	45	33	61	52	0	64	33	59	51	0	64	33	59	51	0	64	33	59	51	33	33	33	106	113	64	58	61	0	64	33	59	51	13
*** ATP6_PROBCONS_PSARALIGN_DEG_UB ***	0	64	0	36	13	67	64	0	36	13	67	66	36	17	70	66	23	36	17	70	64	0	36	13	67	64	0	36	13	67	64	0	36	13	67	36	36	36	115	124	55	21	38	64	0	36	13	67	65
*** ATP6_PROBCONS_PSARALIGN_DNA_UB ***	36	33	36	0	27	83	33	36	0	27	83	31	0	30	81	31	14	0	30	81	33	36	0	27	83	33	36	0	27	83	33	36	0	27	83	0	0	0	105	112	50	25	31	33	36	0	27	83	30
*** ATP6_PROBCONS_PSARALIGN_RYt_UB ***	13	59	13	27	0	80	59	13	27	0	80	57	27	4	79	57	32	27	4	79	59	13	27	0	80	59	13	27	0	80	59	13	27	0	80	27	27	27	109	121	44	8	25	59	13	27	0	80	56
*** ATP6_PROBCONS_PSARALIGN_2AA_UB ***	67	51	67	83	80	0	51	67	83	80	0	53	83	84	3	53	70	83	84	3	51	67	83	80	0	51	67	83	80	0	51	67	83	80	0	83	83	83	111	124	82	88	78	51	67	83	80	0	54
*** ATP6_PROBCONS_TCSFMf_CDN_UB ***	64	0	64	33	59	51	0	64	33	59	51	2	33	61	52	2	45	33	61	52	0	64	33	59	51	0	64	33	59	51	0	64	33	59	51	33	33	33	106	113	64	58	61	0	64	33	59	51	13
*** ATP6_PROBCONS_TCSFMf_DEG_UB ***	0	64	0	36	13	67	64	0	36	13	67	66	36	17	70	66	23	36	17	70	64	0	36	13	67	64	0	36	13	67	64	0	36	13	67	36	36	36	115	124	55	21	38	64	0	36	13	67	65
*** ATP6_PROBCONS_TCSFMf_DNA_UB ***	36	33	36	0	27	83	33	36	0	27	83	31	0	30	81	31	14	0	30	81	33	36	0	27	83	33	36	0	27	83	33	36	0	27	83	0	0	0	105	112	50	25	31	33	36	0	27	83	30
*** ATP6_PROBCONS_TCSFMf_RYt_UB ***	13	59	13	27	0	80	59	13	27	0	80	57	27	4	79	57	32	27	4	79	59	13	27	0	80	59	13	27	0	80	59	13	27	0	80	27	27	27	109	121	44	8	25	59	13	27	0	80	56
*** ATP6_PROBCONS_TCSFMf_2AA_UB ***	67	51	67	83	80	0	51	67	83	80	0	53	83	84	3	53	70	83	84	3	51	67	83	80	0	51	67	83	80	0	51	67	83	80	0	83	83	83	111	124	82	88	78	51	67	83	80	0	54
*** ATP6_PROBCONS_TCSFMw_DEG_UB ***	36	33	36	0	27	83	33	36	0	27	83	31	0	30	81	31	14	0	30	81	33	36	0	27	83	33	36	0	27	83	33	36	0	27	83	0	0	0	105	112	50	25	31	33	36	0	27	83	30
*** ATP6_PROBCONS_TCSFMw_DNA_UB ***	36	33	36	0	27	83	33	36	0	27	83	31	0	30	81	31	14	0	30	81	33	36	0	27	83	33	36	0	27	83	33	36	0	27	83	0	0	0	105	112	50	25	31	33	36	0	27	83	30
*** ATP6_PROBCONS_TCSFMw_RYt_UB ***	36	33	36	0	27	83	33	36	0	27	83	31	0	30	81	31	14	0	30	81	33	36	0	27	83	33	36	0	27	83	33	36	0	27	83	0	0	0	105	112	50	25	31	33	36	0	27	83	30
# ATP6_PROBCONS_TCSOGf_DNA_UB #	115	119	115	110	110	130	119	115	110	110	130	118	110	113	129	118	119	110	113	129	119	115	110	110	130	119	115	110	110	130	119	115	110	110	130	110	110	110	81	77	120	110	114	119	115	110	110	130	121
*** ATP6_PROBCONS_TCSOGw_DEG_UB ***	55	64	55	50	44	82	64	55	50	44	82	62	50	41	80	62	56	50	41	80	64	55	50	44	82	64	55	50	44	82	64	55	50	44	82	50	50	50	106	116	0	44	24	64	55	50	44	82	71
*** ATP6_PROBCONS_TCSOGw_DNA_UB ***	21	58	21	25	8	88	58	21	25	8	88	56	25	5	86	56	39	25	5	86	58	21	25	8	88	58	21	25	8	88	58	21	25	8	88	25	25	25	107	117	44	0	25	58	21	25	8	88	55
*** ATP6_PROBCONS_TCSOGw_RYt_UB ***	38	61	38	31	25	78	61	38	31	25	78	59	31	22	76	59	37	31	22	76	61	38	31	25	78	61	38	31	25	78	61	38	31	25	78	31	31	31	102	110	24	25	0	61	38	31	25	78	56
*** ATP6_PROBCONS_TCSf_CDN_UB ***	64	0	64	33	59	51	0	64	33	59	51	2	33	61	52	2	45	33	61	52	0	64	33	59	51	0	64	33	59	51	0	64	33	59	51	33	33	33	106	113	64	58	61	0	64	33	59	51	13
*** ATP6_PROBCONS_TCSf_DEG_UB ***	0	64	0	36	13	67	64	0	36	13	67	66	36	17	70	66	23	36	17	70	64	0	36	13	67	64	0	36	13	67	64	0	36	13	67	36	36	36	115	124	55	21	38	64	0	36	13	67	65
*** ATP6_PROBCONS_TCSf_DNA_UB ***	36	33	36	0	27	83	33	36	0	27	83	31	0	30	81	31	14	0	30	81	33	36	0	27	83	33	36	0	27	83	33	36	0	27	83	0	0	0	105	112	50	25	31	33	36	0	27	83	30
*** ATP6_PROBCONS_TCSf_RYt_UB ***	13	59	13	27	0	80	59	13	27	0	80	57	27	4	79	57	32	27	4	79	59	13	27	0	80	59	13	27	0	80	59	13	27	0	80	27	27	27	109	121	44	8	25	59	13	27	0	80	56
*** ATP6_PROBCONS_TCSf_2AA_UB ***	67	51	67	83	80	0	51	67	83	80	0	53	83	84	3	53	70	83	84	3	51	67	83	80	0	51	67	83	80	0	51	67	83	80	0	83	83	83	111	124	82	88	78	51	67	83	80	0	54
*** ATP6_PROBCONS_TCSw_DEG_UB ***	36	33	36	0	27	83	33	36	0	27	83	31	0	30	81	31	14	0	30	81	33	36	0	27	83	33	36	0	27	83	33	36	0	27	83	0	0	0	105	112	50	25	31	33	36	0	27	83	30
*** ATP6_PROBCONS_TCSw_DNA_UB ***	36	33	36	0	27	83	33	36	0	27	83	31	0	30	81	31	14	0	30	81	33	36	0	27	83	33	36	0	27	83	33	36	0	27	83	0	0	0	105	112	50	25	31	33	36	0	27	83	30
*** ATP6_PROBCONS_TCSw_RYt_UB ***	36	33	36	0	27	83	33	36	0	27	83	31	0	30	81	31	14	0	30	81	33	36	0	27	83	33	36	0	27	83	33	36	0	27	83	0	0	0	105	112	50	25	31	33	36	0	27	83	30
*** ATP6_PROBCONS_TRIMALA_CDN_UB ***	64	0	64	33	59	51	0	64	33	59	51	2	33	61	52	2	45	33	61	52	0	64	33	59	51	0	64	33	59	51	0	64	33	59	51	33	33	33	106	113	64	58	61	0	64	33	59	51	13
*** ATP6_PROBCONS_TRIMALA_DEG_UB ***	0	64	0	36	13	67	64	0	36	13	67	66	36	17	70	66	23	36	17	70	64	0	36	13	67	64	0	36	13	67	64	0	36	13	67	36	36	36	115	124	55	21	38	64	0	36	13	67	65
*** ATP6_PROBCONS_TRIMALA_DNA_UB ***	36	33	36	0	27	83	33	36	0	27	83	31	0	30	81	31	14	0	30	81	33	36	0	27	83	33	36	0	27	83	33	36	0	27	83	0	0	0	105	112	50	25	31	33	36	0	27	83	30
*** ATP6_PROBCONS_TRIMALA_RYt_UB ***	13	59	13	27	0	80	59	13	27	0	80	57	27	4	79	57	32	27	4	79	59	13	27	0	80	59	13	27	0	80	59	13	27	0	80	27	27	27	109	121	44	8	25	59	13	27	0	80	56
*** ATP6_PROBCONS_TRIMALA_2AA_UB ***	67	51	67	83	80	0	51	67	83	80	0	53	83	84	3	53	70	83	84	3	51	67	83	80	0	51	67	83	80	0	51	67	83	80	0	83	83	83	111	124	82	88	78	51	67	83	80	0	54
*** ATP6_PROBCONS_TRIMALG_CDN_UB ***	64	0	64	33	59	51	0	64	33	59	51	2	33	61	52	2	45	33	61	52	0	64	33	59	51	0	64	33	59	51	0	64	33	59	51	33	33	33	106	113	64	58	61	0	64	33	59	51	13
*** ATP6_PROBCONS_TRIMALG_DEG_UB ***	0	64	0	36	13	67	64	0	36	13	67	66	36	17	70	66	23	36	17	70	64	0	36	13	67	64	0	36	13	67	64	0	36	13	67	36	36	36	115	124	55	21	38	64	0	36	13	67	65
*** ATP6_PROBCONS_TRIMALG_DNA_UB ***	36	33	36	0	27	83	33	36	0	27	83	31	0	30	81	31	14	0	30	81	33	36	0	27	83	33	36	0	27	83	33	36	0	27	83	0	0	0	105	112	50	25	31	33	36	0	27	83	30
*** ATP6_PROBCONS_TRIMALG_RYt_UB ***	13	59	13	27	0	80	59	13	27	0	80	57	27	4	79	57	32	27	4	79	59	13	27	0	80	59	13	27	0	80	59	13	27	0	80	27	27	27	109	121	44	8	25	59	13	27	0	80	56
*** ATP6_PROBCONS_TRIMALG_2AA_UB ***	67	51	67	83	80	0	51	67	83	80	0	53	83	84	3	53	70	83	84	3	51	67	83	80	0	51	67	83	80	0	51	67	83	80	0	83	83	83	111	124	82	88	78	51	67	83	80	0	54
*** ATP6_PROBCONS_TRIMALP_DEG_UB ***	65	14	65	29	56	54	14	65	29	56	54	12	29	59	52	12	43	29	59	52	14	65	29	56	54	14	65	29	56	54	14	65	29	56	54	29	29	29	108	115	70	54	55	14	65	29	56	54	1
*** ATP6_PROBCONS_TRIMALP_DNA_UB ***	65	13	65	30	56	54	13	65	30	56	54	11	30	58	51	11	42	30	58	51	13	65	30	56	54	13	65	30	56	54	13	65	30	56	54	30	30	30	108	116	71	55	56	13	65	30	56	54	0
*** ATP6_PROBCONS_TRIMALS_DEG_UB ***	65	14	65	29	56	54	14	65	29	56	54	12	29	59	52	12	43	29	59	52	14	65	29	56	54	14	65	29	56	54	14	65	29	56	54	29	29	29	108	115	70	54	55	14	65	29	56	54	1
*** ATP6_PROBCONS_TRIMALS_DNA_UB ***	65	13	65	30	56	54	13	65	30	56	54	11	30	58	51	11	42	30	58	51	13	65	30	56	54	13	65	30	56	54	13	65	30	56	54	30	30	30	108	116	71	55	56	13	65	30	56	54	0
*** ATP6_PROBCONS_TRIMALS_RYt_UB ***	65	13	65	30	56	54	13	65	30	56	54	11	30	58	51	11	42	30	58	51	13	65	30	56	54	13	65	30	56	54	13	65	30	56	54	30	30	30	108	116	71	55	56	13	65	30	56	54	0
*** ATP6_PROBCONS_TRIMAL_CDN_UB ***	64	0	64	33	59	51	0	64	33	59	51	2	33	61	52	2	45	33	61	52	0	64	33	59	51	0	64	33	59	51	0	64	33	59	51	33	33	33	106	113	64	58	61	0	64	33	59	51	13
*** ATP6_PROBCONS_TRIMAL_DEG_UB ***	0	64	0	36	13	67	64	0	36	13	67	66	36	17	70	66	23	36	17	70	64	0	36	13	67	64	0	36	13	67	64	0	36	13	67	36	36	36	115	124	55	21	38	64	0	36	13	67	65
*** ATP6_PROBCONS_TRIMAL_DNA_UB ***	36	33	36	0	27	83	33	36	0	27	83	31	0	30	81	31	14	0	30	81	33	36	0	27	83	33	36	0	27	83	33	36	0	27	83	0	0	0	105	112	50	25	31	33	36	0	27	83	30
*** ATP6_PROBCONS_TRIMAL_RYt_UB ***	13	59	13	27	0	80	59	13	27	0	80	57	27	4	79	57	32	27	4	79	59	13	27	0	80	59	13	27	0	80	59	13	27	0	80	27	27	27	109	121	44	8	25	59	13	27	0	80	56
*** ATP6_PROBCONS_TRIMAL_2AA_UB ***	67	51	67	83	80	0	51	67	83	80	0	53	83	84	3	53	70	83	84	3	51	67	83	80	0	51	67	83	80	0	51	67	83	80	0	83	83	83	111	124	82	88	78	51	67	83	80	0	54
*** ATP6_TCOFFEETC_GBLOCKSC_CDN_UB ***	66	2	66	31	57	53	2	66	31	57	53	0	31	59	50	0	43	31	59	50	2	66	31	57	53	2	66	31	57	53	2	66	31	57	53	31	31	31	104	112	62	56	59	2	66	31	57	53	11
*** ATP6_TCOFFEETC_GBLOCKSC_DEG_UB ***	23	45	23	14	32	70	45	23	14	32	70	43	14	34	67	43	0	14	34	67	45	23	14	32	70	45	23	14	32	70	45	23	14	32	70	14	14	14	113	119	56	39	37	45	23	14	32	70	42
*** ATP6_TCOFFEETC_GBLOCKSC_DNA_UB ***	36	33	36	0	27	83	33	36	0	27	83	31	0	30	81	31	14	0	30	81	33	36	0	27	83	33	36	0	27	83	33	36	0	27	83	0	0	0	105	112	50	25	31	33	36	0	27	83	30
*** ATP6_TCOFFEETC_GBLOCKSC_2AA_UB ***	70	52	70	81	79	3	52	70	81	79	3	50	81	81	0	50	67	81	81	0	52	70	81	79	3	52	70	81	79	3	52	70	81	79	3	81	81	81	109	123	80	86	76	52	70	81	79	3	51
*** ATP6_TCOFFEETC_GBLOCKS_CDN_UB ***	66	2	66	31	57	53	2	66	31	57	53	0	31	59	50	0	43	31	59	50	2	66	31	57	53	2	66	31	57	53	2	66	31	57	53	31	31	31	104	112	62	56	59	2	66	31	57	53	11
*** ATP6_TCOFFEETC_GBLOCKS_DEG_UB ***	2	66	2	34	11	69	66	2	34	11	69	64	34	15	68	64	21	34	15	68	66	2	34	11	69	66	2	34	11	69	66	2	34	11	69	34	34	34	113	123	53	19	36	66	2	34	11	69	63
*** ATP6_TCOFFEETC_GBLOCKS_DNA_UB ***	36	33	36	0	27	83	33	36	0	27	83	31	0	30	81	31	14	0	30	81	33	36	0	27	83	33	36	0	27	83	33	36	0	27	83	0	0	0	105	112	50	25	31	33	36	0	27	83	30
*** ATP6_TCOFFEETC_GBLOCKS_2AA_UB ***	70	52	70	81	79	3	52	70	81	79	3	50	81	81	0	50	67	81	81	0	52	70	81	79	3	52	70	81	79	3	52	70	81	79	3	81	81	81	109	123	80	86	76	52	70	81	79	3	51
*** ATP6_TCOFFEETC_MAXALIGN_CDN_UB ***	64	0	64	33	59	51	0	64	33	59	51	2	33	61	52	2	45	33	61	52	0	64	33	59	51	0	64	33	59	51	0	64	33	59	51	33	33	33	106	113	64	58	61	0	64	33	59	51	13
*** ATP6_TCOFFEETC_MAXALIGN_DEG_UB ***	0	64	0	36	13	67	64	0	36	13	67	66	36	17	70	66	23	36	17	70	64	0	36	13	67	64	0	36	13	67	64	0	36	13	67	36	36	36	115	124	55	21	38	64	0	36	13	67	65
*** ATP6_TCOFFEETC_MAXALIGN_DNA_UB ***	36	33	36	0	27	83	33	36	0	27	83	31	0	30	81	31	14	0	30	81	33	36	0	27	83	33	36	0	27	83	33	36	0	27	83	0	0	0	105	112	50	25	31	33	36	0	27	83	30
*** ATP6_TCOFFEETC_MAXALIGN_RYt_UB ***	13	59	13	27	0	80	59	13	27	0	80	57	27	4	79	57	32	27	4	79	59	13	27	0	80	59	13	27	0	80	59	13	27	0	80	27	27	27	109	121	44	8	25	59	13	27	0	80	56
*** # ATP6_TCOFFEETC_MAXALIGN_2AA_UB # ***	67	51	67	83	80	0	51	67	83	80	0	53	83	84	3	53	70	83	84	3	51	67	83	80	0	51	67	83	80	0	51	67	83	80	0	83	83	83	111	124	82	88	78	51	67	83	80	0	54
*** ATP6_TCOFFEETC_NOISY_DNA_UB ***	80	16	80	45	71	57	16	80	45	71	57	14	45	73	54	14	57	45	73	54	16	80	45	71	57	16	80	45	71	57	16	80	45	71	57	45	45	45	102	114	74	70	71	16	80	45	71	57	15
*** ATP6_TCOFFEETC_NOISY_RYt_UB ***	80	16	80	45	71	57	16	80	45	71	57	14	45	73	54	14	57	45	73	54	16	80	45	71	57	16	80	45	71	57	16	80	45	71	57	45	45	45	102	114	74	70	71	16	80	45	71	57	15
*** ATP6_TCOFFEETC_PSARALIGN_CDN_UB ***	64	0	64	33	59	51	0	64	33	59	51	2	33	61	52	2	45	33	61	52	0	64	33	59	51	0	64	33	59	51	0	64	33	59	51	33	33	33	106	113	64	58	61	0	64	33	59	51	13
*** ATP6_TCOFFEETC_PSARALIGN_DEG_UB ***	0	64	0	36	13	67	64	0	36	13	67	66	36	17	70	66	23	36	17	70	64	0	36	13	67	64	0	36	13	67	64	0	36	13	67	36	36	36	115	124	55	21	38	64	0	36	13	67	65
*** ATP6_TCOFFEETC_PSARALIGN_DNA_UB ***	36	33	36	0	27	83	33	36	0	27	83	31	0	30	81	31	14	0	30	81	33	36	0	27	83	33	36	0	27	83	33	36	0	27	83	0	0	0	105	112	50	25	31	33	36	0	27	83	30
*** ATP6_TCOFFEETC_PSARALIGN_RYt_UB ***	13	59	13	27	0	80	59	13	27	0	80	57	27	4	79	57	32	27	4	79	59	13	27	0	80	59	13	27	0	80	59	13	27	0	80	27	27	27	109	121	44	8	25	59	13	27	0	80	56
*** # ATP6_TCOFFEETC_PSARALIGN_2AA_UB # ***	67	51	67	83	80	0	51	67	83	80	0	53	83	84	3	53	70	83	84	3	51	67	83	80	0	51	67	83	80	0	51	67	83	80	0	83	83	83	111	124	82	88	78	51	67	83	80	0	54
*** ATP6_TCOFFEETC_TCSFMf_CDN_UB ***	64	0	64	33	59	51	0	64	33	59	51	2	33	61	52	2	45	33	61	52	0	64	33	59	51	0	64	33	59	51	0	64	33	59	51	33	33	33	106	113	64	58	61	0	64	33	59	51	13
*** ATP6_TCOFFEETC_TCSFMf_DEG_UB ***	0	64	0	36	13	67	64	0	36	13	67	66	36	17	70	66	23	36	17	70	64	0	36	13	67	64	0	36	13	67	64	0	36	13	67	36	36	36	115	124	55	21	38	64	0	36	13	67	65
*** ATP6_TCOFFEETC_TCSFMf_DNA_UB ***	36	33	36	0	27	83	33	36	0	27	83	31	0	30	81	31	14	0	30	81	33	36	0	27	83	33	36	0	27	83	33	36	0	27	83	0	0	0	105	112	50	25	31	33	36	0	27	83	30
*** ATP6_TCOFFEETC_TCSFMf_RYt_UB ***	13	59	13	27	0	80	59	13	27	0	80	57	27	4	79	57	32	27	4	79	59	13	27	0	80	59	13	27	0	80	59	13	27	0	80	27	27	27	109	121	44	8	25	59	13	27	0	80	56
*** ATP6_TCOFFEETC_TCSFMf_2AA_UB ***	67	51	67	83	80	0	51	67	83	80	0	53	83	84	3	53	70	83	84	3	51	67	83	80	0	51	67	83	80	0	51	67	83	80	0	83	83	83	111	124	82	88	78	51	67	83	80	0	54
*** ATP6_TCOFFEETC_TCSFMw_DEG_UB ***	36	33	36	0	27	83	33	36	0	27	83	31	0	30	81	31	14	0	30	81	33	36	0	27	83	33	36	0	27	83	33	36	0	27	83	0	0	0	105	112	50	25	31	33	36	0	27	83	30
*** ATP6_TCOFFEETC_TCSFMw_DNA_UB ***	36	33	36	0	27	83	33	36	0	27	83	31	0	30	81	31	14	0	30	81	33	36	0	27	83	33	36	0	27	83	33	36	0	27	83	0	0	0	105	112	50	25	31	33	36	0	27	83	30
*** ATP6_TCOFFEETC_TCSFMw_RYt_UB ***	36	33	36	0	27	83	33	36	0	27	83	31	0	30	81	31	14	0	30	81	33	36	0	27	83	33	36	0	27	83	33	36	0	27	83	0	0	0	105	112	50	25	31	33	36	0	27	83	30
# ATP6_TCOFFEETC_TCSOGf_DNA_UB #	119	118	119	114	114	125	118	119	114	114	125	118	114	118	126	118	123	114	118	126	118	119	114	114	125	118	119	114	114	125	118	119	114	114	125	114	114	114	76	70	119	116	116	118	119	114	114	125	123
*** ATP6_TCOFFEETC_TCSOGw_DEG_UB ***	55	64	55	50	44	82	64	55	50	44	82	62	50	41	80	62	56	50	41	80	64	55	50	44	82	64	55	50	44	82	64	55	50	44	82	50	50	50	106	116	0	44	24	64	55	50	44	82	71
*** ATP6_TCOFFEETC_TCSOGw_DNA_UB ***	21	58	21	25	8	88	58	21	25	8	88	56	25	5	86	56	39	25	5	86	58	21	25	8	88	58	21	25	8	88	58	21	25	8	88	25	25	25	107	117	44	0	25	58	21	25	8	88	55
*** ATP6_TCOFFEETC_TCSOGw_RYt_UB ***	38	61	38	31	25	78	61	38	31	25	78	59	31	22	76	59	37	31	22	76	61	38	31	25	78	61	38	31	25	78	61	38	31	25	78	31	31	31	102	110	24	25	0	61	38	31	25	78	56
*** ATP6_TCOFFEETC_TCSf_CDN_UB ***	64	0	64	33	59	51	0	64	33	59	51	2	33	61	52	2	45	33	61	52	0	64	33	59	51	0	64	33	59	51	0	64	33	59	51	33	33	33	106	113	64	58	61	0	64	33	59	51	13
*** ATP6_TCOFFEETC_TCSf_DEG_UB ***	0	64	0	36	13	67	64	0	36	13	67	66	36	17	70	66	23	36	17	70	64	0	36	13	67	64	0	36	13	67	64	0	36	13	67	36	36	36	115	124	55	21	38	64	0	36	13	67	65
*** ATP6_TCOFFEETC_TCSf_DNA_UB ***	36	33	36	0	27	83	33	36	0	27	83	31	0	30	81	31	14	0	30	81	33	36	0	27	83	33	36	0	27	83	33	36	0	27	83	0	0	0	105	112	50	25	31	33	36	0	27	83	30
*** ATP6_TCOFFEETC_TCSf_RYt_UB ***	13	59	13	27	0	80	59	13	27	0	80	57	27	4	79	57	32	27	4	79	59	13	27	0	80	59	13	27	0	80	59	13	27	0	80	27	27	27	109	121	44	8	25	59	13	27	0	80	56
*** # ATP6_TCOFFEETC_TCSf_2AA_UB # ***	67	51	67	83	80	0	51	67	83	80	0	53	83	84	3	53	70	83	84	3	51	67	83	80	0	51	67	83	80	0	51	67	83	80	0	83	83	83	111	124	82	88	78	51	67	83	80	0	54
*** ATP6_TCOFFEETC_TCSw_DEG_UB ***	36	33	36	0	27	83	33	36	0	27	83	31	0	30	81	31	14	0	30	81	33	36	0	27	83	33	36	0	27	83	33	36	0	27	83	0	0	0	105	112	50	25	31	33	36	0	27	83	30
*** ATP6_TCOFFEETC_TCSw_DNA_UB ***	36	33	36	0	27	83	33	36	0	27	83	31	0	30	81	31	14	0	30	81	33	36	0	27	83	33	36	0	27	83	33	36	0	27	83	0	0	0	105	112	50	25	31	33	36	0	27	83	30
*** ATP6_TCOFFEETC_TCSw_RYt_UB ***	36	33	36	0	27	83	33	36	0	27	83	31	0	30	81	31	14	0	30	81	33	36	0	27	83	33	36	0	27	83	33	36	0	27	83	0	0	0	105	112	50	25	31	33	36	0	27	83	30
*** ATP6_TCOFFEETC_TRIMALA_CDN_UB ***	66	2	66	31	57	53	2	66	31	57	53	0	31	59	50	0	43	31	59	50	2	66	31	57	53	2	66	31	57	53	2	66	31	57	53	31	31	31	104	112	62	56	59	2	66	31	57	53	11
*** ATP6_TCOFFEETC_TRIMALA_DEG_UB ***	2	66	2	34	11	69	66	2	34	11	69	64	34	15	68	64	21	34	15	68	66	2	34	11	69	66	2	34	11	69	66	2	34	11	69	34	34	34	113	123	53	19	36	66	2	34	11	69	63
*** ATP6_TCOFFEETC_TRIMALA_DNA_UB ***	36	33	36	0	27	83	33	36	0	27	83	31	0	30	81	31	14	0	30	81	33	36	0	27	83	33	36	0	27	83	33	36	0	27	83	0	0	0	105	112	50	25	31	33	36	0	27	83	30
*** ATP6_TCOFFEETC_TRIMALA_2AA_UB ***	70	52	70	81	79	3	52	70	81	79	3	50	81	81	0	50	67	81	81	0	52	70	81	79	3	52	70	81	79	3	52	70	81	79	3	81	81	81	109	123	80	86	76	52	70	81	79	3	51
*** ATP6_TCOFFEETC_TRIMALG_CDN_UB ***	66	2	66	31	57	53	2	66	31	57	53	0	31	59	50	0	43	31	59	50	2	66	31	57	53	2	66	31	57	53	2	66	31	57	53	31	31	31	104	112	62	56	59	2	66	31	57	53	11
*** ATP6_TCOFFEETC_TRIMALG_DEG_UB ***	2	66	2	34	11	69	66	2	34	11	69	64	34	15	68	64	21	34	15	68	66	2	34	11	69	66	2	34	11	69	66	2	34	11	69	34	34	34	113	123	53	19	36	66	2	34	11	69	63
*** ATP6_TCOFFEETC_TRIMALG_DNA_UB ***	36	33	36	0	27	83	33	36	0	27	83	31	0	30	81	31	14	0	30	81	33	36	0	27	83	33	36	0	27	83	33	36	0	27	83	0	0	0	105	112	50	25	31	33	36	0	27	83	30
*** ATP6_TCOFFEETC_TRIMALG_2AA_UB ***	70	52	70	81	79	3	52	70	81	79	3	50	81	81	0	50	67	81	81	0	52	70	81	79	3	52	70	81	79	3	52	70	81	79	3	81	81	81	109	123	80	86	76	52	70	81	79	3	51
*** ATP6_TCOFFEETC_TRIMALP_DEG_UB ***	65	14	65	29	56	54	14	65	29	56	54	12	29	59	52	12	43	29	59	52	14	65	29	56	54	14	65	29	56	54	14	65	29	56	54	29	29	29	108	115	70	54	55	14	65	29	56	54	1
*** ATP6_TCOFFEETC_TRIMALP_DNA_UB ***	65	13	65	30	56	54	13	65	30	56	54	11	30	58	51	11	42	30	58	51	13	65	30	56	54	13	65	30	56	54	13	65	30	56	54	30	30	30	108	116	71	55	56	13	65	30	56	54	0
*** ATP6_TCOFFEETC_TRIMALS_DNA_UB ***	65	13	65	30	56	54	13	65	30	56	54	11	30	58	51	11	42	30	58	51	13	65	30	56	54	13	65	30	56	54	13	65	30	56	54	30	30	30	108	116	71	55	56	13	65	30	56	54	0
*** ATP6_TCOFFEETC_TRIMALS_RYt_UB ***	65	13	65	30	56	54	13	65	30	56	54	11	30	58	51	11	42	30	58	51	13	65	30	56	54	13	65	30	56	54	13	65	30	56	54	30	30	30	108	116	71	55	56	13	65	30	56	54	0
*** ATP6_TCOFFEETC_TRIMAL_CDN_UB ***	64	0	64	33	59	51	0	64	33	59	51	2	33	61	52	2	45	33	61	52	0	64	33	59	51	0	64	33	59	51	0	64	33	59	51	33	33	33	106	113	64	58	61	0	64	33	59	51	13
*** ATP6_TCOFFEETC_TRIMAL_DEG_UB ***	0	64	0	36	13	67	64	0	36	13	67	66	36	17	70	66	23	36	17	70	64	0	36	13	67	64	0	36	13	67	64	0	36	13	67	36	36	36	115	124	55	21	38	64	0	36	13	67	65
*** ATP6_TCOFFEETC_TRIMAL_DNA_UB ***	36	33	36	0	27	83	33	36	0	27	83	31	0	30	81	31	14	0	30	81	33	36	0	27	83	33	36	0	27	83	33	36	0	27	83	0	0	0	105	112	50	25	31	33	36	0	27	83	30
*** ATP6_TCOFFEETC_TRIMAL_RYt_UB ***	13	59	13	27	0	80	59	13	27	0	80	57	27	4	79	57	32	27	4	79	59	13	27	0	80	59	13	27	0	80	59	13	27	0	80	27	27	27	109	121	44	8	25	59	13	27	0	80	56
*** # ATP6_TCOFFEETC_TRIMAL_2AA_UB # ***	67	51	67	83	80	0	51	67	83	80	0	53	83	84	3	53	70	83	84	3	51	67	83	80	0	51	67	83	80	0	51	67	83	80	0	83	83	83	111	124	82	88	78	51	67	83	80	0	54
*** ATP6_TCOFFEE_GBLOCKSC_CDN_UB ***	66	2	66	31	57	53	2	66	31	57	53	0	31	59	50	0	43	31	59	50	2	66	31	57	53	2	66	31	57	53	2	66	31	57	53	31	31	31	104	112	62	56	59	2	66	31	57	53	11
*** ATP6_TCOFFEE_GBLOCKSC_DEG_UB ***	23	45	23	14	32	70	45	23	14	32	70	43	14	34	67	43	0	14	34	67	45	23	14	32	70	45	23	14	32	70	45	23	14	32	70	14	14	14	113	119	56	39	37	45	23	14	32	70	42
*** ATP6_TCOFFEE_GBLOCKSC_DNA_UB ***	36	33	36	0	27	83	33	36	0	27	83	31	0	30	81	31	14	0	30	81	33	36	0	27	83	33	36	0	27	83	33	36	0	27	83	0	0	0	105	112	50	25	31	33	36	0	27	83	30
*** ATP6_TCOFFEE_GBLOCKSC_2AA_UB ***	70	52	70	81	79	3	52	70	81	79	3	50	81	81	0	50	67	81	81	0	52	70	81	79	3	52	70	81	79	3	52	70	81	79	3	81	81	81	109	123	80	86	76	52	70	81	79	3	51
*** ATP6_TCOFFEE_GBLOCKS_CDN_UB ***	66	2	66	31	57	53	2	66	31	57	53	0	31	59	50	0	43	31	59	50	2	66	31	57	53	2	66	31	57	53	2	66	31	57	53	31	31	31	104	112	62	56	59	2	66	31	57	53	11
*** # ATP6_TCOFFEE_GBLOCKS_DEG_UB # ***	2	66	2	34	11	69	66	2	34	11	69	64	34	15	68	64	21	34	15	68	66	2	34	11	69	66	2	34	11	69	66	2	34	11	69	34	34	34	113	123	53	19	36	66	2	34	11	69	63
*** ATP6_TCOFFEE_GBLOCKS_DNA_UB ***	36	33	36	0	27	83	33	36	0	27	83	31	0	30	81	31	14	0	30	81	33	36	0	27	83	33	36	0	27	83	33	36	0	27	83	0	0	0	105	112	50	25	31	33	36	0	27	83	30
*** # ATP6_TCOFFEE_GBLOCKS_2AA_UB # ***	70	52	70	81	79	3	52	70	81	79	3	50	81	81	0	50	67	81	81	0	52	70	81	79	3	52	70	81	79	3	52	70	81	79	3	81	81	81	109	123	80	86	76	52	70	81	79	3	51
*** ATP6_TCOFFEE_MAXALIGN_CDN_UB ***	64	0	64	33	59	51	0	64	33	59	51	2	33	61	52	2	45	33	61	52	0	64	33	59	51	0	64	33	59	51	0	64	33	59	51	33	33	33	106	113	64	58	61	0	64	33	59	51	13
*** ATP6_TCOFFEE_MAXALIGN_DEG_UB ***	0	64	0	36	13	67	64	0	36	13	67	66	36	17	70	66	23	36	17	70	64	0	36	13	67	64	0	36	13	67	64	0	36	13	67	36	36	36	115	124	55	21	38	64	0	36	13	67	65
*** ATP6_TCOFFEE_MAXALIGN_DNA_UB ***	36	33	36	0	27	83	33	36	0	27	83	31	0	30	81	31	14	0	30	81	33	36	0	27	83	33	36	0	27	83	33	36	0	27	83	0	0	0	105	112	50	25	31	33	36	0	27	83	30
*** ATP6_TCOFFEE_MAXALIGN_RYt_UB ***	13	59	13	27	0	80	59	13	27	0	80	57	27	4	79	57	32	27	4	79	59	13	27	0	80	59	13	27	0	80	59	13	27	0	80	27	27	27	109	121	44	8	25	59	13	27	0	80	56
*** # ATP6_TCOFFEE_MAXALIGN_2AA_UB # ***	67	51	67	83	80	0	51	67	83	80	0	53	83	84	3	53	70	83	84	3	51	67	83	80	0	51	67	83	80	0	51	67	83	80	0	83	83	83	111	124	82	88	78	51	67	83	80	0	54
*** ATP6_TCOFFEE_NOISY_DNA_UB ***	80	16	80	45	71	57	16	80	45	71	57	14	45	73	54	14	57	45	73	54	16	80	45	71	57	16	80	45	71	57	16	80	45	71	57	45	45	45	102	114	74	70	71	16	80	45	71	57	15
*** ATP6_TCOFFEE_NOISY_RYt_UB ***	80	16	80	45	71	57	16	80	45	71	57	14	45	73	54	14	57	45	73	54	16	80	45	71	57	16	80	45	71	57	16	80	45	71	57	45	45	45	102	114	74	70	71	16	80	45	71	57	15
*** ATP6_TCOFFEE_PSARALIGN_CDN_UB ***	64	0	64	33	59	51	0	64	33	59	51	2	33	61	52	2	45	33	61	52	0	64	33	59	51	0	64	33	59	51	0	64	33	59	51	33	33	33	106	113	64	58	61	0	64	33	59	51	13
*** ATP6_TCOFFEE_PSARALIGN_DEG_UB ***	0	64	0	36	13	67	64	0	36	13	67	66	36	17	70	66	23	36	17	70	64	0	36	13	67	64	0	36	13	67	64	0	36	13	67	36	36	36	115	124	55	21	38	64	0	36	13	67	65
*** ATP6_TCOFFEE_PSARALIGN_DNA_UB ***	36	33	36	0	27	83	33	36	0	27	83	31	0	30	81	31	14	0	30	81	33	36	0	27	83	33	36	0	27	83	33	36	0	27	83	0	0	0	105	112	50	25	31	33	36	0	27	83	30
*** ATP6_TCOFFEE_PSARALIGN_RYt_UB ***	13	59	13	27	0	80	59	13	27	0	80	57	27	4	79	57	32	27	4	79	59	13	27	0	80	59	13	27	0	80	59	13	27	0	80	27	27	27	109	121	44	8	25	59	13	27	0	80	56
*** # ATP6_TCOFFEE_PSARALIGN_2AA_UB # ***	67	51	67	83	80	0	51	67	83	80	0	53	83	84	3	53	70	83	84	3	51	67	83	80	0	51	67	83	80	0	51	67	83	80	0	83	83	83	111	124	82	88	78	51	67	83	80	0	54
*** ATP6_TCOFFEE_TCSFMf_CDN_UB ***	64	0	64	33	59	51	0	64	33	59	51	2	33	61	52	2	45	33	61	52	0	64	33	59	51	0	64	33	59	51	0	64	33	59	51	33	33	33	106	113	64	58	61	0	64	33	59	51	13
*** ATP6_TCOFFEE_TCSFMf_DEG_UB ***	0	64	0	36	13	67	64	0	36	13	67	66	36	17	70	66	23	36	17	70	64	0	36	13	67	64	0	36	13	67	64	0	36	13	67	36	36	36	115	124	55	21	38	64	0	36	13	67	65
*** ATP6_TCOFFEE_TCSFMf_DNA_UB ***	36	33	36	0	27	83	33	36	0	27	83	31	0	30	81	31	14	0	30	81	33	36	0	27	83	33	36	0	27	83	33	36	0	27	83	0	0	0	105	112	50	25	31	33	36	0	27	83	30
*** ATP6_TCOFFEE_TCSFMf_RYt_UB ***	13	59	13	27	0	80	59	13	27	0	80	57	27	4	79	57	32	27	4	79	59	13	27	0	80	59	13	27	0	80	59	13	27	0	80	27	27	27	109	121	44	8	25	59	13	27	0	80	56
*** ATP6_TCOFFEE_TCSFMf_2AA_UB ***	67	51	67	83	80	0	51	67	83	80	0	53	83	84	3	53	70	83	84	3	51	67	83	80	0	51	67	83	80	0	51	67	83	80	0	83	83	83	111	124	82	88	78	51	67	83	80	0	54
*** ATP6_TCOFFEE_TCSFMw_DEG_UB ***	36	33	36	0	27	83	33	36	0	27	83	31	0	30	81	31	14	0	30	81	33	36	0	27	83	33	36	0	27	83	33	36	0	27	83	0	0	0	105	112	50	25	31	33	36	0	27	83	30
*** ATP6_TCOFFEE_TCSFMw_DNA_UB ***	36	33	36	0	27	83	33	36	0	27	83	31	0	30	81	31	14	0	30	81	33	36	0	27	83	33	36	0	27	83	33	36	0	27	83	0	0	0	105	112	50	25	31	33	36	0	27	83	30
*** ATP6_TCOFFEE_TCSFMw_RYt_UB ***	36	33	36	0	27	83	33	36	0	27	83	31	0	30	81	31	14	0	30	81	33	36	0	27	83	33	36	0	27	83	33	36	0	27	83	0	0	0	105	112	50	25	31	33	36	0	27	83	30
*** ATP6_TCOFFEE_TCSOGw_DEG_UB ***	55	64	55	50	44	82	64	55	50	44	82	62	50	41	80	62	56	50	41	80	64	55	50	44	82	64	55	50	44	82	64	55	50	44	82	50	50	50	106	116	0	44	24	64	55	50	44	82	71
*** ATP6_TCOFFEE_TCSOGw_DNA_UB ***	21	58	21	25	8	88	58	21	25	8	88	56	25	5	86	56	39	25	5	86	58	21	25	8	88	58	21	25	8	88	58	21	25	8	88	25	25	25	107	117	44	0	25	58	21	25	8	88	55
*** ATP6_TCOFFEE_TCSOGw_RYt_UB ***	38	61	38	31	25	78	61	38	31	25	78	59	31	22	76	59	37	31	22	76	61	38	31	25	78	61	38	31	25	78	61	38	31	25	78	31	31	31	102	110	24	25	0	61	38	31	25	78	56
*** ATP6_TCOFFEE_TCSf_CDN_UB ***	64	0	64	33	59	51	0	64	33	59	51	2	33	61	52	2	45	33	61	52	0	64	33	59	51	0	64	33	59	51	0	64	33	59	51	33	33	33	106	113	64	58	61	0	64	33	59	51	13
*** ATP6_TCOFFEE_TCSf_DEG_UB ***	0	64	0	36	13	67	64	0	36	13	67	66	36	17	70	66	23	36	17	70	64	0	36	13	67	64	0	36	13	67	64	0	36	13	67	36	36	36	115	124	55	21	38	64	0	36	13	67	65
*** ATP6_TCOFFEE_TCSf_DNA_UB ***	36	33	36	0	27	83	33	36	0	27	83	31	0	30	81	31	14	0	30	81	33	36	0	27	83	33	36	0	27	83	33	36	0	27	83	0	0	0	105	112	50	25	31	33	36	0	27	83	30
*** ATP6_TCOFFEE_TCSf_RYt_UB ***	13	59	13	27	0	80	59	13	27	0	80	57	27	4	79	57	32	27	4	79	59	13	27	0	80	59	13	27	0	80	59	13	27	0	80	27	27	27	109	121	44	8	25	59	13	27	0	80	56
*** # ATP6_TCOFFEE_TCSf_2AA_UB # ***	67	51	67	83	80	0	51	67	83	80	0	53	83	84	3	53	70	83	84	3	51	67	83	80	0	51	67	83	80	0	51	67	83	80	0	83	83	83	111	124	82	88	78	51	67	83	80	0	54
*** ATP6_TCOFFEE_TCSw_DEG_UB ***	36	33	36	0	27	83	33	36	0	27	83	31	0	30	81	31	14	0	30	81	33	36	0	27	83	33	36	0	27	83	33	36	0	27	83	0	0	0	105	112	50	25	31	33	36	0	27	83	30
*** ATP6_TCOFFEE_TCSw_DNA_UB ***	36	33	36	0	27	83	33	36	0	27	83	31	0	30	81	31	14	0	30	81	33	36	0	27	83	33	36	0	27	83	33	36	0	27	83	0	0	0	105	112	50	25	31	33	36	0	27	83	30
*** ATP6_TCOFFEE_TCSw_RYt_UB ***	36	33	36	0	27	83	33	36	0	27	83	31	0	30	81	31	14	0	30	81	33	36	0	27	83	33	36	0	27	83	33	36	0	27	83	0	0	0	105	112	50	25	31	33	36	0	27	83	30
*** ATP6_TCOFFEE_TRIMALA_CDN_UB ***	66	2	66	31	57	53	2	66	31	57	53	0	31	59	50	0	43	31	59	50	2	66	31	57	53	2	66	31	57	53	2	66	31	57	53	31	31	31	104	112	62	56	59	2	66	31	57	53	11
*** ATP6_TCOFFEE_TRIMALA_DEG_UB ***	2	66	2	34	11	69	66	2	34	11	69	64	34	15	68	64	21	34	15	68	66	2	34	11	69	66	2	34	11	69	66	2	34	11	69	34	34	34	113	123	53	19	36	66	2	34	11	69	63
*** ATP6_TCOFFEE_TRIMALA_DNA_UB ***	36	33	36	0	27	83	33	36	0	27	83	31	0	30	81	31	14	0	30	81	33	36	0	27	83	33	36	0	27	83	33	36	0	27	83	0	0	0	105	112	50	25	31	33	36	0	27	83	30
*** ATP6_TCOFFEE_TRIMALA_2AA_UB ***	70	52	70	81	79	3	52	70	81	79	3	50	81	81	0	50	67	81	81	0	52	70	81	79	3	52	70	81	79	3	52	70	81	79	3	81	81	81	109	123	80	86	76	52	70	81	79	3	51
*** ATP6_TCOFFEE_TRIMALG_CDN_UB ***	66	2	66	31	57	53	2	66	31	57	53	0	31	59	50	0	43	31	59	50	2	66	31	57	53	2	66	31	57	53	2	66	31	57	53	31	31	31	104	112	62	56	59	2	66	31	57	53	11
*** ATP6_TCOFFEE_TRIMALG_DEG_UB ***	2	66	2	34	11	69	66	2	34	11	69	64	34	15	68	64	21	34	15	68	66	2	34	11	69	66	2	34	11	69	66	2	34	11	69	34	34	34	113	123	53	19	36	66	2	34	11	69	63
*** ATP6_TCOFFEE_TRIMALG_DNA_UB ***	36	33	36	0	27	83	33	36	0	27	83	31	0	30	81	31	14	0	30	81	33	36	0	27	83	33	36	0	27	83	33	36	0	27	83	0	0	0	105	112	50	25	31	33	36	0	27	83	30
*** ATP6_TCOFFEE_TRIMALG_2AA_UB ***	70	52	70	81	79	3	52	70	81	79	3	50	81	81	0	50	67	81	81	0	52	70	81	79	3	52	70	81	79	3	52	70	81	79	3	81	81	81	109	123	80	86	76	52	70	81	79	3	51
*** ATP6_TCOFFEE_TRIMALP_DEG_UB ***	65	14	65	29	56	54	14	65	29	56	54	12	29	59	52	12	43	29	59	52	14	65	29	56	54	14	65	29	56	54	14	65	29	56	54	29	29	29	108	115	70	54	55	14	65	29	56	54	1
*** ATP6_TCOFFEE_TRIMALP_DNA_UB ***	65	13	65	30	56	54	13	65	30	56	54	11	30	58	51	11	42	30	58	51	13	65	30	56	54	13	65	30	56	54	13	65	30	56	54	30	30	30	108	116	71	55	56	13	65	30	56	54	0
*** ATP6_TCOFFEE_TRIMALS_DEG_UB ***	65	14	65	29	56	54	14	65	29	56	54	12	29	59	52	12	43	29	59	52	14	65	29	56	54	14	65	29	56	54	14	65	29	56	54	29	29	29	108	115	70	54	55	14	65	29	56	54	1
*** ATP6_TCOFFEE_TRIMALS_DNA_UB ***	65	13	65	30	56	54	13	65	30	56	54	11	30	58	51	11	42	30	58	51	13	65	30	56	54	13	65	30	56	54	13	65	30	56	54	30	30	30	108	116	71	55	56	13	65	30	56	54	0
*** ATP6_TCOFFEE_TRIMALS_RYt_UB ***	65	13	65	30	56	54	13	65	30	56	54	11	30	58	51	11	42	30	58	51	13	65	30	56	54	13	65	30	56	54	13	65	30	56	54	30	30	30	108	116	71	55	56	13	65	30	56	54	0
*** ATP6_TCOFFEE_TRIMAL_CDN_UB ***	64	0	64	33	59	51	0	64	33	59	51	2	33	61	52	2	45	33	61	52	0	64	33	59	51	0	64	33	59	51	0	64	33	59	51	33	33	33	106	113	64	58	61	0	64	33	59	51	13
*** ATP6_TCOFFEE_TRIMAL_DEG_UB ***	0	64	0	36	13	67	64	0	36	13	67	66	36	17	70	66	23	36	17	70	64	0	36	13	67	64	0	36	13	67	64	0	36	13	67	36	36	36	115	124	55	21	38	64	0	36	13	67	65
*** ATP6_TCOFFEE_TRIMAL_DNA_UB ***	36	33	36	0	27	83	33	36	0	27	83	31	0	30	81	31	14	0	30	81	33	36	0	27	83	33	36	0	27	83	33	36	0	27	83	0	0	0	105	112	50	25	31	33	36	0	27	83	30
*** ATP6_TCOFFEE_TRIMAL_RYt_UB ***	13	59	13	27	0	80	59	13	27	0	80	57	27	4	79	57	32	27	4	79	59	13	27	0	80	59	13	27	0	80	59	13	27	0	80	27	27	27	109	121	44	8	25	59	13	27	0	80	56
*** # ATP6_TCOFFEE_TRIMAL_2AA_UB # ***	67	51	67	83	80	0	51	67	83	80	0	53	83	84	3	53	70	83	84	3	51	67	83	80	0	51	67	83	80	0	51	67	83	80	0	83	83	83	111	124	82	88	78	51	67	83	80	0	54
[truncated: 541 more columns]

## Sheet: ATP8_CONSENSUS_PHYLOGENY_BRIEF_
MatchingPair and Consel support for ATP8	# ATP8_CLUSTALO_NOISY_RYt_UB #	*** ATP8_CLUSTALO_TCSFMw_DNA_UB ***	*** ATP8_CLUSTALO_TCSw_DEG_UB ***	*** ATP8_CLUSTALO_TCSw_DNA_UB ***	*** ATP8_CLUSTALO_TCSw_RYt_UB ***	*** # ATP8_CLUSTALW_MAXALIGN_DNA_UB # ***	*** # ATP8_CLUSTALW_MAXALIGN_RYt_UB # ***	*** ATP8_CLUSTALW_PSARALIGN_RYt_UB ***	*** # ATP8_CLUSTALW_TCSFMf_RYt_UB # ***	*** # ATP8_CLUSTALW_TCSOGw_DEG_UB # ***	# ATP8_CLUSTALW_TCSOGw_DNA_UB #	# ATP8_CLUSTALW_TCSOGw_RYt_UB #	*** ATP8_CLUSTALW_TCSf_DNA_UB ***	*** ATP8_CLUSTALW_TCSf_RYt_UB ***	*** ATP8_CLUSTALW_TRIMALA_DNA_UB ***	*** ATP8_CLUSTALW_TRIMALA_RYt_UB ***	*** ATP8_CLUSTALW_TRIMALG_DNA_UB ***	*** ATP8_CLUSTALW_TRIMALG_RYt_UB ***	# ATP8_CLUSTALW_TRIMALS_DEG_UB #	# ATP8_CLUSTALW_TRIMAL_DNA_UB #	# ATP8_CLUSTALW_TRIMAL_RYt_UB #	*** ATP8_DIALIGN-TXT_TCSw_DEG_UB ***	*** ATP8_DIALIGN-TXT_TCSw_DNA_UB ***	*** ATP8_DIALIGN-TXT_TCSw_RYt_UB ***	*** ATP8_DIALIGN-TXT_TRIMALP_DNA_UB ***	*** ATP8_DIALIGN-TXT_TRIMALS_DNA_UB ***	*** ATP8_FSA_GBLOCKSC_DNA_UB ***	*** ATP8_FSA_GBLOCKS_DNA_UB ***	*** ATP8_FSA_MAXALIGN_DNA_UB ***	*** ATP8_FSA_TCSf_DNA_UB ***	*** # ATP8_FSA_TCSw_DEG_UB # ***	*** # ATP8_FSA_TCSw_DNA_UB # ***	*** # ATP8_FSA_TCSw_RYt_UB # ***	*** ATP8_GRAMALIGN_TCSFMw_DEG_UB ***	*** ATP8_GRAMALIGN_TCSFMw_RYt_UB ***	# ATP8_KALIGN_GBLOCKSC_2AA_UB #	*** # ATP8_KALIGN_PSARALIGN_CDN_UB # ***	*** ATP8_KALIGN_PSARALIGN_2AA_UB ***	*** # ATP8_KALIGN_TCSFMf_CDN_UB # ***	# ATP8_KALIGN_TCSFMf_2AA_UB #	*** # ATP8_KALIGN_TCSFMw_RYt_UB # ***	# ATP8_KALIGN_TCSf_CDN_UB #	# ATP8_KALIGN_TCSf_2AA_UB #	# ATP8_KALIGN_TRIMALP_DNA_UB #	# ATP8_KALIGN_TRIMALP_RYt_UB #	*** # ATP8_KALIGN_TRIMAL_CDN_UB # ***	# ATP8_KALIGN_TRIMAL_2AA_UB #	*** # ATP8_MAFFTEI_GBLOCKSC_CDN_UB # ***	*** ATP8_MAFFTEI_GBLOCKSC_DEG_UB ***
# ATP8_CLUSTALO_NOISY_RYt_UB #	-	-	-	-	-	-	-	-	-	-	-	-	-	-	-	-	-	-	-	-	-	-	-	-	-	-	-	-	-	-	-	-	-	-	-	-	-	-	-	-	-	-	-	-	-	-	-	-	-
# ATP8_CLUSTALW_MAXALIGN_DNA_UB #	40	49	49	49	49	-	-	-	-	-	-	-	-	-	-	-	-	-	-	-	-	-	-	-	-	-	-	-	-	-	-	-	-	-	-	-	-	-	-	-	-	-	-	-	-	-	-	-	-
# ATP8_CLUSTALW_MAXALIGN_RYt_UB #	94	99	99	99	99	74	-	-	-	-	-	-	-	-	-	-	-	-	-	-	-	-	-	-	-	-	-	-	-	-	-	-	-	-	-	-	-	-	-	-	-	-	-	-	-	-	-	-	-
*** ATP8_CLUSTALW_PSARALIGN_RYt_UB ***	94	99	99	99	99	74	0	-	-	-	-	-	-	-	-	-	-	-	-	-	-	-	-	-	-	-	-	-	-	-	-	-	-	-	-	-	-	-	-	-	-	-	-	-	-	-	-	-	-
*** # ATP8_CLUSTALW_TCSFMf_RYt_UB # ***	94	99	99	99	99	74	0	0	-	-	-	-	-	-	-	-	-	-	-	-	-	-	-	-	-	-	-	-	-	-	-	-	-	-	-	-	-	-	-	-	-	-	-	-	-	-	-	-	-
# ATP8_CLUSTALW_TCSOGw_DEG_UB #	88	109	109	109	109	90	37	37	37	-	-	-	-	-	-	-	-	-	-	-	-	-	-	-	-	-	-	-	-	-	-	-	-	-	-	-	-	-	-	-	-	-	-	-	-	-	-	-	-
# ATP8_CLUSTALW_TCSOGw_DNA_UB #	41	48	48	48	48	2	76	76	76	91	-	-	-	-	-	-	-	-	-	-	-	-	-	-	-	-	-	-	-	-	-	-	-	-	-	-	-	-	-	-	-	-	-	-	-	-	-	-	-
# ATP8_CLUSTALW_TCSOGw_RYt_UB #	84	80	80	80	80	61	26	26	26	60	59	-	-	-	-	-	-	-	-	-	-	-	-	-	-	-	-	-	-	-	-	-	-	-	-	-	-	-	-	-	-	-	-	-	-	-	-	-	-
*** ATP8_CLUSTALW_TCSf_DNA_UB ***	40	49	49	49	49	0	74	74	74	90	2	61	-	-	-	-	-	-	-	-	-	-	-	-	-	-	-	-	-	-	-	-	-	-	-	-	-	-	-	-	-	-	-	-	-	-	-	-	-
*** ATP8_CLUSTALW_TCSf_RYt_UB ***	94	99	99	99	99	74	0	0	0	37	76	26	74	-	-	-	-	-	-	-	-	-	-	-	-	-	-	-	-	-	-	-	-	-	-	-	-	-	-	-	-	-	-	-	-	-	-	-	-
*** ATP8_CLUSTALW_TRIMALA_DNA_UB ***	40	49	49	49	49	0	74	74	74	90	2	61	0	74	-	-	-	-	-	-	-	-	-	-	-	-	-	-	-	-	-	-	-	-	-	-	-	-	-	-	-	-	-	-	-	-	-	-	-
*** ATP8_CLUSTALW_TRIMALA_RYt_UB ***	94	99	99	99	99	74	0	0	0	37	76	26	74	0	74	-	-	-	-	-	-	-	-	-	-	-	-	-	-	-	-	-	-	-	-	-	-	-	-	-	-	-	-	-	-	-	-	-	-
*** ATP8_CLUSTALW_TRIMALG_DNA_UB ***	40	49	49	49	49	0	74	74	74	90	2	61	0	74	0	74	-	-	-	-	-	-	-	-	-	-	-	-	-	-	-	-	-	-	-	-	-	-	-	-	-	-	-	-	-	-	-	-	-
*** ATP8_CLUSTALW_TRIMALG_RYt_UB ***	94	99	99	99	99	74	0	0	0	37	76	26	74	0	74	0	74	-	-	-	-	-	-	-	-	-	-	-	-	-	-	-	-	-	-	-	-	-	-	-	-	-	-	-	-	-	-	-	-
# ATP8_CLUSTALW_TRIMALS_DEG_UB #	70	105	105	105	105	74	95	95	95	69	73	81	74	95	74	95	74	95	-	-	-	-	-	-	-	-	-	-	-	-	-	-	-	-	-	-	-	-	-	-	-	-	-	-	-	-	-	-	-
*** # ATP8_CLUSTALW_TRIMAL_DNA_UB # ***	40	49	49	49	49	0	74	74	74	90	2	61	0	74	0	74	0	74	74	-	-	-	-	-	-	-	-	-	-	-	-	-	-	-	-	-	-	-	-	-	-	-	-	-	-	-	-	-	-
*** # ATP8_CLUSTALW_TRIMAL_RYt_UB # ***	94	99	99	99	99	74	0	0	0	37	76	26	74	0	74	0	74	0	95	74	-	-	-	-	-	-	-	-	-	-	-	-	-	-	-	-	-	-	-	-	-	-	-	-	-	-	-	-	-
# ATP8_FSA_TCSw_DEG_UB #	94	107	107	107	107	94	41	41	41	25	94	49	94	41	94	41	94	41	76	94	41	107	31	82	96	96	108	108	68	68	-	-	-	-	-	-	-	-	-	-	-	-	-	-	-	-	-	-	-
*** # ATP8_FSA_TCSw_DNA_UB # ***	74	0	0	0	0	49	99	99	99	109	48	80	49	99	49	99	49	99	105	49	99	0	76	101	17	17	1	1	72	72	107	-	-	-	-	-	-	-	-	-	-	-	-	-	-	-	-	-	-
*** # ATP8_FSA_TCSw_RYt_UB # ***	114	101	101	101	101	100	74	74	74	86	101	75	100	74	100	74	100	74	105	100	74	101	68	0	105	105	102	102	109	109	82	101	-	-	-	-	-	-	-	-	-	-	-	-	-	-	-	-	-
# ATP8_KALIGN_GBLOCKSC_2AA_UB #	77	101	101	101	101	63	89	89	89	91	64	87	63	89	63	89	63	89	87	63	89	101	81	107	103	103	101	101	67	67	95	101	107	89	67	-	-	-	-	-	-	-	-	-	-	-	-	-	-
# ATP8_KALIGN_PSARALIGN_CDN_UB #	82	102	102	102	102	85	60	60	60	35	86	39	85	60	85	60	85	60	60	85	60	102	54	90	113	113	102	102	60	60	36	102	90	12	60	94	-	-	-	-	-	-	-	-	-	-	-	-	-
*** # ATP8_KALIGN_TCSFMf_CDN_UB # ***	82	102	102	102	102	85	60	60	60	35	86	39	85	60	85	60	85	60	60	85	60	102	54	90	113	113	102	102	60	60	36	102	90	12	60	94	0	100	-	-	-	-	-	-	-	-	-	-	-
# ATP8_KALIGN_TCSFMf_2AA_UB #	63	107	107	107	107	67	98	98	98	86	68	90	67	98	67	98	67	98	68	67	98	107	99	125	110	110	107	107	55	55	87	107	125	76	55	76	64	66	64	-	-	-	-	-	-	-	-	-	-
# ATP8_KALIGN_TCSFMw_RYt_UB #	47	82	82	82	82	39	101	101	101	79	40	89	39	101	39	101	39	101	58	39	101	82	100	115	96	96	82	82	17	17	79	82	115	65	17	74	53	83	53	43	-	-	-	-	-	-	-	-	-
# ATP8_KALIGN_TCSf_CDN_UB #	75	72	72	72	72	49	35	35	35	52	51	14	49	35	49	35	49	35	76	49	35	72	24	78	81	81	71	71	79	79	51	72	78	31	79	75	37	79	37	88	87	-	-	-	-	-	-	-	-
# ATP8_KALIGN_TCSf_2AA_UB #	55	106	106	106	106	66	97	97	97	85	67	89	66	97	66	97	66	97	68	66	97	106	98	124	109	109	106	106	54	54	86	106	124	75	54	73	63	60	63	13	42	87	-	-	-	-	-	-	-
*** ATP8_KALIGN_TRIMALG_DNA_UB ***	47	82	82	82	82	39	101	101	101	79	40	89	39	101	39	101	39	101	58	39	101	82	100	115	96	96	82	82	17	17	79	82	115	65	17	74	53	83	53	43	0	87	42	-	-	-	-	-	-
# ATP8_KALIGN_TRIMALP_DNA_UB #	88	15	15	15	15	63	88	88	88	101	61	92	63	88	63	88	63	88	115	63	88	15	67	105	7	7	15	15	87	87	96	15	105	106	87	103	112	93	112	110	95	85	109	-	-	-	-	-	-
# ATP8_KALIGN_TRIMALP_RYt_UB #	100	53	53	53	53	76	79	79	79	95	78	88	76	79	76	79	76	79	114	76	79	53	83	91	49	49	53	53	96	96	98	53	91	102	96	70	108	92	108	115	104	86	114	52	-	-	-	-	-
*** # ATP8_KALIGN_TRIMAL_CDN_UB # ***	82	102	102	102	102	85	60	60	60	35	86	39	85	60	85	60	85	60	60	85	60	102	54	90	113	113	102	102	60	60	36	102	90	12	60	94	0	100	0	64	53	37	63	112	108	-	-	-	-
*** # ATP8_KALIGN_TRIMAL_2AA_UB # ***	70	91	91	91	91	62	99	99	99	101	62	90	62	99	62	99	62	99	98	62	99	91	91	128	92	92	91	91	77	77	105	91	128	94	77	71	100	0	100	66	83	79	60	93	92	100	-	-	-
# ATP8_MAFFTEI_GBLOCKSC_CDN_UB #	83	100	100	100	100	88	43	43	43	19	89	53	88	43	88	43	88	43	75	88	43	100	24	78	90	90	99	99	82	82	22	100	78	38	82	93	39	100	39	84	82	43	83	90	92	39	100	-	-
# ATP8_MAFFTEI_GBLOCKSC_DNA_UB #	89	103	103	103	103	91	46	46	46	10	92	56	91	46	91	46	91	46	70	91	46	103	27	81	93	93	102	102	73	73	17	103	81	29	73	91	30	102	30	86	79	46	85	93	95	30	102	9	101
*** ATP8_MAFFTEI_GBLOCKSC_RYt_UB ***	89	103	103	103	103	91	46	46	46	10	92	56	91	46	91	46	91	46	70	91	46	103	27	81	93	93	102	102	73	73	17	103	81	29	73	91	30	102	30	86	79	46	85	93	95	30	102	9	101
*** ATP8_MAFFTEI_GBLOCKS_DNA_UB ***	89	103	103	103	103	91	46	46	46	10	92	56	91	46	91	46	91	46	70	91	46	103	27	81	93	93	102	102	73	73	17	103	81	29	73	91	30	102	30	86	79	46	85	93	95	30	102	9	101
*** ATP8_MAFFTEI_GBLOCKS_RYt_UB ***	89	103	103	103	103	91	46	46	46	10	92	56	91	46	91	46	91	46	70	91	46	103	27	81	93	93	102	102	73	73	17	103	81	29	73	91	30	102	30	86	79	46	85	93	95	30	102	9	101
*** ATP8_MAFFTEI_TCSf_CDN_UB ***	83	100	100	100	100	88	43	43	43	19	89	53	88	43	88	43	88	43	75	88	43	100	24	78	90	90	99	99	82	82	22	100	78	38	82	93	39	100	39	84	82	43	83	90	92	39	100	0	101
*** # ATP8_MAFFTF2_TRIMALS_DNA_UB # ***	87	17	17	17	17	58	85	85	85	100	60	91	58	85	58	85	58	85	116	58	85	17	69	105	0	0	18	18	86	86	96	17	105	105	86	103	113	92	113	110	96	81	109	7	49	113	92	90	76
*** ATP8_MAFFTF2_TRIMALS_RYt_UB ***	87	17	17	17	17	58	85	85	85	100	60	91	58	85	58	85	58	85	116	58	85	17	69	105	0	0	18	18	86	86	96	17	105	105	86	103	113	92	113	110	96	81	109	7	49	113	92	90	76
*** ATP8_MUSCLE_GBLOCKSC_CDN_UB ***	83	100	100	100	100	88	43	43	43	19	89	53	88	43	88	43	88	43	75	88	43	100	24	78	90	90	99	99	82	82	22	100	78	38	82	93	39	100	39	84	82	43	83	90	92	39	100	0	101
*** ATP8_MUSCLE_TCSFMw_RYt_UB ***	88	109	109	109	109	90	37	37	37	0	91	60	90	37	90	37	90	37	69	90	37	109	35	86	100	100	110	110	72	72	25	109	86	33	72	91	35	101	35	86	79	52	85	101	95	35	101	19	105
*** ATP8_MUSCLE_TCSf_CDN_UB ***	83	100	100	100	100	88	43	43	43	19	89	53	88	43	88	43	88	43	75	88	43	100	24	78	90	90	99	99	82	82	22	100	78	38	82	93	39	100	39	84	82	43	83	90	92	39	100	0	101
*** # ATP8_MUSCLE_TRIMALA_CDN_UB # ***	83	100	100	100	100	88	43	43	43	19	89	53	88	43	88	43	88	43	75	88	43	100	24	78	90	90	99	99	82	82	22	100	78	38	82	93	39	100	39	84	82	43	83	90	92	39	100	0	101
*** # ATP8_MUSCLE_TRIMALA_DEG_UB # ***	116	73	73	73	73	106	92	92	92	105	104	73	106	92	106	92	106	92	113	106	92	73	86	111	76	76	73	73	112	112	98	73	111	90	112	110	81	112	81	122	102	72	121	76	94	81	112	101	0
*** # ATP8_MUSCLE_TRIMALA_2AA_UB # ***	103	120	120	120	120	97	61	61	61	49	99	74	97	61	97	61	97	61	73	97	61	120	51	82	108	108	120	120	103	103	54	120	82	70	103	105	62	104	62	84	94	64	84	110	102	62	104	42	109
# ATP8_MUSCLE_TRIMALG_CDN_UB #	83	101	101	101	101	88	39	39	39	16	89	53	88	39	88	39	88	39	75	88	39	101	27	80	92	92	101	101	82	82	25	101	80	38	82	92	38	100	38	83	81	44	82	91	91	38	100	4	101
*** # ATP8_MUSCLE_TRIMALG_DEG_UB # ***	116	73	73	73	73	106	92	92	92	105	104	73	106	92	106	92	106	92	113	106	92	73	86	111	76	76	73	73	112	112	98	73	111	90	112	110	81	112	81	122	102	72	121	76	94	81	112	101	0
*** # ATP8_MUSCLE_TRIMALG_2AA_UB # ***	103	120	120	120	120	97	61	61	61	49	99	74	97	61	97	61	97	61	73	97	61	120	51	82	108	108	120	120	103	103	54	120	82	70	103	105	62	104	62	84	94	64	84	110	102	62	104	42	109
*** ATP8_MUSCLE_TRIMALP_DNA_UB ***	87	17	17	17	17	58	85	85	85	100	60	91	58	85	58	85	58	85	116	58	85	17	69	105	0	0	18	18	86	86	96	17	105	105	86	103	113	92	113	110	96	81	109	7	49	113	92	90	76
*** ATP8_MUSCLE_TRIMALS_DNA_UB ***	87	17	17	17	17	58	85	85	85	100	60	91	58	85	58	85	58	85	116	58	85	17	69	105	0	0	18	18	86	86	96	17	105	105	86	103	113	92	113	110	96	81	109	7	49	113	92	90	76
*** ATP8_OPAL_TCSw_DNA_UB ***	74	0	0	0	0	49	99	99	99	109	48	80	49	99	49	99	49	99	105	49	99	0	76	101	17	17	1	1	72	72	107	0	101	94	72	101	102	91	102	107	82	72	106	15	53	102	91	100	73
*** ATP8_OPAL_TCSw_RYt_UB ***	114	101	101	101	101	100	74	74	74	86	101	75	100	74	100	74	100	74	105	100	74	101	68	0	105	105	102	102	109	109	82	101	0	86	109	107	90	128	90	125	115	78	124	105	91	90	128	78	111
*** ATP8_OPAL_TRIMALP_DNA_UB ***	87	17	17	17	17	58	85	85	85	100	60	91	58	85	58	85	58	85	116	58	85	17	69	105	0	0	18	18	86	86	96	17	105	105	86	103	113	92	113	110	96	81	109	7	49	113	92	90	76
*** ATP8_OPAL_TRIMALS_DNA_UB ***	87	17	17	17	17	58	85	85	85	100	60	91	58	85	58	85	58	85	116	58	85	17	69	105	0	0	18	18	86	86	96	17	105	105	86	103	113	92	113	110	96	81	109	7	49	113	92	90	76
# ATP8_PRANKCDF_MAXALIGN_DEG_UB #	54	100	100	100	100	71	93	93	93	102	69	82	71	93	71	93	71	93	88	71	93	100	100	108	112	112	100	100	65	65	91	100	108	86	65	63	87	88	87	70	65	92	76	108	95	87	88	102	103
*** # ATP8_PRANKCDF_PSARALIGN_DEG_UB # ***	54	100	100	100	100	71	93	93	93	102	69	82	71	93	71	93	71	93	88	71	93	100	100	108	112	112	100	100	65	65	91	100	108	86	65	63	87	88	87	70	65	92	76	108	95	87	88	102	103
*** # ATP8_PRANKCDF_PSARALIGN_DNA_UB # ***	46	72	72	72	72	30	92	92	92	72	31	78	30	92	30	92	30	92	65	30	92	72	90	109	86	86	73	73	0	0	68	72	109	48	0	67	60	77	60	55	17	79	54	87	96	60	77	82	112
*** # ATP8_PRANKCDF_PSARALIGN_RYt_UB # ***	77	48	48	48	48	70	88	88	88	106	72	97	70	88	70	88	70	88	113	70	88	48	105	98	55	55	48	48	84	84	116	48	98	112	84	109	114	110	114	100	87	99	99	58	73	114	110	112	87
*** # ATP8_PRANKCDF_TCSFMf_DEG_UB # ***	54	100	100	100	100	71	93	93	93	102	69	82	71	93	71	93	71	93	88	71	93	100	100	108	112	112	100	100	65	65	91	100	108	86	65	63	87	88	87	70	65	92	76	108	95	87	88	102	103
*** # ATP8_PRANKCDF_TCSFMf_DNA_UB # ***	46	72	72	72	72	30	92	92	92	72	31	78	30	92	30	92	30	92	65	30	92	72	90	109	86	86	73	73	0	0	68	72	109	48	0	67	60	77	60	55	17	79	54	87	96	60	77	82	112
*** ATP8_PRANKCDF_TCSFMf_RYt_UB ***	77	48	48	48	48	70	88	88	88	106	72	97	70	88	70	88	70	88	113	70	88	48	105	98	55	55	48	48	84	84	116	48	98	112	84	109	114	110	114	100	87	99	99	58	73	114	110	112	87
*** ATP8_PRANKCDF_TCSOGw_DNA_UB ***	46	72	72	72	72	30	92	92	92	72	31	78	30	92	30	92	30	92	65	30	92	72	90	109	86	86	73	73	0	0	68	72	109	48	0	67	60	77	60	55	17	79	54	87	96	60	77	82	112
*** ATP8_PRANKCDF_TCSf_CDN_UB ***	83	100	100	100	100	88	43	43	43	19	89	53	88	43	88	43	88	43	75	88	43	100	24	78	90	90	99	99	82	82	22	100	78	38	82	93	39	100	39	84	82	43	83	90	92	39	100	0	101
*** ATP8_PRANKCDF_TCSw_DEG_UB ***	94	107	107	107	107	94	41	41	41	25	94	49	94	41	94	41	94	41	76	94	41	107	31	82	96	96	108	108	68	68	0	107	82	24	68	95	36	105	36	87	79	51	86	96	98	36	105	22	98
*** ATP8_PRANKCDF_TRIMALA_CDN_UB ***	83	100	100	100	100	88	43	43	43	19	89	53	88	43	88	43	88	43	75	88	43	100	24	78	90	90	99	99	82	82	22	100	78	38	82	93	39	100	39	84	82	43	83	90	92	39	100	0	101
*** # ATP8_PRANKCDF_TRIMALA_DNA_UB # ***	88	102	102	102	102	90	46	46	46	9	91	55	90	46	90	46	90	46	69	90	46	102	26	80	92	92	103	103	72	72	16	102	80	28	72	91	30	102	30	86	79	47	85	93	95	30	102	10	101
*** # ATP8_PRANKCDF_TRIMALA_RYt_UB # ***	85	38	38	38	38	78	98	98	98	114	80	87	78	98	78	98	78	98	112	78	98	38	95	91	45	45	39	39	92	92	106	38	91	106	92	119	110	115	110	110	97	94	109	50	71	110	115	103	83
*** ATP8_PRANKCDF_TRIMALG_CDN_UB ***	83	100	100	100	100	88	43	43	43	19	89	53	88	43	88	43	88	43	75	88	43	100	24	78	90	90	99	99	82	82	22	100	78	38	82	93	39	100	39	84	82	43	83	90	92	39	100	0	101
*** # ATP8_PRANKCDF_TRIMALG_DNA_UB # ***	80	94	94	94	94	78	53	53	53	33	79	30	78	53	78	53	78	53	66	78	53	94	46	86	105	105	95	95	48	48	24	94	86	0	48	89	12	94	12	76	65	31	75	106	102	12	94	38	90
*** # ATP8_PRANKCDF_TRIMALG_RYt_UB # ***	85	38	38	38	38	78	98	98	98	114	80	87	78	98	78	98	78	98	112	78	98	38	95	91	45	45	39	39	92	92	106	38	91	106	92	119	110	115	110	110	97	94	109	50	71	110	115	103	83
*** # ATP8_PRANKCDF_TRIMALS_RYt_UB # ***	94	27	27	27	27	68	102	102	102	116	70	91	68	102	68	102	68	102	113	68	102	27	96	110	30	30	28	28	89	89	111	27	110	105	89	111	113	89	113	122	99	87	121	37	69	113	89	106	74
*** # ATP8_PRANKCDF_TRIMAL_DEG_UB # ***	54	100	100	100	100	71	93	93	93	102	69	82	71	93	71	93	71	93	88	71	93	100	100	108	112	112	100	100	65	65	91	100	108	86	65	63	87	88	87	70	65	92	76	108	95	87	88	102	103
*** # ATP8_PRANKCDF_TRIMAL_DNA_UB # ***	46	72	72	72	72	30	92	92	92	72	31	78	30	92	30	92	30	92	65	30	92	72	90	109	86	86	73	73	0	0	68	72	109	48	0	67	60	77	60	55	17	79	54	87	96	60	77	82	112
*** ATP8_PRANKCDF_TRIMAL_RYt_UB ***	77	48	48	48	48	70	88	88	88	106	72	97	70	88	70	88	70	88	113	70	88	48	105	98	55	55	48	48	84	84	116	48	98	112	84	109	114	110	114	100	87	99	99	58	73	114	110	112	87
*** ATP8_PRANKF_GBLOCKSC_CDN_UB ***	83	100	100	100	100	88	43	43	43	19	89	53	88	43	88	43	88	43	75	88	43	100	24	78	90	90	99	99	82	82	22	100	78	38	82	93	39	100	39	84	82	43	83	90	92	39	100	0	101
*** ATP8_PRANKF_GBLOCKSC_DEG_UB ***	116	73	73	73	73	106	92	92	92	105	104	73	106	92	106	92	106	92	113	106	92	73	86	111	76	76	73	73	112	112	98	73	111	90	112	110	81	112	81	122	102	72	121	76	94	81	112	101	0
*** ATP8_PRANKF_TCSf_CDN_UB ***	83	100	100	100	100	88	43	43	43	19	89	53	88	43	88	43	88	43	75	88	43	100	24	78	90	90	99	99	82	82	22	100	78	38	82	93	39	100	39	84	82	43	83	90	92	39	100	0	101
*** ATP8_PRANKF_TRIMALP_DNA_UB ***	87	17	17	17	17	58	85	85	85	100	60	91	58	85	58	85	58	85	116	58	85	17	69	105	0	0	18	18	86	86	96	17	105	105	86	103	113	92	113	110	96	81	109	7	49	113	92	90	76
*** ATP8_PRANKF_TRIMALS_DNA_UB ***	87	17	17	17	17	58	85	85	85	100	60	91	58	85	58	85	58	85	116	58	85	17	69	105	0	0	18	18	86	86	96	17	105	105	86	103	113	92	113	110	96	81	109	7	49	113	92	90	76
*** ATP8_PROBCONS_GBLOCKS_DNA_UB ***	74	0	0	0	0	49	99	99	99	109	48	80	49	99	49	99	49	99	105	49	99	0	76	101	17	17	1	1	72	72	107	0	101	94	72	101	102	91	102	107	82	72	106	15	53	102	91	100	73
*** ATP8_PROBCONS_MAXALIGN_CDN_UB ***	82	102	102	102	102	85	60	60	60	35	86	39	85	60	85	60	85	60	60	85	60	102	54	90	113	113	102	102	60	60	36	102	90	12	60	94	0	100	0	64	53	37	63	112	108	0	100	39	81
*** ATP8_PROBCONS_TCSw_DEG_UB ***	74	0	0	0	0	49	99	99	99	109	48	80	49	99	49	99	49	99	105	49	99	0	76	101	17	17	1	1	72	72	107	0	101	94	72	101	102	91	102	107	82	72	106	15	53	102	91	100	73
*** ATP8_PROBCONS_TCSw_DNA_UB ***	74	0	0	0	0	49	99	99	99	109	48	80	49	99	49	99	49	99	105	49	99	0	76	101	17	17	1	1	72	72	107	0	101	94	72	101	102	91	102	107	82	72	106	15	53	102	91	100	73
# ATP8_TCOFFEETC_GBLOCKSC_DEG_UB #	101	61	61	61	61	104	83	83	83	86	102	63	104	83	104	83	104	83	98	104	83	61	75	103	73	73	61	61	105	105	77	61	103	69	105	108	59	111	59	106	94	62	105	70	86	59	111	82	29
*** # ATP8_TCOFFEETC_GBLOCKSC_RYt_UB # ***	83	76	76	76	76	67	25	25	25	35	66	32	67	25	67	25	67	25	86	67	25	76	0	68	69	69	77	77	90	90	31	76	68	46	90	81	54	91	54	99	100	24	98	67	83	54	91	24	86
# ATP8_TCOFFEETC_GBLOCKS_RYt_UB #	94	95	95	95	95	76	11	11	11	42	77	28	76	11	76	11	76	11	95	76	11	95	19	68	86	86	96	96	90	90	38	95	68	52	90	89	61	103	61	103	101	39	102	86	86	61	103	40	94
# ATP8_TCOFFEETC_NOISY_DEG_UB #	31	78	78	78	78	41	85	85	85	80	42	75	41	85	41	85	41	85	68	41	85	78	72	117	83	83	79	79	49	49	84	78	117	72	49	64	80	45	80	44	56	65	36	84	92	80	45	72	115
# ATP8_TCOFFEETC_TCSFMw_DEG_UB #	100	103	103	103	103	104	69	69	69	43	105	74	104	69	104	69	104	69	74	104	69	103	57	59	109	109	104	104	80	80	40	103	59	48	80	113	49	119	49	100	86	73	98	110	105	49	119	44	116
# ATP8_TCOFFEETC_TCSFMw_DNA_UB #	80	34	34	34	34	74	97	97	97	110	76	94	74	97	74	97	74	97	107	74	97	34	82	98	20	20	35	35	97	97	105	34	98	107	97	111	109	105	109	115	101	91	114	25	61	109	105	99	81
*** ATP8_TCOFFEETC_TCSw_DEG_UB ***	74	0	0	0	0	49	99	99	99	109	48	80	49	99	49	99	49	99	105	49	99	0	76	101	17	17	1	1	72	72	107	0	101	94	72	101	102	91	102	107	82	72	106	15	53	102	91	100	73
*** ATP8_TCOFFEETC_TCSw_DNA_UB ***	74	0	0	0	0	49	99	99	99	109	48	80	49	99	49	99	49	99	105	49	99	0	76	101	17	17	1	1	72	72	107	0	101	94	72	101	102	91	102	107	82	72	106	15	53	102	91	100	73
*** ATP8_TCOFFEE_GBLOCKSC_RYt_UB ***	83	76	76	76	76	67	25	25	25	35	66	32	67	25	67	25	67	25	86	67	25	76	0	68	69	69	77	77	90	90	31	76	68	46	90	81	54	91	54	99	100	24	98	67	83	54	91	24	86
# ATP8_TCOFFEE_GBLOCKS_DEG_UB #	108	74	74	74	74	110	96	96	96	99	108	77	110	96	110	96	110	96	108	110	96	74	87	113	80	80	74	74	106	106	94	74	113	84	106	113	75	110	75	117	96	76	116	77	98	75	110	93	11
*** # ATP8_TCOFFEE_GBLOCKS_DNA_UB # ***	75	1	1	1	1	50	99	99	99	110	49	81	50	99	50	99	50	99	106	50	99	1	77	102	18	18	0	0	73	73	108	1	102	95	73	101	102	91	102	107	82	71	106	15	53	102	91	99	73
*** ATP8_TCOFFEE_NOISY_DEG_UB ***	31	78	78	78	78	41	85	85	85	80	42	75	41	85	41	85	41	85	68	41	85	78	72	117	83	83	79	79	49	49	84	78	117	72	49	64	80	45	80	44	56	65	36	84	92	80	45	72	115
# ATP8_TCOFFEE_NOISY_DNA_UB #	99	99	99	99	99	96	86	86	86	66	97	81	96	86	96	86	96	86	99	96	86	99	79	114	98	98	99	99	94	94	78	99	114	69	94	103	68	88	68	76	92	71	75	98	88	68	88	61	104
*** ATP8_TCOFFEE_TCSFMw_DEG_UB ***	100	103	103	103	103	104	69	69	69	43	105	74	104	69	104	69	104	69	74	104	69	103	57	59	109	109	104	104	80	80	40	103	59	48	80	113	49	119	49	100	86	73	98	110	105	49	119	44	116
*** ATP8_TCOFFEE_TCSw_DEG_UB ***	74	0	0	0	0	49	99	99	99	109	48	80	49	99	49	99	49	99	105	49	99	0	76	101	17	17	1	1	72	72	107	0	101	94	72	101	102	91	102	107	82	72	106	15	53	102	91	100	73
*** ATP8_TCOFFEE_TCSw_DNA_UB ***	74	0	0	0	0	49	99	99	99	109	48	80	49	99	49	99	49	99	105	49	99	0	76	101	17	17	1	1	72	72	107	0	101	94	72	101	102	91	102	107	82	72	106	15	53	102	91	100	73
*** # ATP8_TCOFFEE_TRIMALP_DEG_UB # ***	74	97	97	97	97	66	79	79	79	69	65	87	66	79	66	79	66	79	41	66	79	97	67	97	89	89	97	97	67	67	67	97	97	79	67	88	77	94	77	87	64	78	86	84	107	77	94	72	112
*** ATP8_TCOFFEE_TRIMALS_DEG_UB ***	74	97	97	97	97	66	79	79	79	69	65	87	66	79	66	79	66	79	41	66	79	97	67	97	89	89	97	97	67	67	67	97	97	79	67	88	77	94	77	87	64	78	86	84	107	77	94	72	112
[truncated: 77 more columns]

## Sheet: COX1_CONSENSUS_PHYLOGENY_BRIEF_
MatchingPair and Consel support for COX1	*** COX1_ALL_MERGEALIGN_DEG_UB ***	*** COX1_ALL_TRIMALC_DNA_UB ***	*** COX1_ALL_WEAVEALIGN_DEG_UB ***	*** COX1_ALL_WEAVEALIGN_DNA_UB ***	*** COX1_ALL_WEAVEALIGN_RYt_UB ***	*** COX1_CLUSTALO_GBLOCKSC_DEG_UB ***	*** COX1_CLUSTALO_GBLOCKSC_DNA_UB ***	*** COX1_CLUSTALO_GBLOCKSC_RYt_UB ***	*** COX1_CLUSTALO_GBLOCKS_DNA_UB ***	*** COX1_CLUSTALO_GBLOCKS_RYt_UB ***	*** COX1_CLUSTALO_MAXALIGN_DEG_UB ***	*** COX1_CLUSTALO_MAXALIGN_DNA_UB ***	*** COX1_CLUSTALO_MAXALIGN_RYt_UB ***	*** COX1_CLUSTALO_PSARALIGN_DEG_UB ***	*** COX1_CLUSTALO_PSARALIGN_DNA_UB ***	*** COX1_CLUSTALO_PSARALIGN_RYt_UB ***	*** COX1_CLUSTALO_TCSFMf_DEG_UB ***	*** COX1_CLUSTALO_TCSFMf_DNA_UB ***	*** COX1_CLUSTALO_TCSFMf_RYt_UB ***	*** COX1_CLUSTALO_TCSFMw_DEG_UB ***	*** COX1_CLUSTALO_TCSFMw_DNA_UB ***	*** COX1_CLUSTALO_TCSFMw_RYt_UB ***	*** COX1_CLUSTALO_TCSOGw_DNA_UB ***	*** COX1_CLUSTALO_TCSf_DEG_UB ***	*** COX1_CLUSTALO_TCSf_DNA_UB ***	*** COX1_CLUSTALO_TCSf_RYt_UB ***	*** COX1_CLUSTALO_TCSw_DEG_UB ***	*** COX1_CLUSTALO_TCSw_DNA_UB ***	*** COX1_CLUSTALO_TCSw_RYt_UB ***	*** COX1_CLUSTALO_TRIMALA_CDN_UB ***	*** COX1_CLUSTALO_TRIMALA_DNA_UB ***	*** COX1_CLUSTALO_TRIMALG_CDN_UB ***	*** COX1_CLUSTALO_TRIMALG_DNA_UB ***	*** COX1_CLUSTALO_TRIMALG_RYt_UB ***	*** COX1_CLUSTALO_TRIMALP_DNA_UB ***	*** COX1_CLUSTALO_TRIMALS_DNA_UB ***	*** COX1_CLUSTALO_TRIMAL_DEG_UB ***	*** COX1_CLUSTALO_TRIMAL_DNA_UB ***	*** COX1_CLUSTALO_TRIMAL_RYt_UB ***	*** COX1_CLUSTALW_GBLOCKSC_DEG_UB ***	*** COX1_CLUSTALW_GBLOCKSC_DNA_UB ***	*** COX1_CLUSTALW_GBLOCKS_DEG_UB ***	*** COX1_CLUSTALW_GBLOCKS_DNA_UB ***	*** COX1_CLUSTALW_GBLOCKS_RYt_UB ***	*** COX1_CLUSTALW_MAXALIGN_DNA_UB ***	*** COX1_CLUSTALW_NOISY_DEG_UB ***	*** COX1_CLUSTALW_NOISY_RYt_UB ***	*** COX1_CLUSTALW_PSARALIGN_DNA_UB ***	*** COX1_CLUSTALW_TCSFMf_DNA_UB ***
*** # COX1_CLUSTALW_TCSw_DNA_UB # ***	0	0	0	0	0	0	1	0	1	0	0	1	0	0	1	0	0	1	0	1	1	1	12	0	1	1	1	1	1	49	1	49	1	71	1	1	0	1	0	0	0	3	0	0	0	1	0	0	0
*** COX1_CLUSTALW_TCSw_RYt_UB ***	0	0	0	0	0	0	1	0	1	0	0	1	0	0	1	0	0	1	0	1	1	1	12	0	1	1	1	1	1	49	1	49	1	71	1	1	0	1	0	0	0	3	0	0	0	1	0	0	0
*** COX1_CLUSTALW_TRIMALA_DNA_UB ***	0	0	0	0	0	0	1	0	1	0	0	1	0	0	1	0	0	1	0	1	1	1	12	0	1	1	1	1	1	49	1	49	1	71	1	1	0	1	0	0	0	3	0	0	0	1	0	0	0
*** COX1_CLUSTALW_TRIMALG_DNA_UB ***	0	0	0	0	0	0	1	0	1	0	0	1	0	0	1	0	0	1	0	1	1	1	12	0	1	1	1	1	1	49	1	49	1	71	1	1	0	1	0	0	0	3	0	0	0	1	0	0	0
*** COX1_CLUSTALW_TRIMALP_DNA_UB ***	0	0	0	0	0	0	1	0	1	0	0	1	0	0	1	0	0	1	0	1	1	1	12	0	1	1	1	1	1	49	1	49	1	71	1	1	0	1	0	0	0	3	0	0	0	1	0	0	0
*** COX1_CLUSTALW_TRIMALS_DNA_UB ***	0	0	0	0	0	0	1	0	1	0	0	1	0	0	1	0	0	1	0	1	1	1	12	0	1	1	1	1	1	49	1	49	1	71	1	1	0	1	0	0	0	3	0	0	0	1	0	0	0
*** COX1_CLUSTALW_TRIMAL_DNA_UB ***	0	0	0	0	0	0	1	0	1	0	0	1	0	0	1	0	0	1	0	1	1	1	12	0	1	1	1	1	1	49	1	49	1	71	1	1	0	1	0	0	0	3	0	0	0	1	0	0	0
*** COX1_DIALIGN-TXD_GBLOCKSC_DEG_UB ***	0	0	0	0	0	0	1	0	1	0	0	1	0	0	1	0	0	1	0	1	1	1	12	0	1	1	1	1	1	49	1	49	1	71	1	1	0	1	0	0	0	3	0	0	0	1	0	0	0
*** COX1_DIALIGN-TXD_GBLOCKSC_DNA_UB ***	0	0	0	0	0	0	1	0	1	0	0	1	0	0	1	0	0	1	0	1	1	1	12	0	1	1	1	1	1	49	1	49	1	71	1	1	0	1	0	0	0	3	0	0	0	1	0	0	0
*** COX1_DIALIGN-TXD_GBLOCKSC_RYt_UB ***	0	0	0	0	0	0	1	0	1	0	0	1	0	0	1	0	0	1	0	1	1	1	12	0	1	1	1	1	1	49	1	49	1	71	1	1	0	1	0	0	0	3	0	0	0	1	0	0	0
*** COX1_DIALIGN-TXD_GBLOCKS_DNA_UB ***	0	0	0	0	0	0	1	0	1	0	0	1	0	0	1	0	0	1	0	1	1	1	12	0	1	1	1	1	1	49	1	49	1	71	1	1	0	1	0	0	0	3	0	0	0	1	0	0	0
*** COX1_DIALIGN-TXD_MAXALIGN_DEG_UB ***	0	0	0	0	0	0	1	0	1	0	0	1	0	0	1	0	0	1	0	1	1	1	12	0	1	1	1	1	1	49	1	49	1	71	1	1	0	1	0	0	0	3	0	0	0	1	0	0	0
*** COX1_DIALIGN-TXD_MAXALIGN_DNA_UB ***	0	0	0	0	0	0	1	0	1	0	0	1	0	0	1	0	0	1	0	1	1	1	12	0	1	1	1	1	1	49	1	49	1	71	1	1	0	1	0	0	0	3	0	0	0	1	0	0	0
*** COX1_DIALIGN-TXD_MAXALIGN_RYt_UB ***	0	0	0	0	0	0	1	0	1	0	0	1	0	0	1	0	0	1	0	1	1	1	12	0	1	1	1	1	1	49	1	49	1	71	1	1	0	1	0	0	0	3	0	0	0	1	0	0	0
*** COX1_DIALIGN-TXD_PSARALIGN_DEG_UB ***	0	0	0	0	0	0	1	0	1	0	0	1	0	0	1	0	0	1	0	1	1	1	12	0	1	1	1	1	1	49	1	49	1	71	1	1	0	1	0	0	0	3	0	0	0	1	0	0	0
*** COX1_DIALIGN-TXD_PSARALIGN_DNA_UB ***	0	0	0	0	0	0	1	0	1	0	0	1	0	0	1	0	0	1	0	1	1	1	12	0	1	1	1	1	1	49	1	49	1	71	1	1	0	1	0	0	0	3	0	0	0	1	0	0	0
*** COX1_DIALIGN-TXD_PSARALIGN_RYt_UB ***	0	0	0	0	0	0	1	0	1	0	0	1	0	0	1	0	0	1	0	1	1	1	12	0	1	1	1	1	1	49	1	49	1	71	1	1	0	1	0	0	0	3	0	0	0	1	0	0	0
*** COX1_DIALIGN-TXD_TCSFMf_DEG_UB ***	0	0	0	0	0	0	1	0	1	0	0	1	0	0	1	0	0	1	0	1	1	1	12	0	1	1	1	1	1	49	1	49	1	71	1	1	0	1	0	0	0	3	0	0	0	1	0	0	0
*** COX1_DIALIGN-TXD_TCSFMf_DNA_UB ***	0	0	0	0	0	0	1	0	1	0	0	1	0	0	1	0	0	1	0	1	1	1	12	0	1	1	1	1	1	49	1	49	1	71	1	1	0	1	0	0	0	3	0	0	0	1	0	0	0
*** COX1_DIALIGN-TXD_TCSFMf_RYt_UB ***	0	0	0	0	0	0	1	0	1	0	0	1	0	0	1	0	0	1	0	1	1	1	12	0	1	1	1	1	1	49	1	49	1	71	1	1	0	1	0	0	0	3	0	0	0	1	0	0	0
*** COX1_DIALIGN-TXD_TCSFMw_DEG_UB ***	0	0	0	0	0	0	1	0	1	0	0	1	0	0	1	0	0	1	0	1	1	1	12	0	1	1	1	1	1	49	1	49	1	71	1	1	0	1	0	0	0	3	0	0	0	1	0	0	0
*** COX1_DIALIGN-TXD_TCSFMw_DNA_UB ***	0	0	0	0	0	0	1	0	1	0	0	1	0	0	1	0	0	1	0	1	1	1	12	0	1	1	1	1	1	49	1	49	1	71	1	1	0	1	0	0	0	3	0	0	0	1	0	0	0
*** COX1_DIALIGN-TXD_TCSOGw_DEG_UB ***	0	0	0	0	0	0	1	0	1	0	0	1	0	0	1	0	0	1	0	1	1	1	12	0	1	1	1	1	1	49	1	49	1	71	1	1	0	1	0	0	0	3	0	0	0	1	0	0	0
*** COX1_DIALIGN-TXD_TCSOGw_RYt_UB ***	0	0	0	0	0	0	1	0	1	0	0	1	0	0	1	0	0	1	0	1	1	1	12	0	1	1	1	1	1	49	1	49	1	71	1	1	0	1	0	0	0	3	0	0	0	1	0	0	0
*** COX1_DIALIGN-TXD_TCSf_DEG_UB ***	0	0	0	0	0	0	1	0	1	0	0	1	0	0	1	0	0	1	0	1	1	1	12	0	1	1	1	1	1	49	1	49	1	71	1	1	0	1	0	0	0	3	0	0	0	1	0	0	0
*** COX1_DIALIGN-TXD_TCSf_DNA_UB ***	0	0	0	0	0	0	1	0	1	0	0	1	0	0	1	0	0	1	0	1	1	1	12	0	1	1	1	1	1	49	1	49	1	71	1	1	0	1	0	0	0	3	0	0	0	1	0	0	0
*** COX1_DIALIGN-TXD_TCSf_RYt_UB ***	0	0	0	0	0	0	1	0	1	0	0	1	0	0	1	0	0	1	0	1	1	1	12	0	1	1	1	1	1	49	1	49	1	71	1	1	0	1	0	0	0	3	0	0	0	1	0	0	0
*** COX1_DIALIGN-TXD_TCSw_DEG_UB ***	0	0	0	0	0	0	1	0	1	0	0	1	0	0	1	0	0	1	0	1	1	1	12	0	1	1	1	1	1	49	1	49	1	71	1	1	0	1	0	0	0	3	0	0	0	1	0	0	0
*** COX1_DIALIGN-TXD_TCSw_DNA_UB ***	0	0	0	0	0	0	1	0	1	0	0	1	0	0	1	0	0	1	0	1	1	1	12	0	1	1	1	1	1	49	1	49	1	71	1	1	0	1	0	0	0	3	0	0	0	1	0	0	0
*** COX1_DIALIGN-TXD_TRIMALA_DNA_UB ***	0	0	0	0	0	0	1	0	1	0	0	1	0	0	1	0	0	1	0	1	1	1	12	0	1	1	1	1	1	49	1	49	1	71	1	1	0	1	0	0	0	3	0	0	0	1	0	0	0
*** COX1_DIALIGN-TXD_TRIMALG_DNA_UB ***	0	0	0	0	0	0	1	0	1	0	0	1	0	0	1	0	0	1	0	1	1	1	12	0	1	1	1	1	1	49	1	49	1	71	1	1	0	1	0	0	0	3	0	0	0	1	0	0	0
*** COX1_DIALIGN-TXD_TRIMAL_DEG_UB ***	0	0	0	0	0	0	1	0	1	0	0	1	0	0	1	0	0	1	0	1	1	1	12	0	1	1	1	1	1	49	1	49	1	71	1	1	0	1	0	0	0	3	0	0	0	1	0	0	0
*** COX1_DIALIGN-TXD_TRIMAL_DNA_UB ***	0	0	0	0	0	0	1	0	1	0	0	1	0	0	1	0	0	1	0	1	1	1	12	0	1	1	1	1	1	49	1	49	1	71	1	1	0	1	0	0	0	3	0	0	0	1	0	0	0
*** COX1_DIALIGN-TXD_TRIMAL_RYt_UB ***	0	0	0	0	0	0	1	0	1	0	0	1	0	0	1	0	0	1	0	1	1	1	12	0	1	1	1	1	1	49	1	49	1	71	1	1	0	1	0	0	0	3	0	0	0	1	0	0	0
*** COX1_DIALIGN-TXT_TCSw_DEG_UB ***	0	0	0	0	0	0	1	0	1	0	0	1	0	0	1	0	0	1	0	1	1	1	12	0	1	1	1	1	1	49	1	49	1	71	1	1	0	1	0	0	0	3	0	0	0	1	0	0	0
*** COX1_DIALIGN-TXT_TRIMALS_RYt_UB ***	0	0	0	0	0	0	1	0	1	0	0	1	0	0	1	0	0	1	0	1	1	1	12	0	1	1	1	1	1	49	1	49	1	71	1	1	0	1	0	0	0	3	0	0	0	1	0	0	0
*** COX1_FSA_GBLOCKSC_DEG_UB ***	0	0	0	0	0	0	1	0	1	0	0	1	0	0	1	0	0	1	0	1	1	1	12	0	1	1	1	1	1	49	1	49	1	71	1	1	0	1	0	0	0	3	0	0	0	1	0	0	0
*** COX1_FSA_GBLOCKSC_DNA_UB ***	0	0	0	0	0	0	1	0	1	0	0	1	0	0	1	0	0	1	0	1	1	1	12	0	1	1	1	1	1	49	1	49	1	71	1	1	0	1	0	0	0	3	0	0	0	1	0	0	0
*** COX1_FSA_GBLOCKSC_RYt_UB ***	0	0	0	0	0	0	1	0	1	0	0	1	0	0	1	0	0	1	0	1	1	1	12	0	1	1	1	1	1	49	1	49	1	71	1	1	0	1	0	0	0	3	0	0	0	1	0	0	0
*** COX1_FSA_GBLOCKS_DNA_UB ***	0	0	0	0	0	0	1	0	1	0	0	1	0	0	1	0	0	1	0	1	1	1	12	0	1	1	1	1	1	49	1	49	1	71	1	1	0	1	0	0	0	3	0	0	0	1	0	0	0
*** COX1_FSA_MAXALIGN_DEG_UB ***	0	0	0	0	0	0	1	0	1	0	0	1	0	0	1	0	0	1	0	1	1	1	12	0	1	1	1	1	1	49	1	49	1	71	1	1	0	1	0	0	0	3	0	0	0	1	0	0	0
*** COX1_FSA_MAXALIGN_DNA_UB ***	0	0	0	0	0	0	1	0	1	0	0	1	0	0	1	0	0	1	0	1	1	1	12	0	1	1	1	1	1	49	1	49	1	71	1	1	0	1	0	0	0	3	0	0	0	1	0	0	0
*** COX1_FSA_MAXALIGN_RYt_UB ***	0	0	0	0	0	0	1	0	1	0	0	1	0	0	1	0	0	1	0	1	1	1	12	0	1	1	1	1	1	49	1	49	1	71	1	1	0	1	0	0	0	3	0	0	0	1	0	0	0
*** COX1_FSA_PSARALIGN_DEG_UB ***	0	0	0	0	0	0	1	0	1	0	0	1	0	0	1	0	0	1	0	1	1	1	12	0	1	1	1	1	1	49	1	49	1	71	1	1	0	1	0	0	0	3	0	0	0	1	0	0	0
*** COX1_FSA_PSARALIGN_DNA_UB ***	0	0	0	0	0	0	1	0	1	0	0	1	0	0	1	0	0	1	0	1	1	1	12	0	1	1	1	1	1	49	1	49	1	71	1	1	0	1	0	0	0	3	0	0	0	1	0	0	0
*** COX1_FSA_PSARALIGN_RYt_UB ***	0	0	0	0	0	0	1	0	1	0	0	1	0	0	1	0	0	1	0	1	1	1	12	0	1	1	1	1	1	49	1	49	1	71	1	1	0	1	0	0	0	3	0	0	0	1	0	0	0
*** COX1_FSA_TCSFMf_DEG_UB ***	0	0	0	0	0	0	1	0	1	0	0	1	0	0	1	0	0	1	0	1	1	1	12	0	1	1	1	1	1	49	1	49	1	71	1	1	0	1	0	0	0	3	0	0	0	1	0	0	0
*** COX1_FSA_TCSFMf_DNA_UB ***	0	0	0	0	0	0	1	0	1	0	0	1	0	0	1	0	0	1	0	1	1	1	12	0	1	1	1	1	1	49	1	49	1	71	1	1	0	1	0	0	0	3	0	0	0	1	0	0	0
*** COX1_FSA_TCSFMf_RYt_UB ***	0	0	0	0	0	0	1	0	1	0	0	1	0	0	1	0	0	1	0	1	1	1	12	0	1	1	1	1	1	49	1	49	1	71	1	1	0	1	0	0	0	3	0	0	0	1	0	0	0
*** COX1_FSA_TCSFMw_DEG_UB ***	0	0	0	0	0	0	1	0	1	0	0	1	0	0	1	0	0	1	0	1	1	1	12	0	1	1	1	1	1	49	1	49	1	71	1	1	0	1	0	0	0	3	0	0	0	1	0	0	0
*** COX1_FSA_TCSFMw_DNA_UB ***	0	0	0	0	0	0	1	0	1	0	0	1	0	0	1	0	0	1	0	1	1	1	12	0	1	1	1	1	1	49	1	49	1	71	1	1	0	1	0	0	0	3	0	0	0	1	0	0	0
*** COX1_FSA_TCSFMw_RYt_UB ***	0	0	0	0	0	0	1	0	1	0	0	1	0	0	1	0	0	1	0	1	1	1	12	0	1	1	1	1	1	49	1	49	1	71	1	1	0	1	0	0	0	3	0	0	0	1	0	0	0
*** COX1_FSA_TCSOGw_DEG_UB ***	0	0	0	0	0	0	1	0	1	0	0	1	0	0	1	0	0	1	0	1	1	1	12	0	1	1	1	1	1	49	1	49	1	71	1	1	0	1	0	0	0	3	0	0	0	1	0	0	0
*** COX1_FSA_TCSOGw_RYt_UB ***	0	0	0	0	0	0	1	0	1	0	0	1	0	0	1	0	0	1	0	1	1	1	12	0	1	1	1	1	1	49	1	49	1	71	1	1	0	1	0	0	0	3	0	0	0	1	0	0	0
*** COX1_FSA_TCSf_DEG_UB ***	0	0	0	0	0	0	1	0	1	0	0	1	0	0	1	0	0	1	0	1	1	1	12	0	1	1	1	1	1	49	1	49	1	71	1	1	0	1	0	0	0	3	0	0	0	1	0	0	0
*** COX1_FSA_TCSf_DNA_UB ***	0	0	0	0	0	0	1	0	1	0	0	1	0	0	1	0	0	1	0	1	1	1	12	0	1	1	1	1	1	49	1	49	1	71	1	1	0	1	0	0	0	3	0	0	0	1	0	0	0
*** COX1_FSA_TCSf_RYt_UB ***	0	0	0	0	0	0	1	0	1	0	0	1	0	0	1	0	0	1	0	1	1	1	12	0	1	1	1	1	1	49	1	49	1	71	1	1	0	1	0	0	0	3	0	0	0	1	0	0	0
*** COX1_FSA_TCSw_DEG_UB ***	0	0	0	0	0	0	1	0	1	0	0	1	0	0	1	0	0	1	0	1	1	1	12	0	1	1	1	1	1	49	1	49	1	71	1	1	0	1	0	0	0	3	0	0	0	1	0	0	0
*** COX1_FSA_TCSw_DNA_UB ***	0	0	0	0	0	0	1	0	1	0	0	1	0	0	1	0	0	1	0	1	1	1	12	0	1	1	1	1	1	49	1	49	1	71	1	1	0	1	0	0	0	3	0	0	0	1	0	0	0
*** COX1_FSA_TCSw_RYt_UB ***	0	0	0	0	0	0	1	0	1	0	0	1	0	0	1	0	0	1	0	1	1	1	12	0	1	1	1	1	1	49	1	49	1	71	1	1	0	1	0	0	0	3	0	0	0	1	0	0	0
*** COX1_FSA_TRIMALA_DNA_UB ***	0	0	0	0	0	0	1	0	1	0	0	1	0	0	1	0	0	1	0	1	1	1	12	0	1	1	1	1	1	49	1	49	1	71	1	1	0	1	0	0	0	3	0	0	0	1	0	0	0
*** # COX1_FSA_TRIMALA_2AA_UB # ***	93	93	93	93	93	93	93	93	93	93	93	93	93	93	93	93	93	93	93	93	93	93	98	93	93	93	93	93	93	62	93	62	93	97	93	93	93	93	93	93	93	93	93	93	93	92	93	93	93
*** COX1_FSA_TRIMALG_DNA_UB ***	0	0	0	0	0	0	1	0	1	0	0	1	0	0	1	0	0	1	0	1	1	1	12	0	1	1	1	1	1	49	1	49	1	71	1	1	0	1	0	0	0	3	0	0	0	1	0	0	0
*** # COX1_FSA_TRIMALG_2AA_UB # ***	93	93	93	93	93	93	93	93	93	93	93	93	93	93	93	93	93	93	93	93	93	93	98	93	93	93	93	93	93	62	93	62	93	97	93	93	93	93	93	93	93	93	93	93	93	92	93	93	93
*** COX1_FSA_TRIMALP_DNA_UB ***	0	0	0	0	0	0	1	0	1	0	0	1	0	0	1	0	0	1	0	1	1	1	12	0	1	1	1	1	1	49	1	49	1	71	1	1	0	1	0	0	0	3	0	0	0	1	0	0	0
*** # COX1_FSA_TRIMALS_DNA_UB # ***	0	0	0	0	0	0	1	0	1	0	0	1	0	0	1	0	0	1	0	1	1	1	12	0	1	1	1	1	1	49	1	49	1	71	1	1	0	1	0	0	0	3	0	0	0	1	0	0	0
*** COX1_FSA_TRIMAL_DEG_UB ***	0	0	0	0	0	0	1	0	1	0	0	1	0	0	1	0	0	1	0	1	1	1	12	0	1	1	1	1	1	49	1	49	1	71	1	1	0	1	0	0	0	3	0	0	0	1	0	0	0
*** COX1_FSA_TRIMAL_DNA_UB ***	0	0	0	0	0	0	1	0	1	0	0	1	0	0	1	0	0	1	0	1	1	1	12	0	1	1	1	1	1	49	1	49	1	71	1	1	0	1	0	0	0	3	0	0	0	1	0	0	0
*** COX1_FSA_TRIMAL_RYt_UB ***	0	0	0	0	0	0	1	0	1	0	0	1	0	0	1	0	0	1	0	1	1	1	12	0	1	1	1	1	1	49	1	49	1	71	1	1	0	1	0	0	0	3	0	0	0	1	0	0	0
*** COX1_GRAMALIGN_GBLOCKSC_DEG_UB ***	0	0	0	0	0	0	1	0	1	0	0	1	0	0	1	0	0	1	0	1	1	1	12	0	1	1	1	1	1	49	1	49	1	71	1	1	0	1	0	0	0	3	0	0	0	1	0	0	0
*** COX1_GRAMALIGN_GBLOCKSC_RYt_UB ***	0	0	0	0	0	0	1	0	1	0	0	1	0	0	1	0	0	1	0	1	1	1	12	0	1	1	1	1	1	49	1	49	1	71	1	1	0	1	0	0	0	3	0	0	0	1	0	0	0
*** COX1_GRAMALIGN_GBLOCKS_RYt_UB ***	0	0	0	0	0	0	1	0	1	0	0	1	0	0	1	0	0	1	0	1	1	1	12	0	1	1	1	1	1	49	1	49	1	71	1	1	0	1	0	0	0	3	0	0	0	1	0	0	0
*** COX1_GRAMALIGN_MAXALIGN_DEG_UB ***	0	0	0	0	0	0	1	0	1	0	0	1	0	0	1	0	0	1	0	1	1	1	12	0	1	1	1	1	1	49	1	49	1	71	1	1	0	1	0	0	0	3	0	0	0	1	0	0	0
*** COX1_GRAMALIGN_MAXALIGN_DNA_UB ***	0	0	0	0	0	0	1	0	1	0	0	1	0	0	1	0	0	1	0	1	1	1	12	0	1	1	1	1	1	49	1	49	1	71	1	1	0	1	0	0	0	3	0	0	0	1	0	0	0
*** COX1_GRAMALIGN_MAXALIGN_RYt_UB ***	0	0	0	0	0	0	1	0	1	0	0	1	0	0	1	0	0	1	0	1	1	1	12	0	1	1	1	1	1	49	1	49	1	71	1	1	0	1	0	0	0	3	0	0	0	1	0	0	0
*** COX1_GRAMALIGN_PSARALIGN_DEG_UB ***	0	0	0	0	0	0	1	0	1	0	0	1	0	0	1	0	0	1	0	1	1	1	12	0	1	1	1	1	1	49	1	49	1	71	1	1	0	1	0	0	0	3	0	0	0	1	0	0	0
*** COX1_GRAMALIGN_PSARALIGN_DNA_UB ***	0	0	0	0	0	0	1	0	1	0	0	1	0	0	1	0	0	1	0	1	1	1	12	0	1	1	1	1	1	49	1	49	1	71	1	1	0	1	0	0	0	3	0	0	0	1	0	0	0
*** COX1_GRAMALIGN_PSARALIGN_RYt_UB ***	0	0	0	0	0	0	1	0	1	0	0	1	0	0	1	0	0	1	0	1	1	1	12	0	1	1	1	1	1	49	1	49	1	71	1	1	0	1	0	0	0	3	0	0	0	1	0	0	0
*** COX1_GRAMALIGN_TCSFMf_DEG_UB ***	0	0	0	0	0	0	1	0	1	0	0	1	0	0	1	0	0	1	0	1	1	1	12	0	1	1	1	1	1	49	1	49	1	71	1	1	0	1	0	0	0	3	0	0	0	1	0	0	0
*** COX1_GRAMALIGN_TCSFMf_DNA_UB ***	0	0	0	0	0	0	1	0	1	0	0	1	0	0	1	0	0	1	0	1	1	1	12	0	1	1	1	1	1	49	1	49	1	71	1	1	0	1	0	0	0	3	0	0	0	1	0	0	0
*** COX1_GRAMALIGN_TCSFMf_RYt_UB ***	0	0	0	0	0	0	1	0	1	0	0	1	0	0	1	0	0	1	0	1	1	1	12	0	1	1	1	1	1	49	1	49	1	71	1	1	0	1	0	0	0	3	0	0	0	1	0	0	0
*** COX1_GRAMALIGN_TCSFMw_DEG_UB ***	0	0	0	0	0	0	1	0	1	0	0	1	0	0	1	0	0	1	0	1	1	1	12	0	1	1	1	1	1	49	1	49	1	71	1	1	0	1	0	0	0	3	0	0	0	1	0	0	0
*** # COX1_GRAMALIGN_TCSOGw_DEG_UB # ***	12	12	12	12	12	12	12	12	12	12	12	12	12	12	12	12	12	12	12	12	12	12	0	12	12	12	12	12	12	59	12	59	12	82	12	12	12	12	12	12	12	14	12	12	12	11	12	12	12
*** COX1_GRAMALIGN_TCSOGw_DNA_UB ***	12	12	12	12	12	12	12	12	12	12	12	12	12	12	12	12	12	12	12	12	12	12	0	12	12	12	12	12	12	59	12	59	12	82	12	12	12	12	12	12	12	14	12	12	12	11	12	12	12
*** # COX1_GRAMALIGN_TCSOGw_RYt_UB # ***	11	11	11	11	11	11	12	11	12	11	11	12	11	11	12	11	11	12	11	12	12	12	1	11	12	12	12	12	12	60	12	60	12	82	12	12	11	12	11	11	11	14	11	11	11	12	11	11	11
*** COX1_GRAMALIGN_TCSf_DEG_UB ***	0	0	0	0	0	0	1	0	1	0	0	1	0	0	1	0	0	1	0	1	1	1	12	0	1	1	1	1	1	49	1	49	1	71	1	1	0	1	0	0	0	3	0	0	0	1	0	0	0
*** COX1_GRAMALIGN_TCSf_DNA_UB ***	0	0	0	0	0	0	1	0	1	0	0	1	0	0	1	0	0	1	0	1	1	1	12	0	1	1	1	1	1	49	1	49	1	71	1	1	0	1	0	0	0	3	0	0	0	1	0	0	0
*** COX1_GRAMALIGN_TCSf_RYt_UB ***	0	0	0	0	0	0	1	0	1	0	0	1	0	0	1	0	0	1	0	1	1	1	12	0	1	1	1	1	1	49	1	49	1	71	1	1	0	1	0	0	0	3	0	0	0	1	0	0	0
*** COX1_GRAMALIGN_TRIMALA_DNA_UB ***	0	0	0	0	0	0	1	0	1	0	0	1	0	0	1	0	0	1	0	1	1	1	12	0	1	1	1	1	1	49	1	49	1	71	1	1	0	1	0	0	0	3	0	0	0	1	0	0	0
*** COX1_GRAMALIGN_TRIMALG_DNA_UB ***	0	0	0	0	0	0	1	0	1	0	0	1	0	0	1	0	0	1	0	1	1	1	12	0	1	1	1	1	1	49	1	49	1	71	1	1	0	1	0	0	0	3	0	0	0	1	0	0	0
*** COX1_GRAMALIGN_TRIMAL_DEG_UB ***	0	0	0	0	0	0	1	0	1	0	0	1	0	0	1	0	0	1	0	1	1	1	12	0	1	1	1	1	1	49	1	49	1	71	1	1	0	1	0	0	0	3	0	0	0	1	0	0	0
*** COX1_GRAMALIGN_TRIMAL_DNA_UB ***	0	0	0	0	0	0	1	0	1	0	0	1	0	0	1	0	0	1	0	1	1	1	12	0	1	1	1	1	1	49	1	49	1	71	1	1	0	1	0	0	0	3	0	0	0	1	0	0	0
*** COX1_GRAMALIGN_TRIMAL_RYt_UB ***	0	0	0	0	0	0	1	0	1	0	0	1	0	0	1	0	0	1	0	1	1	1	12	0	1	1	1	1	1	49	1	49	1	71	1	1	0	1	0	0	0	3	0	0	0	1	0	0	0
*** COX1_KALIGN_GBLOCKSC_DEG_UB ***	0	0	0	0	0	0	1	0	1	0	0	1	0	0	1	0	0	1	0	1	1	1	12	0	1	1	1	1	1	49	1	49	1	71	1	1	0	1	0	0	0	3	0	0	0	1	0	0	0
*** COX1_KALIGN_GBLOCKSC_DNA_UB ***	0	0	0	0	0	0	1	0	1	0	0	1	0	0	1	0	0	1	0	1	1	1	12	0	1	1	1	1	1	49	1	49	1	71	1	1	0	1	0	0	0	3	0	0	0	1	0	0	0
*** COX1_KALIGN_GBLOCKSC_RYt_UB ***	0	0	0	0	0	0	1	0	1	0	0	1	0	0	1	0	0	1	0	1	1	1	12	0	1	1	1	1	1	49	1	49	1	71	1	1	0	1	0	0	0	3	0	0	0	1	0	0	0
*** COX1_KALIGN_GBLOCKS_DEG_UB ***	0	0	0	0	0	0	1	0	1	0	0	1	0	0	1	0	0	1	0	1	1	1	12	0	1	1	1	1	1	49	1	49	1	71	1	1	0	1	0	0	0	3	0	0	0	1	0	0	0
*** COX1_KALIGN_GBLOCKS_DNA_UB ***	0	0	0	0	0	0	1	0	1	0	0	1	0	0	1	0	0	1	0	1	1	1	12	0	1	1	1	1	1	49	1	49	1	71	1	1	0	1	0	0	0	3	0	0	0	1	0	0	0
*** COX1_KALIGN_GBLOCKS_RYt_UB ***	0	0	0	0	0	0	1	0	1	0	0	1	0	0	1	0	0	1	0	1	1	1	12	0	1	1	1	1	1	49	1	49	1	71	1	1	0	1	0	0	0	3	0	0	0	1	0	0	0
*** COX1_KALIGN_MAXALIGN_DEG_UB ***	0	0	0	0	0	0	1	0	1	0	0	1	0	0	1	0	0	1	0	1	1	1	12	0	1	1	1	1	1	49	1	49	1	71	1	1	0	1	0	0	0	3	0	0	0	1	0	0	0
*** COX1_KALIGN_MAXALIGN_DNA_UB ***	0	0	0	0	0	0	1	0	1	0	0	1	0	0	1	0	0	1	0	1	1	1	12	0	1	1	1	1	1	49	1	49	1	71	1	1	0	1	0	0	0	3	0	0	0	1	0	0	0
*** COX1_KALIGN_MAXALIGN_RYt_UB ***	0	0	0	0	0	0	1	0	1	0	0	1	0	0	1	0	0	1	0	1	1	1	12	0	1	1	1	1	1	49	1	49	1	71	1	1	0	1	0	0	0	3	0	0	0	1	0	0	0
*** COX1_KALIGN_NOISY_RYt_UB ***	11	11	11	11	11	11	12	11	12	11	11	12	11	11	12	11	11	12	11	12	12	12	1	11	12	12	12	12	12	60	12	60	12	82	12	12	11	12	11	11	11	14	11	11	11	12	11	11	11
*** COX1_KALIGN_PSARALIGN_DEG_UB ***	0	0	0	0	0	0	1	0	1	0	0	1	0	0	1	0	0	1	0	1	1	1	12	0	1	1	1	1	1	49	1	49	1	71	1	1	0	1	0	0	0	3	0	0	0	1	0	0	0
*** COX1_KALIGN_PSARALIGN_DNA_UB ***	0	0	0	0	0	0	1	0	1	0	0	1	0	0	1	0	0	1	0	1	1	1	12	0	1	1	1	1	1	49	1	49	1	71	1	1	0	1	0	0	0	3	0	0	0	1	0	0	0
*** COX1_KALIGN_PSARALIGN_RYt_UB ***	0	0	0	0	0	0	1	0	1	0	0	1	0	0	1	0	0	1	0	1	1	1	12	0	1	1	1	1	1	49	1	49	1	71	1	1	0	1	0	0	0	3	0	0	0	1	0	0	0
*** COX1_KALIGN_TCSFMf_DEG_UB ***	0	0	0	0	0	0	1	0	1	0	0	1	0	0	1	0	0	1	0	1	1	1	12	0	1	1	1	1	1	49	1	49	1	71	1	1	0	1	0	0	0	3	0	0	0	1	0	0	0
*** COX1_KALIGN_TCSFMf_DNA_UB ***	0	0	0	0	0	0	1	0	1	0	0	1	0	0	1	0	0	1	0	1	1	1	12	0	1	1	1	1	1	49	1	49	1	71	1	1	0	1	0	0	0	3	0	0	0	1	0	0	0
*** COX1_KALIGN_TCSFMf_RYt_UB ***	0	0	0	0	0	0	1	0	1	0	0	1	0	0	1	0	0	1	0	1	1	1	12	0	1	1	1	1	1	49	1	49	1	71	1	1	0	1	0	0	0	3	0	0	0	1	0	0	0
*** COX1_KALIGN_TCSFMw_DEG_UB ***	0	0	0	0	0	0	1	0	1	0	0	1	0	0	1	0	0	1	0	1	1	1	12	0	1	1	1	1	1	49	1	49	1	71	1	1	0	1	0	0	0	3	0	0	0	1	0	0	0
*** COX1_KALIGN_TCSFMw_DNA_UB ***	0	0	0	0	0	0	1	0	1	0	0	1	0	0	1	0	0	1	0	1	1	1	12	0	1	1	1	1	1	49	1	49	1	71	1	1	0	1	0	0	0	3	0	0	0	1	0	0	0
*** COX1_KALIGN_TCSFMw_RYt_UB ***	0	0	0	0	0	0	1	0	1	0	0	1	0	0	1	0	0	1	0	1	1	1	12	0	1	1	1	1	1	49	1	49	1	71	1	1	0	1	0	0	0	3	0	0	0	1	0	0	0
*** COX1_KALIGN_TCSOGw_DEG_UB ***	0	0	0	0	0	0	1	0	1	0	0	1	0	0	1	0	0	1	0	1	1	1	12	0	1	1	1	1	1	49	1	49	1	71	1	1	0	1	0	0	0	3	0	0	0	1	0	0	0
*** COX1_KALIGN_TCSOGw_RYt_UB ***	0	0	0	0	0	0	1	0	1	0	0	1	0	0	1	0	0	1	0	1	1	1	12	0	1	1	1	1	1	49	1	49	1	71	1	1	0	1	0	0	0	3	0	0	0	1	0	0	0
*** COX1_KALIGN_TCSf_DEG_UB ***	0	0	0	0	0	0	1	0	1	0	0	1	0	0	1	0	0	1	0	1	1	1	12	0	1	1	1	1	1	49	1	49	1	71	1	1	0	1	0	0	0	3	0	0	0	1	0	0	0
*** COX1_KALIGN_TCSf_DNA_UB ***	0	0	0	0	0	0	1	0	1	0	0	1	0	0	1	0	0	1	0	1	1	1	12	0	1	1	1	1	1	49	1	49	1	71	1	1	0	1	0	0	0	3	0	0	0	1	0	0	0
*** COX1_KALIGN_TCSf_RYt_UB ***	0	0	0	0	0	0	1	0	1	0	0	1	0	0	1	0	0	1	0	1	1	1	12	0	1	1	1	1	1	49	1	49	1	71	1	1	0	1	0	0	0	3	0	0	0	1	0	0	0
*** COX1_KALIGN_TCSw_DEG_UB ***	0	0	0	0	0	0	1	0	1	0	0	1	0	0	1	0	0	1	0	1	1	1	12	0	1	1	1	1	1	49	1	49	1	71	1	1	0	1	0	0	0	3	0	0	0	1	0	0	0
*** COX1_KALIGN_TCSw_DNA_UB ***	0	0	0	0	0	0	1	0	1	0	0	1	0	0	1	0	0	1	0	1	1	1	12	0	1	1	1	1	1	49	1	49	1	71	1	1	0	1	0	0	0	3	0	0	0	1	0	0	0
*** COX1_KALIGN_TCSw_RYt_UB ***	0	0	0	0	0	0	1	0	1	0	0	1	0	0	1	0	0	1	0	1	1	1	12	0	1	1	1	1	1	49	1	49	1	71	1	1	0	1	0	0	0	3	0	0	0	1	0	0	0
*** # COX1_KALIGN_TRIMALA_DEG_UB # ***	94	94	94	94	94	94	94	94	94	94	94	94	94	94	94	94	94	94	94	94	94	94	97	94	94	94	94	94	94	61	94	61	94	94	94	94	94	94	94	94	94	94	94	94	94	93	94	94	94
*** # COX1_KALIGN_TRIMALA_DNA_UB # ***	0	0	0	0	0	0	1	0	1	0	0	1	0	0	1	0	0	1	0	1	1	1	12	0	1	1	1	1	1	49	1	49	1	71	1	1	0	1	0	0	0	3	0	0	0	1	0	0	0
*** # COX1_KALIGN_TRIMALA_RYt_UB # ***	71	71	71	71	71	71	70	71	70	71	71	70	71	71	70	71	71	70	71	70	70	70	82	71	70	70	70	70	70	61	70	61	70	0	70	70	71	70	71	71	71	70	71	71	71	71	71	71	71
*** # COX1_KALIGN_TRIMALG_DEG_UB # ***	94	94	94	94	94	94	94	94	94	94	94	94	94	94	94	94	94	94	94	94	94	94	97	94	94	94	94	94	94	61	94	61	94	94	94	94	94	94	94	94	94	94	94	94	94	93	94	94	94
*** # COX1_KALIGN_TRIMALG_DNA_UB # ***	0	0	0	0	0	0	1	0	1	0	0	1	0	0	1	0	0	1	0	1	1	1	12	0	1	1	1	1	1	49	1	49	1	71	1	1	0	1	0	0	0	3	0	0	0	1	0	0	0
*** # COX1_KALIGN_TRIMALG_RYt_UB # ***	71	71	71	71	71	71	70	71	70	71	71	70	71	71	70	71	71	70	71	70	70	70	82	71	70	70	70	70	70	61	70	61	70	0	70	70	71	70	71	71	71	70	71	71	71	71	71	71	71
*** COX1_KALIGN_TRIMALP_DNA_UB ***	0	0	0	0	0	0	1	0	1	0	0	1	0	0	1	0	0	1	0	1	1	1	12	0	1	1	1	1	1	49	1	49	1	71	1	1	0	1	0	0	0	3	0	0	0	1	0	0	0
*** COX1_KALIGN_TRIMALS_DNA_UB ***	0	0	0	0	0	0	1	0	1	0	0	1	0	0	1	0	0	1	0	1	1	1	12	0	1	1	1	1	1	49	1	49	1	71	1	1	0	1	0	0	0	3	0	0	0	1	0	0	0
*** COX1_KALIGN_TRIMAL_DEG_UB ***	0	0	0	0	0	0	1	0	1	0	0	1	0	0	1	0	0	1	0	1	1	1	12	0	1	1	1	1	1	49	1	49	1	71	1	1	0	1	0	0	0	3	0	0	0	1	0	0	0
*** COX1_KALIGN_TRIMAL_DNA_UB ***	0	0	0	0	0	0	1	0	1	0	0	1	0	0	1	0	0	1	0	1	1	1	12	0	1	1	1	1	1	49	1	49	1	71	1	1	0	1	0	0	0	3	0	0	0	1	0	0	0
*** COX1_KALIGN_TRIMAL_RYt_UB ***	0	0	0	0	0	0	1	0	1	0	0	1	0	0	1	0	0	1	0	1	1	1	12	0	1	1	1	1	1	49	1	49	1	71	1	1	0	1	0	0	0	3	0	0	0	1	0	0	0
*** COX1_MAFFTEI_GBLOCKSC_DEG_UB ***	0	0	0	0	0	0	1	0	1	0	0	1	0	0	1	0	0	1	0	1	1	1	12	0	1	1	1	1	1	49	1	49	1	71	1	1	0	1	0	0	0	3	0	0	0	1	0	0	0
*** COX1_MAFFTEI_GBLOCKSC_DNA_UB ***	0	0	0	0	0	0	1	0	1	0	0	1	0	0	1	0	0	1	0	1	1	1	12	0	1	1	1	1	1	49	1	49	1	71	1	1	0	1	0	0	0	3	0	0	0	1	0	0	0
*** COX1_MAFFTEI_GBLOCKSC_RYt_UB ***	0	0	0	0	0	0	1	0	1	0	0	1	0	0	1	0	0	1	0	1	1	1	12	0	1	1	1	1	1	49	1	49	1	71	1	1	0	1	0	0	0	3	0	0	0	1	0	0	0
*** # COX1_MAFFTEI_GBLOCKS_DEG_UB # ***	43	43	43	43	43	43	42	43	42	43	43	42	43	43	42	43	43	42	43	42	42	42	43	43	42	42	42	42	42	76	42	76	42	89	42	42	43	42	43	43	43	40	43	43	43	43	43	43	43
*** # COX1_MAFFTEI_GBLOCKS_DNA_UB # ***	0	0	0	0	0	0	1	0	1	0	0	1	0	0	1	0	0	1	0	1	1	1	12	0	1	1	1	1	1	49	1	49	1	71	1	1	0	1	0	0	0	3	0	0	0	1	0	0	0
*** COX1_MAFFTEI_GBLOCKS_RYt_UB ***	0	0	0	0	0	0	1	0	1	0	0	1	0	0	1	0	0	1	0	1	1	1	12	0	1	1	1	1	1	49	1	49	1	71	1	1	0	1	0	0	0	3	0	0	0	1	0	0	0
*** COX1_MAFFTEI_MAXALIGN_DEG_UB ***	0	0	0	0	0	0	1	0	1	0	0	1	0	0	1	0	0	1	0	1	1	1	12	0	1	1	1	1	1	49	1	49	1	71	1	1	0	1	0	0	0	3	0	0	0	1	0	0	0
*** COX1_MAFFTEI_MAXALIGN_DNA_UB ***	0	0	0	0	0	0	1	0	1	0	0	1	0	0	1	0	0	1	0	1	1	1	12	0	1	1	1	1	1	49	1	49	1	71	1	1	0	1	0	0	0	3	0	0	0	1	0	0	0
*** COX1_MAFFTEI_MAXALIGN_RYt_UB ***	0	0	0	0	0	0	1	0	1	0	0	1	0	0	1	0	0	1	0	1	1	1	12	0	1	1	1	1	1	49	1	49	1	71	1	1	0	1	0	0	0	3	0	0	0	1	0	0	0
*** COX1_MAFFTEI_PSARALIGN_DEG_UB ***	0	0	0	0	0	0	1	0	1	0	0	1	0	0	1	0	0	1	0	1	1	1	12	0	1	1	1	1	1	49	1	49	1	71	1	1	0	1	0	0	0	3	0	0	0	1	0	0	0
*** COX1_MAFFTEI_PSARALIGN_DNA_UB ***	0	0	0	0	0	0	1	0	1	0	0	1	0	0	1	0	0	1	0	1	1	1	12	0	1	1	1	1	1	49	1	49	1	71	1	1	0	1	0	0	0	3	0	0	0	1	0	0	0
*** COX1_MAFFTEI_PSARALIGN_RYt_UB ***	0	0	0	0	0	0	1	0	1	0	0	1	0	0	1	0	0	1	0	1	1	1	12	0	1	1	1	1	1	49	1	49	1	71	1	1	0	1	0	0	0	3	0	0	0	1	0	0	0
*** COX1_MAFFTEI_TCSFMf_DEG_UB ***	0	0	0	0	0	0	1	0	1	0	0	1	0	0	1	0	0	1	0	1	1	1	12	0	1	1	1	1	1	49	1	49	1	71	1	1	0	1	0	0	0	3	0	0	0	1	0	0	0
*** COX1_MAFFTEI_TCSFMf_DNA_UB ***	0	0	0	0	0	0	1	0	1	0	0	1	0	0	1	0	0	1	0	1	1	1	12	0	1	1	1	1	1	49	1	49	1	71	1	1	0	1	0	0	0	3	0	0	0	1	0	0	0
*** COX1_MAFFTEI_TCSFMf_RYt_UB ***	0	0	0	0	0	0	1	0	1	0	0	1	0	0	1	0	0	1	0	1	1	1	12	0	1	1	1	1	1	49	1	49	1	71	1	1	0	1	0	0	0	3	0	0	0	1	0	0	0
*** COX1_MAFFTEI_TCSFMw_DEG_UB ***	0	0	0	0	0	0	1	0	1	0	0	1	0	0	1	0	0	1	0	1	1	1	12	0	1	1	1	1	1	49	1	49	1	71	1	1	0	1	0	0	0	3	0	0	0	1	0	0	0
*** COX1_MAFFTEI_TCSFMw_DNA_UB ***	0	0	0	0	0	0	1	0	1	0	0	1	0	0	1	0	0	1	0	1	1	1	12	0	1	1	1	1	1	49	1	49	1	71	1	1	0	1	0	0	0	3	0	0	0	1	0	0	0
*** COX1_MAFFTEI_TCSFMw_RYt_UB ***	0	0	0	0	0	0	1	0	1	0	0	1	0	0	1	0	0	1	0	1	1	1	12	0	1	1	1	1	1	49	1	49	1	71	1	1	0	1	0	0	0	3	0	0	0	1	0	0	0
*** COX1_MAFFTEI_TCSOGw_DEG_UB ***	0	0	0	0	0	0	1	0	1	0	0	1	0	0	1	0	0	1	0	1	1	1	12	0	1	1	1	1	1	49	1	49	1	71	1	1	0	1	0	0	0	3	0	0	0	1	0	0	0
*** COX1_MAFFTEI_TCSOGw_DNA_UB ***	12	12	12	12	12	12	12	12	12	12	12	12	12	12	12	12	12	12	12	12	12	12	0	12	12	12	12	12	12	59	12	59	12	82	12	12	12	12	12	12	12	14	12	12	12	11	12	12	12
*** COX1_MAFFTEI_TCSOGw_RYt_UB ***	12	12	12	12	12	12	12	12	12	12	12	12	12	12	12	12	12	12	12	12	12	12	0	12	12	12	12	12	12	59	12	59	12	82	12	12	12	12	12	12	12	14	12	12	12	11	12	12	12
*** COX1_MAFFTEI_TCSf_DEG_UB ***	0	0	0	0	0	0	1	0	1	0	0	1	0	0	1	0	0	1	0	1	1	1	12	0	1	1	1	1	1	49	1	49	1	71	1	1	0	1	0	0	0	3	0	0	0	1	0	0	0
*** COX1_MAFFTEI_TCSf_DNA_UB ***	0	0	0	0	0	0	1	0	1	0	0	1	0	0	1	0	0	1	0	1	1	1	12	0	1	1	1	1	1	49	1	49	1	71	1	1	0	1	0	0	0	3	0	0	0	1	0	0	0
*** COX1_MAFFTEI_TCSf_RYt_UB ***	0	0	0	0	0	0	1	0	1	0	0	1	0	0	1	0	0	1	0	1	1	1	12	0	1	1	1	1	1	49	1	49	1	71	1	1	0	1	0	0	0	3	0	0	0	1	0	0	0
*** COX1_MAFFTEI_TCSw_DEG_UB ***	0	0	0	0	0	0	1	0	1	0	0	1	0	0	1	0	0	1	0	1	1	1	12	0	1	1	1	1	1	49	1	49	1	71	1	1	0	1	0	0	0	3	0	0	0	1	0	0	0
*** COX1_MAFFTEI_TCSw_DNA_UB ***	0	0	0	0	0	0	1	0	1	0	0	1	0	0	1	0	0	1	0	1	1	1	12	0	1	1	1	1	1	49	1	49	1	71	1	1	0	1	0	0	0	3	0	0	0	1	0	0	0
*** COX1_MAFFTEI_TCSw_RYt_UB ***	0	0	0	0	0	0	1	0	1	0	0	1	0	0	1	0	0	1	0	1	1	1	12	0	1	1	1	1	1	49	1	49	1	71	1	1	0	1	0	0	0	3	0	0	0	1	0	0	0
*** COX1_MAFFTEI_TRIMALA_DEG_UB ***	94	94	94	94	94	94	94	94	94	94	94	94	94	94	94	94	94	94	94	94	94	94	97	94	94	94	94	94	94	61	94	61	94	94	94	94	94	94	94	94	94	94	94	94	94	93	94	94	94
*** COX1_MAFFTEI_TRIMALA_DNA_UB ***	0	0	0	0	0	0	1	0	1	0	0	1	0	0	1	0	0	1	0	1	1	1	12	0	1	1	1	1	1	49	1	49	1	71	1	1	0	1	0	0	0	3	0	0	0	1	0	0	0
*** COX1_MAFFTEI_TRIMALA_RYt_UB ***	0	0	0	0	0	0	1	0	1	0	0	1	0	0	1	0	0	1	0	1	1	1	12	0	1	1	1	1	1	49	1	49	1	71	1	1	0	1	0	0	0	3	0	0	0	1	0	0	0
*** COX1_MAFFTEI_TRIMALA_2AA_UB ***	93	93	93	93	93	93	93	93	93	93	93	93	93	93	93	93	93	93	93	93	93	93	98	93	93	93	93	93	93	62	93	62	93	97	93	93	93	93	93	93	93	93	93	93	93	92	93	93	93
*** COX1_MAFFTEI_TRIMALG_DEG_UB ***	94	94	94	94	94	94	94	94	94	94	94	94	94	94	94	94	94	94	94	94	94	94	97	94	94	94	94	94	94	61	94	61	94	94	94	94	94	94	94	94	94	94	94	94	94	93	94	94	94
*** COX1_MAFFTEI_TRIMALG_DNA_UB ***	0	0	0	0	0	0	1	0	1	0	0	1	0	0	1	0	0	1	0	1	1	1	12	0	1	1	1	1	1	49	1	49	1	71	1	1	0	1	0	0	0	3	0	0	0	1	0	0	0
*** COX1_MAFFTEI_TRIMALG_RYt_UB ***	0	0	0	0	0	0	1	0	1	0	0	1	0	0	1	0	0	1	0	1	1	1	12	0	1	1	1	1	1	49	1	49	1	71	1	1	0	1	0	0	0	3	0	0	0	1	0	0	0
*** COX1_MAFFTEI_TRIMALG_2AA_UB ***	93	93	93	93	93	93	93	93	93	93	93	93	93	93	93	93	93	93	93	93	93	93	98	93	93	93	93	93	93	62	93	62	93	97	93	93	93	93	93	93	93	93	93	93	93	92	93	93	93
*** COX1_MAFFTEI_TRIMALP_DNA_UB ***	0	0	0	0	0	0	1	0	1	0	0	1	0	0	1	0	0	1	0	1	1	1	12	0	1	1	1	1	1	49	1	49	1	71	1	1	0	1	0	0	0	3	0	0	0	1	0	0	0
*** COX1_MAFFTEI_TRIMALP_RYt_UB ***	0	0	0	0	0	0	1	0	1	0	0	1	0	0	1	0	0	1	0	1	1	1	12	0	1	1	1	1	1	49	1	49	1	71	1	1	0	1	0	0	0	3	0	0	0	1	0	0	0
*** COX1_MAFFTEI_TRIMALS_DNA_UB ***	0	0	0	0	0	0	1	0	1	0	0	1	0	0	1	0	0	1	0	1	1	1	12	0	1	1	1	1	1	49	1	49	1	71	1	1	0	1	0	0	0	3	0	0	0	1	0	0	0
*** COX1_MAFFTEI_TRIMALS_RYt_UB ***	0	0	0	0	0	0	1	0	1	0	0	1	0	0	1	0	0	1	0	1	1	1	12	0	1	1	1	1	1	49	1	49	1	71	1	1	0	1	0	0	0	3	0	0	0	1	0	0	0
*** COX1_MAFFTEI_TRIMAL_DEG_UB ***	0	0	0	0	0	0	1	0	1	0	0	1	0	0	1	0	0	1	0	1	1	1	12	0	1	1	1	1	1	49	1	49	1	71	1	1	0	1	0	0	0	3	0	0	0	1	0	0	0
*** COX1_MAFFTEI_TRIMAL_DNA_UB ***	0	0	0	0	0	0	1	0	1	0	0	1	0	0	1	0	0	1	0	1	1	1	12	0	1	1	1	1	1	49	1	49	1	71	1	1	0	1	0	0	0	3	0	0	0	1	0	0	0
*** COX1_MAFFTEI_TRIMAL_RYt_UB ***	0	0	0	0	0	0	1	0	1	0	0	1	0	0	1	0	0	1	0	1	1	1	12	0	1	1	1	1	1	49	1	49	1	71	1	1	0	1	0	0	0	3	0	0	0	1	0	0	0
*** COX1_MAFFTF2_GBLOCKSC_DEG_UB ***	0	0	0	0	0	0	1	0	1	0	0	1	0	0	1	0	0	1	0	1	1	1	12	0	1	1	1	1	1	49	1	49	1	71	1	1	0	1	0	0	0	3	0	0	0	1	0	0	0
*** COX1_MAFFTF2_GBLOCKSC_DNA_UB ***	0	0	0	0	0	0	1	0	1	0	0	1	0	0	1	0	0	1	0	1	1	1	12	0	1	1	1	1	1	49	1	49	1	71	1	1	0	1	0	0	0	3	0	0	0	1	0	0	0
*** COX1_MAFFTF2_GBLOCKSC_RYt_UB ***	0	0	0	0	0	0	1	0	1	0	0	1	0	0	1	0	0	1	0	1	1	1	12	0	1	1	1	1	1	49	1	49	1	71	1	1	0	1	0	0	0	3	0	0	0	1	0	0	0
*** COX1_MAFFTF2_GBLOCKS_DEG_UB ***	0	0	0	0	0	0	1	0	1	0	0	1	0	0	1	0	0	1	0	1	1	1	12	0	1	1	1	1	1	49	1	49	1	71	1	1	0	1	0	0	0	3	0	0	0	1	0	0	0
*** COX1_MAFFTF2_GBLOCKS_DNA_UB ***	0	0	0	0	0	0	1	0	1	0	0	1	0	0	1	0	0	1	0	1	1	1	12	0	1	1	1	1	1	49	1	49	1	71	1	1	0	1	0	0	0	3	0	0	0	1	0	0	0
*** COX1_MAFFTF2_GBLOCKS_RYt_UB ***	0	0	0	0	0	0	1	0	1	0	0	1	0	0	1	0	0	1	0	1	1	1	12	0	1	1	1	1	1	49	1	49	1	71	1	1	0	1	0	0	0	3	0	0	0	1	0	0	0
*** COX1_MAFFTF2_MAXALIGN_DEG_UB ***	0	0	0	0	0	0	1	0	1	0	0	1	0	0	1	0	0	1	0	1	1	1	12	0	1	1	1	1	1	49	1	49	1	71	1	1	0	1	0	0	0	3	0	0	0	1	0	0	0
*** COX1_MAFFTF2_MAXALIGN_DNA_UB ***	0	0	0	0	0	0	1	0	1	0	0	1	0	0	1	0	0	1	0	1	1	1	12	0	1	1	1	1	1	49	1	49	1	71	1	1	0	1	0	0	0	3	0	0	0	1	0	0	0
*** COX1_MAFFTF2_MAXALIGN_RYt_UB ***	0	0	0	0	0	0	1	0	1	0	0	1	0	0	1	0	0	1	0	1	1	1	12	0	1	1	1	1	1	49	1	49	1	71	1	1	0	1	0	0	0	3	0	0	0	1	0	0	0
# COX1_MAFFTF2_NOISY_DNA_UB #	53	53	53	53	53	53	54	53	54	53	53	54	53	53	54	53	53	54	53	54	54	54	43	53	54	54	54	54	54	75	54	75	54	46	54	54	53	54	53	53	53	54	53	53	53	54	53	53	53
*** COX1_MAFFTF2_PSARALIGN_DEG_UB ***	0	0	0	0	0	0	1	0	1	0	0	1	0	0	1	0	0	1	0	1	1	1	12	0	1	1	1	1	1	49	1	49	1	71	1	1	0	1	0	0	0	3	0	0	0	1	0	0	0
*** COX1_MAFFTF2_PSARALIGN_DNA_UB ***	0	0	0	0	0	0	1	0	1	0	0	1	0	0	1	0	0	1	0	1	1	1	12	0	1	1	1	1	1	49	1	49	1	71	1	1	0	1	0	0	0	3	0	0	0	1	0	0	0
*** COX1_MAFFTF2_PSARALIGN_RYt_UB ***	0	0	0	0	0	0	1	0	1	0	0	1	0	0	1	0	0	1	0	1	1	1	12	0	1	1	1	1	1	49	1	49	1	71	1	1	0	1	0	0	0	3	0	0	0	1	0	0	0
*** COX1_MAFFTF2_TCSFMf_DEG_UB ***	0	0	0	0	0	0	1	0	1	0	0	1	0	0	1	0	0	1	0	1	1	1	12	0	1	1	1	1	1	49	1	49	1	71	1	1	0	1	0	0	0	3	0	0	0	1	0	0	0
*** COX1_MAFFTF2_TCSFMf_DNA_UB ***	0	0	0	0	0	0	1	0	1	0	0	1	0	0	1	0	0	1	0	1	1	1	12	0	1	1	1	1	1	49	1	49	1	71	1	1	0	1	0	0	0	3	0	0	0	1	0	0	0
*** COX1_MAFFTF2_TCSFMf_RYt_UB ***	0	0	0	0	0	0	1	0	1	0	0	1	0	0	1	0	0	1	0	1	1	1	12	0	1	1	1	1	1	49	1	49	1	71	1	1	0	1	0	0	0	3	0	0	0	1	0	0	0
*** # COX1_MAFFTF2_TCSFMw_DEG_UB # ***	0	0	0	0	0	0	1	0	1	0	0	1	0	0	1	0	0	1	0	1	1	1	12	0	1	1	1	1	1	49	1	49	1	71	1	1	0	1	0	0	0	3	0	0	0	1	0	0	0
*** COX1_MAFFTF2_TCSFMw_DNA_UB ***	0	0	0	0	0	0	1	0	1	0	0	1	0	0	1	0	0	1	0	1	1	1	12	0	1	1	1	1	1	49	1	49	1	71	1	1	0	1	0	0	0	3	0	0	0	1	0	0	0
*** COX1_MAFFTF2_TCSFMw_RYt_UB ***	0	0	0	0	0	0	1	0	1	0	0	1	0	0	1	0	0	1	0	1	1	1	12	0	1	1	1	1	1	49	1	49	1	71	1	1	0	1	0	0	0	3	0	0	0	1	0	0	0
*** COX1_MAFFTF2_TCSOGw_DEG_UB ***	12	12	12	12	12	12	12	12	12	12	12	12	12	12	12	12	12	12	12	12	12	12	0	12	12	12	12	12	12	59	12	59	12	82	12	12	12	12	12	12	12	14	12	12	12	11	12	12	12
*** COX1_MAFFTF2_TCSOGw_DNA_UB ***	12	12	12	12	12	12	12	12	12	12	12	12	12	12	12	12	12	12	12	12	12	12	0	12	12	12	12	12	12	59	12	59	12	82	12	12	12	12	12	12	12	14	12	12	12	11	12	12	12
*** COX1_MAFFTF2_TCSOGw_RYt_UB ***	12	12	12	12	12	12	12	12	12	12	12	12	12	12	12	12	12	12	12	12	12	12	0	12	12	12	12	12	12	59	12	59	12	82	12	12	12	12	12	12	12	14	12	12	12	11	12	12	12
*** COX1_MAFFTF2_TCSf_DEG_UB ***	0	0	0	0	0	0	1	0	1	0	0	1	0	0	1	0	0	1	0	1	1	1	12	0	1	1	1	1	1	49	1	49	1	71	1	1	0	1	0	0	0	3	0	0	0	1	0	0	0
*** COX1_MAFFTF2_TCSf_DNA_UB ***	0	0	0	0	0	0	1	0	1	0	0	1	0	0	1	0	0	1	0	1	1	1	12	0	1	1	1	1	1	49	1	49	1	71	1	1	0	1	0	0	0	3	0	0	0	1	0	0	0
*** COX1_MAFFTF2_TCSf_RYt_UB ***	0	0	0	0	0	0	1	0	1	0	0	1	0	0	1	0	0	1	0	1	1	1	12	0	1	1	1	1	1	49	1	49	1	71	1	1	0	1	0	0	0	3	0	0	0	1	0	0	0
*** COX1_MAFFTF2_TCSw_DEG_UB ***	0	0	0	0	0	0	1	0	1	0	0	1	0	0	1	0	0	1	0	1	1	1	12	0	1	1	1	1	1	49	1	49	1	71	1	1	0	1	0	0	0	3	0	0	0	1	0	0	0
*** COX1_MAFFTF2_TCSw_DNA_UB ***	0	0	0	0	0	0	1	0	1	0	0	1	0	0	1	0	0	1	0	1	1	1	12	0	1	1	1	1	1	49	1	49	1	71	1	1	0	1	0	0	0	3	0	0	0	1	0	0	0
*** COX1_MAFFTF2_TCSw_RYt_UB ***	0	0	0	0	0	0	1	0	1	0	0	1	0	0	1	0	0	1	0	1	1	1	12	0	1	1	1	1	1	49	1	49	1	71	1	1	0	1	0	0	0	3	0	0	0	1	0	0	0
*** COX1_MAFFTF2_TRIMALA_DEG_UB ***	94	94	94	94	94	94	94	94	94	94	94	94	94	94	94	94	94	94	94	94	94	94	97	94	94	94	94	94	94	61	94	61	94	94	94	94	94	94	94	94	94	94	94	94	94	93	94	94	94
*** COX1_MAFFTF2_TRIMALA_DNA_UB ***	0	0	0	0	0	0	1	0	1	0	0	1	0	0	1	0	0	1	0	1	1	1	12	0	1	1	1	1	1	49	1	49	1	71	1	1	0	1	0	0	0	3	0	0	0	1	0	0	0
*** COX1_MAFFTF2_TRIMALA_RYt_UB ***	0	0	0	0	0	0	1	0	1	0	0	1	0	0	1	0	0	1	0	1	1	1	12	0	1	1	1	1	1	49	1	49	1	71	1	1	0	1	0	0	0	3	0	0	0	1	0	0	0
*** COX1_MAFFTF2_TRIMALG_DEG_UB ***	94	94	94	94	94	94	94	94	94	94	94	94	94	94	94	94	94	94	94	94	94	94	97	94	94	94	94	94	94	61	94	61	94	94	94	94	94	94	94	94	94	94	94	94	94	93	94	94	94
*** COX1_MAFFTF2_TRIMALG_DNA_UB ***	0	0	0	0	0	0	1	0	1	0	0	1	0	0	1	0	0	1	0	1	1	1	12	0	1	1	1	1	1	49	1	49	1	71	1	1	0	1	0	0	0	3	0	0	0	1	0	0	0
*** COX1_MAFFTF2_TRIMALG_RYt_UB ***	0	0	0	0	0	0	1	0	1	0	0	1	0	0	1	0	0	1	0	1	1	1	12	0	1	1	1	1	1	49	1	49	1	71	1	1	0	1	0	0	0	3	0	0	0	1	0	0	0
*** COX1_MAFFTF2_TRIMALP_DNA_UB ***	0	0	0	0	0	0	1	0	1	0	0	1	0	0	1	0	0	1	0	1	1	1	12	0	1	1	1	1	1	49	1	49	1	71	1	1	0	1	0	0	0	3	0	0	0	1	0	0	0
*** COX1_MAFFTF2_TRIMALP_RYt_UB ***	0	0	0	0	0	0	1	0	1	0	0	1	0	0	1	0	0	1	0	1	1	1	12	0	1	1	1	1	1	49	1	49	1	71	1	1	0	1	0	0	0	3	0	0	0	1	0	0	0
*** COX1_MAFFTF2_TRIMALS_DEG_UB ***	0	0	0	0	0	0	1	0	1	0	0	1	0	0	1	0	0	1	0	1	1	1	12	0	1	1	1	1	1	49	1	49	1	71	1	1	0	1	0	0	0	3	0	0	0	1	0	0	0
*** COX1_MAFFTF2_TRIMALS_DNA_UB ***	0	0	0	0	0	0	1	0	1	0	0	1	0	0	1	0	0	1	0	1	1	1	12	0	1	1	1	1	1	49	1	49	1	71	1	1	0	1	0	0	0	3	0	0	0	1	0	0	0
*** COX1_MAFFTF2_TRIMALS_RYt_UB ***	0	0	0	0	0	0	1	0	1	0	0	1	0	0	1	0	0	1	0	1	1	1	12	0	1	1	1	1	1	49	1	49	1	71	1	1	0	1	0	0	0	3	0	0	0	1	0	0	0
*** COX1_MAFFTF2_TRIMAL_DEG_UB ***	0	0	0	0	0	0	1	0	1	0	0	1	0	0	1	0	0	1	0	1	1	1	12	0	1	1	1	1	1	49	1	49	1	71	1	1	0	1	0	0	0	3	0	0	0	1	0	0	0
*** COX1_MAFFTF2_TRIMAL_DNA_UB ***	0	0	0	0	0	0	1	0	1	0	0	1	0	0	1	0	0	1	0	1	1	1	12	0	1	1	1	1	1	49	1	49	1	71	1	1	0	1	0	0	0	3	0	0	0	1	0	0	0
*** COX1_MAFFTF2_TRIMAL_RYt_UB ***	0	0	0	0	0	0	1	0	1	0	0	1	0	0	1	0	0	1	0	1	1	1	12	0	1	1	1	1	1	49	1	49	1	71	1	1	0	1	0	0	0	3	0	0	0	1	0	0	0
*** # COX1_MUSCLE_GBLOCKSC_DEG_UB # ***	0	0	0	0	0	0	1	0	1	0	0	1	0	0	1	0	0	1	0	1	1	1	12	0	1	1	1	1	1	49	1	49	1	71	1	1	0	1	0	0	0	3	0	0	0	1	0	0	0
*** # COX1_MUSCLE_GBLOCKSC_DNA_UB # ***	0	0	0	0	0	0	1	0	1	0	0	1	0	0	1	0	0	1	0	1	1	1	12	0	1	1	1	1	1	49	1	49	1	71	1	1	0	1	0	0	0	3	0	0	0	1	0	0	0
*** # COX1_MUSCLE_GBLOCKSC_RYt_UB # ***	0	0	0	0	0	0	1	0	1	0	0	1	0	0	1	0	0	1	0	1	1	1	12	0	1	1	1	1	1	49	1	49	1	71	1	1	0	1	0	0	0	3	0	0	0	1	0	0	0
*** COX1_MUSCLE_GBLOCKS_DEG_UB ***	43	43	43	43	43	43	42	43	42	43	43	42	43	43	42	43	43	42	43	42	42	42	43	43	42	42	42	42	42	76	42	76	42	89	42	42	43	42	43	43	43	40	43	43	43	43	43	43	43
*** COX1_MUSCLE_GBLOCKS_DNA_UB ***	0	0	0	0	0	0	1	0	1	0	0	1	0	0	1	0	0	1	0	1	1	1	12	0	1	1	1	1	1	49	1	49	1	71	1	1	0	1	0	0	0	3	0	0	0	1	0	0	0
*** # COX1_MUSCLE_MAXALIGN_DEG_UB # ***	0	0	0	0	0	0	1	0	1	0	0	1	0	0	1	0	0	1	0	1	1	1	12	0	1	1	1	1	1	49	1	49	1	71	1	1	0	1	0	0	0	3	0	0	0	1	0	0	0
*** COX1_MUSCLE_MAXALIGN_DNA_UB ***	0	0	0	0	0	0	1	0	1	0	0	1	0	0	1	0	0	1	0	1	1	1	12	0	1	1	1	1	1	49	1	49	1	71	1	1	0	1	0	0	0	3	0	0	0	1	0	0	0
*** # COX1_MUSCLE_MAXALIGN_RYt_UB # ***	0	0	0	0	0	0	1	0	1	0	0	1	0	0	1	0	0	1	0	1	1	1	12	0	1	1	1	1	1	49	1	49	1	71	1	1	0	1	0	0	0	3	0	0	0	1	0	0	0
*** # COX1_MUSCLE_NOISY_DEG_UB # ***	46	46	46	46	46	46	47	46	47	46	46	47	46	46	47	46	46	47	46	47	47	47	36	46	47	47	47	47	47	75	47	75	47	74	47	47	46	47	46	46	46	49	46	46	46	47	46	46	46
*** # COX1_MUSCLE_NOISY_RYt_UB # ***	46	46	46	46	46	46	47	46	47	46	46	47	46	46	47	46	46	47	46	47	47	47	36	46	47	47	47	47	47	75	47	75	47	74	47	47	46	47	46	46	46	49	46	46	46	47	46	46	46
*** # COX1_MUSCLE_PSARALIGN_DEG_UB # ***	0	0	0	0	0	0	1	0	1	0	0	1	0	0	1	0	0	1	0	1	1	1	12	0	1	1	1	1	1	49	1	49	1	71	1	1	0	1	0	0	0	3	0	0	0	1	0	0	0
*** COX1_MUSCLE_PSARALIGN_DNA_UB ***	0	0	0	0	0	0	1	0	1	0	0	1	0	0	1	0	0	1	0	1	1	1	12	0	1	1	1	1	1	49	1	49	1	71	1	1	0	1	0	0	0	3	0	0	0	1	0	0	0
*** # COX1_MUSCLE_PSARALIGN_RYt_UB # ***	0	0	0	0	0	0	1	0	1	0	0	1	0	0	1	0	0	1	0	1	1	1	12	0	1	1	1	1	1	49	1	49	1	71	1	1	0	1	0	0	0	3	0	0	0	1	0	0	0
*** # COX1_MUSCLE_TCSFMf_DEG_UB # ***	0	0	0	0	0	0	1	0	1	0	0	1	0	0	1	0	0	1	0	1	1	1	12	0	1	1	1	1	1	49	1	49	1	71	1	1	0	1	0	0	0	3	0	0	0	1	0	0	0
*** COX1_MUSCLE_TCSFMf_DNA_UB ***	0	0	0	0	0	0	1	0	1	0	0	1	0	0	1	0	0	1	0	1	1	1	12	0	1	1	1	1	1	49	1	49	1	71	1	1	0	1	0	0	0	3	0	0	0	1	0	0	0
*** # COX1_MUSCLE_TCSFMf_RYt_UB # ***	0	0	0	0	0	0	1	0	1	0	0	1	0	0	1	0	0	1	0	1	1	1	12	0	1	1	1	1	1	49	1	49	1	71	1	1	0	1	0	0	0	3	0	0	0	1	0	0	0
*** COX1_MUSCLE_TCSFMw_DEG_UB ***	0	0	0	0	0	0	1	0	1	0	0	1	0	0	1	0	0	1	0	1	1	1	12	0	1	1	1	1	1	49	1	49	1	71	1	1	0	1	0	0	0	3	0	0	0	1	0	0	0
*** COX1_MUSCLE_TCSFMw_DNA_UB ***	0	0	0	0	0	0	1	0	1	0	0	1	0	0	1	0	0	1	0	1	1	1	12	0	1	1	1	1	1	49	1	49	1	71	1	1	0	1	0	0	0	3	0	0	0	1	0	0	0
*** COX1_MUSCLE_TCSFMw_RYt_UB ***	0	0	0	0	0	0	1	0	1	0	0	1	0	0	1	0	0	1	0	1	1	1	12	0	1	1	1	1	1	49	1	49	1	71	1	1	0	1	0	0	0	3	0	0	0	1	0	0	0
*** COX1_MUSCLE_TCSOGw_DEG_UB ***	0	0	0	0	0	0	1	0	1	0	0	1	0	0	1	0	0	1	0	1	1	1	12	0	1	1	1	1	1	49	1	49	1	71	1	1	0	1	0	0	0	3	0	0	0	1	0	0	0
*** COX1_MUSCLE_TCSOGw_RYt_UB ***	0	0	0	0	0	0	1	0	1	0	0	1	0	0	1	0	0	1	0	1	1	1	12	0	1	1	1	1	1	49	1	49	1	71	1	1	0	1	0	0	0	3	0	0	0	1	0	0	0
*** # COX1_MUSCLE_TCSf_DEG_UB # ***	0	0	0	0	0	0	1	0	1	0	0	1	0	0	1	0	0	1	0	1	1	1	12	0	1	1	1	1	1	49	1	49	1	71	1	1	0	1	0	0	0	3	0	0	0	1	0	0	0
*** COX1_MUSCLE_TCSf_DNA_UB ***	0	0	0	0	0	0	1	0	1	0	0	1	0	0	1	0	0	1	0	1	1	1	12	0	1	1	1	1	1	49	1	49	1	71	1	1	0	1	0	0	0	3	0	0	0	1	0	0	0
*** # COX1_MUSCLE_TCSf_RYt_UB # ***	0	0	0	0	0	0	1	0	1	0	0	1	0	0	1	0	0	1	0	1	1	1	12	0	1	1	1	1	1	49	1	49	1	71	1	1	0	1	0	0	0	3	0	0	0	1	0	0	0
*** # COX1_MUSCLE_TCSw_DEG_UB # ***	0	0	0	0	0	0	1	0	1	0	0	1	0	0	1	0	0	1	0	1	1	1	12	0	1	1	1	1	1	49	1	49	1	71	1	1	0	1	0	0	0	3	0	0	0	1	0	0	0
*** COX1_MUSCLE_TCSw_DNA_UB ***	0	0	0	0	0	0	1	0	1	0	0	1	0	0	1	0	0	1	0	1	1	1	12	0	1	1	1	1	1	49	1	49	1	71	1	1	0	1	0	0	0	3	0	0	0	1	0	0	0
*** COX1_MUSCLE_TCSw_RYt_UB ***	0	0	0	0	0	0	1	0	1	0	0	1	0	0	1	0	0	1	0	1	1	1	12	0	1	1	1	1	1	49	1	49	1	71	1	1	0	1	0	0	0	3	0	0	0	1	0	0	0
*** COX1_MUSCLE_TRIMALA_DEG_UB ***	94	94	94	94	94	94	94	94	94	94	94	94	94	94	94	94	94	94	94	94	94	94	97	94	94	94	94	94	94	61	94	61	94	94	94	94	94	94	94	94	94	94	94	94	94	93	94	94	94
*** COX1_MUSCLE_TRIMALA_DNA_UB ***	0	0	0	0	0	0	1	0	1	0	0	1	0	0	1	0	0	1	0	1	1	1	12	0	1	1	1	1	1	49	1	49	1	71	1	1	0	1	0	0	0	3	0	0	0	1	0	0	0
*** COX1_MUSCLE_TRIMALA_2AA_UB ***	93	93	93	93	93	93	93	93	93	93	93	93	93	93	93	93	93	93	93	93	93	93	98	93	93	93	93	93	93	62	93	62	93	97	93	93	93	93	93	93	93	93	93	93	93	92	93	93	93
*** COX1_MUSCLE_TRIMALG_DEG_UB ***	94	94	94	94	94	94	94	94	94	94	94	94	94	94	94	94	94	94	94	94	94	94	97	94	94	94	94	94	94	61	94	61	94	94	94	94	94	94	94	94	94	94	94	94	94	93	94	94	94
*** COX1_MUSCLE_TRIMALG_DNA_UB ***	0	0	0	0	0	0	1	0	1	0	0	1	0	0	1	0	0	1	0	1	1	1	12	0	1	1	1	1	1	49	1	49	1	71	1	1	0	1	0	0	0	3	0	0	0	1	0	0	0
*** COX1_MUSCLE_TRIMALG_2AA_UB ***	93	93	93	93	93	93	93	93	93	93	93	93	93	93	93	93	93	93	93	93	93	93	98	93	93	93	93	93	93	62	93	62	93	97	93	93	93	93	93	93	93	93	93	93	93	92	93	93	93
*** COX1_MUSCLE_TRIMALP_DNA_UB ***	0	0	0	0	0	0	1	0	1	0	0	1	0	0	1	0	0	1	0	1	1	1	12	0	1	1	1	1	1	49	1	49	1	71	1	1	0	1	0	0	0	3	0	0	0	1	0	0	0
*** COX1_MUSCLE_TRIMALS_DNA_UB ***	0	0	0	0	0	0	1	0	1	0	0	1	0	0	1	0	0	1	0	1	1	1	12	0	1	1	1	1	1	49	1	49	1	71	1	1	0	1	0	0	0	3	0	0	0	1	0	0	0
*** # COX1_MUSCLE_TRIMAL_DEG_UB # ***	0	0	0	0	0	0	1	0	1	0	0	1	0	0	1	0	0	1	0	1	1	1	12	0	1	1	1	1	1	49	1	49	1	71	1	1	0	1	0	0	0	3	0	0	0	1	0	0	0
*** COX1_MUSCLE_TRIMAL_DNA_UB ***	0	0	0	0	0	0	1	0	1	0	0	1	0	0	1	0	0	1	0	1	1	1	12	0	1	1	1	1	1	49	1	49	1	71	1	1	0	1	0	0	0	3	0	0	0	1	0	0	0
*** # COX1_MUSCLE_TRIMAL_RYt_UB # ***	0	0	0	0	0	0	1	0	1	0	0	1	0	0	1	0	0	1	0	1	1	1	12	0	1	1	1	1	1	49	1	49	1	71	1	1	0	1	0	0	0	3	0	0	0	1	0	0	0
*** COX1_OPAL_GBLOCKSC_DEG_UB ***	0	0	0	0	0	0	1	0	1	0	0	1	0	0	1	0	0	1	0	1	1	1	12	0	1	1	1	1	1	49	1	49	1	71	1	1	0	1	0	0	0	3	0	0	0	1	0	0	0
*** COX1_OPAL_GBLOCKSC_DNA_UB ***	0	0	0	0	0	0	1	0	1	0	0	1	0	0	1	0	0	1	0	1	1	1	12	0	1	1	1	1	1	49	1	49	1	71	1	1	0	1	0	0	0	3	0	0	0	1	0	0	0
*** COX1_OPAL_GBLOCKS_DNA_UB ***	0	0	0	0	0	0	1	0	1	0	0	1	0	0	1	0	0	1	0	1	1	1	12	0	1	1	1	1	1	49	1	49	1	71	1	1	0	1	0	0	0	3	0	0	0	1	0	0	0
*** COX1_OPAL_MAXALIGN_DEG_UB ***	0	0	0	0	0	0	1	0	1	0	0	1	0	0	1	0	0	1	0	1	1	1	12	0	1	1	1	1	1	49	1	49	1	71	1	1	0	1	0	0	0	3	0	0	0	1	0	0	0
*** COX1_OPAL_MAXALIGN_DNA_UB ***	0	0	0	0	0	0	1	0	1	0	0	1	0	0	1	0	0	1	0	1	1	1	12	0	1	1	1	1	1	49	1	49	1	71	1	1	0	1	0	0	0	3	0	0	0	1	0	0	0
*** COX1_OPAL_NOISY_DEG_UB ***	46	46	46	46	46	46	47	46	47	46	46	47	46	46	47	46	46	47	46	47	47	47	36	46	47	47	47	47	47	75	47	75	47	74	47	47	46	47	46	46	46	49	46	46	46	47	46	46	46
*** COX1_OPAL_PSARALIGN_DEG_UB ***	0	0	0	0	0	0	1	0	1	0	0	1	0	0	1	0	0	1	0	1	1	1	12	0	1	1	1	1	1	49	1	49	1	71	1	1	0	1	0	0	0	3	0	0	0	1	0	0	0
*** COX1_OPAL_PSARALIGN_DNA_UB ***	0	0	0	0	0	0	1	0	1	0	0	1	0	0	1	0	0	1	0	1	1	1	12	0	1	1	1	1	1	49	1	49	1	71	1	1	0	1	0	0	0	3	0	0	0	1	0	0	0
*** COX1_OPAL_TCSFMf_DEG_UB ***	0	0	0	0	0	0	1	0	1	0	0	1	0	0	1	0	0	1	0	1	1	1	12	0	1	1	1	1	1	49	1	49	1	71	1	1	0	1	0	0	0	3	0	0	0	1	0	0	0
*** COX1_OPAL_TCSFMf_DNA_UB ***	0	0	0	0	0	0	1	0	1	0	0	1	0	0	1	0	0	1	0	1	1	1	12	0	1	1	1	1	1	49	1	49	1	71	1	1	0	1	0	0	0	3	0	0	0	1	0	0	0
*** COX1_OPAL_TCSFMw_DEG_UB ***	0	0	0	0	0	0	1	0	1	0	0	1	0	0	1	0	0	1	0	1	1	1	12	0	1	1	1	1	1	49	1	49	1	71	1	1	0	1	0	0	0	3	0	0	0	1	0	0	0
*** COX1_OPAL_TCSFMw_DNA_UB ***	0	0	0	0	0	0	1	0	1	0	0	1	0	0	1	0	0	1	0	1	1	1	12	0	1	1	1	1	1	49	1	49	1	71	1	1	0	1	0	0	0	3	0	0	0	1	0	0	0
*** COX1_OPAL_TCSFMw_RYt_UB ***	0	0	0	0	0	0	1	0	1	0	0	1	0	0	1	0	0	1	0	1	1	1	12	0	1	1	1	1	1	49	1	49	1	71	1	1	0	1	0	0	0	3	0	0	0	1	0	0	0
*** COX1_OPAL_TCSOGw_DEG_UB ***	0	0	0	0	0	0	1	0	1	0	0	1	0	0	1	0	0	1	0	1	1	1	12	0	1	1	1	1	1	49	1	49	1	71	1	1	0	1	0	0	0	3	0	0	0	1	0	0	0
*** COX1_OPAL_TCSOGw_RYt_UB ***	0	0	0	0	0	0	1	0	1	0	0	1	0	0	1	0	0	1	0	1	1	1	12	0	1	1	1	1	1	49	1	49	1	71	1	1	0	1	0	0	0	3	0	0	0	1	0	0	0
*** COX1_OPAL_TCSf_DEG_UB ***	0	0	0	0	0	0	1	0	1	0	0	1	0	0	1	0	0	1	0	1	1	1	12	0	1	1	1	1	1	49	1	49	1	71	1	1	0	1	0	0	0	3	0	0	0	1	0	0	0
*** COX1_OPAL_TCSf_DNA_UB ***	0	0	0	0	0	0	1	0	1	0	0	1	0	0	1	0	0	1	0	1	1	1	12	0	1	1	1	1	1	49	1	49	1	71	1	1	0	1	0	0	0	3	0	0	0	1	0	0	0
*** COX1_OPAL_TCSw_DEG_UB ***	0	0	0	0	0	0	1	0	1	0	0	1	0	0	1	0	0	1	0	1	1	1	12	0	1	1	1	1	1	49	1	49	1	71	1	1	0	1	0	0	0	3	0	0	0	1	0	0	0
*** COX1_OPAL_TCSw_DNA_UB ***	0	0	0	0	0	0	1	0	1	0	0	1	0	0	1	0	0	1	0	1	1	1	12	0	1	1	1	1	1	49	1	49	1	71	1	1	0	1	0	0	0	3	0	0	0	1	0	0	0
*** COX1_OPAL_TCSw_RYt_UB ***	0	0	0	0	0	0	1	0	1	0	0	1	0	0	1	0	0	1	0	1	1	1	12	0	1	1	1	1	1	49	1	49	1	71	1	1	0	1	0	0	0	3	0	0	0	1	0	0	0
*** COX1_OPAL_TRIMALA_DEG_UB ***	94	94	94	94	94	94	94	94	94	94	94	94	94	94	94	94	94	94	94	94	94	94	97	94	94	94	94	94	94	61	94	61	94	94	94	94	94	94	94	94	94	94	94	94	94	93	94	94	94
*** COX1_OPAL_TRIMALA_DNA_UB ***	0	0	0	0	0	0	1	0	1	0	0	1	0	0	1	0	0	1	0	1	1	1	12	0	1	1	1	1	1	49	1	49	1	71	1	1	0	1	0	0	0	3	0	0	0	1	0	0	0
*** COX1_OPAL_TRIMALG_DEG_UB ***	94	94	94	94	94	94	94	94	94	94	94	94	94	94	94	94	94	94	94	94	94	94	97	94	94	94	94	94	94	61	94	61	94	94	94	94	94	94	94	94	94	94	94	94	94	93	94	94	94
*** COX1_OPAL_TRIMALG_DNA_UB ***	0	0	0	0	0	0	1	0	1	0	0	1	0	0	1	0	0	1	0	1	1	1	12	0	1	1	1	1	1	49	1	49	1	71	1	1	0	1	0	0	0	3	0	0	0	1	0	0	0
*** COX1_OPAL_TRIMALP_DNA_UB ***	0	0	0	0	0	0	1	0	1	0	0	1	0	0	1	0	0	1	0	1	1	1	12	0	1	1	1	1	1	49	1	49	1	71	1	1	0	1	0	0	0	3	0	0	0	1	0	0	0
*** COX1_OPAL_TRIMALP_RYt_UB ***	0	0	0	0	0	0	1	0	1	0	0	1	0	0	1	0	0	1	0	1	1	1	12	0	1	1	1	1	1	49	1	49	1	71	1	1	0	1	0	0	0	3	0	0	0	1	0	0	0
*** COX1_OPAL_TRIMALS_DNA_UB ***	0	0	0	0	0	0	1	0	1	0	0	1	0	0	1	0	0	1	0	1	1	1	12	0	1	1	1	1	1	49	1	49	1	71	1	1	0	1	0	0	0	3	0	0	0	1	0	0	0
*** COX1_OPAL_TRIMALS_RYt_UB ***	0	0	0	0	0	0	1	0	1	0	0	1	0	0	1	0	0	1	0	1	1	1	12	0	1	1	1	1	1	49	1	49	1	71	1	1	0	1	0	0	0	3	0	0	0	1	0	0	0
*** COX1_OPAL_TRIMAL_DEG_UB ***	0	0	0	0	0	0	1	0	1	0	0	1	0	0	1	0	0	1	0	1	1	1	12	0	1	1	1	1	1	49	1	49	1	71	1	1	0	1	0	0	0	3	0	0	0	1	0	0	0
*** COX1_OPAL_TRIMAL_DNA_UB ***	0	0	0	0	0	0	1	0	1	0	0	1	0	0	1	0	0	1	0	1	1	1	12	0	1	1	1	1	1	49	1	49	1	71	1	1	0	1	0	0	0	3	0	0	0	1	0	0	0
*** COX1_PRANKCDF_MAXALIGN_DNA_UB ***	0	0	0	0	0	0	1	0	1	0	0	1	0	0	1	0	0	1	0	1	1	1	12	0	1	1	1	1	1	49	1	49	1	71	1	1	0	1	0	0	0	3	0	0	0	1	0	0	0
*** COX1_PRANKCDF_MAXALIGN_2AA_UB ***	93	93	93	93	93	93	93	93	93	93	93	93	93	93	93	93	93	93	93	93	93	93	98	93	93	93	93	93	93	62	93	62	93	97	93	93	93	93	93	93	93	93	93	93	93	92	93	93	93
*** COX1_PRANKCDF_PSARALIGN_DNA_UB ***	0	0	0	0	0	0	1	0	1	0	0	1	0	0	1	0	0	1	0	1	1	1	12	0	1	1	1	1	1	49	1	49	1	71	1	1	0	1	0	0	0	3	0	0	0	1	0	0	0
*** COX1_PRANKCDF_PSARALIGN_2AA_UB ***	93	93	93	93	93	93	93	93	93	93	93	93	93	93	93	93	93	93	93	93	93	93	98	93	93	93	93	93	93	62	93	62	93	97	93	93	93	93	93	93	93	93	93	93	93	92	93	93	93
*** COX1_PRANKCDF_TCSFMf_DNA_UB ***	0	0	0	0	0	0	1	0	1	0	0	1	0	0	1	0	0	1	0	1	1	1	12	0	1	1	1	1	1	49	1	49	1	71	1	1	0	1	0	0	0	3	0	0	0	1	0	0	0
*** COX1_PRANKCDF_TCSFMf_2AA_UB ***	93	93	93	93	93	93	93	93	93	93	93	93	93	93	93	93	93	93	93	93	93	93	98	93	93	93	93	93	93	62	93	62	93	97	93	93	93	93	93	93	93	93	93	93	93	92	93	93	93
*** COX1_PRANKCDF_TCSFMw_DEG_UB ***	0	0	0	0	0	0	1	0	1	0	0	1	0	0	1	0	0	1	0	1	1	1	12	0	1	1	1	1	1	49	1	49	1	71	1	1	0	1	0	0	0	3	0	0	0	1	0	0	0
*** COX1_PRANKCDF_TCSFMw_DNA_UB ***	0	0	0	0	0	0	1	0	1	0	0	1	0	0	1	0	0	1	0	1	1	1	12	0	1	1	1	1	1	49	1	49	1	71	1	1	0	1	0	0	0	3	0	0	0	1	0	0	0
*** COX1_PRANKCDF_TCSFMw_RYt_UB ***	0	0	0	0	0	0	1	0	1	0	0	1	0	0	1	0	0	1	0	1	1	1	12	0	1	1	1	1	1	49	1	49	1	71	1	1	0	1	0	0	0	3	0	0	0	1	0	0	0
*** COX1_PRANKCDF_TCSOGw_DNA_UB ***	11	11	11	11	11	11	12	11	12	11	11	12	11	11	12	11	11	12	11	12	12	12	1	11	12	12	12	12	12	60	12	60	12	82	12	12	11	12	11	11	11	14	11	11	11	12	11	11	11
*** COX1_PRANKCDF_TCSf_DNA_UB ***	0	0	0	0	0	0	1	0	1	0	0	1	0	0	1	0	0	1	0	1	1	1	12	0	1	1	1	1	1	49	1	49	1	71	1	1	0	1	0	0	0	3	0	0	0	1	0	0	0
*** COX1_PRANKCDF_TCSw_DEG_UB ***	0	0	0	0	0	0	1	0	1	0	0	1	0	0	1	0	0	1	0	1	1	1	12	0	1	1	1	1	1	49	1	49	1	71	1	1	0	1	0	0	0	3	0	0	0	1	0	0	0
*** COX1_PRANKCDF_TCSw_DNA_UB ***	0	0	0	0	0	0	1	0	1	0	0	1	0	0	1	0	0	1	0	1	1	1	12	0	1	1	1	1	1	49	1	49	1	71	1	1	0	1	0	0	0	3	0	0	0	1	0	0	0
*** COX1_PRANKCDF_TCSw_RYt_UB ***	0	0	0	0	0	0	1	0	1	0	0	1	0	0	1	0	0	1	0	1	1	1	12	0	1	1	1	1	1	49	1	49	1	71	1	1	0	1	0	0	0	3	0	0	0	1	0	0	0
*** COX1_PRANKCDF_TRIMALA_DNA_UB ***	0	0	0	0	0	0	1	0	1	0	0	1	0	0	1	0	0	1	0	1	1	1	12	0	1	1	1	1	1	49	1	49	1	71	1	1	0	1	0	0	0	3	0	0	0	1	0	0	0
*** COX1_PRANKCDF_TRIMALA_RYt_UB ***	71	71	71	71	71	71	70	71	70	71	71	70	71	71	70	71	71	70	71	70	70	70	82	71	70	70	70	70	70	61	70	61	70	0	70	70	71	70	71	71	71	70	71	71	71	71	71	71	71
*** COX1_PRANKCDF_TRIMALG_DNA_UB ***	0	0	0	0	0	0	1	0	1	0	0	1	0	0	1	0	0	1	0	1	1	1	12	0	1	1	1	1	1	49	1	49	1	71	1	1	0	1	0	0	0	3	0	0	0	1	0	0	0
*** COX1_PRANKCDF_TRIMALP_DNA_UB ***	0	0	0	0	0	0	1	0	1	0	0	1	0	0	1	0	0	1	0	1	1	1	12	0	1	1	1	1	1	49	1	49	1	71	1	1	0	1	0	0	0	3	0	0	0	1	0	0	0
*** COX1_PRANKCDF_TRIMALS_DNA_UB ***	0	0	0	0	0	0	1	0	1	0	0	1	0	0	1	0	0	1	0	1	1	1	12	0	1	1	1	1	1	49	1	49	1	71	1	1	0	1	0	0	0	3	0	0	0	1	0	0	0
*** # COX1_PRANKCDF_TRIMALS_RYt_UB # ***	1	1	1	1	1	1	0	1	0	1	1	0	1	1	0	1	1	0	1	0	0	0	12	1	0	0	0	0	0	49	0	49	0	70	0	0	1	0	1	1	1	2	1	1	1	1	1	1	1
*** COX1_PRANKCDF_TRIMAL_DNA_UB ***	0	0	0	0	0	0	1	0	1	0	0	1	0	0	1	0	0	1	0	1	1	1	12	0	1	1	1	1	1	49	1	49	1	71	1	1	0	1	0	0	0	3	0	0	0	1	0	0	0
*** COX1_PRANKCDF_TRIMAL_2AA_UB ***	93	93	93	93	93	93	93	93	93	93	93	93	93	93	93	93	93	93	93	93	93	93	98	93	93	93	93	93	93	62	93	62	93	97	93	93	93	93	93	93	93	93	93	93	93	92	93	93	93
*** COX1_PRANKF_GBLOCKSC_DEG_UB ***	0	0	0	0	0	0	1	0	1	0	0	1	0	0	1	0	0	1	0	1	1	1	12	0	1	1	1	1	1	49	1	49	1	71	1	1	0	1	0	0	0	3	0	0	0	1	0	0	0
*** COX1_PRANKF_GBLOCKSC_DNA_UB ***	0	0	0	0	0	0	1	0	1	0	0	1	0	0	1	0	0	1	0	1	1	1	12	0	1	1	1	1	1	49	1	49	1	71	1	1	0	1	0	0	0	3	0	0	0	1	0	0	0
*** COX1_PRANKF_GBLOCKS_DEG_UB ***	1	1	1	1	1	1	0	1	0	1	1	0	1	1	0	1	1	0	1	0	0	0	12	1	0	0	0	0	0	49	0	49	0	70	0	0	1	0	1	1	1	2	1	1	1	1	1	1	1
*** COX1_PRANKF_GBLOCKS_DNA_UB ***	0	0	0	0	0	0	1	0	1	0	0	1	0	0	1	0	0	1	0	1	1	1	12	0	1	1	1	1	1	49	1	49	1	71	1	1	0	1	0	0	0	3	0	0	0	1	0	0	0
*** COX1_PRANKF_GBLOCKS_RYt_UB ***	0	0	0	0	0	0	1	0	1	0	0	1	0	0	1	0	0	1	0	1	1	1	12	0	1	1	1	1	1	49	1	49	1	71	1	1	0	1	0	0	0	3	0	0	0	1	0	0	0
*** COX1_PRANKF_MAXALIGN_DNA_UB ***	0	0	0	0	0	0	1	0	1	0	0	1	0	0	1	0	0	1	0	1	1	1	12	0	1	1	1	1	1	49	1	49	1	71	1	1	0	1	0	0	0	3	0	0	0	1	0	0	0
*** COX1_PRANKF_NOISY_DNA_UB ***	11	11	11	11	11	11	12	11	12	11	11	12	11	11	12	11	11	12	11	12	12	12	1	11	12	12	12	12	12	60	12	60	12	82	12	12	11	12	11	11	11	14	11	11	11	12	11	11	11
*** COX1_PRANKF_NOISY_RYt_UB ***	11	11	11	11	11	11	12	11	12	11	11	12	11	11	12	11	11	12	11	12	12	12	1	11	12	12	12	12	12	60	12	60	12	82	12	12	11	12	11	11	11	14	11	11	11	12	11	11	11
*** COX1_PRANKF_PSARALIGN_DNA_UB ***	0	0	0	0	0	0	1	0	1	0	0	1	0	0	1	0	0	1	0	1	1	1	12	0	1	1	1	1	1	49	1	49	1	71	1	1	0	1	0	0	0	3	0	0	0	1	0	0	0
*** COX1_PRANKF_TCSFMf_DNA_UB ***	0	0	0	0	0	0	1	0	1	0	0	1	0	0	1	0	0	1	0	1	1	1	12	0	1	1	1	1	1	49	1	49	1	71	1	1	0	1	0	0	0	3	0	0	0	1	0	0	0
*** COX1_PRANKF_TCSFMw_DEG_UB ***	0	0	0	0	0	0	1	0	1	0	0	1	0	0	1	0	0	1	0	1	1	1	12	0	1	1	1	1	1	49	1	49	1	71	1	1	0	1	0	0	0	3	0	0	0	1	0	0	0
*** COX1_PRANKF_TCSFMw_DNA_UB ***	0	0	0	0	0	0	1	0	1	0	0	1	0	0	1	0	0	1	0	1	1	1	12	0	1	1	1	1	1	49	1	49	1	71	1	1	0	1	0	0	0	3	0	0	0	1	0	0	0
*** COX1_PRANKF_TCSFMw_RYt_UB ***	0	0	0	0	0	0	1	0	1	0	0	1	0	0	1	0	0	1	0	1	1	1	12	0	1	1	1	1	1	49	1	49	1	71	1	1	0	1	0	0	0	3	0	0	0	1	0	0	0
*** COX1_PRANKF_TCSOGw_DEG_UB ***	12	12	12	12	12	12	12	12	12	12	12	12	12	12	12	12	12	12	12	12	12	12	0	12	12	12	12	12	12	59	12	59	12	82	12	12	12	12	12	12	12	14	12	12	12	11	12	12	12
*** COX1_PRANKF_TCSOGw_DNA_UB ***	12	12	12	12	12	12	12	12	12	12	12	12	12	12	12	12	12	12	12	12	12	12	0	12	12	12	12	12	12	59	12	59	12	82	12	12	12	12	12	12	12	14	12	12	12	11	12	12	12
*** COX1_PRANKF_TCSf_DNA_UB ***	0	0	0	0	0	0	1	0	1	0	0	1	0	0	1	0	0	1	0	1	1	1	12	0	1	1	1	1	1	49	1	49	1	71	1	1	0	1	0	0	0	3	0	0	0	1	0	0	0
*** COX1_PRANKF_TCSw_DEG_UB ***	0	0	0	0	0	0	1	0	1	0	0	1	0	0	1	0	0	1	0	1	1	1	12	0	1	1	1	1	1	49	1	49	1	71	1	1	0	1	0	0	0	3	0	0	0	1	0	0	0
*** COX1_PRANKF_TCSw_DNA_UB ***	0	0	0	0	0	0	1	0	1	0	0	1	0	0	1	0	0	1	0	1	1	1	12	0	1	1	1	1	1	49	1	49	1	71	1	1	0	1	0	0	0	3	0	0	0	1	0	0	0
*** COX1_PRANKF_TCSw_RYt_UB ***	0	0	0	0	0	0	1	0	1	0	0	1	0	0	1	0	0	1	0	1	1	1	12	0	1	1	1	1	1	49	1	49	1	71	1	1	0	1	0	0	0	3	0	0	0	1	0	0	0
*** COX1_PRANKF_TRIMALA_DNA_UB ***	0	0	0	0	0	0	1	0	1	0	0	1	0	0	1	0	0	1	0	1	1	1	12	0	1	1	1	1	1	49	1	49	1	71	1	1	0	1	0	0	0	3	0	0	0	1	0	0	0
*** COX1_PRANKF_TRIMALA_RYt_UB ***	71	71	71	71	71	71	70	71	70	71	71	70	71	71	70	71	71	70	71	70	70	70	82	71	70	70	70	70	70	61	70	61	70	0	70	70	71	70	71	71	71	70	71	71	71	71	71	71	71
*** COX1_PRANKF_TRIMALG_DNA_UB ***	0	0	0	0	0	0	1	0	1	0	0	1	0	0	1	0	0	1	0	1	1	1	12	0	1	1	1	1	1	49	1	49	1	71	1	1	0	1	0	0	0	3	0	0	0	1	0	0	0
*** COX1_PRANKF_TRIMALG_RYt_UB ***	71	71	71	71	71	71	70	71	70	71	71	70	71	71	70	71	71	70	71	70	70	70	82	71	70	70	70	70	70	61	70	61	70	0	70	70	71	70	71	71	71	70	71	71	71	71	71	71	71
# COX1_PRANKF_TRIMALP_DEG_UB #	8	8	8	8	8	8	8	8	8	8	8	8	8	8	8	8	8	8	8	8	8	8	18	8	8	8	8	8	8	53	8	53	8	76	8	8	8	8	8	8	8	6	8	8	8	7	8	8	8
*** # COX1_PRANKF_TRIMALP_DNA_UB # ***	0	0	0	0	0	0	1	0	1	0	0	1	0	0	1	0	0	1	0	1	1	1	12	0	1	1	1	1	1	49	1	49	1	71	1	1	0	1	0	0	0	3	0	0	0	1	0	0	0
*** # COX1_PRANKF_TRIMALP_RYt_UB # ***	3	3	3	3	3	3	2	3	2	3	3	2	3	3	2	3	3	2	3	2	2	2	14	3	2	2	2	2	2	49	2	49	2	70	2	2	3	2	3	3	3	0	3	3	3	3	3	3	3
*** # COX1_PRANKF_TRIMALS_DEG_UB # ***	8	8	8	8	8	8	8	8	8	8	8	8	8	8	8	8	8	8	8	8	8	8	18	8	8	8	8	8	8	53	8	53	8	76	8	8	8	8	8	8	8	6	8	8	8	7	8	8	8
*** COX1_PRANKF_TRIMALS_DNA_UB ***	0	0	0	0	0	0	1	0	1	0	0	1	0	0	1	0	0	1	0	1	1	1	12	0	1	1	1	1	1	49	1	49	1	71	1	1	0	1	0	0	0	3	0	0	0	1	0	0	0
*** COX1_PRANKF_TRIMALS_RYt_UB ***	3	3	3	3	3	3	2	3	2	3	3	2	3	3	2	3	3	2	3	2	2	2	14	3	2	2	2	2	2	49	2	49	2	70	2	2	3	2	3	3	3	0	3	3	3	3	3	3	3
*** COX1_PRANKF_TRIMAL_DEG_UB ***	0	0	0	0	0	0	1	0	1	0	0	1	0	0	1	0	0	1	0	1	1	1	12	0	1	1	1	1	1	49	1	49	1	71	1	1	0	1	0	0	0	3	0	0	0	1	0	0	0
*** COX1_PRANKF_TRIMAL_DNA_UB ***	0	0	0	0	0	0	1	0	1	0	0	1	0	0	1	0	0	1	0	1	1	1	12	0	1	1	1	1	1	49	1	49	1	71	1	1	0	1	0	0	0	3	0	0	0	1	0	0	0
*** COX1_PROBALIGN_GBLOCKSC_DNA_UB ***	11	11	11	11	11	11	12	11	12	11	11	12	11	11	12	11	11	12	11	12	12	12	1	11	12	12	12	12	12	60	12	60	12	82	12	12	11	12	11	11	11	14	11	11	11	12	11	11	11
*** COX1_PROBALIGN_GBLOCKS_DNA_UB ***	11	11	11	11	11	11	12	11	12	11	11	12	11	11	12	11	11	12	11	12	12	12	1	11	12	12	12	12	12	60	12	60	12	82	12	12	11	12	11	11	11	14	11	11	11	12	11	11	11
*** COX1_PROBALIGN_GBLOCKS_RYt_UB ***	11	11	11	11	11	11	12	11	12	11	11	12	11	11	12	11	11	12	11	12	12	12	1	11	12	12	12	12	12	60	12	60	12	82	12	12	11	12	11	11	11	14	11	11	11	12	11	11	11
*** COX1_PROBALIGN_MAXALIGN_DEG_UB ***	1	1	1	1	1	1	0	1	0	1	1	0	1	1	0	1	1	0	1	0	0	0	12	1	0	0	0	0	0	49	0	49	0	70	0	0	1	0	1	1	1	2	1	1	1	1	1	1	1
*** COX1_PROBALIGN_TCSFMf_DEG_UB ***	1	1	1	1	1	1	0	1	0	1	1	0	1	1	0	1	1	0	1	0	0	0	12	1	0	0	0	0	0	49	0	49	0	70	0	0	1	0	1	1	1	2	1	1	1	1	1	1	1
*** COX1_PROBALIGN_TCSf_DEG_UB ***	1	1	1	1	1	1	0	1	0	1	1	0	1	1	0	1	1	0	1	0	0	0	12	1	0	0	0	0	0	49	0	49	0	70	0	0	1	0	1	1	1	2	1	1	1	1	1	1	1
*** COX1_PROBALIGN_TRIMALP_DEG_UB ***	1	1	1	1	1	1	0	1	0	1	1	0	1	1	0	1	1	0	1	0	0	0	12	1	0	0	0	0	0	49	0	49	0	70	0	0	1	0	1	1	1	2	1	1	1	1	1	1	1
*** COX1_PROBALIGN_TRIMALP_DNA_UB ***	3	3	3	3	3	3	2	3	2	3	3	2	3	3	2	3	3	2	3	2	2	2	14	3	2	2	2	2	2	49	2	49	2	70	2	2	3	2	3	3	3	0	3	3	3	3	3	3	3
*** COX1_PROBALIGN_TRIMALS_DNA_UB ***	1	1	1	1	1	1	0	1	0	1	1	0	1	1	0	1	1	0	1	0	0	0	12	1	0	0	0	0	0	49	0	49	0	70	0	0	1	0	1	1	1	2	1	1	1	1	1	1	1
*** COX1_PROBALIGN_TRIMAL_DEG_UB ***	1	1	1	1	1	1	0	1	0	1	1	0	1	1	0	1	1	0	1	0	0	0	12	1	0	0	0	0	0	49	0	49	0	70	0	0	1	0	1	1	1	2	1	1	1	1	1	1	1
*** COX1_PROBCONS_GBLOCKSC_DEG_UB ***	0	0	0	0	0	0	1	0	1	0	0	1	0	0	1	0	0	1	0	1	1	1	12	0	1	1	1	1	1	49	1	49	1	71	1	1	0	1	0	0	0	3	0	0	0	1	0	0	0
*** COX1_PROBCONS_GBLOCKSC_DNA_UB ***	0	0	0	0	0	0	1	0	1	0	0	1	0	0	1	0	0	1	0	1	1	1	12	0	1	1	1	1	1	49	1	49	1	71	1	1	0	1	0	0	0	3	0	0	0	1	0	0	0
*** COX1_PROBCONS_GBLOCKSC_RYt_UB ***	0	0	0	0	0	0	1	0	1	0	0	1	0	0	1	0	0	1	0	1	1	1	12	0	1	1	1	1	1	49	1	49	1	71	1	1	0	1	0	0	0	3	0	0	0	1	0	0	0
*** COX1_PROBCONS_GBLOCKS_DEG_UB ***	0	0	0	0	0	0	1	0	1	0	0	1	0	0	1	0	0	1	0	1	1	1	12	0	1	1	1	1	1	49	1	49	1	71	1	1	0	1	0	0	0	3	0	0	0	1	0	0	0
*** COX1_PROBCONS_GBLOCKS_DNA_UB ***	0	0	0	0	0	0	1	0	1	0	0	1	0	0	1	0	0	1	0	1	1	1	12	0	1	1	1	1	1	49	1	49	1	71	1	1	0	1	0	0	0	3	0	0	0	1	0	0	0
*** COX1_PROBCONS_GBLOCKS_RYt_UB ***	0	0	0	0	0	0	1	0	1	0	0	1	0	0	1	0	0	1	0	1	1	1	12	0	1	1	1	1	1	49	1	49	1	71	1	1	0	1	0	0	0	3	0	0	0	1	0	0	0
*** COX1_PROBCONS_MAXALIGN_DEG_UB ***	0	0	0	0	0	0	1	0	1	0	0	1	0	0	1	0	0	1	0	1	1	1	12	0	1	1	1	1	1	49	1	49	1	71	1	1	0	1	0	0	0	3	0	0	0	1	0	0	0
*** # COX1_PROBCONS_MAXALIGN_DNA_UB # ***	0	0	0	0	0	0	1	0	1	0	0	1	0	0	1	0	0	1	0	1	1	1	12	0	1	1	1	1	1	49	1	49	1	71	1	1	0	1	0	0	0	3	0	0	0	1	0	0	0
*** COX1_PROBCONS_MAXALIGN_RYt_UB ***	0	0	0	0	0	0	1	0	1	0	0	1	0	0	1	0	0	1	0	1	1	1	12	0	1	1	1	1	1	49	1	49	1	71	1	1	0	1	0	0	0	3	0	0	0	1	0	0	0
*** COX1_PROBCONS_PSARALIGN_DEG_UB ***	0	0	0	0	0	0	1	0	1	0	0	1	0	0	1	0	0	1	0	1	1	1	12	0	1	1	1	1	1	49	1	49	1	71	1	1	0	1	0	0	0	3	0	0	0	1	0	0	0
*** # COX1_PROBCONS_PSARALIGN_DNA_UB # ***	0	0	0	0	0	0	1	0	1	0	0	1	0	0	1	0	0	1	0	1	1	1	12	0	1	1	1	1	1	49	1	49	1	71	1	1	0	1	0	0	0	3	0	0	0	1	0	0	0
*** COX1_PROBCONS_PSARALIGN_RYt_UB ***	0	0	0	0	0	0	1	0	1	0	0	1	0	0	1	0	0	1	0	1	1	1	12	0	1	1	1	1	1	49	1	49	1	71	1	1	0	1	0	0	0	3	0	0	0	1	0	0	0
*** COX1_PROBCONS_TCSFMf_DEG_UB ***	0	0	0	0	0	0	1	0	1	0	0	1	0	0	1	0	0	1	0	1	1	1	12	0	1	1	1	1	1	49	1	49	1	71	1	1	0	1	0	0	0	3	0	0	0	1	0	0	0
*** # COX1_PROBCONS_TCSFMf_DNA_UB # ***	0	0	0	0	0	0	1	0	1	0	0	1	0	0	1	0	0	1	0	1	1	1	12	0	1	1	1	1	1	49	1	49	1	71	1	1	0	1	0	0	0	3	0	0	0	1	0	0	0
*** COX1_PROBCONS_TCSFMf_RYt_UB ***	0	0	0	0	0	0	1	0	1	0	0	1	0	0	1	0	0	1	0	1	1	1	12	0	1	1	1	1	1	49	1	49	1	71	1	1	0	1	0	0	0	3	0	0	0	1	0	0	0
*** COX1_PROBCONS_TCSFMw_DEG_UB ***	0	0	0	0	0	0	1	0	1	0	0	1	0	0	1	0	0	1	0	1	1	1	12	0	1	1	1	1	1	49	1	49	1	71	1	1	0	1	0	0	0	3	0	0	0	1	0	0	0
*** COX1_PROBCONS_TCSFMw_DNA_UB ***	0	0	0	0	0	0	1	0	1	0	0	1	0	0	1	0	0	1	0	1	1	1	12	0	1	1	1	1	1	49	1	49	1	71	1	1	0	1	0	0	0	3	0	0	0	1	0	0	0
*** COX1_PROBCONS_TCSFMw_RYt_UB ***	0	0	0	0	0	0	1	0	1	0	0	1	0	0	1	0	0	1	0	1	1	1	12	0	1	1	1	1	1	49	1	49	1	71	1	1	0	1	0	0	0	3	0	0	0	1	0	0	0
*** COX1_PROBCONS_TCSOGw_DEG_UB ***	0	0	0	0	0	0	1	0	1	0	0	1	0	0	1	0	0	1	0	1	1	1	12	0	1	1	1	1	1	49	1	49	1	71	1	1	0	1	0	0	0	3	0	0	0	1	0	0	0
*** # COX1_PROBCONS_TCSOGw_DNA_UB # ***	1	1	1	1	1	1	1	1	1	1	1	1	1	1	1	1	1	1	1	1	1	1	11	1	1	1	1	1	1	48	1	48	1	71	1	1	1	1	1	1	1	3	1	1	1	0	1	1	1
*** COX1_PROBCONS_TCSOGw_RYt_UB ***	0	0	0	0	0	0	1	0	1	0	0	1	0	0	1	0	0	1	0	1	1	1	12	0	1	1	1	1	1	49	1	49	1	71	1	1	0	1	0	0	0	3	0	0	0	1	0	0	0
*** COX1_PROBCONS_TCSf_DEG_UB ***	0	0	0	0	0	0	1	0	1	0	0	1	0	0	1	0	0	1	0	1	1	1	12	0	1	1	1	1	1	49	1	49	1	71	1	1	0	1	0	0	0	3	0	0	0	1	0	0	0
*** # COX1_PROBCONS_TCSf_DNA_UB # ***	0	0	0	0	0	0	1	0	1	0	0	1	0	0	1	0	0	1	0	1	1	1	12	0	1	1	1	1	1	49	1	49	1	71	1	1	0	1	0	0	0	3	0	0	0	1	0	0	0
*** COX1_PROBCONS_TCSf_RYt_UB ***	0	0	0	0	0	0	1	0	1	0	0	1	0	0	1	0	0	1	0	1	1	1	12	0	1	1	1	1	1	49	1	49	1	71	1	1	0	1	0	0	0	3	0	0	0	1	0	0	0
*** COX1_PROBCONS_TCSw_DEG_UB ***	0	0	0	0	0	0	1	0	1	0	0	1	0	0	1	0	0	1	0	1	1	1	12	0	1	1	1	1	1	49	1	49	1	71	1	1	0	1	0	0	0	3	0	0	0	1	0	0	0
*** COX1_PROBCONS_TCSw_DNA_UB ***	0	0	0	0	0	0	1	0	1	0	0	1	0	0	1	0	0	1	0	1	1	1	12	0	1	1	1	1	1	49	1	49	1	71	1	1	0	1	0	0	0	3	0	0	0	1	0	0	0
*** COX1_PROBCONS_TCSw_RYt_UB ***	0	0	0	0	0	0	1	0	1	0	0	1	0	0	1	0	0	1	0	1	1	1	12	0	1	1	1	1	1	49	1	49	1	71	1	1	0	1	0	0	0	3	0	0	0	1	0	0	0
*** # COX1_PROBCONS_TRIMALA_CDN_UB # ***	49	49	49	49	49	49	49	49	49	49	49	49	49	49	49	49	49	49	49	49	49	49	59	49	49	49	49	49	49	0	49	0	49	61	49	49	49	49	49	49	49	49	49	49	49	48	49	49	49
*** COX1_PROBCONS_TRIMALA_DEG_UB ***	94	94	94	94	94	94	94	94	94	94	94	94	94	94	94	94	94	94	94	94	94	94	97	94	94	94	94	94	94	61	94	61	94	94	94	94	94	94	94	94	94	94	94	94	94	93	94	94	94
*** COX1_PROBCONS_TRIMALA_DNA_UB ***	0	0	0	0	0	0	1	0	1	0	0	1	0	0	1	0	0	1	0	1	1	1	12	0	1	1	1	1	1	49	1	49	1	71	1	1	0	1	0	0	0	3	0	0	0	1	0	0	0
*** COX1_PROBCONS_TRIMALA_RYt_UB ***	71	71	71	71	71	71	70	71	70	71	71	70	71	71	70	71	71	70	71	70	70	70	82	71	70	70	70	70	70	61	70	61	70	0	70	70	71	70	71	71	71	70	71	71	71	71	71	71	71
*** COX1_PROBCONS_TRIMALA_2AA_UB ***	93	93	93	93	93	93	93	93	93	93	93	93	93	93	93	93	93	93	93	93	93	93	98	93	93	93	93	93	93	62	93	62	93	97	93	93	93	93	93	93	93	93	93	93	93	92	93	93	93
*** # COX1_PROBCONS_TRIMALG_CDN_UB # ***	49	49	49	49	49	49	49	49	49	49	49	49	49	49	49	49	49	49	49	49	49	49	59	49	49	49	49	49	49	0	49	0	49	61	49	49	49	49	49	49	49	49	49	49	49	48	49	49	49
*** COX1_PROBCONS_TRIMALG_DEG_UB ***	94	94	94	94	94	94	94	94	94	94	94	94	94	94	94	94	94	94	94	94	94	94	97	94	94	94	94	94	94	61	94	61	94	94	94	94	94	94	94	94	94	94	94	94	94	93	94	94	94
*** COX1_PROBCONS_TRIMALG_DNA_UB ***	0	0	0	0	0	0	1	0	1	0	0	1	0	0	1	0	0	1	0	1	1	1	12	0	1	1	1	1	1	49	1	49	1	71	1	1	0	1	0	0	0	3	0	0	0	1	0	0	0
*** COX1_PROBCONS_TRIMALG_RYt_UB ***	71	71	71	71	71	71	70	71	70	71	71	70	71	71	70	71	71	70	71	70	70	70	82	71	70	70	70	70	70	61	70	61	70	0	70	70	71	70	71	71	71	70	71	71	71	71	71	71	71
*** COX1_PROBCONS_TRIMALG_2AA_UB ***	93	93	93	93	93	93	93	93	93	93	93	93	93	93	93	93	93	93	93	93	93	93	98	93	93	93	93	93	93	62	93	62	93	97	93	93	93	93	93	93	93	93	93	93	93	92	93	93	93
*** COX1_PROBCONS_TRIMALP_DEG_UB ***	8	8	8	8	8	8	8	8	8	8	8	8	8	8	8	8	8	8	8	8	8	8	18	8	8	8	8	8	8	53	8	53	8	76	8	8	8	8	8	8	8	6	8	8	8	7	8	8	8
*** COX1_PROBCONS_TRIMALP_DNA_UB ***	0	0	0	0	0	0	1	0	1	0	0	1	0	0	1	0	0	1	0	1	1	1	12	0	1	1	1	1	1	49	1	49	1	71	1	1	0	1	0	0	0	3	0	0	0	1	0	0	0
*** COX1_PROBCONS_TRIMALP_RYt_UB ***	3	3	3	3	3	3	2	3	2	3	3	2	3	3	2	3	3	2	3	2	2	2	14	3	2	2	2	2	2	49	2	49	2	70	2	2	3	2	3	3	3	0	3	3	3	3	3	3	3
*** COX1_PROBCONS_TRIMALS_DEG_UB ***	0	0	0	0	0	0	1	0	1	0	0	1	0	0	1	0	0	1	0	1	1	1	12	0	1	1	1	1	1	49	1	49	1	71	1	1	0	1	0	0	0	3	0	0	0	1	0	0	0
*** COX1_PROBCONS_TRIMALS_DNA_UB ***	0	0	0	0	0	0	1	0	1	0	0	1	0	0	1	0	0	1	0	1	1	1	12	0	1	1	1	1	1	49	1	49	1	71	1	1	0	1	0	0	0	3	0	0	0	1	0	0	0
*** COX1_PROBCONS_TRIMALS_RYt_UB ***	0	0	0	0	0	0	1	0	1	0	0	1	0	0	1	0	0	1	0	1	1	1	12	0	1	1	1	1	1	49	1	49	1	71	1	1	0	1	0	0	0	3	0	0	0	1	0	0	0
*** COX1_PROBCONS_TRIMAL_DEG_UB ***	0	0	0	0	0	0	1	0	1	0	0	1	0	0	1	0	0	1	0	1	1	1	12	0	1	1	1	1	1	49	1	49	1	71	1	1	0	1	0	0	0	3	0	0	0	1	0	0	0
*** # COX1_PROBCONS_TRIMAL_DNA_UB # ***	0	0	0	0	0	0	1	0	1	0	0	1	0	0	1	0	0	1	0	1	1	1	12	0	1	1	1	1	1	49	1	49	1	71	1	1	0	1	0	0	0	3	0	0	0	1	0	0	0
*** COX1_PROBCONS_TRIMAL_RYt_UB ***	0	0	0	0	0	0	1	0	1	0	0	1	0	0	1	0	0	1	0	1	1	1	12	0	1	1	1	1	1	49	1	49	1	71	1	1	0	1	0	0	0	3	0	0	0	1	0	0	0
*** COX1_TCOFFEETC_GBLOCKSC_DEG_UB ***	0	0	0	0	0	0	1	0	1	0	0	1	0	0	1	0	0	1	0	1	1	1	12	0	1	1	1	1	1	49	1	49	1	71	1	1	0	1	0	0	0	3	0	0	0	1	0	0	0
*** COX1_TCOFFEETC_GBLOCKSC_DNA_UB ***	0	0	0	0	0	0	1	0	1	0	0	1	0	0	1	0	0	1	0	1	1	1	12	0	1	1	1	1	1	49	1	49	1	71	1	1	0	1	0	0	0	3	0	0	0	1	0	0	0
*** COX1_TCOFFEETC_GBLOCKSC_RYt_UB ***	0	0	0	0	0	0	1	0	1	0	0	1	0	0	1	0	0	1	0	1	1	1	12	0	1	1	1	1	1	49	1	49	1	71	1	1	0	1	0	0	0	3	0	0	0	1	0	0	0
*** COX1_TCOFFEETC_GBLOCKS_DEG_UB ***	0	0	0	0	0	0	1	0	1	0	0	1	0	0	1	0	0	1	0	1	1	1	12	0	1	1	1	1	1	49	1	49	1	71	1	1	0	1	0	0	0	3	0	0	0	1	0	0	0
*** COX1_TCOFFEETC_GBLOCKS_DNA_UB ***	0	0	0	0	0	0	1	0	1	0	0	1	0	0	1	0	0	1	0	1	1	1	12	0	1	1	1	1	1	49	1	49	1	71	1	1	0	1	0	0	0	3	0	0	0	1	0	0	0
*** COX1_TCOFFEETC_GBLOCKS_RYt_UB ***	0	0	0	0	0	0	1	0	1	0	0	1	0	0	1	0	0	1	0	1	1	1	12	0	1	1	1	1	1	49	1	49	1	71	1	1	0	1	0	0	0	3	0	0	0	1	0	0	0
*** COX1_TCOFFEETC_MAXALIGN_DEG_UB ***	0	0	0	0	0	0	1	0	1	0	0	1	0	0	1	0	0	1	0	1	1	1	12	0	1	1	1	1	1	49	1	49	1	71	1	1	0	1	0	0	0	3	0	0	0	1	0	0	0
*** COX1_TCOFFEETC_MAXALIGN_DNA_UB ***	0	0	0	0	0	0	1	0	1	0	0	1	0	0	1	0	0	1	0	1	1	1	12	0	1	1	1	1	1	49	1	49	1	71	1	1	0	1	0	0	0	3	0	0	0	1	0	0	0
*** COX1_TCOFFEETC_MAXALIGN_RYt_UB ***	0	0	0	0	0	0	1	0	1	0	0	1	0	0	1	0	0	1	0	1	1	1	12	0	1	1	1	1	1	49	1	49	1	71	1	1	0	1	0	0	0	3	0	0	0	1	0	0	0
*** COX1_TCOFFEETC_PSARALIGN_DEG_UB ***	0	0	0	0	0	0	1	0	1	0	0	1	0	0	1	0	0	1	0	1	1	1	12	0	1	1	1	1	1	49	1	49	1	71	1	1	0	1	0	0	0	3	0	0	0	1	0	0	0
*** COX1_TCOFFEETC_PSARALIGN_DNA_UB ***	0	0	0	0	0	0	1	0	1	0	0	1	0	0	1	0	0	1	0	1	1	1	12	0	1	1	1	1	1	49	1	49	1	71	1	1	0	1	0	0	0	3	0	0	0	1	0	0	0
*** COX1_TCOFFEETC_PSARALIGN_RYt_UB ***	0	0	0	0	0	0	1	0	1	0	0	1	0	0	1	0	0	1	0	1	1	1	12	0	1	1	1	1	1	49	1	49	1	71	1	1	0	1	0	0	0	3	0	0	0	1	0	0	0
*** COX1_TCOFFEETC_TCSFMf_DEG_UB ***	0	0	0	0	0	0	1	0	1	0	0	1	0	0	1	0	0	1	0	1	1	1	12	0	1	1	1	1	1	49	1	49	1	71	1	1	0	1	0	0	0	3	0	0	0	1	0	0	0
*** COX1_TCOFFEETC_TCSFMf_DNA_UB ***	0	0	0	0	0	0	1	0	1	0	0	1	0	0	1	0	0	1	0	1	1	1	12	0	1	1	1	1	1	49	1	49	1	71	1	1	0	1	0	0	0	3	0	0	0	1	0	0	0
*** COX1_TCOFFEETC_TCSFMf_RYt_UB ***	0	0	0	0	0	0	1	0	1	0	0	1	0	0	1	0	0	1	0	1	1	1	12	0	1	1	1	1	1	49	1	49	1	71	1	1	0	1	0	0	0	3	0	0	0	1	0	0	0
*** COX1_TCOFFEETC_TCSFMw_DEG_UB ***	0	0	0	0	0	0	1	0	1	0	0	1	0	0	1	0	0	1	0	1	1	1	12	0	1	1	1	1	1	49	1	49	1	71	1	1	0	1	0	0	0	3	0	0	0	1	0	0	0
*** # COX1_TCOFFEETC_TCSFMw_DNA_UB # ***	0	0	0	0	0	0	1	0	1	0	0	1	0	0	1	0	0	1	0	1	1	1	12	0	1	1	1	1	1	49	1	49	1	71	1	1	0	1	0	0	0	3	0	0	0	1	0	0	0
*** # COX1_TCOFFEETC_TCSFMw_RYt_UB # ***	0	0	0	0	0	0	1	0	1	0	0	1	0	0	1	0	0	1	0	1	1	1	12	0	1	1	1	1	1	49	1	49	1	71	1	1	0	1	0	0	0	3	0	0	0	1	0	0	0
*** COX1_TCOFFEETC_TCSOGw_DEG_UB ***	0	0	0	0	0	0	1	0	1	0	0	1	0	0	1	0	0	1	0	1	1	1	12	0	1	1	1	1	1	49	1	49	1	71	1	1	0	1	0	0	0	3	0	0	0	1	0	0	0
*** COX1_TCOFFEETC_TCSOGw_DNA_UB ***	12	12	12	12	12	12	12	12	12	12	12	12	12	12	12	12	12	12	12	12	12	12	0	12	12	12	12	12	12	59	12	59	12	82	12	12	12	12	12	12	12	14	12	12	12	11	12	12	12
*** COX1_TCOFFEETC_TCSOGw_RYt_UB ***	0	0	0	0	0	0	1	0	1	0	0	1	0	0	1	0	0	1	0	1	1	1	12	0	1	1	1	1	1	49	1	49	1	71	1	1	0	1	0	0	0	3	0	0	0	1	0	0	0
*** COX1_TCOFFEETC_TCSf_DEG_UB ***	0	0	0	0	0	0	1	0	1	0	0	1	0	0	1	0	0	1	0	1	1	1	12	0	1	1	1	1	1	49	1	49	1	71	1	1	0	1	0	0	0	3	0	0	0	1	0	0	0
*** COX1_TCOFFEETC_TCSf_DNA_UB ***	0	0	0	0	0	0	1	0	1	0	0	1	0	0	1	0	0	1	0	1	1	1	12	0	1	1	1	1	1	49	1	49	1	71	1	1	0	1	0	0	0	3	0	0	0	1	0	0	0
*** COX1_TCOFFEETC_TCSf_RYt_UB ***	0	0	0	0	0	0	1	0	1	0	0	1	0	0	1	0	0	1	0	1	1	1	12	0	1	1	1	1	1	49	1	49	1	71	1	1	0	1	0	0	0	3	0	0	0	1	0	0	0
*** COX1_TCOFFEETC_TCSw_DEG_UB ***	0	0	0	0	0	0	1	0	1	0	0	1	0	0	1	0	0	1	0	1	1	1	12	0	1	1	1	1	1	49	1	49	1	71	1	1	0	1	0	0	0	3	0	0	0	1	0	0	0
*** COX1_TCOFFEETC_TCSw_DNA_UB ***	0	0	0	0	0	0	1	0	1	0	0	1	0	0	1	0	0	1	0	1	1	1	12	0	1	1	1	1	1	49	1	49	1	71	1	1	0	1	0	0	0	3	0	0	0	1	0	0	0
*** # COX1_TCOFFEETC_TCSw_RYt_UB # ***	0	0	0	0	0	0	1	0	1	0	0	1	0	0	1	0	0	1	0	1	1	1	12	0	1	1	1	1	1	49	1	49	1	71	1	1	0	1	0	0	0	3	0	0	0	1	0	0	0
*** COX1_TCOFFEETC_TRIMALA_DNA_UB ***	0	0	0	0	0	0	1	0	1	0	0	1	0	0	1	0	0	1	0	1	1	1	12	0	1	1	1	1	1	49	1	49	1	71	1	1	0	1	0	0	0	3	0	0	0	1	0	0	0
*** COX1_TCOFFEETC_TRIMALG_DNA_UB ***	0	0	0	0	0	0	1	0	1	0	0	1	0	0	1	0	0	1	0	1	1	1	12	0	1	1	1	1	1	49	1	49	1	71	1	1	0	1	0	0	0	3	0	0	0	1	0	0	0
*** COX1_TCOFFEETC_TRIMALP_DNA_UB ***	0	0	0	0	0	0	1	0	1	0	0	1	0	0	1	0	0	1	0	1	1	1	12	0	1	1	1	1	1	49	1	49	1	71	1	1	0	1	0	0	0	3	0	0	0	1	0	0	0
*** COX1_TCOFFEETC_TRIMALS_DNA_UB ***	0	0	0	0	0	0	1	0	1	0	0	1	0	0	1	0	0	1	0	1	1	1	12	0	1	1	1	1	1	49	1	49	1	71	1	1	0	1	0	0	0	3	0	0	0	1	0	0	0
*** COX1_TCOFFEETC_TRIMAL_DEG_UB ***	0	0	0	0	0	0	1	0	1	0	0	1	0	0	1	0	0	1	0	1	1	1	12	0	1	1	1	1	1	49	1	49	1	71	1	1	0	1	0	0	0	3	0	0	0	1	0	0	0
*** COX1_TCOFFEETC_TRIMAL_DNA_UB ***	0	0	0	0	0	0	1	0	1	0	0	1	0	0	1	0	0	1	0	1	1	1	12	0	1	1	1	1	1	49	1	49	1	71	1	1	0	1	0	0	0	3	0	0	0	1	0	0	0
*** COX1_TCOFFEETC_TRIMAL_RYt_UB ***	0	0	0	0	0	0	1	0	1	0	0	1	0	0	1	0	0	1	0	1	1	1	12	0	1	1	1	1	1	49	1	49	1	71	1	1	0	1	0	0	0	3	0	0	0	1	0	0	0
*** COX1_TCOFFEE_GBLOCKSC_DEG_UB ***	0	0	0	0	0	0	1	0	1	0	0	1	0	0	1	0	0	1	0	1	1	1	12	0	1	1	1	1	1	49	1	49	1	71	1	1	0	1	0	0	0	3	0	0	0	1	0	0	0
*** COX1_TCOFFEE_GBLOCKSC_DNA_UB ***	0	0	0	0	0	0	1	0	1	0	0	1	0	0	1	0	0	1	0	1	1	1	12	0	1	1	1	1	1	49	1	49	1	71	1	1	0	1	0	0	0	3	0	0	0	1	0	0	0
*** COX1_TCOFFEE_GBLOCKSC_RYt_UB ***	0	0	0	0	0	0	1	0	1	0	0	1	0	0	1	0	0	1	0	1	1	1	12	0	1	1	1	1	1	49	1	49	1	71	1	1	0	1	0	0	0	3	0	0	0	1	0	0	0
*** COX1_TCOFFEE_GBLOCKS_DEG_UB ***	0	0	0	0	0	0	1	0	1	0	0	1	0	0	1	0	0	1	0	1	1	1	12	0	1	1	1	1	1	49	1	49	1	71	1	1	0	1	0	0	0	3	0	0	0	1	0	0	0
*** COX1_TCOFFEE_GBLOCKS_DNA_UB ***	0	0	0	0	0	0	1	0	1	0	0	1	0	0	1	0	0	1	0	1	1	1	12	0	1	1	1	1	1	49	1	49	1	71	1	1	0	1	0	0	0	3	0	0	0	1	0	0	0
*** COX1_TCOFFEE_GBLOCKS_RYt_UB ***	0	0	0	0	0	0	1	0	1	0	0	1	0	0	1	0	0	1	0	1	1	1	12	0	1	1	1	1	1	49	1	49	1	71	1	1	0	1	0	0	0	3	0	0	0	1	0	0	0
*** COX1_TCOFFEE_MAXALIGN_DEG_UB ***	0	0	0	0	0	0	1	0	1	0	0	1	0	0	1	0	0	1	0	1	1	1	12	0	1	1	1	1	1	49	1	49	1	71	1	1	0	1	0	0	0	3	0	0	0	1	0	0	0
*** COX1_TCOFFEE_MAXALIGN_DNA_UB ***	0	0	0	0	0	0	1	0	1	0	0	1	0	0	1	0	0	1	0	1	1	1	12	0	1	1	1	1	1	49	1	49	1	71	1	1	0	1	0	0	0	3	0	0	0	1	0	0	0
*** COX1_TCOFFEE_MAXALIGN_RYt_UB ***	0	0	0	0	0	0	1	0	1	0	0	1	0	0	1	0	0	1	0	1	1	1	12	0	1	1	1	1	1	49	1	49	1	71	1	1	0	1	0	0	0	3	0	0	0	1	0	0	0
*** COX1_TCOFFEE_NOISY_DNA_UB ***	53	53	53	53	53	53	54	53	54	53	53	54	53	53	54	53	53	54	53	54	54	54	43	53	54	54	54	54	54	75	54	75	54	46	54	54	53	54	53	53	53	54	53	53	53	54	53	53	53
*** COX1_TCOFFEE_PSARALIGN_DNA_UB ***	0	0	0	0	0	0	1	0	1	0	0	1	0	0	1	0	0	1	0	1	1	1	12	0	1	1	1	1	1	49	1	49	1	71	1	1	0	1	0	0	0	3	0	0	0	1	0	0	0
*** COX1_TCOFFEE_TCSFMf_DEG_UB ***	0	0	0	0	0	0	1	0	1	0	0	1	0	0	1	0	0	1	0	1	1	1	12	0	1	1	1	1	1	49	1	49	1	71	1	1	0	1	0	0	0	3	0	0	0	1	0	0	0
*** COX1_TCOFFEE_TCSFMf_DNA_UB ***	0	0	0	0	0	0	1	0	1	0	0	1	0	0	1	0	0	1	0	1	1	1	12	0	1	1	1	1	1	49	1	49	1	71	1	1	0	1	0	0	0	3	0	0	0	1	0	0	0
*** COX1_TCOFFEE_TCSFMf_RYt_UB ***	0	0	0	0	0	0	1	0	1	0	0	1	0	0	1	0	0	1	0	1	1	1	12	0	1	1	1	1	1	49	1	49	1	71	1	1	0	1	0	0	0	3	0	0	0	1	0	0	0
*** COX1_TCOFFEE_TCSFMw_DEG_UB ***	0	0	0	0	0	0	1	0	1	0	0	1	0	0	1	0	0	1	0	1	1	1	12	0	1	1	1	1	1	49	1	49	1	71	1	1	0	1	0	0	0	3	0	0	0	1	0	0	0
*** COX1_TCOFFEE_TCSFMw_DNA_UB ***	0	0	0	0	0	0	1	0	1	0	0	1	0	0	1	0	0	1	0	1	1	1	12	0	1	1	1	1	1	49	1	49	1	71	1	1	0	1	0	0	0	3	0	0	0	1	0	0	0
*** COX1_TCOFFEE_TCSFMw_RYt_UB ***	0	0	0	0	0	0	1	0	1	0	0	1	0	0	1	0	0	1	0	1	1	1	12	0	1	1	1	1	1	49	1	49	1	71	1	1	0	1	0	0	0	3	0	0	0	1	0	0	0
*** COX1_TCOFFEE_TCSOGw_DEG_UB ***	0	0	0	0	0	0	1	0	1	0	0	1	0	0	1	0	0	1	0	1	1	1	12	0	1	1	1	1	1	49	1	49	1	71	1	1	0	1	0	0	0	3	0	0	0	1	0	0	0
*** COX1_TCOFFEE_TCSOGw_DNA_UB ***	12	12	12	12	12	12	12	12	12	12	12	12	12	12	12	12	12	12	12	12	12	12	0	12	12	12	12	12	12	59	12	59	12	82	12	12	12	12	12	12	12	14	12	12	12	11	12	12	12
*** COX1_TCOFFEE_TCSOGw_RYt_UB ***	0	0	0	0	0	0	1	0	1	0	0	1	0	0	1	0	0	1	0	1	1	1	12	0	1	1	1	1	1	49	1	49	1	71	1	1	0	1	0	0	0	3	0	0	0	1	0	0	0
*** COX1_TCOFFEE_TCSf_DEG_UB ***	0	0	0	0	0	0	1	0	1	0	0	1	0	0	1	0	0	1	0	1	1	1	12	0	1	1	1	1	1	49	1	49	1	71	1	1	0	1	0	0	0	3	0	0	0	1	0	0	0
*** COX1_TCOFFEE_TCSf_DNA_UB ***	0	0	0	0	0	0	1	0	1	0	0	1	0	0	1	0	0	1	0	1	1	1	12	0	1	1	1	1	1	49	1	49	1	71	1	1	0	1	0	0	0	3	0	0	0	1	0	0	0
*** COX1_TCOFFEE_TCSf_RYt_UB ***	0	0	0	0	0	0	1	0	1	0	0	1	0	0	1	0	0	1	0	1	1	1	12	0	1	1	1	1	1	49	1	49	1	71	1	1	0	1	0	0	0	3	0	0	0	1	0	0	0
*** COX1_TCOFFEE_TCSw_DEG_UB ***	0	0	0	0	0	0	1	0	1	0	0	1	0	0	1	0	0	1	0	1	1	1	12	0	1	1	1	1	1	49	1	49	1	71	1	1	0	1	0	0	0	3	0	0	0	1	0	0	0
*** COX1_TCOFFEE_TCSw_DNA_UB ***	0	0	0	0	0	0	1	0	1	0	0	1	0	0	1	0	0	1	0	1	1	1	12	0	1	1	1	1	1	49	1	49	1	71	1	1	0	1	0	0	0	3	0	0	0	1	0	0	0
*** COX1_TCOFFEE_TCSw_RYt_UB ***	0	0	0	0	0	0	1	0	1	0	0	1	0	0	1	0	0	1	0	1	1	1	12	0	1	1	1	1	1	49	1	49	1	71	1	1	0	1	0	0	0	3	0	0	0	1	0	0	0
*** COX1_TCOFFEE_TRIMALA_DNA_UB ***	0	0	0	0	0	0	1	0	1	0	0	1	0	0	1	0	0	1	0	1	1	1	12	0	1	1	1	1	1	49	1	49	1	71	1	1	0	1	0	0	0	3	0	0	0	1	0	0	0
*** COX1_TCOFFEE_TRIMALA_RYt_UB ***	71	71	71	71	71	71	70	71	70	71	71	70	71	71	70	71	71	70	71	70	70	70	82	71	70	70	70	70	70	61	70	61	70	0	70	70	71	70	71	71	71	70	71	71	71	71	71	71	71
*** COX1_TCOFFEE_TRIMALG_DNA_UB ***	0	0	0	0	0	0	1	0	1	0	0	1	0	0	1	0	0	1	0	1	1	1	12	0	1	1	1	1	1	49	1	49	1	71	1	1	0	1	0	0	0	3	0	0	0	1	0	0	0
*** COX1_TCOFFEE_TRIMALG_RYt_UB ***	71	71	71	71	71	71	70	71	70	71	71	70	71	71	70	71	71	70	71	70	70	70	82	71	70	70	70	70	70	61	70	61	70	0	70	70	71	70	71	71	71	70	71	71	71	71	71	71	71
*** COX1_TCOFFEE_TRIMALP_DNA_UB ***	0	0	0	0	0	0	1	0	1	0	0	1	0	0	1	0	0	1	0	1	1	1	12	0	1	1	1	1	1	49	1	49	1	71	1	1	0	1	0	0	0	3	0	0	0	1	0	0	0
*** COX1_TCOFFEE_TRIMALS_DNA_UB ***	0	0	0	0	0	0	1	0	1	0	0	1	0	0	1	0	0	1	0	1	1	1	12	0	1	1	1	1	1	49	1	49	1	71	1	1	0	1	0	0	0	3	0	0	0	1	0	0	0
*** COX1_TCOFFEE_TRIMALS_RYt_UB ***	1	1	1	1	1	1	0	1	0	1	1	0	1	1	0	1	1	0	1	0	0	0	12	1	0	0	0	0	0	49	0	49	0	70	0	0	1	0	1	1	1	2	1	1	1	1	1	1	1
*** COX1_TCOFFEE_TRIMAL_DEG_UB ***	0	0	0	0	0	0	1	0	1	0	0	1	0	0	1	0	0	1	0	1	1	1	12	0	1	1	1	1	1	49	1	49	1	71	1	1	0	1	0	0	0	3	0	0	0	1	0	0	0
*** COX1_TCOFFEE_TRIMAL_DNA_UB ***	0	0	0	0	0	0	1	0	1	0	0	1	0	0	1	0	0	1	0	1	1	1	12	0	1	1	1	1	1	49	1	49	1	71	1	1	0	1	0	0	0	3	0	0	0	1	0	0	0
*** COX1_TCOFFEE_TRIMAL_RYt_UB ***	0	0	0	0	0	0	1	0	1	0	0	1	0	0	1	0	0	1	0	1	1	1	12	0	1	1	1	1	1	49	1	49	1	71	1	1	0	1	0	0	0	3	0	0	0	1	0	0	0
[truncated: 465 more columns]

## Sheet: COX2_CONSENSUS_PHYLOGENY_BRIEF_
MatchingPair and Consel support for COX2	*** COX2_ALL_MERGEALIGN_DEG_UB ***	*** COX2_ALL_TRIMALC_CDN_UB ***	*** COX2_ALL_TRIMALC_DEG_UB ***	*** COX2_ALL_TRIMALC_DNA_UB ***	*** COX2_ALL_TRIMALC_2AA_UB ***	*** COX2_ALL_WEAVEALIGN_CDN_UB ***	*** COX2_ALL_WEAVEALIGN_DEG_UB ***	*** COX2_ALL_WEAVEALIGN_DNA_UB ***	*** COX2_ALL_WEAVEALIGN_2AA_UB ***	*** COX2_CLUSTALO_GBLOCKSC_DNA_UB ***	*** COX2_CLUSTALO_GBLOCKSC_2AA_UB ***	*** COX2_CLUSTALO_GBLOCKS_DEG_UB ***	*** COX2_CLUSTALO_GBLOCKS_DNA_UB ***	*** COX2_CLUSTALO_GBLOCKS_RYt_UB ***	*** COX2_CLUSTALO_MAXALIGN_CDN_UB ***	*** COX2_CLUSTALO_MAXALIGN_DEG_UB ***	*** COX2_CLUSTALO_MAXALIGN_DNA_UB ***	*** COX2_CLUSTALO_MAXALIGN_2AA_UB ***	*** COX2_CLUSTALO_NOISY_DEG_UB ***	*** # COX2_CLUSTALO_NOISY_DNA_UB # ***	*** COX2_CLUSTALO_NOISY_RYt_UB ***	*** COX2_CLUSTALO_PSARALIGN_CDN_UB ***	*** COX2_CLUSTALO_PSARALIGN_DEG_UB ***	*** COX2_CLUSTALO_PSARALIGN_DNA_UB ***	*** COX2_CLUSTALO_PSARALIGN_RYt_UB ***	*** COX2_CLUSTALO_PSARALIGN_2AA_UB ***	*** COX2_CLUSTALO_TCSFMf_CDN_UB ***	*** COX2_CLUSTALO_TCSFMf_DEG_UB ***	*** COX2_CLUSTALO_TCSFMf_DNA_UB ***	*** COX2_CLUSTALO_TCSFMf_2AA_UB ***	*** COX2_CLUSTALO_TCSFMw_DEG_UB ***	*** COX2_CLUSTALO_TCSFMw_DNA_UB ***	# COX2_CLUSTALO_TCSOGf_DEG_UB #	# COX2_CLUSTALO_TCSOGf_DNA_UB #	# COX2_CLUSTALO_TCSOGf_RYt_UB #	*** COX2_CLUSTALO_TCSf_CDN_UB ***	*** COX2_CLUSTALO_TCSf_DEG_UB ***	*** COX2_CLUSTALO_TCSf_DNA_UB ***	*** COX2_CLUSTALO_TCSf_2AA_UB ***	*** COX2_CLUSTALO_TCSw_DEG_UB ***	*** COX2_CLUSTALO_TCSw_DNA_UB ***	*** COX2_CLUSTALO_TRIMALA_CDN_UB ***	*** COX2_CLUSTALO_TRIMALA_DEG_UB ***	*** COX2_CLUSTALO_TRIMALA_DNA_UB ***	*** COX2_CLUSTALO_TRIMALA_RYt_UB ***	*** COX2_CLUSTALO_TRIMALA_2AA_UB ***	*** COX2_CLUSTALO_TRIMALG_CDN_UB ***	*** COX2_CLUSTALO_TRIMALG_DEG_UB ***	*** COX2_CLUSTALO_TRIMALG_DNA_UB ***
# COX2_CLUSTALO_NOISY_DNA_UB #	79	43	79	60	73	43	79	60	73	60	78	75	60	78	43	79	60	73	23	-	-	-	-	-	-	-	-	-	-	-	-	-	-	-	-	-	-	-	-	-	-	-	-	-	-	-	-	-	-
*** COX2_CLUSTALO_NOISY_RYt_UB ***	79	43	79	60	73	43	79	60	73	60	78	75	60	78	43	79	60	73	23	0	-	-	-	-	-	-	-	-	-	-	-	-	-	-	-	-	-	-	-	-	-	-	-	-	-	-	-	-	-
# COX2_CLUSTALO_TCSOGf_DEG_UB #	97	124	97	97	96	124	97	97	96	97	116	96	97	91	124	97	97	96	119	123	123	122	95	97	117	96	124	97	97	96	97	97	-	-	-	-	-	-	-	-	-	-	-	-	-	-	-	-	-
# COX2_CLUSTALO_TCSOGf_DNA_UB #	123	115	123	111	111	115	123	111	111	111	109	107	111	107	115	123	111	111	113	114	114	109	117	111	106	111	115	123	111	111	112	111	60	-	-	-	-	-	-	-	-	-	-	-	-	-	-	-	-
# COX2_CLUSTALO_TCSOGf_RYt_UB #	127	112	127	119	128	112	127	119	128	119	119	117	119	110	112	127	119	128	99	104	104	112	127	119	108	128	112	127	119	128	119	119	59	58	-	-	-	-	-	-	-	-	-	-	-	-	-	-	-
*** # COX2_CLUSTALW_NOISY_DNA_UB # ***	79	43	79	60	73	43	79	60	73	60	78	75	60	78	43	79	60	73	23	0	0	50	86	60	54	73	43	79	60	73	64	60	123	114	104	43	79	60	73	64	60	43	79	60	45	73	43	79	60
*** COX2_CLUSTALW_NOISY_RYt_UB ***	79	43	79	60	73	43	79	60	73	60	78	75	60	78	43	79	60	73	23	0	0	50	86	60	54	73	43	79	60	73	64	60	123	114	104	43	79	60	73	64	60	43	79	60	45	73	43	79	60
# COX2_CLUSTALW_TCSOGf_DEG_UB #	109	132	109	103	110	132	109	103	110	103	130	106	103	99	132	109	103	110	118	122	122	133	110	103	132	110	132	109	103	110	106	103	37	69	40	132	109	103	110	106	103	132	109	103	131	110	132	109	103
# COX2_CLUSTALW_TCSOGf_DNA_UB #	119	107	119	119	114	107	119	119	114	119	103	118	119	118	107	119	119	114	105	106	106	102	114	119	98	114	107	119	119	114	119	119	47	48	69	107	119	119	114	119	119	107	119	119	105	114	107	119	119
# COX2_CLUSTALW_TCSOGf_RYt_UB #	119	106	119	120	119	106	119	120	119	120	109	117	120	117	106	119	120	119	97	102	102	103	116	120	101	119	106	119	120	119	121	120	55	66	57	106	119	120	119	121	120	106	119	120	104	119	106	119	120
*** COX2_DIALIGN-TXD_NOISY_DNA_UB ***	79	43	79	60	73	43	79	60	73	60	78	75	60	78	43	79	60	73	23	0	0	50	86	60	54	73	43	79	60	73	64	60	123	114	104	43	79	60	73	64	60	43	79	60	45	73	43	79	60
*** COX2_DIALIGN-TXD_NOISY_RYt_UB ***	79	43	79	60	73	43	79	60	73	60	78	75	60	78	43	79	60	73	23	0	0	50	86	60	54	73	43	79	60	73	64	60	123	114	104	43	79	60	73	64	60	43	79	60	45	73	43	79	60
*** COX2_DIALIGN-TXT_NOISY_DNA_UB ***	79	43	79	60	73	43	79	60	73	60	78	75	60	78	43	79	60	73	23	0	0	50	86	60	54	73	43	79	60	73	64	60	123	114	104	43	79	60	73	64	60	43	79	60	45	73	43	79	60
*** COX2_DIALIGN-TXT_NOISY_RYt_UB ***	79	43	79	60	73	43	79	60	73	60	78	75	60	78	43	79	60	73	23	0	0	50	86	60	54	73	43	79	60	73	64	60	123	114	104	43	79	60	73	64	60	43	79	60	45	73	43	79	60
# COX2_FSA_GBLOCKSC_CDN_UB #	43	35	43	25	11	35	43	25	11	25	29	21	25	37	35	43	25	11	67	78	78	28	36	25	39	11	35	43	25	11	19	25	102	113	129	35	43	25	11	19	25	35	43	25	48	11	35	43	25
*** # COX2_FSA_GBLOCKSC_2AA_UB # ***	59	38	59	52	30	38	59	52	30	52	0	50	52	60	38	59	52	30	68	78	78	32	53	52	37	30	38	59	52	30	47	52	116	109	119	38	59	52	30	47	52	38	59	52	45	30	38	59	52
*** # COX2_FSA_TCSFMf_CDN_UB # ***	59	7	59	53	27	7	59	53	27	53	32	49	53	65	7	59	53	27	39	50	50	0	52	53	11	27	7	59	53	27	47	53	122	109	112	7	59	53	27	47	53	7	59	53	20	27	7	59	53
# COX2_FSA_TCSOGf_DEG_UB #	126	108	126	115	116	108	126	115	116	115	111	113	115	113	108	126	115	116	97	99	99	104	122	115	102	116	108	126	115	116	116	115	50	51	70	108	126	115	116	116	115	108	126	115	108	116	108	126	115
# COX2_FSA_TCSOGf_DNA_UB #	102	128	102	98	99	128	102	98	99	98	119	95	98	96	128	102	98	99	119	121	121	124	98	98	121	99	128	102	98	99	99	98	28	56	67	128	102	98	99	99	98	128	102	98	127	99	128	102	98
# COX2_FSA_TCSOGf_RYt_UB #	106	123	106	92	101	123	106	92	101	92	126	89	92	85	123	106	92	101	113	117	117	122	104	92	119	101	123	106	92	101	94	92	46	54	53	123	106	92	101	94	92	123	106	92	120	101	123	106	92
*** COX2_FSA_TCSf_CDN_UB ***	59	7	59	53	27	7	59	53	27	53	32	49	53	65	7	59	53	27	39	50	50	0	52	53	11	27	7	59	53	27	47	53	122	109	112	7	59	53	27	47	53	7	59	53	20	27	7	59	53
*** # COX2_FSA_TCSf_2AA_UB # ***	34	33	34	34	0	33	34	34	0	34	30	32	34	42	33	34	34	0	63	73	73	27	28	34	32	0	33	34	34	0	29	34	96	111	128	33	34	34	0	29	34	33	34	34	40	0	33	34	34
*** COX2_FSA_TRIMALA_CDN_UB ***	59	7	59	53	27	7	59	53	27	53	32	49	53	65	7	59	53	27	39	50	50	0	52	53	11	27	7	59	53	27	47	53	122	109	112	7	59	53	27	47	53	7	59	53	20	27	7	59	53
*** COX2_FSA_TRIMALG_CDN_UB ***	59	7	59	53	27	7	59	53	27	53	32	49	53	65	7	59	53	27	39	50	50	0	52	53	11	27	7	59	53	27	47	53	122	109	112	7	59	53	27	47	53	7	59	53	20	27	7	59	53
*** COX2_FSA_TRIMAL_CDN_UB ***	59	7	59	53	27	7	59	53	27	53	32	49	53	65	7	59	53	27	39	50	50	0	52	53	11	27	7	59	53	27	47	53	122	109	112	7	59	53	27	47	53	7	59	53	20	27	7	59	53
*** COX2_FSA_TRIMAL_2AA_UB ***	34	33	34	34	0	33	34	34	0	34	30	32	34	42	33	34	34	0	63	73	73	27	28	34	32	0	33	34	34	0	29	34	96	111	128	33	34	34	0	29	34	33	34	34	40	0	33	34	34
*** COX2_GRAMALIGN_GBLOCKSC_2AA_UB ***	59	38	59	52	30	38	59	52	30	52	0	50	52	60	38	59	52	30	68	78	78	32	53	52	37	30	38	59	52	30	47	52	116	109	119	38	59	52	30	47	52	38	59	52	45	30	38	59	52
*** COX2_GRAMALIGN_MAXALIGN_2AA_UB ***	34	33	34	34	0	33	34	34	0	34	30	32	34	42	33	34	34	0	63	73	73	27	28	34	32	0	33	34	34	0	29	34	96	111	128	33	34	34	0	29	34	33	34	34	40	0	33	34	34
*** COX2_GRAMALIGN_NOISY_DNA_UB ***	79	43	79	60	73	43	79	60	73	60	78	75	60	78	43	79	60	73	23	0	0	50	86	60	54	73	43	79	60	73	64	60	123	114	104	43	79	60	73	64	60	43	79	60	45	73	43	79	60
*** COX2_GRAMALIGN_NOISY_RYt_UB ***	79	43	79	60	73	43	79	60	73	60	78	75	60	78	43	79	60	73	23	0	0	50	86	60	54	73	43	79	60	73	64	60	123	114	104	43	79	60	73	64	60	43	79	60	45	73	43	79	60
*** COX2_GRAMALIGN_PSARALIGN_CDN_UB ***	59	7	59	53	27	7	59	53	27	53	32	49	53	65	7	59	53	27	39	50	50	0	52	53	11	27	7	59	53	27	47	53	122	109	112	7	59	53	27	47	53	7	59	53	20	27	7	59	53
*** COX2_GRAMALIGN_PSARALIGN_2AA_UB ***	34	33	34	34	0	33	34	34	0	34	30	32	34	42	33	34	34	0	63	73	73	27	28	34	32	0	33	34	34	0	29	34	96	111	128	33	34	34	0	29	34	33	34	34	40	0	33	34	34
*** COX2_GRAMALIGN_TCSFMf_2AA_UB ***	34	33	34	34	0	33	34	34	0	34	30	32	34	42	33	34	34	0	63	73	73	27	28	34	32	0	33	34	34	0	29	34	96	111	128	33	34	34	0	29	34	33	34	34	40	0	33	34	34
# COX2_GRAMALIGN_TCSOGf_DEG_UB #	127	129	127	127	129	129	127	127	129	127	120	123	127	119	129	127	127	129	124	130	130	129	127	127	124	129	129	127	127	129	126	127	54	52	54	129	127	127	129	126	127	129	127	127	127	129	129	127	127
# COX2_GRAMALIGN_TCSOGf_DNA_UB #	121	108	121	121	122	108	121	121	122	121	112	122	121	118	108	121	121	122	102	105	105	107	120	121	102	122	108	121	121	122	121	121	47	64	34	108	121	121	122	121	121	108	121	121	105	122	108	121	121
# COX2_GRAMALIGN_TCSOGf_RYt_UB #	124	107	124	114	116	107	124	114	116	114	108	113	114	118	107	124	114	116	97	96	96	101	118	114	101	116	107	124	114	116	115	114	52	51	41	107	124	114	116	115	114	107	124	114	107	116	107	124	114
*** COX2_GRAMALIGN_TCSf_2AA_UB ***	34	33	34	34	0	33	34	34	0	34	30	32	34	42	33	34	34	0	63	73	73	27	28	34	32	0	33	34	34	0	29	34	96	111	128	33	34	34	0	29	34	33	34	34	40	0	33	34	34
*** COX2_GRAMALIGN_TRIMALA_2AA_UB ***	34	33	34	34	0	33	34	34	0	34	30	32	34	42	33	34	34	0	63	73	73	27	28	34	32	0	33	34	34	0	29	34	96	111	128	33	34	34	0	29	34	33	34	34	40	0	33	34	34
*** COX2_GRAMALIGN_TRIMALG_2AA_UB ***	34	33	34	34	0	33	34	34	0	34	30	32	34	42	33	34	34	0	63	73	73	27	28	34	32	0	33	34	34	0	29	34	96	111	128	33	34	34	0	29	34	33	34	34	40	0	33	34	34
*** COX2_GRAMALIGN_TRIMAL_2AA_UB ***	34	33	34	34	0	33	34	34	0	34	30	32	34	42	33	34	34	0	63	73	73	27	28	34	32	0	33	34	34	0	29	34	96	111	128	33	34	34	0	29	34	33	34	34	40	0	33	34	34
*** COX2_KALIGN_GBLOCKSC_CDN_UB ***	43	35	43	25	11	35	43	25	11	25	29	21	25	37	35	43	25	11	67	78	78	28	36	25	39	11	35	43	25	11	19	25	102	113	129	35	43	25	11	19	25	35	43	25	48	11	35	43	25
*** COX2_KALIGN_GBLOCKSC_2AA_UB ***	59	38	59	52	30	38	59	52	30	52	0	50	52	60	38	59	52	30	68	78	78	32	53	52	37	30	38	59	52	30	47	52	116	109	119	38	59	52	30	47	52	38	59	52	45	30	38	59	52
*** COX2_KALIGN_MAXALIGN_CDN_UB ***	59	7	59	53	27	7	59	53	27	53	32	49	53	65	7	59	53	27	39	50	50	0	52	53	11	27	7	59	53	27	47	53	122	109	112	7	59	53	27	47	53	7	59	53	20	27	7	59	53
*** # COX2_KALIGN_MAXALIGN_RYt_UB # ***	60	17	60	59	32	17	60	59	32	59	37	59	59	63	17	60	59	32	39	54	54	11	54	59	0	32	17	60	59	32	57	59	117	106	108	17	60	59	32	57	59	17	60	59	10	32	17	60	59
*** COX2_KALIGN_MAXALIGN_2AA_UB ***	34	33	34	34	0	33	34	34	0	34	30	32	34	42	33	34	34	0	63	73	73	27	28	34	32	0	33	34	34	0	29	34	96	111	128	33	34	34	0	29	34	33	34	34	40	0	33	34	34
*** COX2_KALIGN_PSARALIGN_CDN_UB ***	59	7	59	53	27	7	59	53	27	53	32	49	53	65	7	59	53	27	39	50	50	0	52	53	11	27	7	59	53	27	47	53	122	109	112	7	59	53	27	47	53	7	59	53	20	27	7	59	53
*** COX2_KALIGN_PSARALIGN_RYt_UB ***	60	17	60	59	32	17	60	59	32	59	37	59	59	63	17	60	59	32	39	54	54	11	54	59	0	32	17	60	59	32	57	59	117	106	108	17	60	59	32	57	59	17	60	59	10	32	17	60	59
*** COX2_KALIGN_PSARALIGN_2AA_UB ***	34	33	34	34	0	33	34	34	0	34	30	32	34	42	33	34	34	0	63	73	73	27	28	34	32	0	33	34	34	0	29	34	96	111	128	33	34	34	0	29	34	33	34	34	40	0	33	34	34
*** COX2_KALIGN_TCSFMf_CDN_UB ***	59	7	59	53	27	7	59	53	27	53	32	49	53	65	7	59	53	27	39	50	50	0	52	53	11	27	7	59	53	27	47	53	122	109	112	7	59	53	27	47	53	7	59	53	20	27	7	59	53
*** COX2_KALIGN_TCSFMf_RYt_UB ***	60	17	60	59	32	17	60	59	32	59	37	59	59	63	17	60	59	32	39	54	54	11	54	59	0	32	17	60	59	32	57	59	117	106	108	17	60	59	32	57	59	17	60	59	10	32	17	60	59
*** COX2_KALIGN_TCSFMf_2AA_UB ***	34	33	34	34	0	33	34	34	0	34	30	32	34	42	33	34	34	0	63	73	73	27	28	34	32	0	33	34	34	0	29	34	96	111	128	33	34	34	0	29	34	33	34	34	40	0	33	34	34
# COX2_KALIGN_TCSOGf_DEG_UB #	132	129	132	126	126	129	132	126	126	126	124	122	126	117	129	132	126	126	121	123	123	127	129	126	123	126	129	132	126	126	127	126	64	26	50	129	132	126	126	127	126	129	132	126	125	126	129	132	126
# COX2_KALIGN_TCSOGf_DNA_UB #	125	107	125	115	122	107	125	115	122	115	116	111	115	107	107	125	115	122	98	101	101	105	124	115	101	122	107	125	115	122	115	115	55	68	35	107	125	115	122	115	115	107	125	115	103	122	107	125	115
# COX2_KALIGN_TCSOGf_RYt_UB #	123	106	123	116	116	106	123	116	116	116	111	114	116	111	106	123	116	116	101	103	103	104	121	116	99	116	106	123	116	116	115	116	55	52	40	106	123	116	116	115	116	106	123	116	103	116	106	123	116
*** # COX2_KALIGN_TCSOGw_DEG_UB # ***	79	67	79	51	57	67	79	51	57	51	33	50	51	56	67	79	51	57	51	67	67	60	72	51	53	57	67	79	51	57	50	51	114	110	108	67	79	51	57	50	51	67	79	51	62	57	67	79	51
*** COX2_KALIGN_TCSf_CDN_UB ***	59	7	59	53	27	7	59	53	27	53	32	49	53	65	7	59	53	27	39	50	50	0	52	53	11	27	7	59	53	27	47	53	122	109	112	7	59	53	27	47	53	7	59	53	20	27	7	59	53
*** COX2_KALIGN_TCSf_RYt_UB ***	60	17	60	59	32	17	60	59	32	59	37	59	59	63	17	60	59	32	39	54	54	11	54	59	0	32	17	60	59	32	57	59	117	106	108	17	60	59	32	57	59	17	60	59	10	32	17	60	59
*** COX2_KALIGN_TCSf_2AA_UB ***	34	33	34	34	0	33	34	34	0	34	30	32	34	42	33	34	34	0	63	73	73	27	28	34	32	0	33	34	34	0	29	34	96	111	128	33	34	34	0	29	34	33	34	34	40	0	33	34	34
*** COX2_KALIGN_TRIMALA_RYt_UB ***	60	17	60	59	32	17	60	59	32	59	37	59	59	63	17	60	59	32	39	54	54	11	54	59	0	32	17	60	59	32	57	59	117	106	108	17	60	59	32	57	59	17	60	59	10	32	17	60	59
*** COX2_KALIGN_TRIMALG_RYt_UB ***	60	17	60	59	32	17	60	59	32	59	37	59	59	63	17	60	59	32	39	54	54	11	54	59	0	32	17	60	59	32	57	59	117	106	108	17	60	59	32	57	59	17	60	59	10	32	17	60	59
*** COX2_KALIGN_TRIMAL_CDN_UB ***	59	7	59	53	27	7	59	53	27	53	32	49	53	65	7	59	53	27	39	50	50	0	52	53	11	27	7	59	53	27	47	53	122	109	112	7	59	53	27	47	53	7	59	53	20	27	7	59	53
*** COX2_KALIGN_TRIMAL_RYt_UB ***	60	17	60	59	32	17	60	59	32	59	37	59	59	63	17	60	59	32	39	54	54	11	54	59	0	32	17	60	59	32	57	59	117	106	108	17	60	59	32	57	59	17	60	59	10	32	17	60	59
*** COX2_KALIGN_TRIMAL_2AA_UB ***	34	33	34	34	0	33	34	34	0	34	30	32	34	42	33	34	34	0	63	73	73	27	28	34	32	0	33	34	34	0	29	34	96	111	128	33	34	34	0	29	34	33	34	34	40	0	33	34	34
*** COX2_MAFFTEI_GBLOCKSC_2AA_UB ***	59	38	59	52	30	38	59	52	30	52	0	50	52	60	38	59	52	30	68	78	78	32	53	52	37	30	38	59	52	30	47	52	116	109	119	38	59	52	30	47	52	38	59	52	45	30	38	59	52
*** COX2_MAFFTEI_MAXALIGN_2AA_UB ***	34	33	34	34	0	33	34	34	0	34	30	32	34	42	33	34	34	0	63	73	73	27	28	34	32	0	33	34	34	0	29	34	96	111	128	33	34	34	0	29	34	33	34	34	40	0	33	34	34
*** # COX2_MAFFTEI_NOISY_DEG_UB # ***	77	34	77	50	63	34	77	50	63	50	68	63	50	59	34	77	50	63	0	23	23	39	82	50	39	63	34	77	50	63	54	50	119	113	99	34	77	50	63	54	50	34	77	50	33	63	34	77	50
*** COX2_MAFFTEI_NOISY_DNA_UB ***	79	43	79	60	73	43	79	60	73	60	78	75	60	78	43	79	60	73	23	0	0	50	86	60	54	73	43	79	60	73	64	60	123	114	104	43	79	60	73	64	60	43	79	60	45	73	43	79	60
*** COX2_MAFFTEI_NOISY_RYt_UB ***	79	43	79	60	73	43	79	60	73	60	78	75	60	78	43	79	60	73	23	0	0	50	86	60	54	73	43	79	60	73	64	60	123	114	104	43	79	60	73	64	60	43	79	60	45	73	43	79	60
*** COX2_MAFFTEI_PSARALIGN_CDN_UB ***	59	7	59	53	27	7	59	53	27	53	32	49	53	65	7	59	53	27	39	50	50	0	52	53	11	27	7	59	53	27	47	53	122	109	112	7	59	53	27	47	53	7	59	53	20	27	7	59	53
*** COX2_MAFFTEI_PSARALIGN_2AA_UB ***	34	33	34	34	0	33	34	34	0	34	30	32	34	42	33	34	34	0	63	73	73	27	28	34	32	0	33	34	34	0	29	34	96	111	128	33	34	34	0	29	34	33	34	34	40	0	33	34	34
*** COX2_MAFFTEI_TCSFMf_2AA_UB ***	34	33	34	34	0	33	34	34	0	34	30	32	34	42	33	34	34	0	63	73	73	27	28	34	32	0	33	34	34	0	29	34	96	111	128	33	34	34	0	29	34	33	34	34	40	0	33	34	34
# COX2_MAFFTEI_TCSOGf_DEG_UB #	99	124	99	93	96	124	99	93	96	93	116	90	93	88	124	99	93	96	117	119	119	120	95	93	119	96	124	99	93	96	94	93	28	52	75	124	99	93	96	94	93	124	99	93	123	96	124	99	93
# COX2_MAFFTEI_TCSOGf_DNA_UB #	126	107	126	115	124	107	126	115	124	115	117	116	115	107	107	126	115	124	96	100	100	108	127	115	103	124	107	126	115	124	118	115	58	63	23	107	126	115	124	118	115	107	126	115	102	124	107	126	115
# COX2_MAFFTEI_TCSOGf_RYt_UB #	124	115	124	106	114	115	124	106	114	106	113	109	106	105	115	124	106	114	107	109	109	113	122	106	110	114	115	124	106	114	109	106	59	25	57	115	124	106	114	109	106	115	124	106	113	114	115	124	106
*** COX2_MAFFTEI_TCSf_2AA_UB ***	34	33	34	34	0	33	34	34	0	34	30	32	34	42	33	34	34	0	63	73	73	27	28	34	32	0	33	34	34	0	29	34	96	111	128	33	34	34	0	29	34	33	34	34	40	0	33	34	34
*** COX2_MAFFTEI_TRIMALA_2AA_UB ***	34	33	34	34	0	33	34	34	0	34	30	32	34	42	33	34	34	0	63	73	73	27	28	34	32	0	33	34	34	0	29	34	96	111	128	33	34	34	0	29	34	33	34	34	40	0	33	34	34
*** COX2_MAFFTEI_TRIMALG_2AA_UB ***	34	33	34	34	0	33	34	34	0	34	30	32	34	42	33	34	34	0	63	73	73	27	28	34	32	0	33	34	34	0	29	34	96	111	128	33	34	34	0	29	34	33	34	34	40	0	33	34	34
*** COX2_MAFFTEI_TRIMAL_2AA_UB ***	34	33	34	34	0	33	34	34	0	34	30	32	34	42	33	34	34	0	63	73	73	27	28	34	32	0	33	34	34	0	29	34	96	111	128	33	34	34	0	29	34	33	34	34	40	0	33	34	34
*** COX2_MAFFTF2_GBLOCKSC_CDN_UB ***	43	35	43	25	11	35	43	25	11	25	29	21	25	37	35	43	25	11	67	78	78	28	36	25	39	11	35	43	25	11	19	25	102	113	129	35	43	25	11	19	25	35	43	25	48	11	35	43	25
*** COX2_MAFFTF2_GBLOCKSC_2AA_UB ***	59	38	59	52	30	38	59	52	30	52	0	50	52	60	38	59	52	30	68	78	78	32	53	52	37	30	38	59	52	30	47	52	116	109	119	38	59	52	30	47	52	38	59	52	45	30	38	59	52
*** COX2_MAFFTF2_TCSOGw_DEG_UB ***	79	67	79	51	57	67	79	51	57	51	33	50	51	56	67	79	51	57	51	67	67	60	72	51	53	57	67	79	51	57	50	51	114	110	108	67	79	51	57	50	51	67	79	51	62	57	67	79	51
*** # COX2_MUSCLE_GBLOCKSC_CDN_UB # ***	43	35	43	25	11	35	43	25	11	25	29	21	25	37	35	43	25	11	67	78	78	28	36	25	39	11	35	43	25	11	19	25	102	113	129	35	43	25	11	19	25	35	43	25	48	11	35	43	25
# COX2_MUSCLE_GBLOCKSC_RYt_UB #	64	23	64	69	40	23	64	69	40	69	45	65	69	79	23	64	69	40	51	65	65	17	58	69	24	40	23	64	69	40	63	69	124	120	117	23	64	69	40	63	69	23	64	69	30	40	23	64	69
*** COX2_MUSCLE_GBLOCKSC_2AA_UB ***	59	38	59	52	30	38	59	52	30	52	0	50	52	60	38	59	52	30	68	78	78	32	53	52	37	30	38	59	52	30	47	52	116	109	119	38	59	52	30	47	52	38	59	52	45	30	38	59	52
*** COX2_MUSCLE_MAXALIGN_RYt_UB ***	60	17	60	59	32	17	60	59	32	59	37	59	59	63	17	60	59	32	39	54	54	11	54	59	0	32	17	60	59	32	57	59	117	106	108	17	60	59	32	57	59	17	60	59	10	32	17	60	59
*** COX2_MUSCLE_PSARALIGN_RYt_UB ***	60	17	60	59	32	17	60	59	32	59	37	59	59	63	17	60	59	32	39	54	54	11	54	59	0	32	17	60	59	32	57	59	117	106	108	17	60	59	32	57	59	17	60	59	10	32	17	60	59
*** COX2_MUSCLE_TCSFMf_RYt_UB ***	60	17	60	59	32	17	60	59	32	59	37	59	59	63	17	60	59	32	39	54	54	11	54	59	0	32	17	60	59	32	57	59	117	106	108	17	60	59	32	57	59	17	60	59	10	32	17	60	59
*** COX2_MUSCLE_TCSOGw_DEG_UB ***	79	67	79	51	57	67	79	51	57	51	33	50	51	56	67	79	51	57	51	67	67	60	72	51	53	57	67	79	51	57	50	51	114	110	108	67	79	51	57	50	51	67	79	51	62	57	67	79	51
*** COX2_MUSCLE_TCSf_RYt_UB ***	60	17	60	59	32	17	60	59	32	59	37	59	59	63	17	60	59	32	39	54	54	11	54	59	0	32	17	60	59	32	57	59	117	106	108	17	60	59	32	57	59	17	60	59	10	32	17	60	59
*** COX2_MUSCLE_TRIMALA_RYt_UB ***	60	17	60	59	32	17	60	59	32	59	37	59	59	63	17	60	59	32	39	54	54	11	54	59	0	32	17	60	59	32	57	59	117	106	108	17	60	59	32	57	59	17	60	59	10	32	17	60	59
*** COX2_MUSCLE_TRIMAL_RYt_UB ***	60	17	60	59	32	17	60	59	32	59	37	59	59	63	17	60	59	32	39	54	54	11	54	59	0	32	17	60	59	32	57	59	117	106	108	17	60	59	32	57	59	17	60	59	10	32	17	60	59
*** COX2_OPAL_GBLOCKSC_CDN_UB ***	43	35	43	25	11	35	43	25	11	25	29	21	25	37	35	43	25	11	67	78	78	28	36	25	39	11	35	43	25	11	19	25	102	113	129	35	43	25	11	19	25	35	43	25	48	11	35	43	25
*** COX2_OPAL_GBLOCKSC_2AA_UB ***	59	38	59	52	30	38	59	52	30	52	0	50	52	60	38	59	52	30	68	78	78	32	53	52	37	30	38	59	52	30	47	52	116	109	119	38	59	52	30	47	52	38	59	52	45	30	38	59	52
*** COX2_OPAL_MAXALIGN_CDN_UB ***	59	7	59	53	27	7	59	53	27	53	32	49	53	65	7	59	53	27	39	50	50	0	52	53	11	27	7	59	53	27	47	53	122	109	112	7	59	53	27	47	53	7	59	53	20	27	7	59	53
*** # COX2_OPAL_MAXALIGN_DEG_UB # ***	7	59	7	59	28	59	7	59	28	59	53	55	59	62	59	7	59	28	82	86	86	52	0	59	54	28	59	7	59	28	55	59	95	117	127	59	7	59	28	55	59	59	7	59	62	28	59	7	59
*** COX2_OPAL_MAXALIGN_RYt_UB ***	60	17	60	59	32	17	60	59	32	59	37	59	59	63	17	60	59	32	39	54	54	11	54	59	0	32	17	60	59	32	57	59	117	106	108	17	60	59	32	57	59	17	60	59	10	32	17	60	59
*** COX2_OPAL_MAXALIGN_2AA_UB ***	34	33	34	34	0	33	34	34	0	34	30	32	34	42	33	34	34	0	63	73	73	27	28	34	32	0	33	34	34	0	29	34	96	111	128	33	34	34	0	29	34	33	34	34	40	0	33	34	34
*** COX2_OPAL_PSARALIGN_CDN_UB ***	59	7	59	53	27	7	59	53	27	53	32	49	53	65	7	59	53	27	39	50	50	0	52	53	11	27	7	59	53	27	47	53	122	109	112	7	59	53	27	47	53	7	59	53	20	27	7	59	53
*** COX2_OPAL_PSARALIGN_RYt_UB ***	60	17	60	59	32	17	60	59	32	59	37	59	59	63	17	60	59	32	39	54	54	11	54	59	0	32	17	60	59	32	57	59	117	106	108	17	60	59	32	57	59	17	60	59	10	32	17	60	59
*** COX2_OPAL_PSARALIGN_2AA_UB ***	34	33	34	34	0	33	34	34	0	34	30	32	34	42	33	34	34	0	63	73	73	27	28	34	32	0	33	34	34	0	29	34	96	111	128	33	34	34	0	29	34	33	34	34	40	0	33	34	34
*** COX2_OPAL_TCSFMf_CDN_UB ***	59	7	59	53	27	7	59	53	27	53	32	49	53	65	7	59	53	27	39	50	50	0	52	53	11	27	7	59	53	27	47	53	122	109	112	7	59	53	27	47	53	7	59	53	20	27	7	59	53
*** COX2_OPAL_TCSFMf_DEG_UB ***	7	59	7	59	28	59	7	59	28	59	53	55	59	62	59	7	59	28	82	86	86	52	0	59	54	28	59	7	59	28	55	59	95	117	127	59	7	59	28	55	59	59	7	59	62	28	59	7	59
*** # COX2_OPAL_TCSFMf_DNA_UB # ***	59	53	59	7	28	53	59	7	28	7	46	15	7	23	53	59	7	28	55	67	67	46	52	7	53	28	53	59	7	28	13	7	95	105	119	53	59	7	28	13	7	53	59	7	58	28	53	59	7
*** COX2_OPAL_TCSFMf_RYt_UB ***	60	17	60	59	32	17	60	59	32	59	37	59	59	63	17	60	59	32	39	54	54	11	54	59	0	32	17	60	59	32	57	59	117	106	108	17	60	59	32	57	59	17	60	59	10	32	17	60	59
*** COX2_OPAL_TCSFMf_2AA_UB ***	34	33	34	34	0	33	34	34	0	34	30	32	34	42	33	34	34	0	63	73	73	27	28	34	32	0	33	34	34	0	29	34	96	111	128	33	34	34	0	29	34	33	34	34	40	0	33	34	34
*** # COX2_OPAL_TCSFMw_DNA_UB # ***	59	53	59	7	28	53	59	7	28	7	46	15	7	23	53	59	7	28	55	67	67	46	52	7	53	28	53	59	7	28	13	7	95	105	119	53	59	7	28	13	7	53	59	7	58	28	53	59	7
# COX2_OPAL_TCSOGf_DEG_UB #	121	103	121	111	112	103	121	111	112	111	107	109	111	111	103	121	111	112	96	97	97	99	117	111	98	112	103	121	111	112	112	111	51	50	57	103	121	111	112	112	111	103	121	111	102	112	103	121	111
# COX2_OPAL_TCSOGf_DNA_UB #	122	116	122	112	113	116	122	112	113	112	114	109	112	109	116	122	112	113	108	113	113	113	119	112	113	113	116	122	112	113	114	112	50	30	60	116	122	112	113	114	112	116	122	112	116	113	116	122	112
# COX2_OPAL_TCSOGf_RYt_UB #	97	120	97	91	91	120	97	91	91	91	112	87	91	93	120	97	91	91	116	115	115	114	91	91	114	91	120	97	91	91	92	91	34	52	71	120	97	91	91	92	91	120	97	91	120	91	120	97	91
*** COX2_OPAL_TCSOGw_DEG_UB ***	79	67	79	51	57	67	79	51	57	51	33	50	51	56	67	79	51	57	51	67	67	60	72	51	53	57	67	79	51	57	50	51	114	110	108	67	79	51	57	50	51	67	79	51	62	57	67	79	51
*** # COX2_OPAL_TCSOGw_DNA_UB # ***	56	57	56	19	29	57	56	19	29	19	47	18	19	23	57	56	19	29	59	75	75	50	49	19	41	29	57	56	19	29	17	19	91	102	114	57	56	19	29	17	19	57	56	19	50	29	57	56	19
*** # COX2_OPAL_TCSOGw_RYt_UB # ***	78	38	78	56	56	38	78	56	56	56	61	59	56	66	38	78	56	56	15	30	30	31	71	56	26	56	38	78	56	56	58	56	118	106	100	38	78	56	56	58	56	38	78	56	35	56	38	78	56
*** COX2_OPAL_TCSf_CDN_UB ***	59	7	59	53	27	7	59	53	27	53	32	49	53	65	7	59	53	27	39	50	50	0	52	53	11	27	7	59	53	27	47	53	122	109	112	7	59	53	27	47	53	7	59	53	20	27	7	59	53
*** # COX2_OPAL_TCSf_DEG_UB # ***	7	59	7	59	28	59	7	59	28	59	53	55	59	62	59	7	59	28	82	86	86	52	0	59	54	28	59	7	59	28	55	59	95	117	127	59	7	59	28	55	59	59	7	59	62	28	59	7	59
*** COX2_OPAL_TCSf_DNA_UB ***	59	53	59	7	28	53	59	7	28	7	46	15	7	23	53	59	7	28	55	67	67	46	52	7	53	28	53	59	7	28	13	7	95	105	119	53	59	7	28	13	7	53	59	7	58	28	53	59	7
*** COX2_OPAL_TCSf_RYt_UB ***	60	17	60	59	32	17	60	59	32	59	37	59	59	63	17	60	59	32	39	54	54	11	54	59	0	32	17	60	59	32	57	59	117	106	108	17	60	59	32	57	59	17	60	59	10	32	17	60	59
*** COX2_OPAL_TCSf_2AA_UB ***	34	33	34	34	0	33	34	34	0	34	30	32	34	42	33	34	34	0	63	73	73	27	28	34	32	0	33	34	34	0	29	34	96	111	128	33	34	34	0	29	34	33	34	34	40	0	33	34	34
*** COX2_OPAL_TCSw_DNA_UB ***	59	53	59	7	28	53	59	7	28	7	46	15	7	23	53	59	7	28	55	67	67	46	52	7	53	28	53	59	7	28	13	7	95	105	119	53	59	7	28	13	7	53	59	7	58	28	53	59	7
*** COX2_OPAL_TRIMALA_DNA_UB ***	59	53	59	7	28	53	59	7	28	7	46	15	7	23	53	59	7	28	55	67	67	46	52	7	53	28	53	59	7	28	13	7	95	105	119	53	59	7	28	13	7	53	59	7	58	28	53	59	7
*** COX2_OPAL_TRIMALA_RYt_UB ***	60	17	60	59	32	17	60	59	32	59	37	59	59	63	17	60	59	32	39	54	54	11	54	59	0	32	17	60	59	32	57	59	117	106	108	17	60	59	32	57	59	17	60	59	10	32	17	60	59
*** COX2_OPAL_TRIMALG_DNA_UB ***	59	53	59	7	28	53	59	7	28	7	46	15	7	23	53	59	7	28	55	67	67	46	52	7	53	28	53	59	7	28	13	7	95	105	119	53	59	7	28	13	7	53	59	7	58	28	53	59	7
*** COX2_OPAL_TRIMALG_RYt_UB ***	60	17	60	59	32	17	60	59	32	59	37	59	59	63	17	60	59	32	39	54	54	11	54	59	0	32	17	60	59	32	57	59	117	106	108	17	60	59	32	57	59	17	60	59	10	32	17	60	59
*** COX2_OPAL_TRIMAL_CDN_UB ***	59	7	59	53	27	7	59	53	27	53	32	49	53	65	7	59	53	27	39	50	50	0	52	53	11	27	7	59	53	27	47	53	122	109	112	7	59	53	27	47	53	7	59	53	20	27	7	59	53
*** COX2_OPAL_TRIMAL_DEG_UB ***	7	59	7	59	28	59	7	59	28	59	53	55	59	62	59	7	59	28	82	86	86	52	0	59	54	28	59	7	59	28	55	59	95	117	127	59	7	59	28	55	59	59	7	59	62	28	59	7	59
*** COX2_OPAL_TRIMAL_DNA_UB ***	59	53	59	7	28	53	59	7	28	7	46	15	7	23	53	59	7	28	55	67	67	46	52	7	53	28	53	59	7	28	13	7	95	105	119	53	59	7	28	13	7	53	59	7	58	28	53	59	7
*** COX2_OPAL_TRIMAL_RYt_UB ***	60	17	60	59	32	17	60	59	32	59	37	59	59	63	17	60	59	32	39	54	54	11	54	59	0	32	17	60	59	32	57	59	117	106	108	17	60	59	32	57	59	17	60	59	10	32	17	60	59
*** COX2_OPAL_TRIMAL_2AA_UB ***	34	33	34	34	0	33	34	34	0	34	30	32	34	42	33	34	34	0	63	73	73	27	28	34	32	0	33	34	34	0	29	34	96	111	128	33	34	34	0	29	34	33	34	34	40	0	33	34	34
*** COX2_PRANKCDF_GBLOCKSC_2AA_UB ***	59	38	59	52	30	38	59	52	30	52	0	50	52	60	38	59	52	30	68	78	78	32	53	52	37	30	38	59	52	30	47	52	116	109	119	38	59	52	30	47	52	38	59	52	45	30	38	59	52
*** # COX2_PRANKCDF_GBLOCKS_DEG_UB # ***	59	51	59	17	32	51	59	17	32	17	50	0	17	19	51	59	17	32	63	75	75	49	55	17	59	32	51	59	17	32	11	17	96	107	117	51	59	17	32	11	17	51	59	17	64	32	51	59	17
*** # COX2_PRANKCDF_GBLOCKS_DNA_UB # ***	40	34	40	12	22	34	40	12	22	12	40	29	12	34	34	40	12	22	58	67	67	41	47	12	47	22	34	40	12	22	18	12	104	118	129	34	40	12	22	18	12	34	40	12	39	22	34	40	12
*** # COX2_PRANKCDF_GBLOCKS_RYt_UB # ***	61	64	61	22	42	64	61	22	42	22	60	19	22	0	64	61	22	42	59	78	78	65	62	22	63	42	64	61	22	42	24	22	91	107	110	64	61	22	42	24	22	64	61	22	61	42	64	61	22
*** # COX2_PRANKCDF_MAXALIGN_CDN_UB # ***	52	0	52	46	33	0	52	46	33	46	38	51	46	64	0	52	46	33	34	43	43	7	59	46	17	33	0	52	46	33	40	46	124	115	112	0	52	46	33	40	46	0	52	46	13	33	0	52	46
*** # COX2_PRANKCDF_MAXALIGN_DNA_UB # ***	52	46	52	0	34	46	52	0	34	0	52	17	0	22	46	52	0	34	50	60	60	53	59	0	59	34	46	52	0	34	6	0	97	111	119	46	52	0	34	6	0	46	52	0	51	34	46	52	0
*** COX2_PRANKCDF_MAXALIGN_2AA_UB ***	34	33	34	34	0	33	34	34	0	34	30	32	34	42	33	34	34	0	63	73	73	27	28	34	32	0	33	34	34	0	29	34	96	111	128	33	34	34	0	29	34	33	34	34	40	0	33	34	34
*** # COX2_PRANKCDF_PSARALIGN_CDN_UB # ***	59	7	59	53	27	7	59	53	27	53	32	49	53	65	7	59	53	27	39	50	50	0	52	53	11	27	7	59	53	27	47	53	122	109	112	7	59	53	27	47	53	7	59	53	20	27	7	59	53
*** # COX2_PRANKCDF_PSARALIGN_DEG_UB # ***	7	59	7	59	28	59	7	59	28	59	53	55	59	62	59	7	59	28	82	86	86	52	0	59	54	28	59	7	59	28	55	59	95	117	127	59	7	59	28	55	59	59	7	59	62	28	59	7	59
*** # COX2_PRANKCDF_PSARALIGN_DNA_UB # ***	52	46	52	0	34	46	52	0	34	0	52	17	0	22	46	52	0	34	50	60	60	53	59	0	59	34	46	52	0	34	6	0	97	111	119	46	52	0	34	6	0	46	52	0	51	34	46	52	0
*** # COX2_PRANKCDF_PSARALIGN_RYt_UB # ***	60	17	60	59	32	17	60	59	32	59	37	59	59	63	17	60	59	32	39	54	54	11	54	59	0	32	17	60	59	32	57	59	117	106	108	17	60	59	32	57	59	17	60	59	10	32	17	60	59
*** # COX2_PRANKCDF_PSARALIGN_2AA_UB # ***	34	33	34	34	0	33	34	34	0	34	30	32	34	42	33	34	34	0	63	73	73	27	28	34	32	0	33	34	34	0	29	34	96	111	128	33	34	34	0	29	34	33	34	34	40	0	33	34	34
*** # COX2_PRANKCDF_TCSf_CDN_UB # ***	52	0	52	46	33	0	52	46	33	46	38	51	46	64	0	52	46	33	34	43	43	7	59	46	17	33	0	52	46	33	40	46	124	115	112	0	52	46	33	40	46	0	52	46	13	33	0	52	46
*** # COX2_PRANKCDF_TCSf_DNA_UB # ***	52	46	52	0	34	46	52	0	34	0	52	17	0	22	46	52	0	34	50	60	60	53	59	0	59	34	46	52	0	34	6	0	97	111	119	46	52	0	34	6	0	46	52	0	51	34	46	52	0
*** COX2_PRANKCDF_TCSf_2AA_UB ***	34	33	34	34	0	33	34	34	0	34	30	32	34	42	33	34	34	0	63	73	73	27	28	34	32	0	33	34	34	0	29	34	96	111	128	33	34	34	0	29	34	33	34	34	40	0	33	34	34
*** # COX2_PRANKCDF_TCSw_DEG_UB # ***	48	40	48	6	29	40	48	6	29	6	47	11	6	24	40	48	6	29	54	64	64	47	55	6	57	29	40	48	6	29	0	6	97	112	119	40	48	6	29	0	6	40	48	6	53	29	40	48	6
*** # COX2_PRANKCDF_TCSw_DNA_UB # ***	52	46	52	0	34	46	52	0	34	0	52	17	0	22	46	52	0	34	50	60	60	53	59	0	59	34	46	52	0	34	6	0	97	111	119	46	52	0	34	6	0	46	52	0	51	34	46	52	0
*** # COX2_PRANKCDF_TCSw_RYt_UB # ***	42	38	42	18	23	38	42	18	23	18	41	33	18	36	38	42	18	23	55	63	63	45	49	18	49	23	38	42	18	23	22	18	102	118	129	38	42	18	23	22	18	38	42	18	41	23	38	42	18
*** # COX2_PRANKCDF_TRIMALA_CDN_UB # ***	52	0	52	46	33	0	52	46	33	46	38	51	46	64	0	52	46	33	34	43	43	7	59	46	17	33	0	52	46	33	40	46	124	115	112	0	52	46	33	40	46	0	52	46	13	33	0	52	46
*** # COX2_PRANKCDF_TRIMALA_DEG_UB # ***	0	52	0	52	34	52	0	52	34	52	59	59	52	61	52	0	52	34	77	79	79	59	7	52	60	34	52	0	52	34	48	52	97	123	127	52	0	52	34	48	52	52	0	52	55	34	52	0	52
*** # COX2_PRANKCDF_TRIMALA_DNA_UB # ***	52	46	52	0	34	46	52	0	34	0	52	17	0	22	46	52	0	34	50	60	60	53	59	0	59	34	46	52	0	34	6	0	97	111	119	46	52	0	34	6	0	46	52	0	51	34	46	52	0
*** # COX2_PRANKCDF_TRIMALA_RYt_UB # ***	55	13	55	51	40	13	55	51	40	51	45	64	51	61	13	55	51	40	33	45	45	20	62	51	10	40	13	55	51	40	53	51	121	111	107	13	55	51	40	53	51	13	55	51	0	40	13	55	51
*** # COX2_PRANKCDF_TRIMALA_2AA_UB # ***	34	33	34	34	0	33	34	34	0	34	30	32	34	42	33	34	34	0	63	73	73	27	28	34	32	0	33	34	34	0	29	34	96	111	128	33	34	34	0	29	34	33	34	34	40	0	33	34	34
*** # COX2_PRANKCDF_TRIMALG_CDN_UB # ***	52	0	52	46	33	0	52	46	33	46	38	51	46	64	0	52	46	33	34	43	43	7	59	46	17	33	0	52	46	33	40	46	124	115	112	0	52	46	33	40	46	0	52	46	13	33	0	52	46
*** # COX2_PRANKCDF_TRIMALG_DEG_UB # ***	0	52	0	52	34	52	0	52	34	52	59	59	52	61	52	0	52	34	77	79	79	59	7	52	60	34	52	0	52	34	48	52	97	123	127	52	0	52	34	48	52	52	0	52	55	34	52	0	52
*** # COX2_PRANKCDF_TRIMALG_DNA_UB # ***	52	46	52	0	34	46	52	0	34	0	52	17	0	22	46	52	0	34	50	60	60	53	59	0	59	34	46	52	0	34	6	0	97	111	119	46	52	0	34	6	0	46	52	0	51	34	46	52	0
*** # COX2_PRANKCDF_TRIMALG_RYt_UB # ***	55	13	55	51	40	13	55	51	40	51	45	64	51	61	13	55	51	40	33	45	45	20	62	51	10	40	13	55	51	40	53	51	121	111	107	13	55	51	40	53	51	13	55	51	0	40	13	55	51
*** # COX2_PRANKCDF_TRIMALG_2AA_UB # ***	34	33	34	34	0	33	34	34	0	34	30	32	34	42	33	34	34	0	63	73	73	27	28	34	32	0	33	34	34	0	29	34	96	111	128	33	34	34	0	29	34	33	34	34	40	0	33	34	34
*** # COX2_PRANKCDF_TRIMALP_DEG_UB # ***	59	51	59	38	32	51	59	38	32	38	50	27	38	46	51	59	38	32	73	84	84	49	55	38	59	32	51	59	38	32	32	38	114	123	131	51	59	38	32	32	38	51	59	38	64	32	51	59	38
*** # COX2_PRANKCDF_TRIMALP_DNA_UB # ***	46	49	46	7	33	49	46	7	33	7	51	20	7	15	49	46	7	33	53	64	64	56	53	7	54	33	49	46	7	33	9	7	96	109	116	49	46	7	33	9	7	49	46	7	46	33	49	46	7
*** # COX2_PRANKCDF_TRIMALP_RYt_UB # ***	60	61	60	22	37	61	60	22	37	22	55	22	22	26	61	60	22	37	63	78	78	59	58	22	53	37	61	60	22	37	21	22	87	103	109	61	60	22	37	21	22	61	60	22	56	37	61	60	22
*** # COX2_PRANKCDF_TRIMALS_DEG_UB # ***	59	51	59	38	32	51	59	38	32	38	50	27	38	46	51	59	38	32	73	84	84	49	55	38	59	32	51	59	38	32	32	38	114	123	131	51	59	38	32	32	38	51	59	38	64	32	51	59	38
*** # COX2_PRANKCDF_TRIMALS_DNA_UB # ***	46	49	46	7	33	49	46	7	33	7	51	20	7	15	49	46	7	33	53	64	64	56	53	7	54	33	49	46	7	33	9	7	96	109	116	49	46	7	33	9	7	49	46	7	46	33	49	46	7
*** # COX2_PRANKCDF_TRIMALS_RYt_UB # ***	48	49	48	34	25	49	48	34	25	34	43	34	34	38	49	48	34	25	71	85	85	47	46	34	41	25	49	48	34	25	33	34	94	110	119	49	48	34	25	33	34	49	48	34	44	25	49	48	34
*** # COX2_PRANKCDF_TRIMAL_CDN_UB # ***	52	0	52	46	33	0	52	46	33	46	38	51	46	64	0	52	46	33	34	43	43	7	59	46	17	33	0	52	46	33	40	46	124	115	112	0	52	46	33	40	46	0	52	46	13	33	0	52	46
*** COX2_PRANKCDF_TRIMAL_DEG_UB ***	0	52	0	52	34	52	0	52	34	52	59	59	52	61	52	0	52	34	77	79	79	59	7	52	60	34	52	0	52	34	48	52	97	123	127	52	0	52	34	48	52	52	0	52	55	34	52	0	52
*** # COX2_PRANKCDF_TRIMAL_DNA_UB # ***	52	46	52	0	34	46	52	0	34	0	52	17	0	22	46	52	0	34	50	60	60	53	59	0	59	34	46	52	0	34	6	0	97	111	119	46	52	0	34	6	0	46	52	0	51	34	46	52	0
*** COX2_PRANKCDF_TRIMAL_2AA_UB ***	34	33	34	34	0	33	34	34	0	34	30	32	34	42	33	34	34	0	63	73	73	27	28	34	32	0	33	34	34	0	29	34	96	111	128	33	34	34	0	29	34	33	34	34	40	0	33	34	34
*** COX2_PRANKF_GBLOCKSC_CDN_UB ***	43	35	43	25	11	35	43	25	11	25	29	21	25	37	35	43	25	11	67	78	78	28	36	25	39	11	35	43	25	11	19	25	102	113	129	35	43	25	11	19	25	35	43	25	48	11	35	43	25
*** COX2_PRANKF_GBLOCKSC_DNA_UB ***	59	53	59	7	28	53	59	7	28	7	46	15	7	23	53	59	7	28	55	67	67	46	52	7	53	28	53	59	7	28	13	7	95	105	119	53	59	7	28	13	7	53	59	7	58	28	53	59	7
*** COX2_PRANKF_GBLOCKSC_RYt_UB ***	64	23	64	69	40	23	64	69	40	69	45	65	69	79	23	64	69	40	51	65	65	17	58	69	24	40	23	64	69	40	63	69	124	120	117	23	64	69	40	63	69	23	64	69	30	40	23	64	69
*** COX2_PRANKF_GBLOCKSC_2AA_UB ***	59	38	59	52	30	38	59	52	30	52	0	50	52	60	38	59	52	30	68	78	78	32	53	52	37	30	38	59	52	30	47	52	116	109	119	38	59	52	30	47	52	38	59	52	45	30	38	59	52
*** COX2_PRANKF_GBLOCKS_DEG_UB ***	59	51	59	17	32	51	59	17	32	17	50	0	17	19	51	59	17	32	63	75	75	49	55	17	59	32	51	59	17	32	11	17	96	107	117	51	59	17	32	11	17	51	59	17	64	32	51	59	17
*** COX2_PRANKF_GBLOCKS_DNA_UB ***	59	53	59	7	28	53	59	7	28	7	46	15	7	23	53	59	7	28	55	67	67	46	52	7	53	28	53	59	7	28	13	7	95	105	119	53	59	7	28	13	7	53	59	7	58	28	53	59	7
*** COX2_PRANKF_MAXALIGN_DEG_UB ***	7	59	7	59	28	59	7	59	28	59	53	55	59	62	59	7	59	28	82	86	86	52	0	59	54	28	59	7	59	28	55	59	95	117	127	59	7	59	28	55	59	59	7	59	62	28	59	7	59
*** COX2_PRANKF_MAXALIGN_DNA_UB ***	59	53	59	7	28	53	59	7	28	7	46	15	7	23	53	59	7	28	55	67	67	46	52	7	53	28	53	59	7	28	13	7	95	105	119	53	59	7	28	13	7	53	59	7	58	28	53	59	7
*** COX2_PRANKF_MAXALIGN_RYt_UB ***	60	17	60	59	32	17	60	59	32	59	37	59	59	63	17	60	59	32	39	54	54	11	54	59	0	32	17	60	59	32	57	59	117	106	108	17	60	59	32	57	59	17	60	59	10	32	17	60	59
*** COX2_PRANKF_PSARALIGN_DNA_UB ***	59	53	59	7	28	53	59	7	28	7	46	15	7	23	53	59	7	28	55	67	67	46	52	7	53	28	53	59	7	28	13	7	95	105	119	53	59	7	28	13	7	53	59	7	58	28	53	59	7
*** COX2_PRANKF_PSARALIGN_RYt_UB ***	60	17	60	59	32	17	60	59	32	59	37	59	59	63	17	60	59	32	39	54	54	11	54	59	0	32	17	60	59	32	57	59	117	106	108	17	60	59	32	57	59	17	60	59	10	32	17	60	59
*** COX2_PRANKF_TCSFMf_DNA_UB ***	59	53	59	7	28	53	59	7	28	7	46	15	7	23	53	59	7	28	55	67	67	46	52	7	53	28	53	59	7	28	13	7	95	105	119	53	59	7	28	13	7	53	59	7	58	28	53	59	7
*** COX2_PRANKF_TCSFMf_RYt_UB ***	60	17	60	59	32	17	60	59	32	59	37	59	59	63	17	60	59	32	39	54	54	11	54	59	0	32	17	60	59	32	57	59	117	106	108	17	60	59	32	57	59	17	60	59	10	32	17	60	59
*** COX2_PRANKF_TCSFMw_DNA_UB ***	59	53	59	7	28	53	59	7	28	7	46	15	7	23	53	59	7	28	55	67	67	46	52	7	53	28	53	59	7	28	13	7	95	105	119	53	59	7	28	13	7	53	59	7	58	28	53	59	7
*** COX2_PRANKF_TCSOGw_DEG_UB ***	79	67	79	51	57	67	79	51	57	51	33	50	51	56	67	79	51	57	51	67	67	60	72	51	53	57	67	79	51	57	50	51	114	110	108	67	79	51	57	50	51	67	79	51	62	57	67	79	51
*** COX2_PRANKF_TCSOGw_DNA_UB ***	56	57	56	19	29	57	56	19	29	19	47	18	19	23	57	56	19	29	59	75	75	50	49	19	41	29	57	56	19	29	17	19	91	102	114	57	56	19	29	17	19	57	56	19	50	29	57	56	19
*** COX2_PRANKF_TCSOGw_RYt_UB ***	78	38	78	56	56	38	78	56	56	56	61	59	56	66	38	78	56	56	15	30	30	31	71	56	26	56	38	78	56	56	58	56	118	106	100	38	78	56	56	58	56	38	78	56	35	56	38	78	56
*** COX2_PRANKF_TCSf_DEG_UB ***	7	59	7	59	28	59	7	59	28	59	53	55	59	62	59	7	59	28	82	86	86	52	0	59	54	28	59	7	59	28	55	59	95	117	127	59	7	59	28	55	59	59	7	59	62	28	59	7	59
*** COX2_PRANKF_TCSf_DNA_UB ***	59	53	59	7	28	53	59	7	28	7	46	15	7	23	53	59	7	28	55	67	67	46	52	7	53	28	53	59	7	28	13	7	95	105	119	53	59	7	28	13	7	53	59	7	58	28	53	59	7
*** COX2_PRANKF_TCSf_RYt_UB ***	60	17	60	59	32	17	60	59	32	59	37	59	59	63	17	60	59	32	39	54	54	11	54	59	0	32	17	60	59	32	57	59	117	106	108	17	60	59	32	57	59	17	60	59	10	32	17	60	59
*** COX2_PRANKF_TCSw_DNA_UB ***	59	53	59	7	28	53	59	7	28	7	46	15	7	23	53	59	7	28	55	67	67	46	52	7	53	28	53	59	7	28	13	7	95	105	119	53	59	7	28	13	7	53	59	7	58	28	53	59	7
*** COX2_PRANKF_TRIMALA_DNA_UB ***	59	53	59	7	28	53	59	7	28	7	46	15	7	23	53	59	7	28	55	67	67	46	52	7	53	28	53	59	7	28	13	7	95	105	119	53	59	7	28	13	7	53	59	7	58	28	53	59	7
*** COX2_PRANKF_TRIMALA_RYt_UB ***	60	17	60	59	32	17	60	59	32	59	37	59	59	63	17	60	59	32	39	54	54	11	54	59	0	32	17	60	59	32	57	59	117	106	108	17	60	59	32	57	59	17	60	59	10	32	17	60	59
*** COX2_PRANKF_TRIMALG_DNA_UB ***	59	53	59	7	28	53	59	7	28	7	46	15	7	23	53	59	7	28	55	67	67	46	52	7	53	28	53	59	7	28	13	7	95	105	119	53	59	7	28	13	7	53	59	7	58	28	53	59	7
*** COX2_PRANKF_TRIMALP_DEG_UB ***	59	51	59	38	32	51	59	38	32	38	50	27	38	46	51	59	38	32	73	84	84	49	55	38	59	32	51	59	38	32	32	38	114	123	131	51	59	38	32	32	38	51	59	38	64	32	51	59	38
*** COX2_PRANKF_TRIMALP_RYt_UB ***	59	51	59	38	32	51	59	38	32	38	50	27	38	46	51	59	38	32	73	84	84	49	55	38	59	32	51	59	38	32	32	38	114	123	131	51	59	38	32	32	38	51	59	38	64	32	51	59	38
*** COX2_PRANKF_TRIMALS_DEG_UB ***	59	51	59	38	32	51	59	38	32	38	50	27	38	46	51	59	38	32	73	84	84	49	55	38	59	32	51	59	38	32	32	38	114	123	131	51	59	38	32	32	38	51	59	38	64	32	51	59	38
*** COX2_PRANKF_TRIMALS_RYt_UB ***	59	51	59	38	32	51	59	38	32	38	50	27	38	46	51	59	38	32	73	84	84	49	55	38	59	32	51	59	38	32	32	38	114	123	131	51	59	38	32	32	38	51	59	38	64	32	51	59	38
*** COX2_PRANKF_TRIMAL_DEG_UB ***	7	59	7	59	28	59	7	59	28	59	53	55	59	62	59	7	59	28	82	86	86	52	0	59	54	28	59	7	59	28	55	59	95	117	127	59	7	59	28	55	59	59	7	59	62	28	59	7	59
*** COX2_PRANKF_TRIMAL_DNA_UB ***	59	53	59	7	28	53	59	7	28	7	46	15	7	23	53	59	7	28	55	67	67	46	52	7	53	28	53	59	7	28	13	7	95	105	119	53	59	7	28	13	7	53	59	7	58	28	53	59	7
*** COX2_PRANKF_TRIMAL_RYt_UB ***	60	17	60	59	32	17	60	59	32	59	37	59	59	63	17	60	59	32	39	54	54	11	54	59	0	32	17	60	59	32	57	59	117	106	108	17	60	59	32	57	59	17	60	59	10	32	17	60	59
*** COX2_PROBALIGN_MAXALIGN_DNA_UB ***	52	46	52	0	34	46	52	0	34	0	52	17	0	22	46	52	0	34	50	60	60	53	59	0	59	34	46	52	0	34	6	0	97	111	119	46	52	0	34	6	0	46	52	0	51	34	46	52	0
*** COX2_PROBALIGN_MAXALIGN_RYt_UB ***	52	46	52	0	34	46	52	0	34	0	52	17	0	22	46	52	0	34	50	60	60	53	59	0	59	34	46	52	0	34	6	0	97	111	119	46	52	0	34	6	0	46	52	0	51	34	46	52	0
*** COX2_PROBALIGN_PSARALIGN_DNA_UB ***	52	46	52	0	34	46	52	0	34	0	52	17	0	22	46	52	0	34	50	60	60	53	59	0	59	34	46	52	0	34	6	0	97	111	119	46	52	0	34	6	0	46	52	0	51	34	46	52	0
*** COX2_PROBALIGN_TCSFMf_DNA_UB ***	52	46	52	0	34	46	52	0	34	0	52	17	0	22	46	52	0	34	50	60	60	53	59	0	59	34	46	52	0	34	6	0	97	111	119	46	52	0	34	6	0	46	52	0	51	34	46	52	0
*** COX2_PROBALIGN_TCSFMf_RYt_UB ***	52	46	52	0	34	46	52	0	34	0	52	17	0	22	46	52	0	34	50	60	60	53	59	0	59	34	46	52	0	34	6	0	97	111	119	46	52	0	34	6	0	46	52	0	51	34	46	52	0
*** COX2_PROBALIGN_TCSf_DNA_UB ***	52	46	52	0	34	46	52	0	34	0	52	17	0	22	46	52	0	34	50	60	60	53	59	0	59	34	46	52	0	34	6	0	97	111	119	46	52	0	34	6	0	46	52	0	51	34	46	52	0
*** COX2_PROBALIGN_TCSf_RYt_UB ***	52	46	52	0	34	46	52	0	34	0	52	17	0	22	46	52	0	34	50	60	60	53	59	0	59	34	46	52	0	34	6	0	97	111	119	46	52	0	34	6	0	46	52	0	51	34	46	52	0
*** COX2_PROBALIGN_TCSw_RYt_UB ***	52	46	52	0	34	46	52	0	34	0	52	17	0	22	46	52	0	34	50	60	60	53	59	0	59	34	46	52	0	34	6	0	97	111	119	46	52	0	34	6	0	46	52	0	51	34	46	52	0
*** COX2_PROBALIGN_TRIMALA_DNA_UB ***	46	49	46	7	33	49	46	7	33	7	51	20	7	15	49	46	7	33	53	64	64	56	53	7	54	33	49	46	7	33	9	7	96	109	116	49	46	7	33	9	7	49	46	7	46	33	49	46	7
*** COX2_PROBALIGN_TRIMALG_DNA_UB ***	46	49	46	7	33	49	46	7	33	7	51	20	7	15	49	46	7	33	53	64	64	56	53	7	54	33	49	46	7	33	9	7	96	109	116	49	46	7	33	9	7	49	46	7	46	33	49	46	7
*** COX2_PROBALIGN_TRIMAL_DNA_UB ***	52	46	52	0	34	46	52	0	34	0	52	17	0	22	46	52	0	34	50	60	60	53	59	0	59	34	46	52	0	34	6	0	97	111	119	46	52	0	34	6	0	46	52	0	51	34	46	52	0
*** COX2_PROBALIGN_TRIMAL_RYt_UB ***	52	46	52	0	34	46	52	0	34	0	52	17	0	22	46	52	0	34	50	60	60	53	59	0	59	34	46	52	0	34	6	0	97	111	119	46	52	0	34	6	0	46	52	0	51	34	46	52	0
*** COX2_PROBCONS_GBLOCKSC_CDN_UB ***	43	35	43	25	11	35	43	25	11	25	29	21	25	37	35	43	25	11	67	78	78	28	36	25	39	11	35	43	25	11	19	25	102	113	129	35	43	25	11	19	25	35	43	25	48	11	35	43	25
# COX2_PROBCONS_GBLOCKSC_DEG_UB #	48	53	48	49	23	53	48	49	23	49	53	46	49	54	53	48	49	23	70	80	80	46	41	49	49	23	53	48	49	23	46	49	109	118	131	53	48	49	23	46	49	53	48	49	56	23	53	48	49
*** # COX2_PROBCONS_GBLOCKSC_DNA_UB # ***	59	53	59	7	28	53	59	7	28	7	46	15	7	23	53	59	7	28	55	67	67	46	52	7	53	28	53	59	7	28	13	7	95	105	119	53	59	7	28	13	7	53	59	7	58	28	53	59	7
*** COX2_PROBCONS_GBLOCKSC_RYt_UB ***	64	23	64	69	40	23	64	69	40	69	45	65	69	79	23	64	69	40	51	65	65	17	58	69	24	40	23	64	69	40	63	69	124	120	117	23	64	69	40	63	69	23	64	69	30	40	23	64	69
*** COX2_PROBCONS_GBLOCKSC_2AA_UB ***	59	38	59	52	30	38	59	52	30	52	0	50	52	60	38	59	52	30	68	78	78	32	53	52	37	30	38	59	52	30	47	52	116	109	119	38	59	52	30	47	52	38	59	52	45	30	38	59	52
*** COX2_PROBCONS_GBLOCKS_DEG_UB ***	59	51	59	17	32	51	59	17	32	17	50	0	17	19	51	59	17	32	63	75	75	49	55	17	59	32	51	59	17	32	11	17	96	107	117	51	59	17	32	11	17	51	59	17	64	32	51	59	17
*** COX2_PROBCONS_GBLOCKS_DNA_UB ***	59	53	59	7	28	53	59	7	28	7	46	15	7	23	53	59	7	28	55	67	67	46	52	7	53	28	53	59	7	28	13	7	95	105	119	53	59	7	28	13	7	53	59	7	58	28	53	59	7
*** COX2_PROBCONS_MAXALIGN_CDN_UB ***	59	7	59	53	27	7	59	53	27	53	32	49	53	65	7	59	53	27	39	50	50	0	52	53	11	27	7	59	53	27	47	53	122	109	112	7	59	53	27	47	53	7	59	53	20	27	7	59	53
*** # COX2_PROBCONS_MAXALIGN_DEG_UB # ***	7	59	7	59	28	59	7	59	28	59	53	55	59	62	59	7	59	28	82	86	86	52	0	59	54	28	59	7	59	28	55	59	95	117	127	59	7	59	28	55	59	59	7	59	62	28	59	7	59
*** COX2_PROBCONS_MAXALIGN_DNA_UB ***	59	53	59	7	28	53	59	7	28	7	46	15	7	23	53	59	7	28	55	67	67	46	52	7	53	28	53	59	7	28	13	7	95	105	119	53	59	7	28	13	7	53	59	7	58	28	53	59	7
*** COX2_PROBCONS_MAXALIGN_2AA_UB ***	34	33	34	34	0	33	34	34	0	34	30	32	34	42	33	34	34	0	63	73	73	27	28	34	32	0	33	34	34	0	29	34	96	111	128	33	34	34	0	29	34	33	34	34	40	0	33	34	34
*** COX2_PROBCONS_PSARALIGN_CDN_UB ***	59	7	59	53	27	7	59	53	27	53	32	49	53	65	7	59	53	27	39	50	50	0	52	53	11	27	7	59	53	27	47	53	122	109	112	7	59	53	27	47	53	7	59	53	20	27	7	59	53
*** COX2_PROBCONS_PSARALIGN_DEG_UB ***	7	59	7	59	28	59	7	59	28	59	53	55	59	62	59	7	59	28	82	86	86	52	0	59	54	28	59	7	59	28	55	59	95	117	127	59	7	59	28	55	59	59	7	59	62	28	59	7	59
*** COX2_PROBCONS_PSARALIGN_DNA_UB ***	52	46	52	0	34	46	52	0	34	0	52	17	0	22	46	52	0	34	50	60	60	53	59	0	59	34	46	52	0	34	6	0	97	111	119	46	52	0	34	6	0	46	52	0	51	34	46	52	0
*** COX2_PROBCONS_PSARALIGN_RYt_UB ***	60	17	60	59	32	17	60	59	32	59	37	59	59	63	17	60	59	32	39	54	54	11	54	59	0	32	17	60	59	32	57	59	117	106	108	17	60	59	32	57	59	17	60	59	10	32	17	60	59
*** COX2_PROBCONS_PSARALIGN_2AA_UB ***	34	33	34	34	0	33	34	34	0	34	30	32	34	42	33	34	34	0	63	73	73	27	28	34	32	0	33	34	34	0	29	34	96	111	128	33	34	34	0	29	34	33	34	34	40	0	33	34	34
*** COX2_PROBCONS_TCSFMf_CDN_UB ***	59	7	59	53	27	7	59	53	27	53	32	49	53	65	7	59	53	27	39	50	50	0	52	53	11	27	7	59	53	27	47	53	122	109	112	7	59	53	27	47	53	7	59	53	20	27	7	59	53
*** # COX2_PROBCONS_TCSFMf_DEG_UB # ***	7	59	7	59	28	59	7	59	28	59	53	55	59	62	59	7	59	28	82	86	86	52	0	59	54	28	59	7	59	28	55	59	95	117	127	59	7	59	28	55	59	59	7	59	62	28	59	7	59
*** COX2_PROBCONS_TCSFMf_DNA_UB ***	59	53	59	7	28	53	59	7	28	7	46	15	7	23	53	59	7	28	55	67	67	46	52	7	53	28	53	59	7	28	13	7	95	105	119	53	59	7	28	13	7	53	59	7	58	28	53	59	7
*** # COX2_PROBCONS_TCSFMf_RYt_UB # ***	60	17	60	59	32	17	60	59	32	59	37	59	59	63	17	60	59	32	39	54	54	11	54	59	0	32	17	60	59	32	57	59	117	106	108	17	60	59	32	57	59	17	60	59	10	32	17	60	59
*** COX2_PROBCONS_TCSFMf_2AA_UB ***	34	33	34	34	0	33	34	34	0	34	30	32	34	42	33	34	34	0	63	73	73	27	28	34	32	0	33	34	34	0	29	34	96	111	128	33	34	34	0	29	34	33	34	34	40	0	33	34	34
*** # COX2_PROBCONS_TCSFMw_DEG_UB # ***	46	38	46	8	27	38	46	8	27	8	45	13	8	26	38	46	8	27	52	62	62	45	53	8	55	27	38	46	8	27	2	8	95	112	119	38	46	8	27	2	8	38	46	8	51	27	38	46	8
*** COX2_PROBCONS_TCSFMw_DNA_UB ***	59	53	59	7	28	53	59	7	28	7	46	15	7	23	53	59	7	28	55	67	67	46	52	7	53	28	53	59	7	28	13	7	95	105	119	53	59	7	28	13	7	53	59	7	58	28	53	59	7
*** # COX2_PROBCONS_TCSFMw_RYt_UB # ***	49	44	49	24	18	44	49	24	18	24	36	30	24	37	44	49	24	18	59	69	69	37	42	24	42	18	44	49	24	18	28	24	101	111	127	44	49	24	18	28	24	44	49	24	47	18	44	49	24
# COX2_PROBCONS_TCSOGf_DEG_UB #	127	109	127	118	121	109	127	118	121	118	117	112	118	111	109	127	118	121	102	102	102	107	125	118	103	121	109	127	118	121	116	118	58	59	40	109	127	118	121	116	118	109	127	118	105	121	109	127	118
# COX2_PROBCONS_TCSOGf_DNA_UB #	98	118	98	94	91	118	98	94	91	94	116	93	94	84	118	98	94	91	116	118	118	116	96	94	110	91	118	98	94	91	94	94	30	46	67	118	98	94	91	94	94	118	98	94	112	91	118	98	94
# COX2_PROBCONS_TCSOGf_RYt_UB #	122	108	122	118	120	108	122	118	120	118	108	117	118	113	108	122	118	120	104	106	106	108	121	118	104	120	108	122	118	120	116	118	51	68	44	108	122	118	120	116	118	108	122	118	107	120	108	122	118
*** COX2_PROBCONS_TCSOGw_DEG_UB ***	79	67	79	51	57	67	79	51	57	51	33	50	51	56	67	79	51	57	51	67	67	60	72	51	53	57	67	79	51	57	50	51	114	110	108	67	79	51	57	50	51	67	79	51	62	57	67	79	51
*** COX2_PROBCONS_TCSOGw_DNA_UB ***	56	57	56	19	29	57	56	19	29	19	47	18	19	23	57	56	19	29	59	75	75	50	49	19	41	29	57	56	19	29	17	19	91	102	114	57	56	19	29	17	19	57	56	19	50	29	57	56	19
*** COX2_PROBCONS_TCSOGw_RYt_UB ***	78	38	78	56	56	38	78	56	56	56	61	59	56	66	38	78	56	56	15	30	30	31	71	56	26	56	38	78	56	56	58	56	118	106	100	38	78	56	56	58	56	38	78	56	35	56	38	78	56
*** COX2_PROBCONS_TCSf_CDN_UB ***	59	7	59	53	27	7	59	53	27	53	32	49	53	65	7	59	53	27	39	50	50	0	52	53	11	27	7	59	53	27	47	53	122	109	112	7	59	53	27	47	53	7	59	53	20	27	7	59	53
*** # COX2_PROBCONS_TCSf_DEG_UB # ***	7	59	7	59	28	59	7	59	28	59	53	55	59	62	59	7	59	28	82	86	86	52	0	59	54	28	59	7	59	28	55	59	95	117	127	59	7	59	28	55	59	59	7	59	62	28	59	7	59
*** COX2_PROBCONS_TCSf_DNA_UB ***	59	53	59	7	28	53	59	7	28	7	46	15	7	23	53	59	7	28	55	67	67	46	52	7	53	28	53	59	7	28	13	7	95	105	119	53	59	7	28	13	7	53	59	7	58	28	53	59	7
*** # COX2_PROBCONS_TCSf_RYt_UB # ***	60	17	60	59	32	17	60	59	32	59	37	59	59	63	17	60	59	32	39	54	54	11	54	59	0	32	17	60	59	32	57	59	117	106	108	17	60	59	32	57	59	17	60	59	10	32	17	60	59
*** COX2_PROBCONS_TCSf_2AA_UB ***	34	33	34	34	0	33	34	34	0	34	30	32	34	42	33	34	34	0	63	73	73	27	28	34	32	0	33	34	34	0	29	34	96	111	128	33	34	34	0	29	34	33	34	34	40	0	33	34	34
*** COX2_PROBCONS_TCSw_DEG_UB ***	46	38	46	8	27	38	46	8	27	8	45	13	8	26	38	46	8	27	52	62	62	45	53	8	55	27	38	46	8	27	2	8	95	112	119	38	46	8	27	2	8	38	46	8	51	27	38	46	8
*** COX2_PROBCONS_TCSw_DNA_UB ***	59	53	59	7	28	53	59	7	28	7	46	15	7	23	53	59	7	28	55	67	67	46	52	7	53	28	53	59	7	28	13	7	95	105	119	53	59	7	28	13	7	53	59	7	58	28	53	59	7
*** COX2_PROBCONS_TCSw_RYt_UB ***	49	44	49	24	18	44	49	24	18	24	36	30	24	37	44	49	24	18	59	69	69	37	42	24	42	18	44	49	24	18	28	24	101	111	127	44	49	24	18	28	24	44	49	24	47	18	44	49	24
*** COX2_PROBCONS_TRIMALA_DNA_UB ***	59	53	59	7	28	53	59	7	28	7	46	15	7	23	53	59	7	28	55	67	67	46	52	7	53	28	53	59	7	28	13	7	95	105	119	53	59	7	28	13	7	53	59	7	58	28	53	59	7
*** COX2_PROBCONS_TRIMALA_RYt_UB ***	60	17	60	59	32	17	60	59	32	59	37	59	59	63	17	60	59	32	39	54	54	11	54	59	0	32	17	60	59	32	57	59	117	106	108	17	60	59	32	57	59	17	60	59	10	32	17	60	59
*** COX2_PROBCONS_TRIMALG_DNA_UB ***	59	53	59	7	28	53	59	7	28	7	46	15	7	23	53	59	7	28	55	67	67	46	52	7	53	28	53	59	7	28	13	7	95	105	119	53	59	7	28	13	7	53	59	7	58	28	53	59	7
*** COX2_PROBCONS_TRIMALG_RYt_UB ***	60	17	60	59	32	17	60	59	32	59	37	59	59	63	17	60	59	32	39	54	54	11	54	59	0	32	17	60	59	32	57	59	117	106	108	17	60	59	32	57	59	17	60	59	10	32	17	60	59
*** COX2_PROBCONS_TRIMALP_DEG_UB ***	59	51	59	38	32	51	59	38	32	38	50	27	38	46	51	59	38	32	73	84	84	49	55	38	59	32	51	59	38	32	32	38	114	123	131	51	59	38	32	32	38	51	59	38	64	32	51	59	38
*** COX2_PROBCONS_TRIMALP_RYt_UB ***	60	61	60	22	37	61	60	22	37	22	55	22	22	26	61	60	22	37	63	78	78	59	58	22	53	37	61	60	22	37	21	22	87	103	109	61	60	22	37	21	22	61	60	22	56	37	61	60	22
*** COX2_PROBCONS_TRIMALS_RYt_UB ***	60	61	60	22	37	61	60	22	37	22	55	22	22	26	61	60	22	37	63	78	78	59	58	22	53	37	61	60	22	37	21	22	87	103	109	61	60	22	37	21	22	61	60	22	56	37	61	60	22
*** COX2_PROBCONS_TRIMAL_CDN_UB ***	59	7	59	53	27	7	59	53	27	53	32	49	53	65	7	59	53	27	39	50	50	0	52	53	11	27	7	59	53	27	47	53	122	109	112	7	59	53	27	47	53	7	59	53	20	27	7	59	53
*** # COX2_PROBCONS_TRIMAL_DEG_UB # ***	7	59	7	59	28	59	7	59	28	59	53	55	59	62	59	7	59	28	82	86	86	52	0	59	54	28	59	7	59	28	55	59	95	117	127	59	7	59	28	55	59	59	7	59	62	28	59	7	59
*** COX2_PROBCONS_TRIMAL_DNA_UB ***	59	53	59	7	28	53	59	7	28	7	46	15	7	23	53	59	7	28	55	67	67	46	52	7	53	28	53	59	7	28	13	7	95	105	119	53	59	7	28	13	7	53	59	7	58	28	53	59	7
*** # COX2_PROBCONS_TRIMAL_RYt_UB # ***	60	17	60	59	32	17	60	59	32	59	37	59	59	63	17	60	59	32	39	54	54	11	54	59	0	32	17	60	59	32	57	59	117	106	108	17	60	59	32	57	59	17	60	59	10	32	17	60	59
*** COX2_PROBCONS_TRIMAL_2AA_UB ***	34	33	34	34	0	33	34	34	0	34	30	32	34	42	33	34	34	0	63	73	73	27	28	34	32	0	33	34	34	0	29	34	96	111	128	33	34	34	0	29	34	33	34	34	40	0	33	34	34
*** COX2_TCOFFEETC_GBLOCKSC_CDN_UB ***	43	35	43	25	11	35	43	25	11	25	29	21	25	37	35	43	25	11	67	78	78	28	36	25	39	11	35	43	25	11	19	25	102	113	129	35	43	25	11	19	25	35	43	25	48	11	35	43	25
*** COX2_TCOFFEETC_GBLOCKSC_DNA_UB ***	59	53	59	7	28	53	59	7	28	7	46	15	7	23	53	59	7	28	55	67	67	46	52	7	53	28	53	59	7	28	13	7	95	105	119	53	59	7	28	13	7	53	59	7	58	28	53	59	7
*** COX2_TCOFFEETC_GBLOCKSC_2AA_UB ***	59	38	59	52	30	38	59	52	30	52	0	50	52	60	38	59	52	30	68	78	78	32	53	52	37	30	38	59	52	30	47	52	116	109	119	38	59	52	30	47	52	38	59	52	45	30	38	59	52
*** COX2_TCOFFEETC_GBLOCKS_DEG_UB ***	59	51	59	17	32	51	59	17	32	17	50	0	17	19	51	59	17	32	63	75	75	49	55	17	59	32	51	59	17	32	11	17	96	107	117	51	59	17	32	11	17	51	59	17	64	32	51	59	17
*** COX2_TCOFFEETC_GBLOCKS_DNA_UB ***	59	53	59	7	28	53	59	7	28	7	46	15	7	23	53	59	7	28	55	67	67	46	52	7	53	28	53	59	7	28	13	7	95	105	119	53	59	7	28	13	7	53	59	7	58	28	53	59	7
*** COX2_TCOFFEETC_MAXALIGN_CDN_UB ***	59	7	59	53	27	7	59	53	27	53	32	49	53	65	7	59	53	27	39	50	50	0	52	53	11	27	7	59	53	27	47	53	122	109	112	7	59	53	27	47	53	7	59	53	20	27	7	59	53
*** COX2_TCOFFEETC_MAXALIGN_DEG_UB ***	7	59	7	59	28	59	7	59	28	59	53	55	59	62	59	7	59	28	82	86	86	52	0	59	54	28	59	7	59	28	55	59	95	117	127	59	7	59	28	55	59	59	7	59	62	28	59	7	59
*** COX2_TCOFFEETC_MAXALIGN_DNA_UB ***	59	53	59	7	28	53	59	7	28	7	46	15	7	23	53	59	7	28	55	67	67	46	52	7	53	28	53	59	7	28	13	7	95	105	119	53	59	7	28	13	7	53	59	7	58	28	53	59	7
*** COX2_TCOFFEETC_MAXALIGN_RYt_UB ***	60	17	60	59	32	17	60	59	32	59	37	59	59	63	17	60	59	32	39	54	54	11	54	59	0	32	17	60	59	32	57	59	117	106	108	17	60	59	32	57	59	17	60	59	10	32	17	60	59
*** # COX2_TCOFFEETC_MAXALIGN_2AA_UB # ***	34	33	34	34	0	33	34	34	0	34	30	32	34	42	33	34	34	0	63	73	73	27	28	34	32	0	33	34	34	0	29	34	96	111	128	33	34	34	0	29	34	33	34	34	40	0	33	34	34
*** COX2_TCOFFEETC_PSARALIGN_CDN_UB ***	59	7	59	53	27	7	59	53	27	53	32	49	53	65	7	59	53	27	39	50	50	0	52	53	11	27	7	59	53	27	47	53	122	109	112	7	59	53	27	47	53	7	59	53	20	27	7	59	53
*** COX2_TCOFFEETC_PSARALIGN_DEG_UB ***	7	59	7	59	28	59	7	59	28	59	53	55	59	62	59	7	59	28	82	86	86	52	0	59	54	28	59	7	59	28	55	59	95	117	127	59	7	59	28	55	59	59	7	59	62	28	59	7	59
*** COX2_TCOFFEETC_PSARALIGN_DNA_UB ***	52	46	52	0	34	46	52	0	34	0	52	17	0	22	46	52	0	34	50	60	60	53	59	0	59	34	46	52	0	34	6	0	97	111	119	46	52	0	34	6	0	46	52	0	51	34	46	52	0
*** COX2_TCOFFEETC_PSARALIGN_RYt_UB ***	60	17	60	59	32	17	60	59	32	59	37	59	59	63	17	60	59	32	39	54	54	11	54	59	0	32	17	60	59	32	57	59	117	106	108	17	60	59	32	57	59	17	60	59	10	32	17	60	59
*** COX2_TCOFFEETC_PSARALIGN_2AA_UB ***	34	33	34	34	0	33	34	34	0	34	30	32	34	42	33	34	34	0	63	73	73	27	28	34	32	0	33	34	34	0	29	34	96	111	128	33	34	34	0	29	34	33	34	34	40	0	33	34	34
*** COX2_TCOFFEETC_TCSFMf_CDN_UB ***	59	7	59	53	27	7	59	53	27	53	32	49	53	65	7	59	53	27	39	50	50	0	52	53	11	27	7	59	53	27	47	53	122	109	112	7	59	53	27	47	53	7	59	53	20	27	7	59	53
*** COX2_TCOFFEETC_TCSFMf_DEG_UB ***	7	59	7	59	28	59	7	59	28	59	53	55	59	62	59	7	59	28	82	86	86	52	0	59	54	28	59	7	59	28	55	59	95	117	127	59	7	59	28	55	59	59	7	59	62	28	59	7	59
*** COX2_TCOFFEETC_TCSFMf_DNA_UB ***	59	53	59	7	28	53	59	7	28	7	46	15	7	23	53	59	7	28	55	67	67	46	52	7	53	28	53	59	7	28	13	7	95	105	119	53	59	7	28	13	7	53	59	7	58	28	53	59	7
*** COX2_TCOFFEETC_TCSFMf_RYt_UB ***	60	17	60	59	32	17	60	59	32	59	37	59	59	63	17	60	59	32	39	54	54	11	54	59	0	32	17	60	59	32	57	59	117	106	108	17	60	59	32	57	59	17	60	59	10	32	17	60	59
*** COX2_TCOFFEETC_TCSFMf_2AA_UB ***	34	33	34	34	0	33	34	34	0	34	30	32	34	42	33	34	34	0	63	73	73	27	28	34	32	0	33	34	34	0	29	34	96	111	128	33	34	34	0	29	34	33	34	34	40	0	33	34	34
*** COX2_TCOFFEETC_TCSFMw_DNA_UB ***	59	53	59	7	28	53	59	7	28	7	46	15	7	23	53	59	7	28	55	67	67	46	52	7	53	28	53	59	7	28	13	7	95	105	119	53	59	7	28	13	7	53	59	7	58	28	53	59	7
# COX2_TCOFFEETC_TCSOGf_DEG_UB #	98	120	98	92	94	120	98	92	94	92	116	91	92	89	120	98	92	94	114	114	114	116	94	92	112	94	120	98	92	94	93	92	36	44	61	120	98	92	94	93	92	120	98	92	117	94	120	98	92
# COX2_TCOFFEETC_TCSOGf_DNA_UB #	106	131	106	103	108	131	106	103	108	103	128	99	103	97	131	106	103	108	122	127	127	130	105	103	127	108	131	106	103	108	102	103	37	71	58	131	106	103	108	102	103	131	106	103	128	108	131	106	103
# COX2_TCOFFEETC_TCSOGf_RYt_UB #	111	134	111	108	113	134	111	108	113	108	133	106	108	99	134	111	108	113	119	126	126	134	111	108	132	113	134	111	108	113	110	108	51	61	60	134	111	108	113	110	108	134	111	108	131	113	134	111	108
*** COX2_TCOFFEETC_TCSOGw_DNA_UB ***	56	57	56	19	29	57	56	19	29	19	47	18	19	23	57	56	19	29	59	75	75	50	49	19	41	29	57	56	19	29	17	19	91	102	114	57	56	19	29	17	19	57	56	19	50	29	57	56	19
*** COX2_TCOFFEETC_TCSOGw_RYt_UB ***	78	38	78	56	56	38	78	56	56	56	61	59	56	66	38	78	56	56	15	30	30	31	71	56	26	56	38	78	56	56	58	56	118	106	100	38	78	56	56	58	56	38	78	56	35	56	38	78	56
*** COX2_TCOFFEETC_TCSf_CDN_UB ***	59	7	59	53	27	7	59	53	27	53	32	49	53	65	7	59	53	27	39	50	50	0	52	53	11	27	7	59	53	27	47	53	122	109	112	7	59	53	27	47	53	7	59	53	20	27	7	59	53
*** COX2_TCOFFEETC_TCSf_DEG_UB ***	7	59	7	59	28	59	7	59	28	59	53	55	59	62	59	7	59	28	82	86	86	52	0	59	54	28	59	7	59	28	55	59	95	117	127	59	7	59	28	55	59	59	7	59	62	28	59	7	59
*** COX2_TCOFFEETC_TCSf_DNA_UB ***	59	53	59	7	28	53	59	7	28	7	46	15	7	23	53	59	7	28	55	67	67	46	52	7	53	28	53	59	7	28	13	7	95	105	119	53	59	7	28	13	7	53	59	7	58	28	53	59	7
*** COX2_TCOFFEETC_TCSf_RYt_UB ***	60	17	60	59	32	17	60	59	32	59	37	59	59	63	17	60	59	32	39	54	54	11	54	59	0	32	17	60	59	32	57	59	117	106	108	17	60	59	32	57	59	17	60	59	10	32	17	60	59
*** COX2_TCOFFEETC_TCSf_2AA_UB ***	34	33	34	34	0	33	34	34	0	34	30	32	34	42	33	34	34	0	63	73	73	27	28	34	32	0	33	34	34	0	29	34	96	111	128	33	34	34	0	29	34	33	34	34	40	0	33	34	34
*** COX2_TCOFFEETC_TCSw_DNA_UB ***	59	53	59	7	28	53	59	7	28	7	46	15	7	23	53	59	7	28	55	67	67	46	52	7	53	28	53	59	7	28	13	7	95	105	119	53	59	7	28	13	7	53	59	7	58	28	53	59	7
*** COX2_TCOFFEETC_TRIMALA_CDN_UB ***	59	7	59	53	27	7	59	53	27	53	32	49	53	65	7	59	53	27	39	50	50	0	52	53	11	27	7	59	53	27	47	53	122	109	112	7	59	53	27	47	53	7	59	53	20	27	7	59	53
*** COX2_TCOFFEETC_TRIMALA_DNA_UB ***	59	53	59	7	28	53	59	7	28	7	46	15	7	23	53	59	7	28	55	67	67	46	52	7	53	28	53	59	7	28	13	7	95	105	119	53	59	7	28	13	7	53	59	7	58	28	53	59	7
*** COX2_TCOFFEETC_TRIMALA_RYt_UB ***	60	17	60	59	32	17	60	59	32	59	37	59	59	63	17	60	59	32	39	54	54	11	54	59	0	32	17	60	59	32	57	59	117	106	108	17	60	59	32	57	59	17	60	59	10	32	17	60	59
*** COX2_TCOFFEETC_TRIMALG_CDN_UB ***	59	7	59	53	27	7	59	53	27	53	32	49	53	65	7	59	53	27	39	50	50	0	52	53	11	27	7	59	53	27	47	53	122	109	112	7	59	53	27	47	53	7	59	53	20	27	7	59	53
*** COX2_TCOFFEETC_TRIMALG_DNA_UB ***	59	53	59	7	28	53	59	7	28	7	46	15	7	23	53	59	7	28	55	67	67	46	52	7	53	28	53	59	7	28	13	7	95	105	119	53	59	7	28	13	7	53	59	7	58	28	53	59	7
*** COX2_TCOFFEETC_TRIMALG_RYt_UB ***	60	17	60	59	32	17	60	59	32	59	37	59	59	63	17	60	59	32	39	54	54	11	54	59	0	32	17	60	59	32	57	59	117	106	108	17	60	59	32	57	59	17	60	59	10	32	17	60	59
*** COX2_TCOFFEETC_TRIMALP_DEG_UB ***	59	51	59	38	32	51	59	38	32	38	50	27	38	46	51	59	38	32	73	84	84	49	55	38	59	32	51	59	38	32	32	38	114	123	131	51	59	38	32	32	38	51	59	38	64	32	51	59	38
*** COX2_TCOFFEETC_TRIMALP_RYt_UB ***	60	61	60	22	37	61	60	22	37	22	55	22	22	26	61	60	22	37	63	78	78	59	58	22	53	37	61	60	22	37	21	22	87	103	109	61	60	22	37	21	22	61	60	22	56	37	61	60	22
*** COX2_TCOFFEETC_TRIMAL_CDN_UB ***	59	7	59	53	27	7	59	53	27	53	32	49	53	65	7	59	53	27	39	50	50	0	52	53	11	27	7	59	53	27	47	53	122	109	112	7	59	53	27	47	53	7	59	53	20	27	7	59	53
*** COX2_TCOFFEETC_TRIMAL_DNA_UB ***	59	53	59	7	28	53	59	7	28	7	46	15	7	23	53	59	7	28	55	67	67	46	52	7	53	28	53	59	7	28	13	7	95	105	119	53	59	7	28	13	7	53	59	7	58	28	53	59	7
*** COX2_TCOFFEETC_TRIMAL_RYt_UB ***	60	17	60	59	32	17	60	59	32	59	37	59	59	63	17	60	59	32	39	54	54	11	54	59	0	32	17	60	59	32	57	59	117	106	108	17	60	59	32	57	59	17	60	59	10	32	17	60	59
*** # COX2_TCOFFEETC_TRIMAL_2AA_UB # ***	34	33	34	34	0	33	34	34	0	34	30	32	34	42	33	34	34	0	63	73	73	27	28	34	32	0	33	34	34	0	29	34	96	111	128	33	34	34	0	29	34	33	34	34	40	0	33	34	34
*** COX2_TCOFFEE_GBLOCKSC_CDN_UB ***	43	35	43	25	11	35	43	25	11	25	29	21	25	37	35	43	25	11	67	78	78	28	36	25	39	11	35	43	25	11	19	25	102	113	129	35	43	25	11	19	25	35	43	25	48	11	35	43	25
*** COX2_TCOFFEE_GBLOCKSC_DNA_UB ***	59	53	59	7	28	53	59	7	28	7	46	15	7	23	53	59	7	28	55	67	67	46	52	7	53	28	53	59	7	28	13	7	95	105	119	53	59	7	28	13	7	53	59	7	58	28	53	59	7
*** COX2_TCOFFEE_GBLOCKSC_RYt_UB ***	64	23	64	69	40	23	64	69	40	69	45	65	69	79	23	64	69	40	51	65	65	17	58	69	24	40	23	64	69	40	63	69	124	120	117	23	64	69	40	63	69	23	64	69	30	40	23	64	69
*** COX2_TCOFFEE_GBLOCKSC_2AA_UB ***	59	38	59	52	30	38	59	52	30	52	0	50	52	60	38	59	52	30	68	78	78	32	53	52	37	30	38	59	52	30	47	52	116	109	119	38	59	52	30	47	52	38	59	52	45	30	38	59	52
*** COX2_TCOFFEE_GBLOCKS_DEG_UB ***	59	51	59	17	32	51	59	17	32	17	50	0	17	19	51	59	17	32	63	75	75	49	55	17	59	32	51	59	17	32	11	17	96	107	117	51	59	17	32	11	17	51	59	17	64	32	51	59	17
*** COX2_TCOFFEE_GBLOCKS_DNA_UB ***	59	53	59	7	28	53	59	7	28	7	46	15	7	23	53	59	7	28	55	67	67	46	52	7	53	28	53	59	7	28	13	7	95	105	119	53	59	7	28	13	7	53	59	7	58	28	53	59	7
*** COX2_TCOFFEE_MAXALIGN_CDN_UB ***	59	7	59	53	27	7	59	53	27	53	32	49	53	65	7	59	53	27	39	50	50	0	52	53	11	27	7	59	53	27	47	53	122	109	112	7	59	53	27	47	53	7	59	53	20	27	7	59	53
*** COX2_TCOFFEE_MAXALIGN_DEG_UB ***	7	59	7	59	28	59	7	59	28	59	53	55	59	62	59	7	59	28	82	86	86	52	0	59	54	28	59	7	59	28	55	59	95	117	127	59	7	59	28	55	59	59	7	59	62	28	59	7	59
*** COX2_TCOFFEE_MAXALIGN_DNA_UB ***	59	53	59	7	28	53	59	7	28	7	46	15	7	23	53	59	7	28	55	67	67	46	52	7	53	28	53	59	7	28	13	7	95	105	119	53	59	7	28	13	7	53	59	7	58	28	53	59	7
*** COX2_TCOFFEE_MAXALIGN_RYt_UB ***	60	17	60	59	32	17	60	59	32	59	37	59	59	63	17	60	59	32	39	54	54	11	54	59	0	32	17	60	59	32	57	59	117	106	108	17	60	59	32	57	59	17	60	59	10	32	17	60	59
*** COX2_TCOFFEE_MAXALIGN_2AA_UB ***	34	33	34	34	0	33	34	34	0	34	30	32	34	42	33	34	34	0	63	73	73	27	28	34	32	0	33	34	34	0	29	34	96	111	128	33	34	34	0	29	34	33	34	34	40	0	33	34	34
*** COX2_TCOFFEE_PSARALIGN_CDN_UB ***	59	7	59	53	27	7	59	53	27	53	32	49	53	65	7	59	53	27	39	50	50	0	52	53	11	27	7	59	53	27	47	53	122	109	112	7	59	53	27	47	53	7	59	53	20	27	7	59	53
*** COX2_TCOFFEE_PSARALIGN_DEG_UB ***	7	59	7	59	28	59	7	59	28	59	53	55	59	62	59	7	59	28	82	86	86	52	0	59	54	28	59	7	59	28	55	59	95	117	127	59	7	59	28	55	59	59	7	59	62	28	59	7	59
*** COX2_TCOFFEE_PSARALIGN_DNA_UB ***	52	46	52	0	34	46	52	0	34	0	52	17	0	22	46	52	0	34	50	60	60	53	59	0	59	34	46	52	0	34	6	0	97	111	119	46	52	0	34	6	0	46	52	0	51	34	46	52	0
*** COX2_TCOFFEE_PSARALIGN_RYt_UB ***	60	17	60	59	32	17	60	59	32	59	37	59	59	63	17	60	59	32	39	54	54	11	54	59	0	32	17	60	59	32	57	59	117	106	108	17	60	59	32	57	59	17	60	59	10	32	17	60	59
*** COX2_TCOFFEE_PSARALIGN_2AA_UB ***	34	33	34	34	0	33	34	34	0	34	30	32	34	42	33	34	34	0	63	73	73	27	28	34	32	0	33	34	34	0	29	34	96	111	128	33	34	34	0	29	34	33	34	34	40	0	33	34	34
*** COX2_TCOFFEE_TCSFMf_CDN_UB ***	59	7	59	53	27	7	59	53	27	53	32	49	53	65	7	59	53	27	39	50	50	0	52	53	11	27	7	59	53	27	47	53	122	109	112	7	59	53	27	47	53	7	59	53	20	27	7	59	53
*** COX2_TCOFFEE_TCSFMf_DEG_UB ***	7	59	7	59	28	59	7	59	28	59	53	55	59	62	59	7	59	28	82	86	86	52	0	59	54	28	59	7	59	28	55	59	95	117	127	59	7	59	28	55	59	59	7	59	62	28	59	7	59
*** COX2_TCOFFEE_TCSFMf_DNA_UB ***	59	53	59	7	28	53	59	7	28	7	46	15	7	23	53	59	7	28	55	67	67	46	52	7	53	28	53	59	7	28	13	7	95	105	119	53	59	7	28	13	7	53	59	7	58	28	53	59	7
*** COX2_TCOFFEE_TCSFMf_RYt_UB ***	60	17	60	59	32	17	60	59	32	59	37	59	59	63	17	60	59	32	39	54	54	11	54	59	0	32	17	60	59	32	57	59	117	106	108	17	60	59	32	57	59	17	60	59	10	32	17	60	59
*** # COX2_TCOFFEE_TCSFMf_2AA_UB # ***	34	33	34	34	0	33	34	34	0	34	30	32	34	42	33	34	34	0	63	73	73	27	28	34	32	0	33	34	34	0	29	34	96	111	128	33	34	34	0	29	34	33	34	34	40	0	33	34	34
*** COX2_TCOFFEE_TCSFMw_DEG_UB ***	46	38	46	8	27	38	46	8	27	8	45	13	8	26	38	46	8	27	52	62	62	45	53	8	55	27	38	46	8	27	2	8	95	112	119	38	46	8	27	2	8	38	46	8	51	27	38	46	8
*** COX2_TCOFFEE_TCSFMw_DNA_UB ***	59	53	59	7	28	53	59	7	28	7	46	15	7	23	53	59	7	28	55	67	67	46	52	7	53	28	53	59	7	28	13	7	95	105	119	53	59	7	28	13	7	53	59	7	58	28	53	59	7
*** COX2_TCOFFEE_TCSFMw_RYt_UB ***	49	44	49	24	18	44	49	24	18	24	36	30	24	37	44	49	24	18	59	69	69	37	42	24	42	18	44	49	24	18	28	24	101	111	127	44	49	24	18	28	24	44	49	24	47	18	44	49	24
# COX2_TCOFFEE_TCSOGf_DEG_UB #	99	119	99	97	92	119	99	97	92	97	117	95	97	89	119	99	97	92	120	120	120	118	98	97	114	92	119	99	97	92	95	97	39	63	62	119	99	97	92	95	97	119	99	97	116	92	119	99	97
# COX2_TCOFFEE_TCSOGf_DNA_UB #	122	117	122	118	115	117	122	118	115	118	114	112	118	107	117	122	118	115	119	122	122	115	120	118	108	115	117	122	118	115	116	118	62	30	54	117	122	118	115	116	118	117	122	118	112	115	117	122	118
# COX2_TCOFFEE_TCSOGf_RYt_UB #	119	106	119	121	119	106	119	121	119	121	108	118	121	116	106	119	121	119	104	107	107	104	117	121	98	119	106	119	121	119	121	121	60	63	48	106	119	121	119	121	121	106	119	121	99	119	106	119	121
*** COX2_TCOFFEE_TCSOGw_DEG_UB ***	79	67	79	51	57	67	79	51	57	51	33	50	51	56	67	79	51	57	51	67	67	60	72	51	53	57	67	79	51	57	50	51	114	110	108	67	79	51	57	50	51	67	79	51	62	57	67	79	51
*** COX2_TCOFFEE_TCSOGw_DNA_UB ***	56	57	56	19	29	57	56	19	29	19	47	18	19	23	57	56	19	29	59	75	75	50	49	19	41	29	57	56	19	29	17	19	91	102	114	57	56	19	29	17	19	57	56	19	50	29	57	56	19
*** COX2_TCOFFEE_TCSOGw_RYt_UB ***	78	38	78	56	56	38	78	56	56	56	61	59	56	66	38	78	56	56	15	30	30	31	71	56	26	56	38	78	56	56	58	56	118	106	100	38	78	56	56	58	56	38	78	56	35	56	38	78	56
*** COX2_TCOFFEE_TCSf_CDN_UB ***	59	7	59	53	27	7	59	53	27	53	32	49	53	65	7	59	53	27	39	50	50	0	52	53	11	27	7	59	53	27	47	53	122	109	112	7	59	53	27	47	53	7	59	53	20	27	7	59	53
*** COX2_TCOFFEE_TCSf_DEG_UB ***	7	59	7	59	28	59	7	59	28	59	53	55	59	62	59	7	59	28	82	86	86	52	0	59	54	28	59	7	59	28	55	59	95	117	127	59	7	59	28	55	59	59	7	59	62	28	59	7	59
*** COX2_TCOFFEE_TCSf_DNA_UB ***	59	53	59	7	28	53	59	7	28	7	46	15	7	23	53	59	7	28	55	67	67	46	52	7	53	28	53	59	7	28	13	7	95	105	119	53	59	7	28	13	7	53	59	7	58	28	53	59	7
*** COX2_TCOFFEE_TCSf_RYt_UB ***	60	17	60	59	32	17	60	59	32	59	37	59	59	63	17	60	59	32	39	54	54	11	54	59	0	32	17	60	59	32	57	59	117	106	108	17	60	59	32	57	59	17	60	59	10	32	17	60	59
*** COX2_TCOFFEE_TCSf_2AA_UB ***	34	33	34	34	0	33	34	34	0	34	30	32	34	42	33	34	34	0	63	73	73	27	28	34	32	0	33	34	34	0	29	34	96	111	128	33	34	34	0	29	34	33	34	34	40	0	33	34	34
*** COX2_TCOFFEE_TCSw_DEG_UB ***	46	38	46	8	27	38	46	8	27	8	45	13	8	26	38	46	8	27	52	62	62	45	53	8	55	27	38	46	8	27	2	8	95	112	119	38	46	8	27	2	8	38	46	8	51	27	38	46	8
*** COX2_TCOFFEE_TCSw_DNA_UB ***	59	53	59	7	28	53	59	7	28	7	46	15	7	23	53	59	7	28	55	67	67	46	52	7	53	28	53	59	7	28	13	7	95	105	119	53	59	7	28	13	7	53	59	7	58	28	53	59	7
*** COX2_TCOFFEE_TCSw_RYt_UB ***	49	44	49	24	18	44	49	24	18	24	36	30	24	37	44	49	24	18	59	69	69	37	42	24	42	18	44	49	24	18	28	24	101	111	127	44	49	24	18	28	24	44	49	24	47	18	44	49	24
*** COX2_TCOFFEE_TRIMALA_CDN_UB ***	59	7	59	53	27	7	59	53	27	53	32	49	53	65	7	59	53	27	39	50	50	0	52	53	11	27	7	59	53	27	47	53	122	109	112	7	59	53	27	47	53	7	59	53	20	27	7	59	53
*** COX2_TCOFFEE_TRIMALA_DNA_UB ***	59	53	59	7	28	53	59	7	28	7	46	15	7	23	53	59	7	28	55	67	67	46	52	7	53	28	53	59	7	28	13	7	95	105	119	53	59	7	28	13	7	53	59	7	58	28	53	59	7
*** COX2_TCOFFEE_TRIMALG_CDN_UB ***	59	7	59	53	27	7	59	53	27	53	32	49	53	65	7	59	53	27	39	50	50	0	52	53	11	27	7	59	53	27	47	53	122	109	112	7	59	53	27	47	53	7	59	53	20	27	7	59	53
*** COX2_TCOFFEE_TRIMALG_DNA_UB ***	59	53	59	7	28	53	59	7	28	7	46	15	7	23	53	59	7	28	55	67	67	46	52	7	53	28	53	59	7	28	13	7	95	105	119	53	59	7	28	13	7	53	59	7	58	28	53	59	7
*** COX2_TCOFFEE_TRIMALP_DEG_UB ***	59	51	59	38	32	51	59	38	32	38	50	27	38	46	51	59	38	32	73	84	84	49	55	38	59	32	51	59	38	32	32	38	114	123	131	51	59	38	32	32	38	51	59	38	64	32	51	59	38
*** COX2_TCOFFEE_TRIMALP_RYt_UB ***	60	61	60	22	37	61	60	22	37	22	55	22	22	26	61	60	22	37	63	78	78	59	58	22	53	37	61	60	22	37	21	22	87	103	109	61	60	22	37	21	22	61	60	22	56	37	61	60	22
*** COX2_TCOFFEE_TRIMALS_DEG_UB ***	59	51	59	38	32	51	59	38	32	38	50	27	38	46	51	59	38	32	73	84	84	49	55	38	59	32	51	59	38	32	32	38	114	123	131	51	59	38	32	32	38	51	59	38	64	32	51	59	38
*** COX2_TCOFFEE_TRIMALS_RYt_UB ***	60	61	60	22	37	61	60	22	37	22	55	22	22	26	61	60	22	37	63	78	78	59	58	22	53	37	61	60	22	37	21	22	87	103	109	61	60	22	37	21	22	61	60	22	56	37	61	60	22
*** COX2_TCOFFEE_TRIMAL_CDN_UB ***	59	7	59	53	27	7	59	53	27	53	32	49	53	65	7	59	53	27	39	50	50	0	52	53	11	27	7	59	53	27	47	53	122	109	112	7	59	53	27	47	53	7	59	53	20	27	7	59	53
*** COX2_TCOFFEE_TRIMAL_DEG_UB ***	7	59	7	59	28	59	7	59	28	59	53	55	59	62	59	7	59	28	82	86	86	52	0	59	54	28	59	7	59	28	55	59	95	117	127	59	7	59	28	55	59	59	7	59	62	28	59	7	59
*** COX2_TCOFFEE_TRIMAL_DNA_UB ***	59	53	59	7	28	53	59	7	28	7	46	15	7	23	53	59	7	28	55	67	67	46	52	7	53	28	53	59	7	28	13	7	95	105	119	53	59	7	28	13	7	53	59	7	58	28	53	59	7
*** COX2_TCOFFEE_TRIMAL_RYt_UB ***	60	17	60	59	32	17	60	59	32	59	37	59	59	63	17	60	59	32	39	54	54	11	54	59	0	32	17	60	59	32	57	59	117	106	108	17	60	59	32	57	59	17	60	59	10	32	17	60	59
*** COX2_TCOFFEE_TRIMAL_2AA_UB ***	34	33	34	34	0	33	34	34	0	34	30	32	34	42	33	34	34	0	63	73	73	27	28	34	32	0	33	34	34	0	29	34	96	111	128	33	34	34	0	29	34	33	34	34	40	0	33	34	34
[truncated: 569 more columns]

## Sheet: COX3_CONSENSUS_PHYLOGENY_BRIEF_
MatchingPair and Consel support for COX3	*** COX3_ALL_MERGEALIGN_DEG_UB ***	*** COX3_ALL_TRIMALC_CDN_UB ***	*** COX3_ALL_TRIMALC_DEG_UB ***	*** COX3_ALL_TRIMALC_DNA_UB ***	*** COX3_ALL_TRIMALC_RYt_UB ***	*** COX3_ALL_TRIMALC_2AA_UB ***	*** COX3_ALL_WEAVEALIGN_CDN_UB ***	*** COX3_ALL_WEAVEALIGN_DEG_UB ***	*** COX3_ALL_WEAVEALIGN_DNA_UB ***	*** COX3_ALL_WEAVEALIGN_RYt_UB ***	*** COX3_ALL_WEAVEALIGN_2AA_UB ***	*** COX3_CLUSTALO_GBLOCKSC_CDN_UB ***	*** COX3_CLUSTALO_GBLOCKSC_DEG_UB ***	*** COX3_CLUSTALO_GBLOCKSC_DNA_UB ***	*** COX3_CLUSTALO_GBLOCKSC_RYt_UB ***	*** COX3_CLUSTALO_GBLOCKSC_2AA_UB ***	*** COX3_CLUSTALO_GBLOCKS_DEG_UB ***	*** COX3_CLUSTALO_GBLOCKS_DNA_UB ***	*** COX3_CLUSTALO_GBLOCKS_RYt_UB ***	*** COX3_CLUSTALO_MAXALIGN_CDN_UB ***	*** COX3_CLUSTALO_MAXALIGN_DEG_UB ***	*** COX3_CLUSTALO_MAXALIGN_DNA_UB ***	*** COX3_CLUSTALO_MAXALIGN_RYt_UB ***	*** COX3_CLUSTALO_MAXALIGN_2AA_UB ***	*** COX3_CLUSTALO_NOISY_DNA_UB ***	*** COX3_CLUSTALO_PSARALIGN_CDN_UB ***	*** COX3_CLUSTALO_PSARALIGN_DEG_UB ***	*** COX3_CLUSTALO_PSARALIGN_DNA_UB ***	*** COX3_CLUSTALO_PSARALIGN_RYt_UB ***	*** COX3_CLUSTALO_PSARALIGN_2AA_UB ***	*** COX3_CLUSTALO_TCSFMf_CDN_UB ***	*** COX3_CLUSTALO_TCSFMf_DEG_UB ***	*** COX3_CLUSTALO_TCSFMf_DNA_UB ***	*** COX3_CLUSTALO_TCSFMf_RYt_UB ***	*** COX3_CLUSTALO_TCSFMf_2AA_UB ***	*** # COX3_CLUSTALO_TCSFMw_DEG_UB # ***	*** COX3_CLUSTALO_TCSFMw_DNA_UB ***	*** # COX3_CLUSTALO_TCSFMw_RYt_UB # ***	*** COX3_CLUSTALO_TCSOGw_DEG_UB ***	*** # COX3_CLUSTALO_TCSOGw_DNA_UB # ***	*** COX3_CLUSTALO_TCSf_CDN_UB ***	*** COX3_CLUSTALO_TCSf_DEG_UB ***	*** COX3_CLUSTALO_TCSf_DNA_UB ***	*** COX3_CLUSTALO_TCSf_RYt_UB ***	*** COX3_CLUSTALO_TCSf_2AA_UB ***	*** COX3_CLUSTALO_TCSw_DEG_UB ***	*** COX3_CLUSTALO_TCSw_DNA_UB ***	*** COX3_CLUSTALO_TCSw_RYt_UB ***	*** COX3_CLUSTALO_TRIMALA_CDN_UB ***
*** # COX3_CLUSTALO_TCSFMw_DEG_UB # ***	66	49	66	0	19	60	49	66	0	19	60	49	66	1	19	60	66	1	19	49	66	0	19	60	61	49	66	0	19	60	43	66	0	19	60	-	-	-	-	-	-	-	-	-	-	-	-	-	-
*** COX3_CLUSTALO_TCSFMw_DNA_UB ***	66	49	66	0	19	60	49	66	0	19	60	49	66	1	19	60	66	1	19	49	66	0	19	60	61	49	66	0	19	60	43	66	0	19	60	0	-	-	-	-	-	-	-	-	-	-	-	-	-
*** # COX3_CLUSTALO_TCSFMw_RYt_UB # ***	66	49	66	0	19	60	49	66	0	19	60	49	66	1	19	60	66	1	19	49	66	0	19	60	61	49	66	0	19	60	43	66	0	19	60	0	0	-	-	-	-	-	-	-	-	-	-	-	-
*** # COX3_CLUSTALO_TCSOGw_DNA_UB # ***	66	50	66	1	18	60	50	66	1	18	60	50	66	0	18	60	66	0	18	50	66	1	18	60	62	50	66	1	18	60	44	66	1	18	60	1	1	1	42	-	-	-	-	-	-	-	-	-	-
*** COX3_CLUSTALO_TCSf_DNA_UB ***	66	49	66	0	19	60	49	66	0	19	60	49	66	1	19	60	66	1	19	49	66	0	19	60	61	49	66	0	19	60	43	66	0	19	60	0	0	0	42	1	49	66	-	-	-	-	-	-	-
*** COX3_CLUSTALO_TCSw_DEG_UB ***	66	49	66	0	19	60	49	66	0	19	60	49	66	1	19	60	66	1	19	49	66	0	19	60	61	49	66	0	19	60	43	66	0	19	60	0	0	0	42	1	49	66	0	19	60	-	-	-	-
*** COX3_CLUSTALO_TCSw_DNA_UB ***	66	50	66	1	18	60	50	66	1	18	60	50	66	0	18	60	66	0	18	50	66	1	18	60	62	50	66	1	18	60	44	66	1	18	60	1	1	1	42	0	50	66	1	18	60	1	-	-	-
*** COX3_CLUSTALO_TCSw_RYt_UB ***	66	49	66	0	19	60	49	66	0	19	60	49	66	1	19	60	66	1	19	49	66	0	19	60	61	49	66	0	19	60	43	66	0	19	60	0	0	0	42	1	49	66	0	19	60	0	1	-	-
*** COX3_CLUSTALO_TRIMALA_DNA_UB ***	66	49	66	0	19	60	49	66	0	19	60	49	66	1	19	60	66	1	19	49	66	0	19	60	61	49	66	0	19	60	43	66	0	19	60	0	0	0	42	1	49	66	0	19	60	0	1	0	43
*** COX3_CLUSTALO_TRIMALG_DNA_UB ***	66	49	66	0	19	60	49	66	0	19	60	49	66	1	19	60	66	1	19	49	66	0	19	60	61	49	66	0	19	60	43	66	0	19	60	0	0	0	42	1	49	66	0	19	60	0	1	0	43
*** COX3_CLUSTALO_TRIMAL_DNA_UB ***	66	49	66	0	19	60	49	66	0	19	60	49	66	1	19	60	66	1	19	49	66	0	19	60	61	49	66	0	19	60	43	66	0	19	60	0	0	0	42	1	49	66	0	19	60	0	1	0	43
*** COX3_CLUSTALW_GBLOCKSC_DNA_UB ***	66	50	66	1	18	60	50	66	1	18	60	50	66	0	18	60	66	0	18	50	66	1	18	60	62	50	66	1	18	60	44	66	1	18	60	1	1	1	42	0	50	66	1	18	60	1	0	1	44
*** COX3_CLUSTALW_GBLOCKS_DNA_UB ***	66	50	66	1	18	60	50	66	1	18	60	50	66	0	18	60	66	0	18	50	66	1	18	60	62	50	66	1	18	60	44	66	1	18	60	1	1	1	42	0	50	66	1	18	60	1	0	1	44
*** COX3_CLUSTALW_MAXALIGN_DNA_UB ***	66	49	66	0	19	60	49	66	0	19	60	49	66	1	19	60	66	1	19	49	66	0	19	60	61	49	66	0	19	60	43	66	0	19	60	0	0	0	42	1	49	66	0	19	60	0	1	0	43
*** COX3_CLUSTALW_PSARALIGN_DNA_UB ***	66	49	66	0	19	60	49	66	0	19	60	49	66	1	19	60	66	1	19	49	66	0	19	60	61	49	66	0	19	60	43	66	0	19	60	0	0	0	42	1	49	66	0	19	60	0	1	0	43
*** COX3_CLUSTALW_TCSFMf_DNA_UB ***	66	49	66	0	19	60	49	66	0	19	60	49	66	1	19	60	66	1	19	49	66	0	19	60	61	49	66	0	19	60	43	66	0	19	60	0	0	0	42	1	49	66	0	19	60	0	1	0	43
*** # COX3_CLUSTALW_TCSFMw_DEG_UB # ***	66	49	66	0	19	60	49	66	0	19	60	49	66	1	19	60	66	1	19	49	66	0	19	60	61	49	66	0	19	60	43	66	0	19	60	0	0	0	42	1	49	66	0	19	60	0	1	0	43
*** COX3_CLUSTALW_TCSFMw_DNA_UB ***	66	49	66	0	19	60	49	66	0	19	60	49	66	1	19	60	66	1	19	49	66	0	19	60	61	49	66	0	19	60	43	66	0	19	60	0	0	0	42	1	49	66	0	19	60	0	1	0	43
*** COX3_CLUSTALW_TCSFMw_RYt_UB ***	66	49	66	0	19	60	49	66	0	19	60	49	66	1	19	60	66	1	19	49	66	0	19	60	61	49	66	0	19	60	43	66	0	19	60	0	0	0	42	1	49	66	0	19	60	0	1	0	43
*** COX3_CLUSTALW_TCSOGw_DNA_UB ***	66	50	66	1	18	60	50	66	1	18	60	50	66	0	18	60	66	0	18	50	66	1	18	60	62	50	66	1	18	60	44	66	1	18	60	1	1	1	42	0	50	66	1	18	60	1	0	1	44
*** COX3_CLUSTALW_TCSf_DNA_UB ***	66	49	66	0	19	60	49	66	0	19	60	49	66	1	19	60	66	1	19	49	66	0	19	60	61	49	66	0	19	60	43	66	0	19	60	0	0	0	42	1	49	66	0	19	60	0	1	0	43
*** COX3_CLUSTALW_TCSw_DEG_UB ***	66	49	66	0	19	60	49	66	0	19	60	49	66	1	19	60	66	1	19	49	66	0	19	60	61	49	66	0	19	60	43	66	0	19	60	0	0	0	42	1	49	66	0	19	60	0	1	0	43
*** COX3_CLUSTALW_TCSw_DNA_UB ***	66	50	66	1	18	60	50	66	1	18	60	50	66	0	18	60	66	0	18	50	66	1	18	60	62	50	66	1	18	60	44	66	1	18	60	1	1	1	42	0	50	66	1	18	60	1	0	1	44
*** COX3_CLUSTALW_TCSw_RYt_UB ***	66	49	66	0	19	60	49	66	0	19	60	49	66	1	19	60	66	1	19	49	66	0	19	60	61	49	66	0	19	60	43	66	0	19	60	0	0	0	42	1	49	66	0	19	60	0	1	0	43
*** COX3_CLUSTALW_TRIMALA_DNA_UB ***	66	49	66	0	19	60	49	66	0	19	60	49	66	1	19	60	66	1	19	49	66	0	19	60	61	49	66	0	19	60	43	66	0	19	60	0	0	0	42	1	49	66	0	19	60	0	1	0	43
*** COX3_CLUSTALW_TRIMALG_DNA_UB ***	66	49	66	0	19	60	49	66	0	19	60	49	66	1	19	60	66	1	19	49	66	0	19	60	61	49	66	0	19	60	43	66	0	19	60	0	0	0	42	1	49	66	0	19	60	0	1	0	43
*** COX3_CLUSTALW_TRIMAL_DNA_UB ***	66	49	66	0	19	60	49	66	0	19	60	49	66	1	19	60	66	1	19	49	66	0	19	60	61	49	66	0	19	60	43	66	0	19	60	0	0	0	42	1	49	66	0	19	60	0	1	0	43
*** COX3_DIALIGN-TXD_GBLOCKSC_DNA_UB ***	66	50	66	1	18	60	50	66	1	18	60	50	66	0	18	60	66	0	18	50	66	1	18	60	62	50	66	1	18	60	44	66	1	18	60	1	1	1	42	0	50	66	1	18	60	1	0	1	44
*** COX3_DIALIGN-TXD_GBLOCKS_DNA_UB ***	66	50	66	1	18	60	50	66	1	18	60	50	66	0	18	60	66	0	18	50	66	1	18	60	62	50	66	1	18	60	44	66	1	18	60	1	1	1	42	0	50	66	1	18	60	1	0	1	44
*** COX3_DIALIGN-TXD_MAXALIGN_DNA_UB ***	66	49	66	0	19	60	49	66	0	19	60	49	66	1	19	60	66	1	19	49	66	0	19	60	61	49	66	0	19	60	43	66	0	19	60	0	0	0	42	1	49	66	0	19	60	0	1	0	43
*** COX3_DIALIGN-TXD_PSARALIGN_DNA_UB ***	66	49	66	0	19	60	49	66	0	19	60	49	66	1	19	60	66	1	19	49	66	0	19	60	61	49	66	0	19	60	43	66	0	19	60	0	0	0	42	1	49	66	0	19	60	0	1	0	43
*** COX3_DIALIGN-TXD_TCSFMf_DNA_UB ***	66	49	66	0	19	60	49	66	0	19	60	49	66	1	19	60	66	1	19	49	66	0	19	60	61	49	66	0	19	60	43	66	0	19	60	0	0	0	42	1	49	66	0	19	60	0	1	0	43
*** COX3_DIALIGN-TXD_TCSFMw_DEG_UB ***	66	49	66	0	19	60	49	66	0	19	60	49	66	1	19	60	66	1	19	49	66	0	19	60	61	49	66	0	19	60	43	66	0	19	60	0	0	0	42	1	49	66	0	19	60	0	1	0	43
*** COX3_DIALIGN-TXD_TCSFMw_DNA_UB ***	66	49	66	0	19	60	49	66	0	19	60	49	66	1	19	60	66	1	19	49	66	0	19	60	61	49	66	0	19	60	43	66	0	19	60	0	0	0	42	1	49	66	0	19	60	0	1	0	43
*** COX3_DIALIGN-TXD_TCSFMw_RYt_UB ***	66	49	66	0	19	60	49	66	0	19	60	49	66	1	19	60	66	1	19	49	66	0	19	60	61	49	66	0	19	60	43	66	0	19	60	0	0	0	42	1	49	66	0	19	60	0	1	0	43
*** COX3_DIALIGN-TXD_TCSOGw_DNA_UB ***	66	50	66	1	18	60	50	66	1	18	60	50	66	0	18	60	66	0	18	50	66	1	18	60	62	50	66	1	18	60	44	66	1	18	60	1	1	1	42	0	50	66	1	18	60	1	0	1	44
*** COX3_DIALIGN-TXD_TCSf_DNA_UB ***	66	49	66	0	19	60	49	66	0	19	60	49	66	1	19	60	66	1	19	49	66	0	19	60	61	49	66	0	19	60	43	66	0	19	60	0	0	0	42	1	49	66	0	19	60	0	1	0	43
*** COX3_DIALIGN-TXD_TCSw_DEG_UB ***	66	49	66	0	19	60	49	66	0	19	60	49	66	1	19	60	66	1	19	49	66	0	19	60	61	49	66	0	19	60	43	66	0	19	60	0	0	0	42	1	49	66	0	19	60	0	1	0	43
*** COX3_DIALIGN-TXD_TCSw_DNA_UB ***	66	50	66	1	18	60	50	66	1	18	60	50	66	0	18	60	66	0	18	50	66	1	18	60	62	50	66	1	18	60	44	66	1	18	60	1	1	1	42	0	50	66	1	18	60	1	0	1	44
*** COX3_DIALIGN-TXD_TCSw_RYt_UB ***	66	49	66	0	19	60	49	66	0	19	60	49	66	1	19	60	66	1	19	49	66	0	19	60	61	49	66	0	19	60	43	66	0	19	60	0	0	0	42	1	49	66	0	19	60	0	1	0	43
*** COX3_DIALIGN-TXD_TRIMALA_DNA_UB ***	66	49	66	0	19	60	49	66	0	19	60	49	66	1	19	60	66	1	19	49	66	0	19	60	61	49	66	0	19	60	43	66	0	19	60	0	0	0	42	1	49	66	0	19	60	0	1	0	43
*** COX3_DIALIGN-TXD_TRIMALG_DNA_UB ***	66	49	66	0	19	60	49	66	0	19	60	49	66	1	19	60	66	1	19	49	66	0	19	60	61	49	66	0	19	60	43	66	0	19	60	0	0	0	42	1	49	66	0	19	60	0	1	0	43
*** COX3_DIALIGN-TXD_TRIMAL_DNA_UB ***	66	49	66	0	19	60	49	66	0	19	60	49	66	1	19	60	66	1	19	49	66	0	19	60	61	49	66	0	19	60	43	66	0	19	60	0	0	0	42	1	49	66	0	19	60	0	1	0	43
*** COX3_DIALIGN-TXT_GBLOCKSC_DNA_UB ***	66	50	66	1	18	60	50	66	1	18	60	50	66	0	18	60	66	0	18	50	66	1	18	60	62	50	66	1	18	60	44	66	1	18	60	1	1	1	42	0	50	66	1	18	60	1	0	1	44
*** COX3_DIALIGN-TXT_GBLOCKS_DNA_UB ***	66	50	66	1	18	60	50	66	1	18	60	50	66	0	18	60	66	0	18	50	66	1	18	60	62	50	66	1	18	60	44	66	1	18	60	1	1	1	42	0	50	66	1	18	60	1	0	1	44
*** COX3_DIALIGN-TXT_MAXALIGN_DNA_UB ***	66	49	66	0	19	60	49	66	0	19	60	49	66	1	19	60	66	1	19	49	66	0	19	60	61	49	66	0	19	60	43	66	0	19	60	0	0	0	42	1	49	66	0	19	60	0	1	0	43
*** COX3_DIALIGN-TXT_PSARALIGN_DNA_UB ***	66	49	66	0	19	60	49	66	0	19	60	49	66	1	19	60	66	1	19	49	66	0	19	60	61	49	66	0	19	60	43	66	0	19	60	0	0	0	42	1	49	66	0	19	60	0	1	0	43
*** COX3_DIALIGN-TXT_TCSFMf_DNA_UB ***	66	49	66	0	19	60	49	66	0	19	60	49	66	1	19	60	66	1	19	49	66	0	19	60	61	49	66	0	19	60	43	66	0	19	60	0	0	0	42	1	49	66	0	19	60	0	1	0	43
*** COX3_DIALIGN-TXT_TCSFMw_DEG_UB ***	66	49	66	0	19	60	49	66	0	19	60	49	66	1	19	60	66	1	19	49	66	0	19	60	61	49	66	0	19	60	43	66	0	19	60	0	0	0	42	1	49	66	0	19	60	0	1	0	43
*** COX3_DIALIGN-TXT_TCSFMw_DNA_UB ***	66	49	66	0	19	60	49	66	0	19	60	49	66	1	19	60	66	1	19	49	66	0	19	60	61	49	66	0	19	60	43	66	0	19	60	0	0	0	42	1	49	66	0	19	60	0	1	0	43
*** COX3_DIALIGN-TXT_TCSFMw_RYt_UB ***	66	49	66	0	19	60	49	66	0	19	60	49	66	1	19	60	66	1	19	49	66	0	19	60	61	49	66	0	19	60	43	66	0	19	60	0	0	0	42	1	49	66	0	19	60	0	1	0	43
*** COX3_DIALIGN-TXT_TCSOGw_DNA_UB ***	66	50	66	1	18	60	50	66	1	18	60	50	66	0	18	60	66	0	18	50	66	1	18	60	62	50	66	1	18	60	44	66	1	18	60	1	1	1	42	0	50	66	1	18	60	1	0	1	44
*** COX3_DIALIGN-TXT_TCSf_DNA_UB ***	66	49	66	0	19	60	49	66	0	19	60	49	66	1	19	60	66	1	19	49	66	0	19	60	61	49	66	0	19	60	43	66	0	19	60	0	0	0	42	1	49	66	0	19	60	0	1	0	43
*** COX3_DIALIGN-TXT_TCSw_DEG_UB ***	66	49	66	0	19	60	49	66	0	19	60	49	66	1	19	60	66	1	19	49	66	0	19	60	61	49	66	0	19	60	43	66	0	19	60	0	0	0	42	1	49	66	0	19	60	0	1	0	43
*** COX3_DIALIGN-TXT_TCSw_DNA_UB ***	66	50	66	1	18	60	50	66	1	18	60	50	66	0	18	60	66	0	18	50	66	1	18	60	62	50	66	1	18	60	44	66	1	18	60	1	1	1	42	0	50	66	1	18	60	1	0	1	44
*** COX3_DIALIGN-TXT_TCSw_RYt_UB ***	66	49	66	0	19	60	49	66	0	19	60	49	66	1	19	60	66	1	19	49	66	0	19	60	61	49	66	0	19	60	43	66	0	19	60	0	0	0	42	1	49	66	0	19	60	0	1	0	43
*** COX3_DIALIGN-TXT_TRIMALA_DNA_UB ***	66	49	66	0	19	60	49	66	0	19	60	49	66	1	19	60	66	1	19	49	66	0	19	60	61	49	66	0	19	60	43	66	0	19	60	0	0	0	42	1	49	66	0	19	60	0	1	0	43
*** COX3_DIALIGN-TXT_TRIMALG_DNA_UB ***	66	49	66	0	19	60	49	66	0	19	60	49	66	1	19	60	66	1	19	49	66	0	19	60	61	49	66	0	19	60	43	66	0	19	60	0	0	0	42	1	49	66	0	19	60	0	1	0	43
*** COX3_DIALIGN-TXT_TRIMAL_DNA_UB ***	66	49	66	0	19	60	49	66	0	19	60	49	66	1	19	60	66	1	19	49	66	0	19	60	61	49	66	0	19	60	43	66	0	19	60	0	0	0	42	1	49	66	0	19	60	0	1	0	43
*** COX3_FSA_GBLOCKSC_DNA_UB ***	66	50	66	1	18	60	50	66	1	18	60	50	66	0	18	60	66	0	18	50	66	1	18	60	62	50	66	1	18	60	44	66	1	18	60	1	1	1	42	0	50	66	1	18	60	1	0	1	44
*** COX3_FSA_GBLOCKS_DNA_UB ***	66	50	66	1	18	60	50	66	1	18	60	50	66	0	18	60	66	0	18	50	66	1	18	60	62	50	66	1	18	60	44	66	1	18	60	1	1	1	42	0	50	66	1	18	60	1	0	1	44
*** COX3_FSA_MAXALIGN_DNA_UB ***	66	49	66	0	19	60	49	66	0	19	60	49	66	1	19	60	66	1	19	49	66	0	19	60	61	49	66	0	19	60	43	66	0	19	60	0	0	0	42	1	49	66	0	19	60	0	1	0	43
*** COX3_FSA_PSARALIGN_DNA_UB ***	66	49	66	0	19	60	49	66	0	19	60	49	66	1	19	60	66	1	19	49	66	0	19	60	61	49	66	0	19	60	43	66	0	19	60	0	0	0	42	1	49	66	0	19	60	0	1	0	43
*** COX3_FSA_TCSFMf_DNA_UB ***	66	49	66	0	19	60	49	66	0	19	60	49	66	1	19	60	66	1	19	49	66	0	19	60	61	49	66	0	19	60	43	66	0	19	60	0	0	0	42	1	49	66	0	19	60	0	1	0	43
*** COX3_FSA_TCSFMw_DEG_UB ***	66	49	66	0	19	60	49	66	0	19	60	49	66	1	19	60	66	1	19	49	66	0	19	60	61	49	66	0	19	60	43	66	0	19	60	0	0	0	42	1	49	66	0	19	60	0	1	0	43
*** COX3_FSA_TCSFMw_DNA_UB ***	66	49	66	0	19	60	49	66	0	19	60	49	66	1	19	60	66	1	19	49	66	0	19	60	61	49	66	0	19	60	43	66	0	19	60	0	0	0	42	1	49	66	0	19	60	0	1	0	43
*** COX3_FSA_TCSFMw_RYt_UB ***	66	49	66	0	19	60	49	66	0	19	60	49	66	1	19	60	66	1	19	49	66	0	19	60	61	49	66	0	19	60	43	66	0	19	60	0	0	0	42	1	49	66	0	19	60	0	1	0	43
*** COX3_FSA_TCSOGw_DNA_UB ***	66	50	66	1	18	60	50	66	1	18	60	50	66	0	18	60	66	0	18	50	66	1	18	60	62	50	66	1	18	60	44	66	1	18	60	1	1	1	42	0	50	66	1	18	60	1	0	1	44
*** COX3_FSA_TCSf_DNA_UB ***	66	49	66	0	19	60	49	66	0	19	60	49	66	1	19	60	66	1	19	49	66	0	19	60	61	49	66	0	19	60	43	66	0	19	60	0	0	0	42	1	49	66	0	19	60	0	1	0	43
*** COX3_FSA_TCSw_DEG_UB ***	66	49	66	0	19	60	49	66	0	19	60	49	66	1	19	60	66	1	19	49	66	0	19	60	61	49	66	0	19	60	43	66	0	19	60	0	0	0	42	1	49	66	0	19	60	0	1	0	43
*** COX3_FSA_TCSw_DNA_UB ***	66	50	66	1	18	60	50	66	1	18	60	50	66	0	18	60	66	0	18	50	66	1	18	60	62	50	66	1	18	60	44	66	1	18	60	1	1	1	42	0	50	66	1	18	60	1	0	1	44
*** COX3_FSA_TCSw_RYt_UB ***	66	49	66	0	19	60	49	66	0	19	60	49	66	1	19	60	66	1	19	49	66	0	19	60	61	49	66	0	19	60	43	66	0	19	60	0	0	0	42	1	49	66	0	19	60	0	1	0	43
*** COX3_FSA_TRIMALA_DNA_UB ***	66	49	66	0	19	60	49	66	0	19	60	49	66	1	19	60	66	1	19	49	66	0	19	60	61	49	66	0	19	60	43	66	0	19	60	0	0	0	42	1	49	66	0	19	60	0	1	0	43
*** COX3_FSA_TRIMALG_DNA_UB ***	66	49	66	0	19	60	49	66	0	19	60	49	66	1	19	60	66	1	19	49	66	0	19	60	61	49	66	0	19	60	43	66	0	19	60	0	0	0	42	1	49	66	0	19	60	0	1	0	43
*** # COX3_FSA_TRIMALS_DNA_UB # ***	66	38	66	21	6	62	38	66	21	6	62	38	66	20	6	62	66	20	6	38	66	21	6	62	54	38	66	21	6	62	33	66	21	6	62	21	21	21	57	20	38	66	21	6	62	21	20	21	33
*** COX3_FSA_TRIMAL_DNA_UB ***	66	49	66	0	19	60	49	66	0	19	60	49	66	1	19	60	66	1	19	49	66	0	19	60	61	49	66	0	19	60	43	66	0	19	60	0	0	0	42	1	49	66	0	19	60	0	1	0	43
*** COX3_GRAMALIGN_GBLOCKSC_DNA_UB ***	66	50	66	1	18	60	50	66	1	18	60	50	66	0	18	60	66	0	18	50	66	1	18	60	62	50	66	1	18	60	44	66	1	18	60	1	1	1	42	0	50	66	1	18	60	1	0	1	44
*** COX3_GRAMALIGN_GBLOCKS_DNA_UB ***	66	50	66	1	18	60	50	66	1	18	60	50	66	0	18	60	66	0	18	50	66	1	18	60	62	50	66	1	18	60	44	66	1	18	60	1	1	1	42	0	50	66	1	18	60	1	0	1	44
*** COX3_GRAMALIGN_MAXALIGN_DNA_UB ***	66	49	66	0	19	60	49	66	0	19	60	49	66	1	19	60	66	1	19	49	66	0	19	60	61	49	66	0	19	60	43	66	0	19	60	0	0	0	42	1	49	66	0	19	60	0	1	0	43
*** # COX3_GRAMALIGN_MAXALIGN_2AA_UB # ***	38	71	38	60	62	0	71	38	60	62	0	71	38	60	62	0	38	60	62	71	38	60	62	0	81	71	38	60	62	0	86	38	60	62	0	60	60	60	52	60	71	38	60	62	0	60	60	60	86
*** COX3_GRAMALIGN_PSARALIGN_DNA_UB ***	66	49	66	0	19	60	49	66	0	19	60	49	66	1	19	60	66	1	19	49	66	0	19	60	61	49	66	0	19	60	43	66	0	19	60	0	0	0	42	1	49	66	0	19	60	0	1	0	43
*** COX3_GRAMALIGN_PSARALIGN_2AA_UB ***	38	71	38	60	62	0	71	38	60	62	0	71	38	60	62	0	38	60	62	71	38	60	62	0	81	71	38	60	62	0	86	38	60	62	0	60	60	60	52	60	71	38	60	62	0	60	60	60	86
*** COX3_GRAMALIGN_TCSFMf_DNA_UB ***	66	49	66	0	19	60	49	66	0	19	60	49	66	1	19	60	66	1	19	49	66	0	19	60	61	49	66	0	19	60	43	66	0	19	60	0	0	0	42	1	49	66	0	19	60	0	1	0	43
*** # COX3_GRAMALIGN_TCSFMf_RYt_UB # ***	61	38	61	19	0	62	38	61	19	0	62	38	61	18	0	62	61	18	0	38	61	19	0	62	56	38	61	19	0	62	33	61	19	0	62	19	19	19	57	18	38	61	19	0	62	19	18	19	33
*** COX3_GRAMALIGN_TCSFMf_2AA_UB ***	38	71	38	60	62	0	71	38	60	62	0	71	38	60	62	0	38	60	62	71	38	60	62	0	81	71	38	60	62	0	86	38	60	62	0	60	60	60	52	60	71	38	60	62	0	60	60	60	86
*** COX3_GRAMALIGN_TCSFMw_DEG_UB ***	66	49	66	0	19	60	49	66	0	19	60	49	66	1	19	60	66	1	19	49	66	0	19	60	61	49	66	0	19	60	43	66	0	19	60	0	0	0	42	1	49	66	0	19	60	0	1	0	43
*** COX3_GRAMALIGN_TCSFMw_DNA_UB ***	66	49	66	0	19	60	49	66	0	19	60	49	66	1	19	60	66	1	19	49	66	0	19	60	61	49	66	0	19	60	43	66	0	19	60	0	0	0	42	1	49	66	0	19	60	0	1	0	43
*** COX3_GRAMALIGN_TCSFMw_RYt_UB ***	66	49	66	0	19	60	49	66	0	19	60	49	66	1	19	60	66	1	19	49	66	0	19	60	61	49	66	0	19	60	43	66	0	19	60	0	0	0	42	1	49	66	0	19	60	0	1	0	43
*** COX3_GRAMALIGN_TCSOGw_DNA_UB ***	66	50	66	1	18	60	50	66	1	18	60	50	66	0	18	60	66	0	18	50	66	1	18	60	62	50	66	1	18	60	44	66	1	18	60	1	1	1	42	0	50	66	1	18	60	1	0	1	44
*** COX3_GRAMALIGN_TCSf_DNA_UB ***	66	49	66	0	19	60	49	66	0	19	60	49	66	1	19	60	66	1	19	49	66	0	19	60	61	49	66	0	19	60	43	66	0	19	60	0	0	0	42	1	49	66	0	19	60	0	1	0	43
*** COX3_GRAMALIGN_TCSf_RYt_UB ***	61	38	61	19	0	62	38	61	19	0	62	38	61	18	0	62	61	18	0	38	61	19	0	62	56	38	61	19	0	62	33	61	19	0	62	19	19	19	57	18	38	61	19	0	62	19	18	19	33
*** COX3_GRAMALIGN_TCSf_2AA_UB ***	38	71	38	60	62	0	71	38	60	62	0	71	38	60	62	0	38	60	62	71	38	60	62	0	81	71	38	60	62	0	86	38	60	62	0	60	60	60	52	60	71	38	60	62	0	60	60	60	86
*** COX3_GRAMALIGN_TCSw_DEG_UB ***	66	49	66	0	19	60	49	66	0	19	60	49	66	1	19	60	66	1	19	49	66	0	19	60	61	49	66	0	19	60	43	66	0	19	60	0	0	0	42	1	49	66	0	19	60	0	1	0	43
*** COX3_GRAMALIGN_TCSw_DNA_UB ***	66	50	66	1	18	60	50	66	1	18	60	50	66	0	18	60	66	0	18	50	66	1	18	60	62	50	66	1	18	60	44	66	1	18	60	1	1	1	42	0	50	66	1	18	60	1	0	1	44
*** COX3_GRAMALIGN_TCSw_RYt_UB ***	66	49	66	0	19	60	49	66	0	19	60	49	66	1	19	60	66	1	19	49	66	0	19	60	61	49	66	0	19	60	43	66	0	19	60	0	0	0	42	1	49	66	0	19	60	0	1	0	43
*** COX3_GRAMALIGN_TRIMALA_DNA_UB ***	66	49	66	0	19	60	49	66	0	19	60	49	66	1	19	60	66	1	19	49	66	0	19	60	61	49	66	0	19	60	43	66	0	19	60	0	0	0	42	1	49	66	0	19	60	0	1	0	43
*** COX3_GRAMALIGN_TRIMALA_RYt_UB ***	61	38	61	19	0	62	38	61	19	0	62	38	61	18	0	62	61	18	0	38	61	19	0	62	56	38	61	19	0	62	33	61	19	0	62	19	19	19	57	18	38	61	19	0	62	19	18	19	33
*** COX3_GRAMALIGN_TRIMALA_2AA_UB ***	38	71	38	60	62	0	71	38	60	62	0	71	38	60	62	0	38	60	62	71	38	60	62	0	81	71	38	60	62	0	86	38	60	62	0	60	60	60	52	60	71	38	60	62	0	60	60	60	86
*** COX3_GRAMALIGN_TRIMALG_DNA_UB ***	66	49	66	0	19	60	49	66	0	19	60	49	66	1	19	60	66	1	19	49	66	0	19	60	61	49	66	0	19	60	43	66	0	19	60	0	0	0	42	1	49	66	0	19	60	0	1	0	43
*** COX3_GRAMALIGN_TRIMALG_RYt_UB ***	61	38	61	19	0	62	38	61	19	0	62	38	61	18	0	62	61	18	0	38	61	19	0	62	56	38	61	19	0	62	33	61	19	0	62	19	19	19	57	18	38	61	19	0	62	19	18	19	33
*** COX3_GRAMALIGN_TRIMALG_2AA_UB ***	38	71	38	60	62	0	71	38	60	62	0	71	38	60	62	0	38	60	62	71	38	60	62	0	81	71	38	60	62	0	86	38	60	62	0	60	60	60	52	60	71	38	60	62	0	60	60	60	86
*** COX3_GRAMALIGN_TRIMALS_DNA_UB ***	66	38	66	21	6	62	38	66	21	6	62	38	66	20	6	62	66	20	6	38	66	21	6	62	54	38	66	21	6	62	33	66	21	6	62	21	21	21	57	20	38	66	21	6	62	21	20	21	33
*** COX3_GRAMALIGN_TRIMAL_DNA_UB ***	66	49	66	0	19	60	49	66	0	19	60	49	66	1	19	60	66	1	19	49	66	0	19	60	61	49	66	0	19	60	43	66	0	19	60	0	0	0	42	1	49	66	0	19	60	0	1	0	43
*** COX3_GRAMALIGN_TRIMAL_RYt_UB ***	61	38	61	19	0	62	38	61	19	0	62	38	61	18	0	62	61	18	0	38	61	19	0	62	56	38	61	19	0	62	33	61	19	0	62	19	19	19	57	18	38	61	19	0	62	19	18	19	33
*** COX3_GRAMALIGN_TRIMAL_2AA_UB ***	38	71	38	60	62	0	71	38	60	62	0	71	38	60	62	0	38	60	62	71	38	60	62	0	81	71	38	60	62	0	86	38	60	62	0	60	60	60	52	60	71	38	60	62	0	60	60	60	86
*** COX3_KALIGN_GBLOCKSC_DNA_UB ***	66	50	66	1	18	60	50	66	1	18	60	50	66	0	18	60	66	0	18	50	66	1	18	60	62	50	66	1	18	60	44	66	1	18	60	1	1	1	42	0	50	66	1	18	60	1	0	1	44
*** COX3_KALIGN_GBLOCKSC_RYt_UB ***	61	38	61	19	0	62	38	61	19	0	62	38	61	18	0	62	61	18	0	38	61	19	0	62	56	38	61	19	0	62	33	61	19	0	62	19	19	19	57	18	38	61	19	0	62	19	18	19	33
*** COX3_KALIGN_GBLOCKSC_2AA_UB ***	38	71	38	60	62	0	71	38	60	62	0	71	38	60	62	0	38	60	62	71	38	60	62	0	81	71	38	60	62	0	86	38	60	62	0	60	60	60	52	60	71	38	60	62	0	60	60	60	86
*** COX3_KALIGN_GBLOCKS_DNA_UB ***	66	50	66	1	18	60	50	66	1	18	60	50	66	0	18	60	66	0	18	50	66	1	18	60	62	50	66	1	18	60	44	66	1	18	60	1	1	1	42	0	50	66	1	18	60	1	0	1	44
*** COX3_KALIGN_GBLOCKS_RYt_UB ***	61	38	61	19	0	62	38	61	19	0	62	38	61	18	0	62	61	18	0	38	61	19	0	62	56	38	61	19	0	62	33	61	19	0	62	19	19	19	57	18	38	61	19	0	62	19	18	19	33
*** COX3_KALIGN_MAXALIGN_DNA_UB ***	66	49	66	0	19	60	49	66	0	19	60	49	66	1	19	60	66	1	19	49	66	0	19	60	61	49	66	0	19	60	43	66	0	19	60	0	0	0	42	1	49	66	0	19	60	0	1	0	43
*** COX3_KALIGN_MAXALIGN_RYt_UB ***	61	38	61	19	0	62	38	61	19	0	62	38	61	18	0	62	61	18	0	38	61	19	0	62	56	38	61	19	0	62	33	61	19	0	62	19	19	19	57	18	38	61	19	0	62	19	18	19	33
*** COX3_KALIGN_MAXALIGN_2AA_UB ***	38	71	38	60	62	0	71	38	60	62	0	71	38	60	62	0	38	60	62	71	38	60	62	0	81	71	38	60	62	0	86	38	60	62	0	60	60	60	52	60	71	38	60	62	0	60	60	60	86
*** COX3_KALIGN_PSARALIGN_DNA_UB ***	66	49	66	0	19	60	49	66	0	19	60	49	66	1	19	60	66	1	19	49	66	0	19	60	61	49	66	0	19	60	43	66	0	19	60	0	0	0	42	1	49	66	0	19	60	0	1	0	43
*** COX3_KALIGN_PSARALIGN_RYt_UB ***	61	38	61	19	0	62	38	61	19	0	62	38	61	18	0	62	61	18	0	38	61	19	0	62	56	38	61	19	0	62	33	61	19	0	62	19	19	19	57	18	38	61	19	0	62	19	18	19	33
*** COX3_KALIGN_PSARALIGN_2AA_UB ***	38	71	38	60	62	0	71	38	60	62	0	71	38	60	62	0	38	60	62	71	38	60	62	0	81	71	38	60	62	0	86	38	60	62	0	60	60	60	52	60	71	38	60	62	0	60	60	60	86
*** # COX3_KALIGN_TCSFMf_CDN_UB # ***	45	0	45	49	38	71	0	45	49	38	71	0	45	50	38	71	45	50	38	0	45	49	38	71	65	0	45	49	38	71	37	45	49	38	71	49	49	49	73	50	0	45	49	38	71	49	50	49	37
*** COX3_KALIGN_TCSFMf_DNA_UB ***	66	49	66	0	19	60	49	66	0	19	60	49	66	1	19	60	66	1	19	49	66	0	19	60	61	49	66	0	19	60	43	66	0	19	60	0	0	0	42	1	49	66	0	19	60	0	1	0	43
*** COX3_KALIGN_TCSFMf_RYt_UB ***	61	38	61	19	0	62	38	61	19	0	62	38	61	18	0	62	61	18	0	38	61	19	0	62	56	38	61	19	0	62	33	61	19	0	62	19	19	19	57	18	38	61	19	0	62	19	18	19	33
*** COX3_KALIGN_TCSFMf_2AA_UB ***	38	71	38	60	62	0	71	38	60	62	0	71	38	60	62	0	38	60	62	71	38	60	62	0	81	71	38	60	62	0	86	38	60	62	0	60	60	60	52	60	71	38	60	62	0	60	60	60	86
*** COX3_KALIGN_TCSFMw_DEG_UB ***	66	49	66	0	19	60	49	66	0	19	60	49	66	1	19	60	66	1	19	49	66	0	19	60	61	49	66	0	19	60	43	66	0	19	60	0	0	0	42	1	49	66	0	19	60	0	1	0	43
*** COX3_KALIGN_TCSFMw_DNA_UB ***	66	49	66	0	19	60	49	66	0	19	60	49	66	1	19	60	66	1	19	49	66	0	19	60	61	49	66	0	19	60	43	66	0	19	60	0	0	0	42	1	49	66	0	19	60	0	1	0	43
*** COX3_KALIGN_TCSFMw_RYt_UB ***	66	49	66	0	19	60	49	66	0	19	60	49	66	1	19	60	66	1	19	49	66	0	19	60	61	49	66	0	19	60	43	66	0	19	60	0	0	0	42	1	49	66	0	19	60	0	1	0	43
*** COX3_KALIGN_TCSf_CDN_UB ***	45	0	45	49	38	71	0	45	49	38	71	0	45	50	38	71	45	50	38	0	45	49	38	71	65	0	45	49	38	71	37	45	49	38	71	49	49	49	73	50	0	45	49	38	71	49	50	49	37
*** COX3_KALIGN_TCSf_DNA_UB ***	66	49	66	0	19	60	49	66	0	19	60	49	66	1	19	60	66	1	19	49	66	0	19	60	61	49	66	0	19	60	43	66	0	19	60	0	0	0	42	1	49	66	0	19	60	0	1	0	43
*** COX3_KALIGN_TCSf_RYt_UB ***	61	38	61	19	0	62	38	61	19	0	62	38	61	18	0	62	61	18	0	38	61	19	0	62	56	38	61	19	0	62	33	61	19	0	62	19	19	19	57	18	38	61	19	0	62	19	18	19	33
*** COX3_KALIGN_TCSf_2AA_UB ***	38	71	38	60	62	0	71	38	60	62	0	71	38	60	62	0	38	60	62	71	38	60	62	0	81	71	38	60	62	0	86	38	60	62	0	60	60	60	52	60	71	38	60	62	0	60	60	60	86
*** COX3_KALIGN_TCSw_DEG_UB ***	66	49	66	0	19	60	49	66	0	19	60	49	66	1	19	60	66	1	19	49	66	0	19	60	61	49	66	0	19	60	43	66	0	19	60	0	0	0	42	1	49	66	0	19	60	0	1	0	43
*** COX3_KALIGN_TCSw_DNA_UB ***	66	49	66	0	19	60	49	66	0	19	60	49	66	1	19	60	66	1	19	49	66	0	19	60	61	49	66	0	19	60	43	66	0	19	60	0	0	0	42	1	49	66	0	19	60	0	1	0	43
*** COX3_KALIGN_TCSw_RYt_UB ***	66	49	66	0	19	60	49	66	0	19	60	49	66	1	19	60	66	1	19	49	66	0	19	60	61	49	66	0	19	60	43	66	0	19	60	0	0	0	42	1	49	66	0	19	60	0	1	0	43
*** COX3_KALIGN_TRIMALA_CDN_UB ***	45	0	45	49	38	71	0	45	49	38	71	0	45	50	38	71	45	50	38	0	45	49	38	71	65	0	45	49	38	71	37	45	49	38	71	49	49	49	73	50	0	45	49	38	71	49	50	49	37
*** COX3_KALIGN_TRIMALA_DNA_UB ***	66	50	66	1	18	60	50	66	1	18	60	50	66	0	18	60	66	0	18	50	66	1	18	60	62	50	66	1	18	60	44	66	1	18	60	1	1	1	42	0	50	66	1	18	60	1	0	1	44
*** COX3_KALIGN_TRIMALA_RYt_UB ***	61	38	61	19	0	62	38	61	19	0	62	38	61	18	0	62	61	18	0	38	61	19	0	62	56	38	61	19	0	62	33	61	19	0	62	19	19	19	57	18	38	61	19	0	62	19	18	19	33
*** COX3_KALIGN_TRIMALA_2AA_UB ***	38	71	38	60	62	0	71	38	60	62	0	71	38	60	62	0	38	60	62	71	38	60	62	0	81	71	38	60	62	0	86	38	60	62	0	60	60	60	52	60	71	38	60	62	0	60	60	60	86
*** COX3_KALIGN_TRIMALG_CDN_UB ***	45	0	45	49	38	71	0	45	49	38	71	0	45	50	38	71	45	50	38	0	45	49	38	71	65	0	45	49	38	71	37	45	49	38	71	49	49	49	73	50	0	45	49	38	71	49	50	49	37
*** COX3_KALIGN_TRIMALG_DNA_UB ***	66	50	66	1	18	60	50	66	1	18	60	50	66	0	18	60	66	0	18	50	66	1	18	60	62	50	66	1	18	60	44	66	1	18	60	1	1	1	42	0	50	66	1	18	60	1	0	1	44
*** COX3_KALIGN_TRIMALG_RYt_UB ***	61	38	61	19	0	62	38	61	19	0	62	38	61	18	0	62	61	18	0	38	61	19	0	62	56	38	61	19	0	62	33	61	19	0	62	19	19	19	57	18	38	61	19	0	62	19	18	19	33
*** COX3_KALIGN_TRIMALG_2AA_UB ***	38	71	38	60	62	0	71	38	60	62	0	71	38	60	62	0	38	60	62	71	38	60	62	0	81	71	38	60	62	0	86	38	60	62	0	60	60	60	52	60	71	38	60	62	0	60	60	60	86
*** COX3_KALIGN_TRIMALS_DNA_UB ***	66	38	66	21	6	62	38	66	21	6	62	38	66	20	6	62	66	20	6	38	66	21	6	62	54	38	66	21	6	62	33	66	21	6	62	21	21	21	57	20	38	66	21	6	62	21	20	21	33
*** COX3_KALIGN_TRIMAL_CDN_UB ***	45	0	45	49	38	71	0	45	49	38	71	0	45	50	38	71	45	50	38	0	45	49	38	71	65	0	45	49	38	71	37	45	49	38	71	49	49	49	73	50	0	45	49	38	71	49	50	49	37
*** COX3_KALIGN_TRIMAL_DNA_UB ***	66	49	66	0	19	60	49	66	0	19	60	49	66	1	19	60	66	1	19	49	66	0	19	60	61	49	66	0	19	60	43	66	0	19	60	0	0	0	42	1	49	66	0	19	60	0	1	0	43
*** COX3_KALIGN_TRIMAL_RYt_UB ***	61	38	61	19	0	62	38	61	19	0	62	38	61	18	0	62	61	18	0	38	61	19	0	62	56	38	61	19	0	62	33	61	19	0	62	19	19	19	57	18	38	61	19	0	62	19	18	19	33
*** COX3_KALIGN_TRIMAL_2AA_UB ***	38	71	38	60	62	0	71	38	60	62	0	71	38	60	62	0	38	60	62	71	38	60	62	0	81	71	38	60	62	0	86	38	60	62	0	60	60	60	52	60	71	38	60	62	0	60	60	60	86
*** COX3_MAFFTEI_GBLOCKSC_CDN_UB ***	45	0	45	49	38	71	0	45	49	38	71	0	45	50	38	71	45	50	38	0	45	49	38	71	65	0	45	49	38	71	37	45	49	38	71	49	49	49	73	50	0	45	49	38	71	49	50	49	37
*** COX3_MAFFTEI_GBLOCKSC_DNA_UB ***	66	50	66	1	18	60	50	66	1	18	60	50	66	0	18	60	66	0	18	50	66	1	18	60	62	50	66	1	18	60	44	66	1	18	60	1	1	1	42	0	50	66	1	18	60	1	0	1	44
*** COX3_MAFFTEI_GBLOCKSC_RYt_UB ***	66	50	66	1	18	60	50	66	1	18	60	50	66	0	18	60	66	0	18	50	66	1	18	60	62	50	66	1	18	60	44	66	1	18	60	1	1	1	42	0	50	66	1	18	60	1	0	1	44
*** COX3_MAFFTEI_GBLOCKSC_2AA_UB ***	38	71	38	60	62	0	71	38	60	62	0	71	38	60	62	0	38	60	62	71	38	60	62	0	81	71	38	60	62	0	86	38	60	62	0	60	60	60	52	60	71	38	60	62	0	60	60	60	86
*** COX3_MAFFTEI_GBLOCKS_DNA_UB ***	66	50	66	1	18	60	50	66	1	18	60	50	66	0	18	60	66	0	18	50	66	1	18	60	62	50	66	1	18	60	44	66	1	18	60	1	1	1	42	0	50	66	1	18	60	1	0	1	44
*** COX3_MAFFTEI_GBLOCKS_RYt_UB ***	66	50	66	1	18	60	50	66	1	18	60	50	66	0	18	60	66	0	18	50	66	1	18	60	62	50	66	1	18	60	44	66	1	18	60	1	1	1	42	0	50	66	1	18	60	1	0	1	44
*** COX3_MAFFTEI_MAXALIGN_CDN_UB ***	45	0	45	49	38	71	0	45	49	38	71	0	45	50	38	71	45	50	38	0	45	49	38	71	65	0	45	49	38	71	37	45	49	38	71	49	49	49	73	50	0	45	49	38	71	49	50	49	37
*** COX3_MAFFTEI_MAXALIGN_DNA_UB ***	66	49	66	0	19	60	49	66	0	19	60	49	66	1	19	60	66	1	19	49	66	0	19	60	61	49	66	0	19	60	43	66	0	19	60	0	0	0	42	1	49	66	0	19	60	0	1	0	43
*** COX3_MAFFTEI_MAXALIGN_RYt_UB ***	66	49	66	0	19	60	49	66	0	19	60	49	66	1	19	60	66	1	19	49	66	0	19	60	61	49	66	0	19	60	43	66	0	19	60	0	0	0	42	1	49	66	0	19	60	0	1	0	43
*** COX3_MAFFTEI_MAXALIGN_2AA_UB ***	38	71	38	60	62	0	71	38	60	62	0	71	38	60	62	0	38	60	62	71	38	60	62	0	81	71	38	60	62	0	86	38	60	62	0	60	60	60	52	60	71	38	60	62	0	60	60	60	86
*** COX3_MAFFTEI_PSARALIGN_CDN_UB ***	45	0	45	49	38	71	0	45	49	38	71	0	45	50	38	71	45	50	38	0	45	49	38	71	65	0	45	49	38	71	37	45	49	38	71	49	49	49	73	50	0	45	49	38	71	49	50	49	37
*** COX3_MAFFTEI_PSARALIGN_DNA_UB ***	66	49	66	0	19	60	49	66	0	19	60	49	66	1	19	60	66	1	19	49	66	0	19	60	61	49	66	0	19	60	43	66	0	19	60	0	0	0	42	1	49	66	0	19	60	0	1	0	43
*** COX3_MAFFTEI_PSARALIGN_RYt_UB ***	66	49	66	0	19	60	49	66	0	19	60	49	66	1	19	60	66	1	19	49	66	0	19	60	61	49	66	0	19	60	43	66	0	19	60	0	0	0	42	1	49	66	0	19	60	0	1	0	43
*** COX3_MAFFTEI_PSARALIGN_2AA_UB ***	38	71	38	60	62	0	71	38	60	62	0	71	38	60	62	0	38	60	62	71	38	60	62	0	81	71	38	60	62	0	86	38	60	62	0	60	60	60	52	60	71	38	60	62	0	60	60	60	86
*** COX3_MAFFTEI_TCSFMf_CDN_UB ***	45	0	45	49	38	71	0	45	49	38	71	0	45	50	38	71	45	50	38	0	45	49	38	71	65	0	45	49	38	71	37	45	49	38	71	49	49	49	73	50	0	45	49	38	71	49	50	49	37
*** COX3_MAFFTEI_TCSFMf_DNA_UB ***	66	49	66	0	19	60	49	66	0	19	60	49	66	1	19	60	66	1	19	49	66	0	19	60	61	49	66	0	19	60	43	66	0	19	60	0	0	0	42	1	49	66	0	19	60	0	1	0	43
*** COX3_MAFFTEI_TCSFMf_RYt_UB ***	66	49	66	0	19	60	49	66	0	19	60	49	66	1	19	60	66	1	19	49	66	0	19	60	61	49	66	0	19	60	43	66	0	19	60	0	0	0	42	1	49	66	0	19	60	0	1	0	43
*** COX3_MAFFTEI_TCSFMf_2AA_UB ***	38	71	38	60	62	0	71	38	60	62	0	71	38	60	62	0	38	60	62	71	38	60	62	0	81	71	38	60	62	0	86	38	60	62	0	60	60	60	52	60	71	38	60	62	0	60	60	60	86
*** COX3_MAFFTEI_TCSFMw_DEG_UB ***	66	49	66	0	19	60	49	66	0	19	60	49	66	1	19	60	66	1	19	49	66	0	19	60	61	49	66	0	19	60	43	66	0	19	60	0	0	0	42	1	49	66	0	19	60	0	1	0	43
*** COX3_MAFFTEI_TCSFMw_DNA_UB ***	66	49	66	0	19	60	49	66	0	19	60	49	66	1	19	60	66	1	19	49	66	0	19	60	61	49	66	0	19	60	43	66	0	19	60	0	0	0	42	1	49	66	0	19	60	0	1	0	43
*** COX3_MAFFTEI_TCSFMw_RYt_UB ***	66	49	66	0	19	60	49	66	0	19	60	49	66	1	19	60	66	1	19	49	66	0	19	60	61	49	66	0	19	60	43	66	0	19	60	0	0	0	42	1	49	66	0	19	60	0	1	0	43
*** COX3_MAFFTEI_TCSOGw_DNA_UB ***	66	50	66	1	18	60	50	66	1	18	60	50	66	0	18	60	66	0	18	50	66	1	18	60	62	50	66	1	18	60	44	66	1	18	60	1	1	1	42	0	50	66	1	18	60	1	0	1	44
*** COX3_MAFFTEI_TCSOGw_RYt_UB ***	66	50	66	1	18	60	50	66	1	18	60	50	66	0	18	60	66	0	18	50	66	1	18	60	62	50	66	1	18	60	44	66	1	18	60	1	1	1	42	0	50	66	1	18	60	1	0	1	44
*** COX3_MAFFTEI_TCSf_CDN_UB ***	45	0	45	49	38	71	0	45	49	38	71	0	45	50	38	71	45	50	38	0	45	49	38	71	65	0	45	49	38	71	37	45	49	38	71	49	49	49	73	50	0	45	49	38	71	49	50	49	37
*** COX3_MAFFTEI_TCSf_DNA_UB ***	66	49	66	0	19	60	49	66	0	19	60	49	66	1	19	60	66	1	19	49	66	0	19	60	61	49	66	0	19	60	43	66	0	19	60	0	0	0	42	1	49	66	0	19	60	0	1	0	43
*** COX3_MAFFTEI_TCSf_RYt_UB ***	66	49	66	0	19	60	49	66	0	19	60	49	66	1	19	60	66	1	19	49	66	0	19	60	61	49	66	0	19	60	43	66	0	19	60	0	0	0	42	1	49	66	0	19	60	0	1	0	43
*** COX3_MAFFTEI_TCSf_2AA_UB ***	38	71	38	60	62	0	71	38	60	62	0	71	38	60	62	0	38	60	62	71	38	60	62	0	81	71	38	60	62	0	86	38	60	62	0	60	60	60	52	60	71	38	60	62	0	60	60	60	86
*** COX3_MAFFTEI_TCSw_DEG_UB ***	66	49	66	0	19	60	49	66	0	19	60	49	66	1	19	60	66	1	19	49	66	0	19	60	61	49	66	0	19	60	43	66	0	19	60	0	0	0	42	1	49	66	0	19	60	0	1	0	43
*** COX3_MAFFTEI_TCSw_DNA_UB ***	66	50	66	1	18	60	50	66	1	18	60	50	66	0	18	60	66	0	18	50	66	1	18	60	62	50	66	1	18	60	44	66	1	18	60	1	1	1	42	0	50	66	1	18	60	1	0	1	44
*** COX3_MAFFTEI_TCSw_RYt_UB ***	66	50	66	1	18	60	50	66	1	18	60	50	66	0	18	60	66	0	18	50	66	1	18	60	62	50	66	1	18	60	44	66	1	18	60	1	1	1	42	0	50	66	1	18	60	1	0	1	44
*** COX3_MAFFTEI_TRIMALA_CDN_UB ***	45	0	45	49	38	71	0	45	49	38	71	0	45	50	38	71	45	50	38	0	45	49	38	71	65	0	45	49	38	71	37	45	49	38	71	49	49	49	73	50	0	45	49	38	71	49	50	49	37
*** COX3_MAFFTEI_TRIMALA_DNA_UB ***	66	49	66	0	19	60	49	66	0	19	60	49	66	1	19	60	66	1	19	49	66	0	19	60	61	49	66	0	19	60	43	66	0	19	60	0	0	0	42	1	49	66	0	19	60	0	1	0	43
*** COX3_MAFFTEI_TRIMALA_RYt_UB ***	66	49	66	0	19	60	49	66	0	19	60	49	66	1	19	60	66	1	19	49	66	0	19	60	61	49	66	0	19	60	43	66	0	19	60	0	0	0	42	1	49	66	0	19	60	0	1	0	43
*** COX3_MAFFTEI_TRIMALA_2AA_UB ***	38	71	38	60	62	0	71	38	60	62	0	71	38	60	62	0	38	60	62	71	38	60	62	0	81	71	38	60	62	0	86	38	60	62	0	60	60	60	52	60	71	38	60	62	0	60	60	60	86
*** COX3_MAFFTEI_TRIMALG_DNA_UB ***	66	49	66	0	19	60	49	66	0	19	60	49	66	1	19	60	66	1	19	49	66	0	19	60	61	49	66	0	19	60	43	66	0	19	60	0	0	0	42	1	49	66	0	19	60	0	1	0	43
*** COX3_MAFFTEI_TRIMALG_RYt_UB ***	66	49	66	0	19	60	49	66	0	19	60	49	66	1	19	60	66	1	19	49	66	0	19	60	61	49	66	0	19	60	43	66	0	19	60	0	0	0	42	1	49	66	0	19	60	0	1	0	43
*** COX3_MAFFTEI_TRIMALG_2AA_UB ***	38	71	38	60	62	0	71	38	60	62	0	71	38	60	62	0	38	60	62	71	38	60	62	0	81	71	38	60	62	0	86	38	60	62	0	60	60	60	52	60	71	38	60	62	0	60	60	60	86
*** # COX3_MAFFTEI_TRIMALS_DEG_UB # ***	98	82	98	96	87	103	82	98	96	87	103	82	98	96	87	103	98	96	87	82	98	96	87	103	70	82	98	96	87	103	89	98	96	87	103	96	96	96	77	96	82	98	96	87	103	96	96	96	89
*** COX3_MAFFTEI_TRIMALS_DNA_UB ***	66	38	66	21	6	62	38	66	21	6	62	38	66	20	6	62	66	20	6	38	66	21	6	62	54	38	66	21	6	62	33	66	21	6	62	21	21	21	57	20	38	66	21	6	62	21	20	21	33
*** COX3_MAFFTEI_TRIMALS_RYt_UB ***	66	38	66	21	6	62	38	66	21	6	62	38	66	20	6	62	66	20	6	38	66	21	6	62	54	38	66	21	6	62	33	66	21	6	62	21	21	21	57	20	38	66	21	6	62	21	20	21	33
*** COX3_MAFFTEI_TRIMAL_CDN_UB ***	45	0	45	49	38	71	0	45	49	38	71	0	45	50	38	71	45	50	38	0	45	49	38	71	65	0	45	49	38	71	37	45	49	38	71	49	49	49	73	50	0	45	49	38	71	49	50	49	37
*** COX3_MAFFTEI_TRIMAL_DNA_UB ***	66	49	66	0	19	60	49	66	0	19	60	49	66	1	19	60	66	1	19	49	66	0	19	60	61	49	66	0	19	60	43	66	0	19	60	0	0	0	42	1	49	66	0	19	60	0	1	0	43
*** COX3_MAFFTEI_TRIMAL_RYt_UB ***	66	49	66	0	19	60	49	66	0	19	60	49	66	1	19	60	66	1	19	49	66	0	19	60	61	49	66	0	19	60	43	66	0	19	60	0	0	0	42	1	49	66	0	19	60	0	1	0	43
*** COX3_MAFFTEI_TRIMAL_2AA_UB ***	38	71	38	60	62	0	71	38	60	62	0	71	38	60	62	0	38	60	62	71	38	60	62	0	81	71	38	60	62	0	86	38	60	62	0	60	60	60	52	60	71	38	60	62	0	60	60	60	86
*** COX3_MAFFTF2_GBLOCKSC_CDN_UB ***	45	0	45	49	38	71	0	45	49	38	71	0	45	50	38	71	45	50	38	0	45	49	38	71	65	0	45	49	38	71	37	45	49	38	71	49	49	49	73	50	0	45	49	38	71	49	50	49	37
*** COX3_MAFFTF2_GBLOCKSC_DNA_UB ***	66	50	66	1	18	60	50	66	1	18	60	50	66	0	18	60	66	0	18	50	66	1	18	60	62	50	66	1	18	60	44	66	1	18	60	1	1	1	42	0	50	66	1	18	60	1	0	1	44
*** COX3_MAFFTF2_GBLOCKSC_RYt_UB ***	66	50	66	1	18	60	50	66	1	18	60	50	66	0	18	60	66	0	18	50	66	1	18	60	62	50	66	1	18	60	44	66	1	18	60	1	1	1	42	0	50	66	1	18	60	1	0	1	44
*** COX3_MAFFTF2_GBLOCKSC_2AA_UB ***	38	71	38	60	62	0	71	38	60	62	0	71	38	60	62	0	38	60	62	71	38	60	62	0	81	71	38	60	62	0	86	38	60	62	0	60	60	60	52	60	71	38	60	62	0	60	60	60	86
*** COX3_MAFFTF2_GBLOCKS_DNA_UB ***	66	50	66	1	18	60	50	66	1	18	60	50	66	0	18	60	66	0	18	50	66	1	18	60	62	50	66	1	18	60	44	66	1	18	60	1	1	1	42	0	50	66	1	18	60	1	0	1	44
*** COX3_MAFFTF2_GBLOCKS_RYt_UB ***	66	50	66	1	18	60	50	66	1	18	60	50	66	0	18	60	66	0	18	50	66	1	18	60	62	50	66	1	18	60	44	66	1	18	60	1	1	1	42	0	50	66	1	18	60	1	0	1	44
*** COX3_MAFFTF2_MAXALIGN_DNA_UB ***	66	49	66	0	19	60	49	66	0	19	60	49	66	1	19	60	66	1	19	49	66	0	19	60	61	49	66	0	19	60	43	66	0	19	60	0	0	0	42	1	49	66	0	19	60	0	1	0	43
*** COX3_MAFFTF2_MAXALIGN_RYt_UB ***	66	49	66	0	19	60	49	66	0	19	60	49	66	1	19	60	66	1	19	49	66	0	19	60	61	49	66	0	19	60	43	66	0	19	60	0	0	0	42	1	49	66	0	19	60	0	1	0	43
*** COX3_MAFFTF2_MAXALIGN_2AA_UB ***	38	71	38	60	62	0	71	38	60	62	0	71	38	60	62	0	38	60	62	71	38	60	62	0	81	71	38	60	62	0	86	38	60	62	0	60	60	60	52	60	71	38	60	62	0	60	60	60	86
*** # COX3_MAFFTF2_NOISY_DNA_UB # ***	79	65	79	61	56	81	65	79	61	56	81	65	79	62	56	81	79	62	56	65	79	61	56	81	0	65	79	61	56	81	75	79	61	56	81	61	61	61	72	62	65	79	61	56	81	61	62	61	75
*** COX3_MAFFTF2_PSARALIGN_DNA_UB ***	66	49	66	0	19	60	49	66	0	19	60	49	66	1	19	60	66	1	19	49	66	0	19	60	61	49	66	0	19	60	43	66	0	19	60	0	0	0	42	1	49	66	0	19	60	0	1	0	43
*** COX3_MAFFTF2_PSARALIGN_RYt_UB ***	66	49	66	0	19	60	49	66	0	19	60	49	66	1	19	60	66	1	19	49	66	0	19	60	61	49	66	0	19	60	43	66	0	19	60	0	0	0	42	1	49	66	0	19	60	0	1	0	43
*** COX3_MAFFTF2_PSARALIGN_2AA_UB ***	38	71	38	60	62	0	71	38	60	62	0	71	38	60	62	0	38	60	62	71	38	60	62	0	81	71	38	60	62	0	86	38	60	62	0	60	60	60	52	60	71	38	60	62	0	60	60	60	86
*** COX3_MAFFTF2_TCSFMf_DNA_UB ***	66	49	66	0	19	60	49	66	0	19	60	49	66	1	19	60	66	1	19	49	66	0	19	60	61	49	66	0	19	60	43	66	0	19	60	0	0	0	42	1	49	66	0	19	60	0	1	0	43
*** COX3_MAFFTF2_TCSFMf_RYt_UB ***	66	49	66	0	19	60	49	66	0	19	60	49	66	1	19	60	66	1	19	49	66	0	19	60	61	49	66	0	19	60	43	66	0	19	60	0	0	0	42	1	49	66	0	19	60	0	1	0	43
*** COX3_MAFFTF2_TCSFMf_2AA_UB ***	38	71	38	60	62	0	71	38	60	62	0	71	38	60	62	0	38	60	62	71	38	60	62	0	81	71	38	60	62	0	86	38	60	62	0	60	60	60	52	60	71	38	60	62	0	60	60	60	86
*** COX3_MAFFTF2_TCSFMw_DEG_UB ***	66	49	66	0	19	60	49	66	0	19	60	49	66	1	19	60	66	1	19	49	66	0	19	60	61	49	66	0	19	60	43	66	0	19	60	0	0	0	42	1	49	66	0	19	60	0	1	0	43
*** # COX3_MAFFTF2_TCSFMw_DNA_UB # ***	66	49	66	0	19	60	49	66	0	19	60	49	66	1	19	60	66	1	19	49	66	0	19	60	61	49	66	0	19	60	43	66	0	19	60	0	0	0	42	1	49	66	0	19	60	0	1	0	43
*** COX3_MAFFTF2_TCSFMw_RYt_UB ***	66	49	66	0	19	60	49	66	0	19	60	49	66	1	19	60	66	1	19	49	66	0	19	60	61	49	66	0	19	60	43	66	0	19	60	0	0	0	42	1	49	66	0	19	60	0	1	0	43
*** COX3_MAFFTF2_TCSOGw_DNA_UB ***	66	50	66	1	18	60	50	66	1	18	60	50	66	0	18	60	66	0	18	50	66	1	18	60	62	50	66	1	18	60	44	66	1	18	60	1	1	1	42	0	50	66	1	18	60	1	0	1	44
*** COX3_MAFFTF2_TCSOGw_RYt_UB ***	66	50	66	1	18	60	50	66	1	18	60	50	66	0	18	60	66	0	18	50	66	1	18	60	62	50	66	1	18	60	44	66	1	18	60	1	1	1	42	0	50	66	1	18	60	1	0	1	44
*** COX3_MAFFTF2_TCSf_CDN_UB ***	45	0	45	49	38	71	0	45	49	38	71	0	45	50	38	71	45	50	38	0	45	49	38	71	65	0	45	49	38	71	37	45	49	38	71	49	49	49	73	50	0	45	49	38	71	49	50	49	37
*** COX3_MAFFTF2_TCSf_DNA_UB ***	66	49	66	0	19	60	49	66	0	19	60	49	66	1	19	60	66	1	19	49	66	0	19	60	61	49	66	0	19	60	43	66	0	19	60	0	0	0	42	1	49	66	0	19	60	0	1	0	43
*** COX3_MAFFTF2_TCSf_RYt_UB ***	66	49	66	0	19	60	49	66	0	19	60	49	66	1	19	60	66	1	19	49	66	0	19	60	61	49	66	0	19	60	43	66	0	19	60	0	0	0	42	1	49	66	0	19	60	0	1	0	43
*** COX3_MAFFTF2_TCSf_2AA_UB ***	38	71	38	60	62	0	71	38	60	62	0	71	38	60	62	0	38	60	62	71	38	60	62	0	81	71	38	60	62	0	86	38	60	62	0	60	60	60	52	60	71	38	60	62	0	60	60	60	86
*** COX3_MAFFTF2_TCSw_DEG_UB ***	66	49	66	0	19	60	49	66	0	19	60	49	66	1	19	60	66	1	19	49	66	0	19	60	61	49	66	0	19	60	43	66	0	19	60	0	0	0	42	1	49	66	0	19	60	0	1	0	43
*** COX3_MAFFTF2_TCSw_DNA_UB ***	66	50	66	1	18	60	50	66	1	18	60	50	66	0	18	60	66	0	18	50	66	1	18	60	62	50	66	1	18	60	44	66	1	18	60	1	1	1	42	0	50	66	1	18	60	1	0	1	44
*** COX3_MAFFTF2_TCSw_RYt_UB ***	66	50	66	1	18	60	50	66	1	18	60	50	66	0	18	60	66	0	18	50	66	1	18	60	62	50	66	1	18	60	44	66	1	18	60	1	1	1	42	0	50	66	1	18	60	1	0	1	44
*** COX3_MAFFTF2_TRIMALA_DNA_UB ***	66	49	66	0	19	60	49	66	0	19	60	49	66	1	19	60	66	1	19	49	66	0	19	60	61	49	66	0	19	60	43	66	0	19	60	0	0	0	42	1	49	66	0	19	60	0	1	0	43
*** COX3_MAFFTF2_TRIMALA_RYt_UB ***	66	49	66	0	19	60	49	66	0	19	60	49	66	1	19	60	66	1	19	49	66	0	19	60	61	49	66	0	19	60	43	66	0	19	60	0	0	0	42	1	49	66	0	19	60	0	1	0	43
*** COX3_MAFFTF2_TRIMALA_2AA_UB ***	38	71	38	60	62	0	71	38	60	62	0	71	38	60	62	0	38	60	62	71	38	60	62	0	81	71	38	60	62	0	86	38	60	62	0	60	60	60	52	60	71	38	60	62	0	60	60	60	86
*** COX3_MAFFTF2_TRIMALG_CDN_UB ***	45	0	45	49	38	71	0	45	49	38	71	0	45	50	38	71	45	50	38	0	45	49	38	71	65	0	45	49	38	71	37	45	49	38	71	49	49	49	73	50	0	45	49	38	71	49	50	49	37
*** COX3_MAFFTF2_TRIMALG_DNA_UB ***	66	49	66	0	19	60	49	66	0	19	60	49	66	1	19	60	66	1	19	49	66	0	19	60	61	49	66	0	19	60	43	66	0	19	60	0	0	0	42	1	49	66	0	19	60	0	1	0	43
*** COX3_MAFFTF2_TRIMALG_RYt_UB ***	66	49	66	0	19	60	49	66	0	19	60	49	66	1	19	60	66	1	19	49	66	0	19	60	61	49	66	0	19	60	43	66	0	19	60	0	0	0	42	1	49	66	0	19	60	0	1	0	43
*** COX3_MAFFTF2_TRIMALG_2AA_UB ***	38	71	38	60	62	0	71	38	60	62	0	71	38	60	62	0	38	60	62	71	38	60	62	0	81	71	38	60	62	0	86	38	60	62	0	60	60	60	52	60	71	38	60	62	0	60	60	60	86
*** COX3_MAFFTF2_TRIMALS_DEG_UB ***	98	82	98	96	87	103	82	98	96	87	103	82	98	96	87	103	98	96	87	82	98	96	87	103	70	82	98	96	87	103	89	98	96	87	103	96	96	96	77	96	82	98	96	87	103	96	96	96	89
*** COX3_MAFFTF2_TRIMALS_DNA_UB ***	66	38	66	21	6	62	38	66	21	6	62	38	66	20	6	62	66	20	6	38	66	21	6	62	54	38	66	21	6	62	33	66	21	6	62	21	21	21	57	20	38	66	21	6	62	21	20	21	33
*** COX3_MAFFTF2_TRIMALS_RYt_UB ***	66	38	66	21	6	62	38	66	21	6	62	38	66	20	6	62	66	20	6	38	66	21	6	62	54	38	66	21	6	62	33	66	21	6	62	21	21	21	57	20	38	66	21	6	62	21	20	21	33
*** COX3_MAFFTF2_TRIMAL_DNA_UB ***	66	49	66	0	19	60	49	66	0	19	60	49	66	1	19	60	66	1	19	49	66	0	19	60	61	49	66	0	19	60	43	66	0	19	60	0	0	0	42	1	49	66	0	19	60	0	1	0	43
*** COX3_MAFFTF2_TRIMAL_RYt_UB ***	66	49	66	0	19	60	49	66	0	19	60	49	66	1	19	60	66	1	19	49	66	0	19	60	61	49	66	0	19	60	43	66	0	19	60	0	0	0	42	1	49	66	0	19	60	0	1	0	43
*** COX3_MAFFTF2_TRIMAL_2AA_UB ***	38	71	38	60	62	0	71	38	60	62	0	71	38	60	62	0	38	60	62	71	38	60	62	0	81	71	38	60	62	0	86	38	60	62	0	60	60	60	52	60	71	38	60	62	0	60	60	60	86
*** COX3_MUSCLE_GBLOCKSC_CDN_UB ***	45	0	45	49	38	71	0	45	49	38	71	0	45	50	38	71	45	50	38	0	45	49	38	71	65	0	45	49	38	71	37	45	49	38	71	49	49	49	73	50	0	45	49	38	71	49	50	49	37
*** COX3_MUSCLE_GBLOCKSC_DNA_UB ***	66	50	66	1	18	60	50	66	1	18	60	50	66	0	18	60	66	0	18	50	66	1	18	60	62	50	66	1	18	60	44	66	1	18	60	1	1	1	42	0	50	66	1	18	60	1	0	1	44
*** COX3_MUSCLE_GBLOCKSC_RYt_UB ***	61	38	61	19	0	62	38	61	19	0	62	38	61	18	0	62	61	18	0	38	61	19	0	62	56	38	61	19	0	62	33	61	19	0	62	19	19	19	57	18	38	61	19	0	62	19	18	19	33
*** COX3_MUSCLE_GBLOCKSC_2AA_UB ***	38	71	38	60	62	0	71	38	60	62	0	71	38	60	62	0	38	60	62	71	38	60	62	0	81	71	38	60	62	0	86	38	60	62	0	60	60	60	52	60	71	38	60	62	0	60	60	60	86
*** COX3_MUSCLE_GBLOCKS_DNA_UB ***	66	50	66	1	18	60	50	66	1	18	60	50	66	0	18	60	66	0	18	50	66	1	18	60	62	50	66	1	18	60	44	66	1	18	60	1	1	1	42	0	50	66	1	18	60	1	0	1	44
*** COX3_MUSCLE_GBLOCKS_RYt_UB ***	61	38	61	19	0	62	38	61	19	0	62	38	61	18	0	62	61	18	0	38	61	19	0	62	56	38	61	19	0	62	33	61	19	0	62	19	19	19	57	18	38	61	19	0	62	19	18	19	33
*** COX3_MUSCLE_MAXALIGN_CDN_UB ***	45	0	45	49	38	71	0	45	49	38	71	0	45	50	38	71	45	50	38	0	45	49	38	71	65	0	45	49	38	71	37	45	49	38	71	49	49	49	73	50	0	45	49	38	71	49	50	49	37
*** COX3_MUSCLE_MAXALIGN_DNA_UB ***	66	49	66	0	19	60	49	66	0	19	60	49	66	1	19	60	66	1	19	49	66	0	19	60	61	49	66	0	19	60	43	66	0	19	60	0	0	0	42	1	49	66	0	19	60	0	1	0	43
*** COX3_MUSCLE_MAXALIGN_RYt_UB ***	61	38	61	19	0	62	38	61	19	0	62	38	61	18	0	62	61	18	0	38	61	19	0	62	56	38	61	19	0	62	33	61	19	0	62	19	19	19	57	18	38	61	19	0	62	19	18	19	33
*** COX3_MUSCLE_MAXALIGN_2AA_UB ***	38	71	38	60	62	0	71	38	60	62	0	71	38	60	62	0	38	60	62	71	38	60	62	0	81	71	38	60	62	0	86	38	60	62	0	60	60	60	52	60	71	38	60	62	0	60	60	60	86
*** COX3_MUSCLE_NOISY_DNA_UB ***	79	65	79	61	56	81	65	79	61	56	81	65	79	62	56	81	79	62	56	65	79	61	56	81	0	65	79	61	56	81	75	79	61	56	81	61	61	61	72	62	65	79	61	56	81	61	62	61	75
*** COX3_MUSCLE_PSARALIGN_CDN_UB ***	45	0	45	49	38	71	0	45	49	38	71	0	45	50	38	71	45	50	38	0	45	49	38	71	65	0	45	49	38	71	37	45	49	38	71	49	49	49	73	50	0	45	49	38	71	49	50	49	37
*** COX3_MUSCLE_PSARALIGN_DNA_UB ***	66	49	66	0	19	60	49	66	0	19	60	49	66	1	19	60	66	1	19	49	66	0	19	60	61	49	66	0	19	60	43	66	0	19	60	0	0	0	42	1	49	66	0	19	60	0	1	0	43
*** COX3_MUSCLE_PSARALIGN_RYt_UB ***	61	38	61	19	0	62	38	61	19	0	62	38	61	18	0	62	61	18	0	38	61	19	0	62	56	38	61	19	0	62	33	61	19	0	62	19	19	19	57	18	38	61	19	0	62	19	18	19	33
*** COX3_MUSCLE_PSARALIGN_2AA_UB ***	38	71	38	60	62	0	71	38	60	62	0	71	38	60	62	0	38	60	62	71	38	60	62	0	81	71	38	60	62	0	86	38	60	62	0	60	60	60	52	60	71	38	60	62	0	60	60	60	86
*** COX3_MUSCLE_TCSFMf_CDN_UB ***	45	0	45	49	38	71	0	45	49	38	71	0	45	50	38	71	45	50	38	0	45	49	38	71	65	0	45	49	38	71	37	45	49	38	71	49	49	49	73	50	0	45	49	38	71	49	50	49	37
*** COX3_MUSCLE_TCSFMf_DNA_UB ***	66	49	66	0	19	60	49	66	0	19	60	49	66	1	19	60	66	1	19	49	66	0	19	60	61	49	66	0	19	60	43	66	0	19	60	0	0	0	42	1	49	66	0	19	60	0	1	0	43
*** COX3_MUSCLE_TCSFMf_RYt_UB ***	61	38	61	19	0	62	38	61	19	0	62	38	61	18	0	62	61	18	0	38	61	19	0	62	56	38	61	19	0	62	33	61	19	0	62	19	19	19	57	18	38	61	19	0	62	19	18	19	33
*** COX3_MUSCLE_TCSFMf_2AA_UB ***	38	71	38	60	62	0	71	38	60	62	0	71	38	60	62	0	38	60	62	71	38	60	62	0	81	71	38	60	62	0	86	38	60	62	0	60	60	60	52	60	71	38	60	62	0	60	60	60	86
*** # COX3_MUSCLE_TCSFMw_DEG_UB # ***	66	49	66	0	19	60	49	66	0	19	60	49	66	1	19	60	66	1	19	49	66	0	19	60	61	49	66	0	19	60	43	66	0	19	60	0	0	0	42	1	49	66	0	19	60	0	1	0	43
*** COX3_MUSCLE_TCSFMw_DNA_UB ***	66	49	66	0	19	60	49	66	0	19	60	49	66	1	19	60	66	1	19	49	66	0	19	60	61	49	66	0	19	60	43	66	0	19	60	0	0	0	42	1	49	66	0	19	60	0	1	0	43
*** COX3_MUSCLE_TCSFMw_RYt_UB ***	66	49	66	0	19	60	49	66	0	19	60	49	66	1	19	60	66	1	19	49	66	0	19	60	61	49	66	0	19	60	43	66	0	19	60	0	0	0	42	1	49	66	0	19	60	0	1	0	43
*** COX3_MUSCLE_TCSOGw_DNA_UB ***	66	50	66	1	18	60	50	66	1	18	60	50	66	0	18	60	66	0	18	50	66	1	18	60	62	50	66	1	18	60	44	66	1	18	60	1	1	1	42	0	50	66	1	18	60	1	0	1	44
*** COX3_MUSCLE_TCSf_DNA_UB ***	66	49	66	0	19	60	49	66	0	19	60	49	66	1	19	60	66	1	19	49	66	0	19	60	61	49	66	0	19	60	43	66	0	19	60	0	0	0	42	1	49	66	0	19	60	0	1	0	43
*** COX3_MUSCLE_TCSf_RYt_UB ***	61	38	61	19	0	62	38	61	19	0	62	38	61	18	0	62	61	18	0	38	61	19	0	62	56	38	61	19	0	62	33	61	19	0	62	19	19	19	57	18	38	61	19	0	62	19	18	19	33
*** COX3_MUSCLE_TCSf_2AA_UB ***	38	71	38	60	62	0	71	38	60	62	0	71	38	60	62	0	38	60	62	71	38	60	62	0	81	71	38	60	62	0	86	38	60	62	0	60	60	60	52	60	71	38	60	62	0	60	60	60	86
*** COX3_MUSCLE_TCSw_DEG_UB ***	66	49	66	0	19	60	49	66	0	19	60	49	66	1	19	60	66	1	19	49	66	0	19	60	61	49	66	0	19	60	43	66	0	19	60	0	0	0	42	1	49	66	0	19	60	0	1	0	43
*** COX3_MUSCLE_TCSw_DNA_UB ***	66	50	66	1	18	60	50	66	1	18	60	50	66	0	18	60	66	0	18	50	66	1	18	60	62	50	66	1	18	60	44	66	1	18	60	1	1	1	42	0	50	66	1	18	60	1	0	1	44
*** COX3_MUSCLE_TCSw_RYt_UB ***	66	49	66	0	19	60	49	66	0	19	60	49	66	1	19	60	66	1	19	49	66	0	19	60	61	49	66	0	19	60	43	66	0	19	60	0	0	0	42	1	49	66	0	19	60	0	1	0	43
*** COX3_MUSCLE_TRIMALA_DNA_UB ***	66	49	66	0	19	60	49	66	0	19	60	49	66	1	19	60	66	1	19	49	66	0	19	60	61	49	66	0	19	60	43	66	0	19	60	0	0	0	42	1	49	66	0	19	60	0	1	0	43
*** COX3_MUSCLE_TRIMALA_RYt_UB ***	61	38	61	19	0	62	38	61	19	0	62	38	61	18	0	62	61	18	0	38	61	19	0	62	56	38	61	19	0	62	33	61	19	0	62	19	19	19	57	18	38	61	19	0	62	19	18	19	33
*** COX3_MUSCLE_TRIMALA_2AA_UB ***	38	71	38	60	62	0	71	38	60	62	0	71	38	60	62	0	38	60	62	71	38	60	62	0	81	71	38	60	62	0	86	38	60	62	0	60	60	60	52	60	71	38	60	62	0	60	60	60	86
*** COX3_MUSCLE_TRIMALG_DNA_UB ***	66	49	66	0	19	60	49	66	0	19	60	49	66	1	19	60	66	1	19	49	66	0	19	60	61	49	66	0	19	60	43	66	0	19	60	0	0	0	42	1	49	66	0	19	60	0	1	0	43
*** COX3_MUSCLE_TRIMALG_RYt_UB ***	61	38	61	19	0	62	38	61	19	0	62	38	61	18	0	62	61	18	0	38	61	19	0	62	56	38	61	19	0	62	33	61	19	0	62	19	19	19	57	18	38	61	19	0	62	19	18	19	33
*** COX3_MUSCLE_TRIMALG_2AA_UB ***	38	71	38	60	62	0	71	38	60	62	0	71	38	60	62	0	38	60	62	71	38	60	62	0	81	71	38	60	62	0	86	38	60	62	0	60	60	60	52	60	71	38	60	62	0	60	60	60	86
*** # COX3_MUSCLE_TRIMALP_DNA_UB # ***	71	45	71	43	32	64	45	71	43	32	64	45	71	42	32	64	71	42	32	45	71	43	32	64	58	45	71	43	32	64	57	71	43	32	64	43	43	43	59	42	45	71	43	32	64	43	42	43	57
*** # COX3_MUSCLE_TRIMALP_RYt_UB # ***	72	60	72	63	60	67	60	72	63	60	67	60	72	62	60	67	72	62	60	60	72	63	60	67	39	60	72	63	60	67	74	72	63	60	67	63	63	63	58	62	60	72	63	60	67	63	62	63	74
*** COX3_MUSCLE_TRIMALS_DEG_UB ***	98	82	98	96	87	103	82	98	96	87	103	82	98	96	87	103	98	96	87	82	98	96	87	103	70	82	98	96	87	103	89	98	96	87	103	96	96	96	77	96	82	98	96	87	103	96	96	96	89
*** COX3_MUSCLE_TRIMALS_DNA_UB ***	66	38	66	21	6	62	38	66	21	6	62	38	66	20	6	62	66	20	6	38	66	21	6	62	54	38	66	21	6	62	33	66	21	6	62	21	21	21	57	20	38	66	21	6	62	21	20	21	33
*** COX3_MUSCLE_TRIMAL_DNA_UB ***	66	49	66	0	19	60	49	66	0	19	60	49	66	1	19	60	66	1	19	49	66	0	19	60	61	49	66	0	19	60	43	66	0	19	60	0	0	0	42	1	49	66	0	19	60	0	1	0	43
*** COX3_MUSCLE_TRIMAL_RYt_UB ***	61	38	61	19	0	62	38	61	19	0	62	38	61	18	0	62	61	18	0	38	61	19	0	62	56	38	61	19	0	62	33	61	19	0	62	19	19	19	57	18	38	61	19	0	62	19	18	19	33
*** COX3_MUSCLE_TRIMAL_2AA_UB ***	38	71	38	60	62	0	71	38	60	62	0	71	38	60	62	0	38	60	62	71	38	60	62	0	81	71	38	60	62	0	86	38	60	62	0	60	60	60	52	60	71	38	60	62	0	60	60	60	86
*** COX3_OPAL_GBLOCKSC_CDN_UB ***	45	0	45	49	38	71	0	45	49	38	71	0	45	50	38	71	45	50	38	0	45	49	38	71	65	0	45	49	38	71	37	45	49	38	71	49	49	49	73	50	0	45	49	38	71	49	50	49	37
*** COX3_OPAL_GBLOCKSC_DNA_UB ***	66	50	66	1	18	60	50	66	1	18	60	50	66	0	18	60	66	0	18	50	66	1	18	60	62	50	66	1	18	60	44	66	1	18	60	1	1	1	42	0	50	66	1	18	60	1	0	1	44
*** COX3_OPAL_GBLOCKSC_RYt_UB ***	61	38	61	19	0	62	38	61	19	0	62	38	61	18	0	62	61	18	0	38	61	19	0	62	56	38	61	19	0	62	33	61	19	0	62	19	19	19	57	18	38	61	19	0	62	19	18	19	33
*** COX3_OPAL_GBLOCKSC_2AA_UB ***	38	71	38	60	62	0	71	38	60	62	0	71	38	60	62	0	38	60	62	71	38	60	62	0	81	71	38	60	62	0	86	38	60	62	0	60	60	60	52	60	71	38	60	62	0	60	60	60	86
*** COX3_OPAL_GBLOCKS_DNA_UB ***	66	50	66	1	18	60	50	66	1	18	60	50	66	0	18	60	66	0	18	50	66	1	18	60	62	50	66	1	18	60	44	66	1	18	60	1	1	1	42	0	50	66	1	18	60	1	0	1	44
*** COX3_OPAL_GBLOCKS_RYt_UB ***	61	38	61	19	0	62	38	61	19	0	62	38	61	18	0	62	61	18	0	38	61	19	0	62	56	38	61	19	0	62	33	61	19	0	62	19	19	19	57	18	38	61	19	0	62	19	18	19	33
*** COX3_OPAL_MAXALIGN_CDN_UB ***	45	0	45	49	38	71	0	45	49	38	71	0	45	50	38	71	45	50	38	0	45	49	38	71	65	0	45	49	38	71	37	45	49	38	71	49	49	49	73	50	0	45	49	38	71	49	50	49	37
*** COX3_OPAL_MAXALIGN_DNA_UB ***	66	49	66	0	19	60	49	66	0	19	60	49	66	1	19	60	66	1	19	49	66	0	19	60	61	49	66	0	19	60	43	66	0	19	60	0	0	0	42	1	49	66	0	19	60	0	1	0	43
*** COX3_OPAL_MAXALIGN_RYt_UB ***	61	38	61	19	0	62	38	61	19	0	62	38	61	18	0	62	61	18	0	38	61	19	0	62	56	38	61	19	0	62	33	61	19	0	62	19	19	19	57	18	38	61	19	0	62	19	18	19	33
*** COX3_OPAL_MAXALIGN_2AA_UB ***	38	71	38	60	62	0	71	38	60	62	0	71	38	60	62	0	38	60	62	71	38	60	62	0	81	71	38	60	62	0	86	38	60	62	0	60	60	60	52	60	71	38	60	62	0	60	60	60	86
*** COX3_OPAL_NOISY_DNA_UB ***	79	65	79	61	56	81	65	79	61	56	81	65	79	62	56	81	79	62	56	65	79	61	56	81	0	65	79	61	56	81	75	79	61	56	81	61	61	61	72	62	65	79	61	56	81	61	62	61	75
*** COX3_OPAL_PSARALIGN_CDN_UB ***	45	0	45	49	38	71	0	45	49	38	71	0	45	50	38	71	45	50	38	0	45	49	38	71	65	0	45	49	38	71	37	45	49	38	71	49	49	49	73	50	0	45	49	38	71	49	50	49	37
*** COX3_OPAL_PSARALIGN_DNA_UB ***	66	49	66	0	19	60	49	66	0	19	60	49	66	1	19	60	66	1	19	49	66	0	19	60	61	49	66	0	19	60	43	66	0	19	60	0	0	0	42	1	49	66	0	19	60	0	1	0	43
*** COX3_OPAL_PSARALIGN_RYt_UB ***	61	38	61	19	0	62	38	61	19	0	62	38	61	18	0	62	61	18	0	38	61	19	0	62	56	38	61	19	0	62	33	61	19	0	62	19	19	19	57	18	38	61	19	0	62	19	18	19	33
*** COX3_OPAL_PSARALIGN_2AA_UB ***	38	71	38	60	62	0	71	38	60	62	0	71	38	60	62	0	38	60	62	71	38	60	62	0	81	71	38	60	62	0	86	38	60	62	0	60	60	60	52	60	71	38	60	62	0	60	60	60	86
*** COX3_OPAL_TCSFMf_CDN_UB ***	45	0	45	49	38	71	0	45	49	38	71	0	45	50	38	71	45	50	38	0	45	49	38	71	65	0	45	49	38	71	37	45	49	38	71	49	49	49	73	50	0	45	49	38	71	49	50	49	37
*** # COX3_OPAL_TCSFMf_DNA_UB # ***	66	49	66	0	19	60	49	66	0	19	60	49	66	1	19	60	66	1	19	49	66	0	19	60	61	49	66	0	19	60	43	66	0	19	60	0	0	0	42	1	49	66	0	19	60	0	1	0	43
*** COX3_OPAL_TCSFMf_RYt_UB ***	61	38	61	19	0	62	38	61	19	0	62	38	61	18	0	62	61	18	0	38	61	19	0	62	56	38	61	19	0	62	33	61	19	0	62	19	19	19	57	18	38	61	19	0	62	19	18	19	33
*** COX3_OPAL_TCSFMf_2AA_UB ***	38	71	38	60	62	0	71	38	60	62	0	71	38	60	62	0	38	60	62	71	38	60	62	0	81	71	38	60	62	0	86	38	60	62	0	60	60	60	52	60	71	38	60	62	0	60	60	60	86
*** COX3_OPAL_TCSFMw_DEG_UB ***	66	49	66	0	19	60	49	66	0	19	60	49	66	1	19	60	66	1	19	49	66	0	19	60	61	49	66	0	19	60	43	66	0	19	60	0	0	0	42	1	49	66	0	19	60	0	1	0	43
*** COX3_OPAL_TCSFMw_DNA_UB ***	66	49	66	0	19	60	49	66	0	19	60	49	66	1	19	60	66	1	19	49	66	0	19	60	61	49	66	0	19	60	43	66	0	19	60	0	0	0	42	1	49	66	0	19	60	0	1	0	43
*** COX3_OPAL_TCSFMw_RYt_UB ***	66	49	66	0	19	60	49	66	0	19	60	49	66	1	19	60	66	1	19	49	66	0	19	60	61	49	66	0	19	60	43	66	0	19	60	0	0	0	42	1	49	66	0	19	60	0	1	0	43
*** COX3_OPAL_TCSOGw_DNA_UB ***	66	50	66	1	18	60	50	66	1	18	60	50	66	0	18	60	66	0	18	50	66	1	18	60	62	50	66	1	18	60	44	66	1	18	60	1	1	1	42	0	50	66	1	18	60	1	0	1	44
*** COX3_OPAL_TCSf_CDN_UB ***	45	0	45	49	38	71	0	45	49	38	71	0	45	50	38	71	45	50	38	0	45	49	38	71	65	0	45	49	38	71	37	45	49	38	71	49	49	49	73	50	0	45	49	38	71	49	50	49	37
*** COX3_OPAL_TCSf_DNA_UB ***	66	49	66	0	19	60	49	66	0	19	60	49	66	1	19	60	66	1	19	49	66	0	19	60	61	49	66	0	19	60	43	66	0	19	60	0	0	0	42	1	49	66	0	19	60	0	1	0	43
*** COX3_OPAL_TCSf_RYt_UB ***	61	38	61	19	0	62	38	61	19	0	62	38	61	18	0	62	61	18	0	38	61	19	0	62	56	38	61	19	0	62	33	61	19	0	62	19	19	19	57	18	38	61	19	0	62	19	18	19	33
*** COX3_OPAL_TCSf_2AA_UB ***	38	71	38	60	62	0	71	38	60	62	0	71	38	60	62	0	38	60	62	71	38	60	62	0	81	71	38	60	62	0	86	38	60	62	0	60	60	60	52	60	71	38	60	62	0	60	60	60	86
*** COX3_OPAL_TCSw_DEG_UB ***	66	49	66	0	19	60	49	66	0	19	60	49	66	1	19	60	66	1	19	49	66	0	19	60	61	49	66	0	19	60	43	66	0	19	60	0	0	0	42	1	49	66	0	19	60	0	1	0	43
*** COX3_OPAL_TCSw_DNA_UB ***	66	50	66	1	18	60	50	66	1	18	60	50	66	0	18	60	66	0	18	50	66	1	18	60	62	50	66	1	18	60	44	66	1	18	60	1	1	1	42	0	50	66	1	18	60	1	0	1	44
*** COX3_OPAL_TCSw_RYt_UB ***	66	49	66	0	19	60	49	66	0	19	60	49	66	1	19	60	66	1	19	49	66	0	19	60	61	49	66	0	19	60	43	66	0	19	60	0	0	0	42	1	49	66	0	19	60	0	1	0	43
*** COX3_OPAL_TRIMALA_DNA_UB ***	66	49	66	0	19	60	49	66	0	19	60	49	66	1	19	60	66	1	19	49	66	0	19	60	61	49	66	0	19	60	43	66	0	19	60	0	0	0	42	1	49	66	0	19	60	0	1	0	43
*** COX3_OPAL_TRIMALA_RYt_UB ***	61	38	61	19	0	62	38	61	19	0	62	38	61	18	0	62	61	18	0	38	61	19	0	62	56	38	61	19	0	62	33	61	19	0	62	19	19	19	57	18	38	61	19	0	62	19	18	19	33
*** COX3_OPAL_TRIMALA_2AA_UB ***	38	71	38	60	62	0	71	38	60	62	0	71	38	60	62	0	38	60	62	71	38	60	62	0	81	71	38	60	62	0	86	38	60	62	0	60	60	60	52	60	71	38	60	62	0	60	60	60	86
*** COX3_OPAL_TRIMALG_CDN_UB ***	45	0	45	49	38	71	0	45	49	38	71	0	45	50	38	71	45	50	38	0	45	49	38	71	65	0	45	49	38	71	37	45	49	38	71	49	49	49	73	50	0	45	49	38	71	49	50	49	37
*** COX3_OPAL_TRIMALG_DNA_UB ***	66	49	66	0	19	60	49	66	0	19	60	49	66	1	19	60	66	1	19	49	66	0	19	60	61	49	66	0	19	60	43	66	0	19	60	0	0	0	42	1	49	66	0	19	60	0	1	0	43
*** COX3_OPAL_TRIMALG_RYt_UB ***	61	38	61	19	0	62	38	61	19	0	62	38	61	18	0	62	61	18	0	38	61	19	0	62	56	38	61	19	0	62	33	61	19	0	62	19	19	19	57	18	38	61	19	0	62	19	18	19	33
*** COX3_OPAL_TRIMALG_2AA_UB ***	38	71	38	60	62	0	71	38	60	62	0	71	38	60	62	0	38	60	62	71	38	60	62	0	81	71	38	60	62	0	86	38	60	62	0	60	60	60	52	60	71	38	60	62	0	60	60	60	86
*** COX3_OPAL_TRIMALP_RYt_UB ***	72	60	72	63	60	67	60	72	63	60	67	60	72	62	60	67	72	62	60	60	72	63	60	67	39	60	72	63	60	67	74	72	63	60	67	63	63	63	58	62	60	72	63	60	67	63	62	63	74
*** COX3_OPAL_TRIMALS_DEG_UB ***	98	82	98	96	87	103	82	98	96	87	103	82	98	96	87	103	98	96	87	82	98	96	87	103	70	82	98	96	87	103	89	98	96	87	103	96	96	96	77	96	82	98	96	87	103	96	96	96	89
*** COX3_OPAL_TRIMALS_DNA_UB ***	66	38	66	21	6	62	38	66	21	6	62	38	66	20	6	62	66	20	6	38	66	21	6	62	54	38	66	21	6	62	33	66	21	6	62	21	21	21	57	20	38	66	21	6	62	21	20	21	33
*** COX3_OPAL_TRIMAL_CDN_UB ***	45	0	45	49	38	71	0	45	49	38	71	0	45	50	38	71	45	50	38	0	45	49	38	71	65	0	45	49	38	71	37	45	49	38	71	49	49	49	73	50	0	45	49	38	71	49	50	49	37
*** COX3_OPAL_TRIMAL_DNA_UB ***	66	49	66	0	19	60	49	66	0	19	60	49	66	1	19	60	66	1	19	49	66	0	19	60	61	49	66	0	19	60	43	66	0	19	60	0	0	0	42	1	49	66	0	19	60	0	1	0	43
*** COX3_OPAL_TRIMAL_RYt_UB ***	61	38	61	19	0	62	38	61	19	0	62	38	61	18	0	62	61	18	0	38	61	19	0	62	56	38	61	19	0	62	33	61	19	0	62	19	19	19	57	18	38	61	19	0	62	19	18	19	33
*** COX3_OPAL_TRIMAL_2AA_UB ***	38	71	38	60	62	0	71	38	60	62	0	71	38	60	62	0	38	60	62	71	38	60	62	0	81	71	38	60	62	0	86	38	60	62	0	60	60	60	52	60	71	38	60	62	0	60	60	60	86
*** # COX3_PRANKCDF_GBLOCKSC_CDN_UB # ***	77	37	77	43	33	86	37	77	43	33	86	37	77	44	33	86	77	44	33	37	77	43	33	86	75	37	77	43	33	86	0	77	43	33	86	43	43	43	75	44	37	77	43	33	86	43	44	43	0
*** # COX3_PRANKCDF_GBLOCKSC_DEG_UB # ***	0	45	0	66	61	38	45	0	66	61	38	45	0	66	61	38	0	66	61	45	0	66	61	38	79	45	0	66	61	38	77	0	66	61	38	66	66	66	73	66	45	0	66	61	38	66	66	66	77
*** # COX3_PRANKCDF_GBLOCKSC_DNA_UB # ***	66	50	66	1	18	60	50	66	1	18	60	50	66	0	18	60	66	0	18	50	66	1	18	60	62	50	66	1	18	60	44	66	1	18	60	1	1	1	42	0	50	66	1	18	60	1	0	1	44
*** # COX3_PRANKCDF_GBLOCKSC_RYt_UB # ***	61	38	61	19	0	62	38	61	19	0	62	38	61	18	0	62	61	18	0	38	61	19	0	62	56	38	61	19	0	62	33	61	19	0	62	19	19	19	57	18	38	61	19	0	62	19	18	19	33
*** # COX3_PRANKCDF_GBLOCKSC_2AA_UB # ***	38	71	38	60	62	0	71	38	60	62	0	71	38	60	62	0	38	60	62	71	38	60	62	0	81	71	38	60	62	0	86	38	60	62	0	60	60	60	52	60	71	38	60	62	0	60	60	60	86
*** # COX3_PRANKCDF_GBLOCKS_DEG_UB # ***	0	45	0	66	61	38	45	0	66	61	38	45	0	66	61	38	0	66	61	45	0	66	61	38	79	45	0	66	61	38	77	0	66	61	38	66	66	66	73	66	45	0	66	61	38	66	66	66	77
*** # COX3_PRANKCDF_GBLOCKS_DNA_UB # ***	66	50	66	1	18	60	50	66	1	18	60	50	66	0	18	60	66	0	18	50	66	1	18	60	62	50	66	1	18	60	44	66	1	18	60	1	1	1	42	0	50	66	1	18	60	1	0	1	44
*** # COX3_PRANKCDF_GBLOCKS_RYt_UB # ***	61	38	61	19	0	62	38	61	19	0	62	38	61	18	0	62	61	18	0	38	61	19	0	62	56	38	61	19	0	62	33	61	19	0	62	19	19	19	57	18	38	61	19	0	62	19	18	19	33
*** # COX3_PRANKCDF_MAXALIGN_CDN_UB # ***	77	37	77	43	33	86	37	77	43	33	86	37	77	44	33	86	77	44	33	37	77	43	33	86	75	37	77	43	33	86	0	77	43	33	86	43	43	43	75	44	37	77	43	33	86	43	44	43	0
*** # COX3_PRANKCDF_MAXALIGN_DEG_UB # ***	0	45	0	66	61	38	45	0	66	61	38	45	0	66	61	38	0	66	61	45	0	66	61	38	79	45	0	66	61	38	77	0	66	61	38	66	66	66	73	66	45	0	66	61	38	66	66	66	77
*** # COX3_PRANKCDF_MAXALIGN_DNA_UB # ***	66	49	66	0	19	60	49	66	0	19	60	49	66	1	19	60	66	1	19	49	66	0	19	60	61	49	66	0	19	60	43	66	0	19	60	0	0	0	42	1	49	66	0	19	60	0	1	0	43
*** # COX3_PRANKCDF_MAXALIGN_RYt_UB # ***	61	38	61	19	0	62	38	61	19	0	62	38	61	18	0	62	61	18	0	38	61	19	0	62	56	38	61	19	0	62	33	61	19	0	62	19	19	19	57	18	38	61	19	0	62	19	18	19	33
*** COX3_PRANKCDF_MAXALIGN_2AA_UB ***	38	71	38	60	62	0	71	38	60	62	0	71	38	60	62	0	38	60	62	71	38	60	62	0	81	71	38	60	62	0	86	38	60	62	0	60	60	60	52	60	71	38	60	62	0	60	60	60	86
# COX3_PRANKCDF_NOISY_DEG_UB #	104	98	104	100	102	111	98	104	100	102	111	98	104	101	102	111	104	101	102	98	104	100	102	111	87	98	104	100	102	111	94	104	100	102	111	100	100	100	116	101	98	104	100	102	111	100	101	100	94
# COX3_PRANKCDF_NOISY_RYt_UB #	76	73	76	54	43	79	73	76	54	43	79	73	76	55	43	79	76	55	43	73	76	54	43	79	58	73	76	54	43	79	57	76	54	43	79	54	54	54	84	55	73	76	54	43	79	54	55	54	57
*** # COX3_PRANKCDF_PSARALIGN_CDN_UB # ***	77	37	77	43	33	86	37	77	43	33	86	37	77	44	33	86	77	44	33	37	77	43	33	86	75	37	77	43	33	86	0	77	43	33	86	43	43	43	75	44	37	77	43	33	86	43	44	43	0
*** # COX3_PRANKCDF_PSARALIGN_DEG_UB # ***	0	45	0	66	61	38	45	0	66	61	38	45	0	66	61	38	0	66	61	45	0	66	61	38	79	45	0	66	61	38	77	0	66	61	38	66	66	66	73	66	45	0	66	61	38	66	66	66	77
*** # COX3_PRANKCDF_PSARALIGN_DNA_UB # ***	66	49	66	0	19	60	49	66	0	19	60	49	66	1	19	60	66	1	19	49	66	0	19	60	61	49	66	0	19	60	43	66	0	19	60	0	0	0	42	1	49	66	0	19	60	0	1	0	43
*** # COX3_PRANKCDF_PSARALIGN_RYt_UB # ***	61	38	61	19	0	62	38	61	19	0	62	38	61	18	0	62	61	18	0	38	61	19	0	62	56	38	61	19	0	62	33	61	19	0	62	19	19	19	57	18	38	61	19	0	62	19	18	19	33
*** # COX3_PRANKCDF_PSARALIGN_2AA_UB # ***	38	71	38	60	62	0	71	38	60	62	0	71	38	60	62	0	38	60	62	71	38	60	62	0	81	71	38	60	62	0	86	38	60	62	0	60	60	60	52	60	71	38	60	62	0	60	60	60	86
*** # COX3_PRANKCDF_TCSf_CDN_UB # ***	77	37	77	43	33	86	37	77	43	33	86	37	77	44	33	86	77	44	33	37	77	43	33	86	75	37	77	43	33	86	0	77	43	33	86	43	43	43	75	44	37	77	43	33	86	43	44	43	0
*** # COX3_PRANKCDF_TCSf_DEG_UB # ***	0	45	0	66	61	38	45	0	66	61	38	45	0	66	61	38	0	66	61	45	0	66	61	38	79	45	0	66	61	38	77	0	66	61	38	66	66	66	73	66	45	0	66	61	38	66	66	66	77
*** # COX3_PRANKCDF_TCSf_DNA_UB # ***	66	49	66	0	19	60	49	66	0	19	60	49	66	1	19	60	66	1	19	49	66	0	19	60	61	49	66	0	19	60	43	66	0	19	60	0	0	0	42	1	49	66	0	19	60	0	1	0	43
*** # COX3_PRANKCDF_TCSf_RYt_UB # ***	61	38	61	19	0	62	38	61	19	0	62	38	61	18	0	62	61	18	0	38	61	19	0	62	56	38	61	19	0	62	33	61	19	0	62	19	19	19	57	18	38	61	19	0	62	19	18	19	33
*** # COX3_PRANKCDF_TCSf_2AA_UB # ***	38	71	38	60	62	0	71	38	60	62	0	71	38	60	62	0	38	60	62	71	38	60	62	0	81	71	38	60	62	0	86	38	60	62	0	60	60	60	52	60	71	38	60	62	0	60	60	60	86
*** # COX3_PRANKCDF_TCSw_DEG_UB # ***	66	49	66	0	19	60	49	66	0	19	60	49	66	1	19	60	66	1	19	49	66	0	19	60	61	49	66	0	19	60	43	66	0	19	60	0	0	0	42	1	49	66	0	19	60	0	1	0	43
*** # COX3_PRANKCDF_TCSw_DNA_UB # ***	66	50	66	1	18	60	50	66	1	18	60	50	66	0	18	60	66	0	18	50	66	1	18	60	62	50	66	1	18	60	44	66	1	18	60	1	1	1	42	0	50	66	1	18	60	1	0	1	44
*** # COX3_PRANKCDF_TCSw_RYt_UB # ***	66	49	66	0	19	60	49	66	0	19	60	49	66	1	19	60	66	1	19	49	66	0	19	60	61	49	66	0	19	60	43	66	0	19	60	0	0	0	42	1	49	66	0	19	60	0	1	0	43
*** # COX3_PRANKCDF_TRIMALA_CDN_UB # ***	77	37	77	43	33	86	37	77	43	33	86	37	77	44	33	86	77	44	33	37	77	43	33	86	75	37	77	43	33	86	0	77	43	33	86	43	43	43	75	44	37	77	43	33	86	43	44	43	0
*** # COX3_PRANKCDF_TRIMALA_DEG_UB # ***	0	45	0	66	61	38	45	0	66	61	38	45	0	66	61	38	0	66	61	45	0	66	61	38	79	45	0	66	61	38	77	0	66	61	38	66	66	66	73	66	45	0	66	61	38	66	66	66	77
*** # COX3_PRANKCDF_TRIMALA_DNA_UB # ***	66	49	66	0	19	60	49	66	0	19	60	49	66	1	19	60	66	1	19	49	66	0	19	60	61	49	66	0	19	60	43	66	0	19	60	0	0	0	42	1	49	66	0	19	60	0	1	0	43
*** # COX3_PRANKCDF_TRIMALA_RYt_UB # ***	61	38	61	19	0	62	38	61	19	0	62	38	61	18	0	62	61	18	0	38	61	19	0	62	56	38	61	19	0	62	33	61	19	0	62	19	19	19	57	18	38	61	19	0	62	19	18	19	33
*** # COX3_PRANKCDF_TRIMALA_2AA_UB # ***	38	71	38	60	62	0	71	38	60	62	0	71	38	60	62	0	38	60	62	71	38	60	62	0	81	71	38	60	62	0	86	38	60	62	0	60	60	60	52	60	71	38	60	62	0	60	60	60	86
*** # COX3_PRANKCDF_TRIMALG_CDN_UB # ***	77	37	77	43	33	86	37	77	43	33	86	37	77	44	33	86	77	44	33	37	77	43	33	86	75	37	77	43	33	86	0	77	43	33	86	43	43	43	75	44	37	77	43	33	86	43	44	43	0
*** # COX3_PRANKCDF_TRIMALG_DEG_UB # ***	0	45	0	66	61	38	45	0	66	61	38	45	0	66	61	38	0	66	61	45	0	66	61	38	79	45	0	66	61	38	77	0	66	61	38	66	66	66	73	66	45	0	66	61	38	66	66	66	77
*** # COX3_PRANKCDF_TRIMALG_DNA_UB # ***	66	49	66	0	19	60	49	66	0	19	60	49	66	1	19	60	66	1	19	49	66	0	19	60	61	49	66	0	19	60	43	66	0	19	60	0	0	0	42	1	49	66	0	19	60	0	1	0	43
*** # COX3_PRANKCDF_TRIMALG_RYt_UB # ***	61	38	61	19	0	62	38	61	19	0	62	38	61	18	0	62	61	18	0	38	61	19	0	62	56	38	61	19	0	62	33	61	19	0	62	19	19	19	57	18	38	61	19	0	62	19	18	19	33
*** # COX3_PRANKCDF_TRIMALG_2AA_UB # ***	38	71	38	60	62	0	71	38	60	62	0	71	38	60	62	0	38	60	62	71	38	60	62	0	81	71	38	60	62	0	86	38	60	62	0	60	60	60	52	60	71	38	60	62	0	60	60	60	86
*** # COX3_PRANKCDF_TRIMAL_CDN_UB # ***	77	37	77	43	33	86	37	77	43	33	86	37	77	44	33	86	77	44	33	37	77	43	33	86	75	37	77	43	33	86	0	77	43	33	86	43	43	43	75	44	37	77	43	33	86	43	44	43	0
*** # COX3_PRANKCDF_TRIMAL_DEG_UB # ***	0	45	0	66	61	38	45	0	66	61	38	45	0	66	61	38	0	66	61	45	0	66	61	38	79	45	0	66	61	38	77	0	66	61	38	66	66	66	73	66	45	0	66	61	38	66	66	66	77
*** # COX3_PRANKCDF_TRIMAL_DNA_UB # ***	66	49	66	0	19	60	49	66	0	19	60	49	66	1	19	60	66	1	19	49	66	0	19	60	61	49	66	0	19	60	43	66	0	19	60	0	0	0	42	1	49	66	0	19	60	0	1	0	43
*** # COX3_PRANKCDF_TRIMAL_RYt_UB # ***	61	38	61	19	0	62	38	61	19	0	62	38	61	18	0	62	61	18	0	38	61	19	0	62	56	38	61	19	0	62	33	61	19	0	62	19	19	19	57	18	38	61	19	0	62	19	18	19	33
*** # COX3_PRANKCDF_TRIMAL_2AA_UB # ***	38	71	38	60	62	0	71	38	60	62	0	71	38	60	62	0	38	60	62	71	38	60	62	0	81	71	38	60	62	0	86	38	60	62	0	60	60	60	52	60	71	38	60	62	0	60	60	60	86
*** COX3_PRANKF_GBLOCKSC_CDN_UB ***	45	0	45	49	38	71	0	45	49	38	71	0	45	50	38	71	45	50	38	0	45	49	38	71	65	0	45	49	38	71	37	45	49	38	71	49	49	49	73	50	0	45	49	38	71	49	50	49	37
*** COX3_PRANKF_GBLOCKSC_DEG_UB ***	0	45	0	66	61	38	45	0	66	61	38	45	0	66	61	38	0	66	61	45	0	66	61	38	79	45	0	66	61	38	77	0	66	61	38	66	66	66	73	66	45	0	66	61	38	66	66	66	77
*** COX3_PRANKF_GBLOCKSC_DNA_UB ***	66	50	66	1	18	60	50	66	1	18	60	50	66	0	18	60	66	0	18	50	66	1	18	60	62	50	66	1	18	60	44	66	1	18	60	1	1	1	42	0	50	66	1	18	60	1	0	1	44
*** COX3_PRANKF_GBLOCKSC_RYt_UB ***	61	38	61	19	0	62	38	61	19	0	62	38	61	18	0	62	61	18	0	38	61	19	0	62	56	38	61	19	0	62	33	61	19	0	62	19	19	19	57	18	38	61	19	0	62	19	18	19	33
*** COX3_PRANKF_GBLOCKSC_2AA_UB ***	38	71	38	60	62	0	71	38	60	62	0	71	38	60	62	0	38	60	62	71	38	60	62	0	81	71	38	60	62	0	86	38	60	62	0	60	60	60	52	60	71	38	60	62	0	60	60	60	86
*** COX3_PRANKF_GBLOCKS_DEG_UB ***	0	45	0	66	61	38	45	0	66	61	38	45	0	66	61	38	0	66	61	45	0	66	61	38	79	45	0	66	61	38	77	0	66	61	38	66	66	66	73	66	45	0	66	61	38	66	66	66	77
*** COX3_PRANKF_GBLOCKS_DNA_UB ***	66	50	66	1	18	60	50	66	1	18	60	50	66	0	18	60	66	0	18	50	66	1	18	60	62	50	66	1	18	60	44	66	1	18	60	1	1	1	42	0	50	66	1	18	60	1	0	1	44
*** COX3_PRANKF_GBLOCKS_RYt_UB ***	61	38	61	19	0	62	38	61	19	0	62	38	61	18	0	62	61	18	0	38	61	19	0	62	56	38	61	19	0	62	33	61	19	0	62	19	19	19	57	18	38	61	19	0	62	19	18	19	33
*** COX3_PRANKF_MAXALIGN_CDN_UB ***	45	0	45	49	38	71	0	45	49	38	71	0	45	50	38	71	45	50	38	0	45	49	38	71	65	0	45	49	38	71	37	45	49	38	71	49	49	49	73	50	0	45	49	38	71	49	50	49	37
*** COX3_PRANKF_MAXALIGN_DEG_UB ***	0	45	0	66	61	38	45	0	66	61	38	45	0	66	61	38	0	66	61	45	0	66	61	38	79	45	0	66	61	38	77	0	66	61	38	66	66	66	73	66	45	0	66	61	38	66	66	66	77
*** COX3_PRANKF_MAXALIGN_DNA_UB ***	66	49	66	0	19	60	49	66	0	19	60	49	66	1	19	60	66	1	19	49	66	0	19	60	61	49	66	0	19	60	43	66	0	19	60	0	0	0	42	1	49	66	0	19	60	0	1	0	43
*** COX3_PRANKF_MAXALIGN_RYt_UB ***	61	38	61	19	0	62	38	61	19	0	62	38	61	18	0	62	61	18	0	38	61	19	0	62	56	38	61	19	0	62	33	61	19	0	62	19	19	19	57	18	38	61	19	0	62	19	18	19	33
*** COX3_PRANKF_MAXALIGN_2AA_UB ***	38	71	38	60	62	0	71	38	60	62	0	71	38	60	62	0	38	60	62	71	38	60	62	0	81	71	38	60	62	0	86	38	60	62	0	60	60	60	52	60	71	38	60	62	0	60	60	60	86
*** COX3_PRANKF_NOISY_DNA_UB ***	79	65	79	61	56	81	65	79	61	56	81	65	79	62	56	81	79	62	56	65	79	61	56	81	0	65	79	61	56	81	75	79	61	56	81	61	61	61	72	62	65	79	61	56	81	61	62	61	75
*** COX3_PRANKF_PSARALIGN_CDN_UB ***	45	0	45	49	38	71	0	45	49	38	71	0	45	50	38	71	45	50	38	0	45	49	38	71	65	0	45	49	38	71	37	45	49	38	71	49	49	49	73	50	0	45	49	38	71	49	50	49	37
*** COX3_PRANKF_PSARALIGN_DEG_UB ***	0	45	0	66	61	38	45	0	66	61	38	45	0	66	61	38	0	66	61	45	0	66	61	38	79	45	0	66	61	38	77	0	66	61	38	66	66	66	73	66	45	0	66	61	38	66	66	66	77
*** COX3_PRANKF_PSARALIGN_DNA_UB ***	66	49	66	0	19	60	49	66	0	19	60	49	66	1	19	60	66	1	19	49	66	0	19	60	61	49	66	0	19	60	43	66	0	19	60	0	0	0	42	1	49	66	0	19	60	0	1	0	43
*** COX3_PRANKF_PSARALIGN_RYt_UB ***	61	38	61	19	0	62	38	61	19	0	62	38	61	18	0	62	61	18	0	38	61	19	0	62	56	38	61	19	0	62	33	61	19	0	62	19	19	19	57	18	38	61	19	0	62	19	18	19	33
*** COX3_PRANKF_PSARALIGN_2AA_UB ***	38	71	38	60	62	0	71	38	60	62	0	71	38	60	62	0	38	60	62	71	38	60	62	0	81	71	38	60	62	0	86	38	60	62	0	60	60	60	52	60	71	38	60	62	0	60	60	60	86
*** COX3_PRANKF_TCSFMf_CDN_UB ***	45	0	45	49	38	71	0	45	49	38	71	0	45	50	38	71	45	50	38	0	45	49	38	71	65	0	45	49	38	71	37	45	49	38	71	49	49	49	73	50	0	45	49	38	71	49	50	49	37
*** # COX3_PRANKF_TCSFMf_DEG_UB # ***	0	45	0	66	61	38	45	0	66	61	38	45	0	66	61	38	0	66	61	45	0	66	61	38	79	45	0	66	61	38	77	0	66	61	38	66	66	66	73	66	45	0	66	61	38	66	66	66	77
*** COX3_PRANKF_TCSFMf_DNA_UB ***	66	49	66	0	19	60	49	66	0	19	60	49	66	1	19	60	66	1	19	49	66	0	19	60	61	49	66	0	19	60	43	66	0	19	60	0	0	0	42	1	49	66	0	19	60	0	1	0	43
*** COX3_PRANKF_TCSFMf_RYt_UB ***	61	38	61	19	0	62	38	61	19	0	62	38	61	18	0	62	61	18	0	38	61	19	0	62	56	38	61	19	0	62	33	61	19	0	62	19	19	19	57	18	38	61	19	0	62	19	18	19	33
*** COX3_PRANKF_TCSFMf_2AA_UB ***	38	71	38	60	62	0	71	38	60	62	0	71	38	60	62	0	38	60	62	71	38	60	62	0	81	71	38	60	62	0	86	38	60	62	0	60	60	60	52	60	71	38	60	62	0	60	60	60	86
*** COX3_PRANKF_TCSFMw_DEG_UB ***	66	49	66	0	19	60	49	66	0	19	60	49	66	1	19	60	66	1	19	49	66	0	19	60	61	49	66	0	19	60	43	66	0	19	60	0	0	0	42	1	49	66	0	19	60	0	1	0	43
*** COX3_PRANKF_TCSFMw_DNA_UB ***	66	49	66	0	19	60	49	66	0	19	60	49	66	1	19	60	66	1	19	49	66	0	19	60	61	49	66	0	19	60	43	66	0	19	60	0	0	0	42	1	49	66	0	19	60	0	1	0	43
*** COX3_PRANKF_TCSFMw_RYt_UB ***	66	49	66	0	19	60	49	66	0	19	60	49	66	1	19	60	66	1	19	49	66	0	19	60	61	49	66	0	19	60	43	66	0	19	60	0	0	0	42	1	49	66	0	19	60	0	1	0	43
*** COX3_PRANKF_TCSOGw_DNA_UB ***	66	50	66	1	18	60	50	66	1	18	60	50	66	0	18	60	66	0	18	50	66	1	18	60	62	50	66	1	18	60	44	66	1	18	60	1	1	1	42	0	50	66	1	18	60	1	0	1	44
*** COX3_PRANKF_TCSf_CDN_UB ***	77	37	77	43	33	86	37	77	43	33	86	37	77	44	33	86	77	44	33	37	77	43	33	86	75	37	77	43	33	86	0	77	43	33	86	43	43	43	75	44	37	77	43	33	86	43	44	43	0
*** COX3_PRANKF_TCSf_DEG_UB ***	0	45	0	66	61	38	45	0	66	61	38	45	0	66	61	38	0	66	61	45	0	66	61	38	79	45	0	66	61	38	77	0	66	61	38	66	66	66	73	66	45	0	66	61	38	66	66	66	77
*** COX3_PRANKF_TCSf_DNA_UB ***	66	49	66	0	19	60	49	66	0	19	60	49	66	1	19	60	66	1	19	49	66	0	19	60	61	49	66	0	19	60	43	66	0	19	60	0	0	0	42	1	49	66	0	19	60	0	1	0	43
*** COX3_PRANKF_TCSf_RYt_UB ***	61	38	61	19	0	62	38	61	19	0	62	38	61	18	0	62	61	18	0	38	61	19	0	62	56	38	61	19	0	62	33	61	19	0	62	19	19	19	57	18	38	61	19	0	62	19	18	19	33
*** COX3_PRANKF_TCSf_2AA_UB ***	38	71	38	60	62	0	71	38	60	62	0	71	38	60	62	0	38	60	62	71	38	60	62	0	81	71	38	60	62	0	86	38	60	62	0	60	60	60	52	60	71	38	60	62	0	60	60	60	86
*** COX3_PRANKF_TCSw_DEG_UB ***	66	49	66	0	19	60	49	66	0	19	60	49	66	1	19	60	66	1	19	49	66	0	19	60	61	49	66	0	19	60	43	66	0	19	60	0	0	0	42	1	49	66	0	19	60	0	1	0	43
*** COX3_PRANKF_TCSw_DNA_UB ***	66	50	66	1	18	60	50	66	1	18	60	50	66	0	18	60	66	0	18	50	66	1	18	60	62	50	66	1	18	60	44	66	1	18	60	1	1	1	42	0	50	66	1	18	60	1	0	1	44
*** COX3_PRANKF_TCSw_RYt_UB ***	66	49	66	0	19	60	49	66	0	19	60	49	66	1	19	60	66	1	19	49	66	0	19	60	61	49	66	0	19	60	43	66	0	19	60	0	0	0	42	1	49	66	0	19	60	0	1	0	43
*** COX3_PRANKF_TRIMALA_CDN_UB ***	45	0	45	49	38	71	0	45	49	38	71	0	45	50	38	71	45	50	38	0	45	49	38	71	65	0	45	49	38	71	37	45	49	38	71	49	49	49	73	50	0	45	49	38	71	49	50	49	37
*** COX3_PRANKF_TRIMALA_DEG_UB ***	0	45	0	66	61	38	45	0	66	61	38	45	0	66	61	38	0	66	61	45	0	66	61	38	79	45	0	66	61	38	77	0	66	61	38	66	66	66	73	66	45	0	66	61	38	66	66	66	77
*** COX3_PRANKF_TRIMALA_DNA_UB ***	66	49	66	0	19	60	49	66	0	19	60	49	66	1	19	60	66	1	19	49	66	0	19	60	61	49	66	0	19	60	43	66	0	19	60	0	0	0	42	1	49	66	0	19	60	0	1	0	43
*** COX3_PRANKF_TRIMALA_RYt_UB ***	61	38	61	19	0	62	38	61	19	0	62	38	61	18	0	62	61	18	0	38	61	19	0	62	56	38	61	19	0	62	33	61	19	0	62	19	19	19	57	18	38	61	19	0	62	19	18	19	33
*** COX3_PRANKF_TRIMALA_2AA_UB ***	38	71	38	60	62	0	71	38	60	62	0	71	38	60	62	0	38	60	62	71	38	60	62	0	81	71	38	60	62	0	86	38	60	62	0	60	60	60	52	60	71	38	60	62	0	60	60	60	86
*** COX3_PRANKF_TRIMALG_CDN_UB ***	77	37	77	43	33	86	37	77	43	33	86	37	77	44	33	86	77	44	33	37	77	43	33	86	75	37	77	43	33	86	0	77	43	33	86	43	43	43	75	44	37	77	43	33	86	43	44	43	0
*** COX3_PRANKF_TRIMALG_DEG_UB ***	0	45	0	66	61	38	45	0	66	61	38	45	0	66	61	38	0	66	61	45	0	66	61	38	79	45	0	66	61	38	77	0	66	61	38	66	66	66	73	66	45	0	66	61	38	66	66	66	77
*** COX3_PRANKF_TRIMALG_DNA_UB ***	66	49	66	0	19	60	49	66	0	19	60	49	66	1	19	60	66	1	19	49	66	0	19	60	61	49	66	0	19	60	43	66	0	19	60	0	0	0	42	1	49	66	0	19	60	0	1	0	43
*** COX3_PRANKF_TRIMALG_RYt_UB ***	61	38	61	19	0	62	38	61	19	0	62	38	61	18	0	62	61	18	0	38	61	19	0	62	56	38	61	19	0	62	33	61	19	0	62	19	19	19	57	18	38	61	19	0	62	19	18	19	33
*** COX3_PRANKF_TRIMALG_2AA_UB ***	38	71	38	60	62	0	71	38	60	62	0	71	38	60	62	0	38	60	62	71	38	60	62	0	81	71	38	60	62	0	86	38	60	62	0	60	60	60	52	60	71	38	60	62	0	60	60	60	86
*** COX3_PRANKF_TRIMALP_RYt_UB ***	72	60	72	63	60	67	60	72	63	60	67	60	72	62	60	67	72	62	60	60	72	63	60	67	39	60	72	63	60	67	74	72	63	60	67	63	63	63	58	62	60	72	63	60	67	63	62	63	74
*** COX3_PRANKF_TRIMALS_DEG_UB ***	98	82	98	96	87	103	82	98	96	87	103	82	98	96	87	103	98	96	87	82	98	96	87	103	70	82	98	96	87	103	89	98	96	87	103	96	96	96	77	96	82	98	96	87	103	96	96	96	89
*** COX3_PRANKF_TRIMALS_DNA_UB ***	66	38	66	21	6	62	38	66	21	6	62	38	66	20	6	62	66	20	6	38	66	21	6	62	54	38	66	21	6	62	33	66	21	6	62	21	21	21	57	20	38	66	21	6	62	21	20	21	33
*** # COX3_PRANKF_TRIMALS_RYt_UB # ***	109	97	109	91	89	100	97	109	91	89	100	97	109	90	89	100	109	90	89	97	109	91	89	100	90	97	109	91	89	100	101	109	91	89	100	91	91	91	93	90	97	109	91	89	100	91	90	91	101
*** COX3_PRANKF_TRIMAL_CDN_UB ***	45	0	45	49	38	71	0	45	49	38	71	0	45	50	38	71	45	50	38	0	45	49	38	71	65	0	45	49	38	71	37	45	49	38	71	49	49	49	73	50	0	45	49	38	71	49	50	49	37
*** COX3_PRANKF_TRIMAL_DEG_UB ***	0	45	0	66	61	38	45	0	66	61	38	45	0	66	61	38	0	66	61	45	0	66	61	38	79	45	0	66	61	38	77	0	66	61	38	66	66	66	73	66	45	0	66	61	38	66	66	66	77
*** COX3_PRANKF_TRIMAL_DNA_UB ***	66	49	66	0	19	60	49	66	0	19	60	49	66	1	19	60	66	1	19	49	66	0	19	60	61	49	66	0	19	60	43	66	0	19	60	0	0	0	42	1	49	66	0	19	60	0	1	0	43
*** COX3_PRANKF_TRIMAL_RYt_UB ***	61	38	61	19	0	62	38	61	19	0	62	38	61	18	0	62	61	18	0	38	61	19	0	62	56	38	61	19	0	62	33	61	19	0	62	19	19	19	57	18	38	61	19	0	62	19	18	19	33
*** COX3_PRANKF_TRIMAL_2AA_UB ***	38	71	38	60	62	0	71	38	60	62	0	71	38	60	62	0	38	60	62	71	38	60	62	0	81	71	38	60	62	0	86	38	60	62	0	60	60	60	52	60	71	38	60	62	0	60	60	60	86
*** COX3_PROBCONS_GBLOCKSC_CDN_UB ***	45	0	45	49	38	71	0	45	49	38	71	0	45	50	38	71	45	50	38	0	45	49	38	71	65	0	45	49	38	71	37	45	49	38	71	49	49	49	73	50	0	45	49	38	71	49	50	49	37
*** COX3_PROBCONS_GBLOCKSC_DEG_UB ***	0	45	0	66	61	38	45	0	66	61	38	45	0	66	61	38	0	66	61	45	0	66	61	38	79	45	0	66	61	38	77	0	66	61	38	66	66	66	73	66	45	0	66	61	38	66	66	66	77
*** COX3_PROBCONS_GBLOCKSC_DNA_UB ***	66	50	66	1	18	60	50	66	1	18	60	50	66	0	18	60	66	0	18	50	66	1	18	60	62	50	66	1	18	60	44	66	1	18	60	1	1	1	42	0	50	66	1	18	60	1	0	1	44
*** COX3_PROBCONS_GBLOCKSC_RYt_UB ***	61	38	61	19	0	62	38	61	19	0	62	38	61	18	0	62	61	18	0	38	61	19	0	62	56	38	61	19	0	62	33	61	19	0	62	19	19	19	57	18	38	61	19	0	62	19	18	19	33
*** COX3_PROBCONS_GBLOCKSC_2AA_UB ***	38	71	38	60	62	0	71	38	60	62	0	71	38	60	62	0	38	60	62	71	38	60	62	0	81	71	38	60	62	0	86	38	60	62	0	60	60	60	52	60	71	38	60	62	0	60	60	60	86
*** COX3_PROBCONS_GBLOCKS_DEG_UB ***	0	45	0	66	61	38	45	0	66	61	38	45	0	66	61	38	0	66	61	45	0	66	61	38	79	45	0	66	61	38	77	0	66	61	38	66	66	66	73	66	45	0	66	61	38	66	66	66	77
*** COX3_PROBCONS_GBLOCKS_DNA_UB ***	66	50	66	1	18	60	50	66	1	18	60	50	66	0	18	60	66	0	18	50	66	1	18	60	62	50	66	1	18	60	44	66	1	18	60	1	1	1	42	0	50	66	1	18	60	1	0	1	44
*** COX3_PROBCONS_GBLOCKS_RYt_UB ***	61	38	61	19	0	62	38	61	19	0	62	38	61	18	0	62	61	18	0	38	61	19	0	62	56	38	61	19	0	62	33	61	19	0	62	19	19	19	57	18	38	61	19	0	62	19	18	19	33
*** COX3_PROBCONS_MAXALIGN_CDN_UB ***	45	0	45	49	38	71	0	45	49	38	71	0	45	50	38	71	45	50	38	0	45	49	38	71	65	0	45	49	38	71	37	45	49	38	71	49	49	49	73	50	0	45	49	38	71	49	50	49	37
*** COX3_PROBCONS_MAXALIGN_DNA_UB ***	66	49	66	0	19	60	49	66	0	19	60	49	66	1	19	60	66	1	19	49	66	0	19	60	61	49	66	0	19	60	43	66	0	19	60	0	0	0	42	1	49	66	0	19	60	0	1	0	43
*** COX3_PROBCONS_MAXALIGN_RYt_UB ***	61	38	61	19	0	62	38	61	19	0	62	38	61	18	0	62	61	18	0	38	61	19	0	62	56	38	61	19	0	62	33	61	19	0	62	19	19	19	57	18	38	61	19	0	62	19	18	19	33
*** COX3_PROBCONS_MAXALIGN_2AA_UB ***	38	71	38	60	62	0	71	38	60	62	0	71	38	60	62	0	38	60	62	71	38	60	62	0	81	71	38	60	62	0	86	38	60	62	0	60	60	60	52	60	71	38	60	62	0	60	60	60	86
*** COX3_PROBCONS_PSARALIGN_CDN_UB ***	45	0	45	49	38	71	0	45	49	38	71	0	45	50	38	71	45	50	38	0	45	49	38	71	65	0	45	49	38	71	37	45	49	38	71	49	49	49	73	50	0	45	49	38	71	49	50	49	37
*** COX3_PROBCONS_PSARALIGN_DEG_UB ***	0	45	0	66	61	38	45	0	66	61	38	45	0	66	61	38	0	66	61	45	0	66	61	38	79	45	0	66	61	38	77	0	66	61	38	66	66	66	73	66	45	0	66	61	38	66	66	66	77
*** COX3_PROBCONS_PSARALIGN_DNA_UB ***	66	49	66	0	19	60	49	66	0	19	60	49	66	1	19	60	66	1	19	49	66	0	19	60	61	49	66	0	19	60	43	66	0	19	60	0	0	0	42	1	49	66	0	19	60	0	1	0	43
*** COX3_PROBCONS_PSARALIGN_RYt_UB ***	61	38	61	19	0	62	38	61	19	0	62	38	61	18	0	62	61	18	0	38	61	19	0	62	56	38	61	19	0	62	33	61	19	0	62	19	19	19	57	18	38	61	19	0	62	19	18	19	33
*** COX3_PROBCONS_PSARALIGN_2AA_UB ***	38	71	38	60	62	0	71	38	60	62	0	71	38	60	62	0	38	60	62	71	38	60	62	0	81	71	38	60	62	0	86	38	60	62	0	60	60	60	52	60	71	38	60	62	0	60	60	60	86
*** COX3_PROBCONS_TCSFMf_CDN_UB ***	77	37	77	43	33	86	37	77	43	33	86	37	77	44	33	86	77	44	33	37	77	43	33	86	75	37	77	43	33	86	0	77	43	33	86	43	43	43	75	44	37	77	43	33	86	43	44	43	0
*** COX3_PROBCONS_TCSFMf_DEG_UB ***	0	45	0	66	61	38	45	0	66	61	38	45	0	66	61	38	0	66	61	45	0	66	61	38	79	45	0	66	61	38	77	0	66	61	38	66	66	66	73	66	45	0	66	61	38	66	66	66	77
*** COX3_PROBCONS_TCSFMf_DNA_UB ***	66	49	66	0	19	60	49	66	0	19	60	49	66	1	19	60	66	1	19	49	66	0	19	60	61	49	66	0	19	60	43	66	0	19	60	0	0	0	42	1	49	66	0	19	60	0	1	0	43
*** COX3_PROBCONS_TCSFMf_RYt_UB ***	61	38	61	19	0	62	38	61	19	0	62	38	61	18	0	62	61	18	0	38	61	19	0	62	56	38	61	19	0	62	33	61	19	0	62	19	19	19	57	18	38	61	19	0	62	19	18	19	33
*** COX3_PROBCONS_TCSFMf_2AA_UB ***	38	71	38	60	62	0	71	38	60	62	0	71	38	60	62	0	38	60	62	71	38	60	62	0	81	71	38	60	62	0	86	38	60	62	0	60	60	60	52	60	71	38	60	62	0	60	60	60	86
*** COX3_PROBCONS_TCSFMw_DEG_UB ***	66	49	66	0	19	60	49	66	0	19	60	49	66	1	19	60	66	1	19	49	66	0	19	60	61	49	66	0	19	60	43	66	0	19	60	0	0	0	42	1	49	66	0	19	60	0	1	0	43
*** COX3_PROBCONS_TCSFMw_DNA_UB ***	66	49	66	0	19	60	49	66	0	19	60	49	66	1	19	60	66	1	19	49	66	0	19	60	61	49	66	0	19	60	43	66	0	19	60	0	0	0	42	1	49	66	0	19	60	0	1	0	43
*** COX3_PROBCONS_TCSFMw_RYt_UB ***	66	49	66	0	19	60	49	66	0	19	60	49	66	1	19	60	66	1	19	49	66	0	19	60	61	49	66	0	19	60	43	66	0	19	60	0	0	0	42	1	49	66	0	19	60	0	1	0	43
*** COX3_PROBCONS_TCSOGw_DNA_UB ***	66	50	66	1	18	60	50	66	1	18	60	50	66	0	18	60	66	0	18	50	66	1	18	60	62	50	66	1	18	60	44	66	1	18	60	1	1	1	42	0	50	66	1	18	60	1	0	1	44
*** COX3_PROBCONS_TCSf_CDN_UB ***	45	0	45	49	38	71	0	45	49	38	71	0	45	50	38	71	45	50	38	0	45	49	38	71	65	0	45	49	38	71	37	45	49	38	71	49	49	49	73	50	0	45	49	38	71	49	50	49	37
*** COX3_PROBCONS_TCSf_DEG_UB ***	0	45	0	66	61	38	45	0	66	61	38	45	0	66	61	38	0	66	61	45	0	66	61	38	79	45	0	66	61	38	77	0	66	61	38	66	66	66	73	66	45	0	66	61	38	66	66	66	77
*** COX3_PROBCONS_TCSf_DNA_UB ***	66	49	66	0	19	60	49	66	0	19	60	49	66	1	19	60	66	1	19	49	66	0	19	60	61	49	66	0	19	60	43	66	0	19	60	0	0	0	42	1	49	66	0	19	60	0	1	0	43
*** COX3_PROBCONS_TCSf_RYt_UB ***	61	38	61	19	0	62	38	61	19	0	62	38	61	18	0	62	61	18	0	38	61	19	0	62	56	38	61	19	0	62	33	61	19	0	62	19	19	19	57	18	38	61	19	0	62	19	18	19	33
*** COX3_PROBCONS_TCSf_2AA_UB ***	38	71	38	60	62	0	71	38	60	62	0	71	38	60	62	0	38	60	62	71	38	60	62	0	81	71	38	60	62	0	86	38	60	62	0	60	60	60	52	60	71	38	60	62	0	60	60	60	86
*** COX3_PROBCONS_TCSw_DEG_UB ***	66	49	66	0	19	60	49	66	0	19	60	49	66	1	19	60	66	1	19	49	66	0	19	60	61	49	66	0	19	60	43	66	0	19	60	0	0	0	42	1	49	66	0	19	60	0	1	0	43
*** COX3_PROBCONS_TCSw_DNA_UB ***	66	50	66	1	18	60	50	66	1	18	60	50	66	0	18	60	66	0	18	50	66	1	18	60	62	50	66	1	18	60	44	66	1	18	60	1	1	1	42	0	50	66	1	18	60	1	0	1	44
*** COX3_PROBCONS_TCSw_RYt_UB ***	66	49	66	0	19	60	49	66	0	19	60	49	66	1	19	60	66	1	19	49	66	0	19	60	61	49	66	0	19	60	43	66	0	19	60	0	0	0	42	1	49	66	0	19	60	0	1	0	43
*** COX3_PROBCONS_TRIMALA_CDN_UB ***	45	0	45	49	38	71	0	45	49	38	71	0	45	50	38	71	45	50	38	0	45	49	38	71	65	0	45	49	38	71	37	45	49	38	71	49	49	49	73	50	0	45	49	38	71	49	50	49	37
*** COX3_PROBCONS_TRIMALA_DEG_UB ***	0	45	0	66	61	38	45	0	66	61	38	45	0	66	61	38	0	66	61	45	0	66	61	38	79	45	0	66	61	38	77	0	66	61	38	66	66	66	73	66	45	0	66	61	38	66	66	66	77
*** COX3_PROBCONS_TRIMALA_DNA_UB ***	66	49	66	0	19	60	49	66	0	19	60	49	66	1	19	60	66	1	19	49	66	0	19	60	61	49	66	0	19	60	43	66	0	19	60	0	0	0	42	1	49	66	0	19	60	0	1	0	43
*** COX3_PROBCONS_TRIMALA_RYt_UB ***	61	38	61	19	0	62	38	61	19	0	62	38	61	18	0	62	61	18	0	38	61	19	0	62	56	38	61	19	0	62	33	61	19	0	62	19	19	19	57	18	38	61	19	0	62	19	18	19	33
*** COX3_PROBCONS_TRIMALA_2AA_UB ***	38	71	38	60	62	0	71	38	60	62	0	71	38	60	62	0	38	60	62	71	38	60	62	0	81	71	38	60	62	0	86	38	60	62	0	60	60	60	52	60	71	38	60	62	0	60	60	60	86
*** COX3_PROBCONS_TRIMALG_CDN_UB ***	77	37	77	43	33	86	37	77	43	33	86	37	77	44	33	86	77	44	33	37	77	43	33	86	75	37	77	43	33	86	0	77	43	33	86	43	43	43	75	44	37	77	43	33	86	43	44	43	0
*** COX3_PROBCONS_TRIMALG_DEG_UB ***	0	45	0	66	61	38	45	0	66	61	38	45	0	66	61	38	0	66	61	45	0	66	61	38	79	45	0	66	61	38	77	0	66	61	38	66	66	66	73	66	45	0	66	61	38	66	66	66	77
*** COX3_PROBCONS_TRIMALG_DNA_UB ***	66	49	66	0	19	60	49	66	0	19	60	49	66	1	19	60	66	1	19	49	66	0	19	60	61	49	66	0	19	60	43	66	0	19	60	0	0	0	42	1	49	66	0	19	60	0	1	0	43
*** COX3_PROBCONS_TRIMALG_RYt_UB ***	61	38	61	19	0	62	38	61	19	0	62	38	61	18	0	62	61	18	0	38	61	19	0	62	56	38	61	19	0	62	33	61	19	0	62	19	19	19	57	18	38	61	19	0	62	19	18	19	33
*** COX3_PROBCONS_TRIMALG_2AA_UB ***	38	71	38	60	62	0	71	38	60	62	0	71	38	60	62	0	38	60	62	71	38	60	62	0	81	71	38	60	62	0	86	38	60	62	0	60	60	60	52	60	71	38	60	62	0	60	60	60	86
*** COX3_PROBCONS_TRIMALP_RYt_UB ***	72	60	72	63	60	67	60	72	63	60	67	60	72	62	60	67	72	62	60	60	72	63	60	67	39	60	72	63	60	67	74	72	63	60	67	63	63	63	58	62	60	72	63	60	67	63	62	63	74
*** COX3_PROBCONS_TRIMALS_DEG_UB ***	98	82	98	96	87	103	82	98	96	87	103	82	98	96	87	103	98	96	87	82	98	96	87	103	70	82	98	96	87	103	89	98	96	87	103	96	96	96	77	96	82	98	96	87	103	96	96	96	89
*** COX3_PROBCONS_TRIMALS_DNA_UB ***	66	38	66	21	6	62	38	66	21	6	62	38	66	20	6	62	66	20	6	38	66	21	6	62	54	38	66	21	6	62	33	66	21	6	62	21	21	21	57	20	38	66	21	6	62	21	20	21	33
*** COX3_PROBCONS_TRIMALS_RYt_UB ***	109	97	109	91	89	100	97	109	91	89	100	97	109	90	89	100	109	90	89	97	109	91	89	100	90	97	109	91	89	100	101	109	91	89	100	91	91	91	93	90	97	109	91	89	100	91	90	91	101
*** COX3_PROBCONS_TRIMAL_CDN_UB ***	45	0	45	49	38	71	0	45	49	38	71	0	45	50	38	71	45	50	38	0	45	49	38	71	65	0	45	49	38	71	37	45	49	38	71	49	49	49	73	50	0	45	49	38	71	49	50	49	37
*** COX3_PROBCONS_TRIMAL_DEG_UB ***	0	45	0	66	61	38	45	0	66	61	38	45	0	66	61	38	0	66	61	45	0	66	61	38	79	45	0	66	61	38	77	0	66	61	38	66	66	66	73	66	45	0	66	61	38	66	66	66	77
*** COX3_PROBCONS_TRIMAL_DNA_UB ***	66	49	66	0	19	60	49	66	0	19	60	49	66	1	19	60	66	1	19	49	66	0	19	60	61	49	66	0	19	60	43	66	0	19	60	0	0	0	42	1	49	66	0	19	60	0	1	0	43
*** COX3_PROBCONS_TRIMAL_RYt_UB ***	61	38	61	19	0	62	38	61	19	0	62	38	61	18	0	62	61	18	0	38	61	19	0	62	56	38	61	19	0	62	33	61	19	0	62	19	19	19	57	18	38	61	19	0	62	19	18	19	33
*** COX3_PROBCONS_TRIMAL_2AA_UB ***	38	71	38	60	62	0	71	38	60	62	0	71	38	60	62	0	38	60	62	71	38	60	62	0	81	71	38	60	62	0	86	38	60	62	0	60	60	60	52	60	71	38	60	62	0	60	60	60	86
*** COX3_TCOFFEETC_GBLOCKSC_CDN_UB ***	45	0	45	49	38	71	0	45	49	38	71	0	45	50	38	71	45	50	38	0	45	49	38	71	65	0	45	49	38	71	37	45	49	38	71	49	49	49	73	50	0	45	49	38	71	49	50	49	37
*** COX3_TCOFFEETC_GBLOCKSC_DEG_UB ***	0	45	0	66	61	38	45	0	66	61	38	45	0	66	61	38	0	66	61	45	0	66	61	38	79	45	0	66	61	38	77	0	66	61	38	66	66	66	73	66	45	0	66	61	38	66	66	66	77
*** COX3_TCOFFEETC_GBLOCKSC_DNA_UB ***	66	50	66	1	18	60	50	66	1	18	60	50	66	0	18	60	66	0	18	50	66	1	18	60	62	50	66	1	18	60	44	66	1	18	60	1	1	1	42	0	50	66	1	18	60	1	0	1	44
*** COX3_TCOFFEETC_GBLOCKSC_RYt_UB ***	61	38	61	19	0	62	38	61	19	0	62	38	61	18	0	62	61	18	0	38	61	19	0	62	56	38	61	19	0	62	33	61	19	0	62	19	19	19	57	18	38	61	19	0	62	19	18	19	33
*** COX3_TCOFFEETC_GBLOCKSC_2AA_UB ***	38	71	38	60	62	0	71	38	60	62	0	71	38	60	62	0	38	60	62	71	38	60	62	0	81	71	38	60	62	0	86	38	60	62	0	60	60	60	52	60	71	38	60	62	0	60	60	60	86
*** COX3_TCOFFEETC_GBLOCKS_DEG_UB ***	0	45	0	66	61	38	45	0	66	61	38	45	0	66	61	38	0	66	61	45	0	66	61	38	79	45	0	66	61	38	77	0	66	61	38	66	66	66	73	66	45	0	66	61	38	66	66	66	77
*** COX3_TCOFFEETC_GBLOCKS_DNA_UB ***	66	50	66	1	18	60	50	66	1	18	60	50	66	0	18	60	66	0	18	50	66	1	18	60	62	50	66	1	18	60	44	66	1	18	60	1	1	1	42	0	50	66	1	18	60	1	0	1	44
*** COX3_TCOFFEETC_GBLOCKS_RYt_UB ***	61	38	61	19	0	62	38	61	19	0	62	38	61	18	0	62	61	18	0	38	61	19	0	62	56	38	61	19	0	62	33	61	19	0	62	19	19	19	57	18	38	61	19	0	62	19	18	19	33
*** COX3_TCOFFEETC_MAXALIGN_CDN_UB ***	45	0	45	49	38	71	0	45	49	38	71	0	45	50	38	71	45	50	38	0	45	49	38	71	65	0	45	49	38	71	37	45	49	38	71	49	49	49	73	50	0	45	49	38	71	49	50	49	37
*** COX3_TCOFFEETC_MAXALIGN_DEG_UB ***	0	45	0	66	61	38	45	0	66	61	38	45	0	66	61	38	0	66	61	45	0	66	61	38	79	45	0	66	61	38	77	0	66	61	38	66	66	66	73	66	45	0	66	61	38	66	66	66	77
*** COX3_TCOFFEETC_MAXALIGN_DNA_UB ***	66	49	66	0	19	60	49	66	0	19	60	49	66	1	19	60	66	1	19	49	66	0	19	60	61	49	66	0	19	60	43	66	0	19	60	0	0	0	42	1	49	66	0	19	60	0	1	0	43
*** COX3_TCOFFEETC_MAXALIGN_RYt_UB ***	61	38	61	19	0	62	38	61	19	0	62	38	61	18	0	62	61	18	0	38	61	19	0	62	56	38	61	19	0	62	33	61	19	0	62	19	19	19	57	18	38	61	19	0	62	19	18	19	33
*** COX3_TCOFFEETC_MAXALIGN_2AA_UB ***	38	71	38	60	62	0	71	38	60	62	0	71	38	60	62	0	38	60	62	71	38	60	62	0	81	71	38	60	62	0	86	38	60	62	0	60	60	60	52	60	71	38	60	62	0	60	60	60	86
*** # COX3_TCOFFEETC_NOISY_DNA_UB # ***	79	65	79	61	56	81	65	79	61	56	81	65	79	62	56	81	79	62	56	65	79	61	56	81	0	65	79	61	56	81	75	79	61	56	81	61	61	61	72	62	65	79	61	56	81	61	62	61	75
*** COX3_TCOFFEETC_PSARALIGN_CDN_UB ***	45	0	45	49	38	71	0	45	49	38	71	0	45	50	38	71	45	50	38	0	45	49	38	71	65	0	45	49	38	71	37	45	49	38	71	49	49	49	73	50	0	45	49	38	71	49	50	49	37
*** COX3_TCOFFEETC_PSARALIGN_DEG_UB ***	0	45	0	66	61	38	45	0	66	61	38	45	0	66	61	38	0	66	61	45	0	66	61	38	79	45	0	66	61	38	77	0	66	61	38	66	66	66	73	66	45	0	66	61	38	66	66	66	77
*** COX3_TCOFFEETC_PSARALIGN_DNA_UB ***	66	49	66	0	19	60	49	66	0	19	60	49	66	1	19	60	66	1	19	49	66	0	19	60	61	49	66	0	19	60	43	66	0	19	60	0	0	0	42	1	49	66	0	19	60	0	1	0	43
*** COX3_TCOFFEETC_PSARALIGN_RYt_UB ***	61	38	61	19	0	62	38	61	19	0	62	38	61	18	0	62	61	18	0	38	61	19	0	62	56	38	61	19	0	62	33	61	19	0	62	19	19	19	57	18	38	61	19	0	62	19	18	19	33
*** COX3_TCOFFEETC_PSARALIGN_2AA_UB ***	38	71	38	60	62	0	71	38	60	62	0	71	38	60	62	0	38	60	62	71	38	60	62	0	81	71	38	60	62	0	86	38	60	62	0	60	60	60	52	60	71	38	60	62	0	60	60	60	86
*** COX3_TCOFFEETC_TCSFMf_CDN_UB ***	45	0	45	49	38	71	0	45	49	38	71	0	45	50	38	71	45	50	38	0	45	49	38	71	65	0	45	49	38	71	37	45	49	38	71	49	49	49	73	50	0	45	49	38	71	49	50	49	37
*** COX3_TCOFFEETC_TCSFMf_DEG_UB ***	0	45	0	66	61	38	45	0	66	61	38	45	0	66	61	38	0	66	61	45	0	66	61	38	79	45	0	66	61	38	77	0	66	61	38	66	66	66	73	66	45	0	66	61	38	66	66	66	77
*** COX3_TCOFFEETC_TCSFMf_DNA_UB ***	66	49	66	0	19	60	49	66	0	19	60	49	66	1	19	60	66	1	19	49	66	0	19	60	61	49	66	0	19	60	43	66	0	19	60	0	0	0	42	1	49	66	0	19	60	0	1	0	43
*** COX3_TCOFFEETC_TCSFMf_RYt_UB ***	61	38	61	19	0	62	38	61	19	0	62	38	61	18	0	62	61	18	0	38	61	19	0	62	56	38	61	19	0	62	33	61	19	0	62	19	19	19	57	18	38	61	19	0	62	19	18	19	33
*** # COX3_TCOFFEETC_TCSFMf_2AA_UB # ***	38	71	38	60	62	0	71	38	60	62	0	71	38	60	62	0	38	60	62	71	38	60	62	0	81	71	38	60	62	0	86	38	60	62	0	60	60	60	52	60	71	38	60	62	0	60	60	60	86
*** COX3_TCOFFEETC_TCSFMw_DEG_UB ***	66	49	66	0	19	60	49	66	0	19	60	49	66	1	19	60	66	1	19	49	66	0	19	60	61	49	66	0	19	60	43	66	0	19	60	0	0	0	42	1	49	66	0	19	60	0	1	0	43
*** COX3_TCOFFEETC_TCSFMw_DNA_UB ***	66	49	66	0	19	60	49	66	0	19	60	49	66	1	19	60	66	1	19	49	66	0	19	60	61	49	66	0	19	60	43	66	0	19	60	0	0	0	42	1	49	66	0	19	60	0	1	0	43
*** COX3_TCOFFEETC_TCSFMw_RYt_UB ***	66	49	66	0	19	60	49	66	0	19	60	49	66	1	19	60	66	1	19	49	66	0	19	60	61	49	66	0	19	60	43	66	0	19	60	0	0	0	42	1	49	66	0	19	60	0	1	0	43
*** # COX3_TCOFFEETC_TCSOGw_DEG_UB # ***	73	73	73	42	57	52	73	73	42	57	52	73	73	42	57	52	73	42	57	73	73	42	57	52	72	73	73	42	57	52	75	73	42	57	52	42	42	42	0	42	73	73	42	57	52	42	42	42	75
*** COX3_TCOFFEETC_TCSOGw_DNA_UB ***	66	50	66	1	18	60	50	66	1	18	60	50	66	0	18	60	66	0	18	50	66	1	18	60	62	50	66	1	18	60	44	66	1	18	60	1	1	1	42	0	50	66	1	18	60	1	0	1	44
*** COX3_TCOFFEETC_TCSf_DEG_UB ***	0	45	0	66	61	38	45	0	66	61	38	45	0	66	61	38	0	66	61	45	0	66	61	38	79	45	0	66	61	38	77	0	66	61	38	66	66	66	73	66	45	0	66	61	38	66	66	66	77
*** COX3_TCOFFEETC_TCSf_DNA_UB ***	66	49	66	0	19	60	49	66	0	19	60	49	66	1	19	60	66	1	19	49	66	0	19	60	61	49	66	0	19	60	43	66	0	19	60	0	0	0	42	1	49	66	0	19	60	0	1	0	43
*** COX3_TCOFFEETC_TCSf_RYt_UB ***	61	38	61	19	0	62	38	61	19	0	62	38	61	18	0	62	61	18	0	38	61	19	0	62	56	38	61	19	0	62	33	61	19	0	62	19	19	19	57	18	38	61	19	0	62	19	18	19	33
*** COX3_TCOFFEETC_TCSf_2AA_UB ***	38	71	38	60	62	0	71	38	60	62	0	71	38	60	62	0	38	60	62	71	38	60	62	0	81	71	38	60	62	0	86	38	60	62	0	60	60	60	52	60	71	38	60	62	0	60	60	60	86
*** COX3_TCOFFEETC_TCSw_DEG_UB ***	66	49	66	0	19	60	49	66	0	19	60	49	66	1	19	60	66	1	19	49	66	0	19	60	61	49	66	0	19	60	43	66	0	19	60	0	0	0	42	1	49	66	0	19	60	0	1	0	43
*** COX3_TCOFFEETC_TCSw_DNA_UB ***	66	50	66	1	18	60	50	66	1	18	60	50	66	0	18	60	66	0	18	50	66	1	18	60	62	50	66	1	18	60	44	66	1	18	60	1	1	1	42	0	50	66	1	18	60	1	0	1	44
*** COX3_TCOFFEETC_TCSw_RYt_UB ***	66	49	66	0	19	60	49	66	0	19	60	49	66	1	19	60	66	1	19	49	66	0	19	60	61	49	66	0	19	60	43	66	0	19	60	0	0	0	42	1	49	66	0	19	60	0	1	0	43
*** COX3_TCOFFEETC_TRIMALA_CDN_UB ***	77	37	77	43	33	86	37	77	43	33	86	37	77	44	33	86	77	44	33	37	77	43	33	86	75	37	77	43	33	86	0	77	43	33	86	43	43	43	75	44	37	77	43	33	86	43	44	43	0
*** COX3_TCOFFEETC_TRIMALA_DEG_UB ***	0	45	0	66	61	38	45	0	66	61	38	45	0	66	61	38	0	66	61	45	0	66	61	38	79	45	0	66	61	38	77	0	66	61	38	66	66	66	73	66	45	0	66	61	38	66	66	66	77
*** COX3_TCOFFEETC_TRIMALA_DNA_UB ***	66	49	66	0	19	60	49	66	0	19	60	49	66	1	19	60	66	1	19	49	66	0	19	60	61	49	66	0	19	60	43	66	0	19	60	0	0	0	42	1	49	66	0	19	60	0	1	0	43
*** COX3_TCOFFEETC_TRIMALA_RYt_UB ***	61	38	61	19	0	62	38	61	19	0	62	38	61	18	0	62	61	18	0	38	61	19	0	62	56	38	61	19	0	62	33	61	19	0	62	19	19	19	57	18	38	61	19	0	62	19	18	19	33
*** COX3_TCOFFEETC_TRIMALA_2AA_UB ***	38	71	38	60	62	0	71	38	60	62	0	71	38	60	62	0	38	60	62	71	38	60	62	0	81	71	38	60	62	0	86	38	60	62	0	60	60	60	52	60	71	38	60	62	0	60	60	60	86
*** COX3_TCOFFEETC_TRIMALG_CDN_UB ***	45	0	45	49	38	71	0	45	49	38	71	0	45	50	38	71	45	50	38	0	45	49	38	71	65	0	45	49	38	71	37	45	49	38	71	49	49	49	73	50	0	45	49	38	71	49	50	49	37
*** COX3_TCOFFEETC_TRIMALG_DEG_UB ***	0	45	0	66	61	38	45	0	66	61	38	45	0	66	61	38	0	66	61	45	0	66	61	38	79	45	0	66	61	38	77	0	66	61	38	66	66	66	73	66	45	0	66	61	38	66	66	66	77
*** COX3_TCOFFEETC_TRIMALG_DNA_UB ***	66	49	66	0	19	60	49	66	0	19	60	49	66	1	19	60	66	1	19	49	66	0	19	60	61	49	66	0	19	60	43	66	0	19	60	0	0	0	42	1	49	66	0	19	60	0	1	0	43
*** COX3_TCOFFEETC_TRIMALG_RYt_UB ***	61	38	61	19	0	62	38	61	19	0	62	38	61	18	0	62	61	18	0	38	61	19	0	62	56	38	61	19	0	62	33	61	19	0	62	19	19	19	57	18	38	61	19	0	62	19	18	19	33
*** COX3_TCOFFEETC_TRIMALG_2AA_UB ***	38	71	38	60	62	0	71	38	60	62	0	71	38	60	62	0	38	60	62	71	38	60	62	0	81	71	38	60	62	0	86	38	60	62	0	60	60	60	52	60	71	38	60	62	0	60	60	60	86
*** # COX3_TCOFFEETC_TRIMALP_DEG_UB # ***	84	73	84	87	76	96	73	84	87	76	96	73	84	87	76	96	84	87	76	73	84	87	76	96	83	73	84	87	76	96	83	84	87	76	96	87	87	87	94	87	73	84	87	76	96	87	87	87	83
*** COX3_TCOFFEETC_TRIMALP_RYt_UB ***	72	60	72	63	60	67	60	72	63	60	67	60	72	62	60	67	72	62	60	60	72	63	60	67	39	60	72	63	60	67	74	72	63	60	67	63	63	63	58	62	60	72	63	60	67	63	62	63	74
*** COX3_TCOFFEETC_TRIMALS_DEG_UB ***	98	82	98	96	87	103	82	98	96	87	103	82	98	96	87	103	98	96	87	82	98	96	87	103	70	82	98	96	87	103	89	98	96	87	103	96	96	96	77	96	82	98	96	87	103	96	96	96	89
*** COX3_TCOFFEETC_TRIMALS_DNA_UB ***	66	38	66	21	6	62	38	66	21	6	62	38	66	20	6	62	66	20	6	38	66	21	6	62	54	38	66	21	6	62	33	66	21	6	62	21	21	21	57	20	38	66	21	6	62	21	20	21	33
*** COX3_TCOFFEETC_TRIMALS_RYt_UB ***	109	97	109	91	89	100	97	109	91	89	100	97	109	90	89	100	109	90	89	97	109	91	89	100	90	97	109	91	89	100	101	109	91	89	100	91	91	91	93	90	97	109	91	89	100	91	90	91	101
*** COX3_TCOFFEETC_TRIMAL_CDN_UB ***	45	0	45	49	38	71	0	45	49	38	71	0	45	50	38	71	45	50	38	0	45	49	38	71	65	0	45	49	38	71	37	45	49	38	71	49	49	49	73	50	0	45	49	38	71	49	50	49	37
*** COX3_TCOFFEETC_TRIMAL_DEG_UB ***	0	45	0	66	61	38	45	0	66	61	38	45	0	66	61	38	0	66	61	45	0	66	61	38	79	45	0	66	61	38	77	0	66	61	38	66	66	66	73	66	45	0	66	61	38	66	66	66	77
*** COX3_TCOFFEETC_TRIMAL_DNA_UB ***	66	49	66	0	19	60	49	66	0	19	60	49	66	1	19	60	66	1	19	49	66	0	19	60	61	49	66	0	19	60	43	66	0	19	60	0	0	0	42	1	49	66	0	19	60	0	1	0	43
*** COX3_TCOFFEETC_TRIMAL_RYt_UB ***	61	38	61	19	0	62	38	61	19	0	62	38	61	18	0	62	61	18	0	38	61	19	0	62	56	38	61	19	0	62	33	61	19	0	62	19	19	19	57	18	38	61	19	0	62	19	18	19	33
*** COX3_TCOFFEETC_TRIMAL_2AA_UB ***	38	71	38	60	62	0	71	38	60	62	0	71	38	60	62	0	38	60	62	71	38	60	62	0	81	71	38	60	62	0	86	38	60	62	0	60	60	60	52	60	71	38	60	62	0	60	60	60	86
*** COX3_TCOFFEE_GBLOCKSC_CDN_UB ***	45	0	45	49	38	71	0	45	49	38	71	0	45	50	38	71	45	50	38	0	45	49	38	71	65	0	45	49	38	71	37	45	49	38	71	49	49	49	73	50	0	45	49	38	71	49	50	49	37
*** COX3_TCOFFEE_GBLOCKSC_DEG_UB ***	0	45	0	66	61	38	45	0	66	61	38	45	0	66	61	38	0	66	61	45	0	66	61	38	79	45	0	66	61	38	77	0	66	61	38	66	66	66	73	66	45	0	66	61	38	66	66	66	77
*** COX3_TCOFFEE_GBLOCKSC_DNA_UB ***	66	50	66	1	18	60	50	66	1	18	60	50	66	0	18	60	66	0	18	50	66	1	18	60	62	50	66	1	18	60	44	66	1	18	60	1	1	1	42	0	50	66	1	18	60	1	0	1	44
*** COX3_TCOFFEE_GBLOCKSC_RYt_UB ***	61	38	61	19	0	62	38	61	19	0	62	38	61	18	0	62	61	18	0	38	61	19	0	62	56	38	61	19	0	62	33	61	19	0	62	19	19	19	57	18	38	61	19	0	62	19	18	19	33
*** COX3_TCOFFEE_GBLOCKSC_2AA_UB ***	38	71	38	60	62	0	71	38	60	62	0	71	38	60	62	0	38	60	62	71	38	60	62	0	81	71	38	60	62	0	86	38	60	62	0	60	60	60	52	60	71	38	60	62	0	60	60	60	86
*** COX3_TCOFFEE_GBLOCKS_DEG_UB ***	0	45	0	66	61	38	45	0	66	61	38	45	0	66	61	38	0	66	61	45	0	66	61	38	79	45	0	66	61	38	77	0	66	61	38	66	66	66	73	66	45	0	66	61	38	66	66	66	77
*** COX3_TCOFFEE_GBLOCKS_DNA_UB ***	66	50	66	1	18	60	50	66	1	18	60	50	66	0	18	60	66	0	18	50	66	1	18	60	62	50	66	1	18	60	44	66	1	18	60	1	1	1	42	0	50	66	1	18	60	1	0	1	44
*** COX3_TCOFFEE_GBLOCKS_RYt_UB ***	61	38	61	19	0	62	38	61	19	0	62	38	61	18	0	62	61	18	0	38	61	19	0	62	56	38	61	19	0	62	33	61	19	0	62	19	19	19	57	18	38	61	19	0	62	19	18	19	33
*** COX3_TCOFFEE_MAXALIGN_CDN_UB ***	77	37	77	43	33	86	37	77	43	33	86	37	77	44	33	86	77	44	33	37	77	43	33	86	75	37	77	43	33	86	0	77	43	33	86	43	43	43	75	44	37	77	43	33	86	43	44	43	0
*** COX3_TCOFFEE_MAXALIGN_DEG_UB ***	0	45	0	66	61	38	45	0	66	61	38	45	0	66	61	38	0	66	61	45	0	66	61	38	79	45	0	66	61	38	77	0	66	61	38	66	66	66	73	66	45	0	66	61	38	66	66	66	77
*** COX3_TCOFFEE_MAXALIGN_DNA_UB ***	66	49	66	0	19	60	49	66	0	19	60	49	66	1	19	60	66	1	19	49	66	0	19	60	61	49	66	0	19	60	43	66	0	19	60	0	0	0	42	1	49	66	0	19	60	0	1	0	43
*** COX3_TCOFFEE_MAXALIGN_RYt_UB ***	61	38	61	19	0	62	38	61	19	0	62	38	61	18	0	62	61	18	0	38	61	19	0	62	56	38	61	19	0	62	33	61	19	0	62	19	19	19	57	18	38	61	19	0	62	19	18	19	33
*** COX3_TCOFFEE_MAXALIGN_2AA_UB ***	38	71	38	60	62	0	71	38	60	62	0	71	38	60	62	0	38	60	62	71	38	60	62	0	81	71	38	60	62	0	86	38	60	62	0	60	60	60	52	60	71	38	60	62	0	60	60	60	86
*** COX3_TCOFFEE_NOISY_DNA_UB ***	79	65	79	61	56	81	65	79	61	56	81	65	79	62	56	81	79	62	56	65	79	61	56	81	0	65	79	61	56	81	75	79	61	56	81	61	61	61	72	62	65	79	61	56	81	61	62	61	75
*** COX3_TCOFFEE_PSARALIGN_CDN_UB ***	45	0	45	49	38	71	0	45	49	38	71	0	45	50	38	71	45	50	38	0	45	49	38	71	65	0	45	49	38	71	37	45	49	38	71	49	49	49	73	50	0	45	49	38	71	49	50	49	37
*** COX3_TCOFFEE_PSARALIGN_DEG_UB ***	0	45	0	66	61	38	45	0	66	61	38	45	0	66	61	38	0	66	61	45	0	66	61	38	79	45	0	66	61	38	77	0	66	61	38	66	66	66	73	66	45	0	66	61	38	66	66	66	77
*** COX3_TCOFFEE_PSARALIGN_DNA_UB ***	66	49	66	0	19	60	49	66	0	19	60	49	66	1	19	60	66	1	19	49	66	0	19	60	61	49	66	0	19	60	43	66	0	19	60	0	0	0	42	1	49	66	0	19	60	0	1	0	43
*** COX3_TCOFFEE_PSARALIGN_RYt_UB ***	61	38	61	19	0	62	38	61	19	0	62	38	61	18	0	62	61	18	0	38	61	19	0	62	56	38	61	19	0	62	33	61	19	0	62	19	19	19	57	18	38	61	19	0	62	19	18	19	33
*** COX3_TCOFFEE_PSARALIGN_2AA_UB ***	38	71	38	60	62	0	71	38	60	62	0	71	38	60	62	0	38	60	62	71	38	60	62	0	81	71	38	60	62	0	86	38	60	62	0	60	60	60	52	60	71	38	60	62	0	60	60	60	86
*** COX3_TCOFFEE_TCSFMf_CDN_UB ***	45	0	45	49	38	71	0	45	49	38	71	0	45	50	38	71	45	50	38	0	45	49	38	71	65	0	45	49	38	71	37	45	49	38	71	49	49	49	73	50	0	45	49	38	71	49	50	49	37
*** COX3_TCOFFEE_TCSFMf_DEG_UB ***	0	45	0	66	61	38	45	0	66	61	38	45	0	66	61	38	0	66	61	45	0	66	61	38	79	45	0	66	61	38	77	0	66	61	38	66	66	66	73	66	45	0	66	61	38	66	66	66	77
*** COX3_TCOFFEE_TCSFMf_DNA_UB ***	66	49	66	0	19	60	49	66	0	19	60	49	66	1	19	60	66	1	19	49	66	0	19	60	61	49	66	0	19	60	43	66	0	19	60	0	0	0	42	1	49	66	0	19	60	0	1	0	43
*** COX3_TCOFFEE_TCSFMf_RYt_UB ***	61	38	61	19	0	62	38	61	19	0	62	38	61	18	0	62	61	18	0	38	61	19	0	62	56	38	61	19	0	62	33	61	19	0	62	19	19	19	57	18	38	61	19	0	62	19	18	19	33
*** COX3_TCOFFEE_TCSFMf_2AA_UB ***	38	71	38	60	62	0	71	38	60	62	0	71	38	60	62	0	38	60	62	71	38	60	62	0	81	71	38	60	62	0	86	38	60	62	0	60	60	60	52	60	71	38	60	62	0	60	60	60	86
*** COX3_TCOFFEE_TCSFMw_DEG_UB ***	66	49	66	0	19	60	49	66	0	19	60	49	66	1	19	60	66	1	19	49	66	0	19	60	61	49	66	0	19	60	43	66	0	19	60	0	0	0	42	1	49	66	0	19	60	0	1	0	43
*** COX3_TCOFFEE_TCSFMw_DNA_UB ***	66	49	66	0	19	60	49	66	0	19	60	49	66	1	19	60	66	1	19	49	66	0	19	60	61	49	66	0	19	60	43	66	0	19	60	0	0	0	42	1	49	66	0	19	60	0	1	0	43
*** COX3_TCOFFEE_TCSFMw_RYt_UB ***	66	49	66	0	19	60	49	66	0	19	60	49	66	1	19	60	66	1	19	49	66	0	19	60	61	49	66	0	19	60	43	66	0	19	60	0	0	0	42	1	49	66	0	19	60	0	1	0	43
*** COX3_TCOFFEE_TCSOGw_DEG_UB ***	73	73	73	42	57	52	73	73	42	57	52	73	73	42	57	52	73	42	57	73	73	42	57	52	72	73	73	42	57	52	75	73	42	57	52	42	42	42	0	42	73	73	42	57	52	42	42	42	75
*** COX3_TCOFFEE_TCSf_CDN_UB ***	45	0	45	49	38	71	0	45	49	38	71	0	45	50	38	71	45	50	38	0	45	49	38	71	65	0	45	49	38	71	37	45	49	38	71	49	49	49	73	50	0	45	49	38	71	49	50	49	37
*** COX3_TCOFFEE_TCSf_DEG_UB ***	0	45	0	66	61	38	45	0	66	61	38	45	0	66	61	38	0	66	61	45	0	66	61	38	79	45	0	66	61	38	77	0	66	61	38	66	66	66	73	66	45	0	66	61	38	66	66	66	77
*** COX3_TCOFFEE_TCSf_DNA_UB ***	66	49	66	0	19	60	49	66	0	19	60	49	66	1	19	60	66	1	19	49	66	0	19	60	61	49	66	0	19	60	43	66	0	19	60	0	0	0	42	1	49	66	0	19	60	0	1	0	43
*** COX3_TCOFFEE_TCSf_RYt_UB ***	61	38	61	19	0	62	38	61	19	0	62	38	61	18	0	62	61	18	0	38	61	19	0	62	56	38	61	19	0	62	33	61	19	0	62	19	19	19	57	18	38	61	19	0	62	19	18	19	33
*** COX3_TCOFFEE_TCSf_2AA_UB ***	38	71	38	60	62	0	71	38	60	62	0	71	38	60	62	0	38	60	62	71	38	60	62	0	81	71	38	60	62	0	86	38	60	62	0	60	60	60	52	60	71	38	60	62	0	60	60	60	86
*** COX3_TCOFFEE_TCSw_DEG_UB ***	66	49	66	0	19	60	49	66	0	19	60	49	66	1	19	60	66	1	19	49	66	0	19	60	61	49	66	0	19	60	43	66	0	19	60	0	0	0	42	1	49	66	0	19	60	0	1	0	43
*** COX3_TCOFFEE_TCSw_DNA_UB ***	66	49	66	0	19	60	49	66	0	19	60	49	66	1	19	60	66	1	19	49	66	0	19	60	61	49	66	0	19	60	43	66	0	19	60	0	0	0	42	1	49	66	0	19	60	0	1	0	43
*** COX3_TCOFFEE_TCSw_RYt_UB ***	66	49	66	0	19	60	49	66	0	19	60	49	66	1	19	60	66	1	19	49	66	0	19	60	61	49	66	0	19	60	43	66	0	19	60	0	0	0	42	1	49	66	0	19	60	0	1	0	43
*** COX3_TCOFFEE_TRIMALA_CDN_UB ***	45	0	45	49	38	71	0	45	49	38	71	0	45	50	38	71	45	50	38	0	45	49	38	71	65	0	45	49	38	71	37	45	49	38	71	49	49	49	73	50	0	45	49	38	71	49	50	49	37
*** COX3_TCOFFEE_TRIMALA_DEG_UB ***	0	45	0	66	61	38	45	0	66	61	38	45	0	66	61	38	0	66	61	45	0	66	61	38	79	45	0	66	61	38	77	0	66	61	38	66	66	66	73	66	45	0	66	61	38	66	66	66	77
*** COX3_TCOFFEE_TRIMALA_DNA_UB ***	66	50	66	1	18	60	50	66	1	18	60	50	66	0	18	60	66	0	18	50	66	1	18	60	62	50	66	1	18	60	44	66	1	18	60	1	1	1	42	0	50	66	1	18	60	1	0	1	44
*** COX3_TCOFFEE_TRIMALA_RYt_UB ***	61	38	61	19	0	62	38	61	19	0	62	38	61	18	0	62	61	18	0	38	61	19	0	62	56	38	61	19	0	62	33	61	19	0	62	19	19	19	57	18	38	61	19	0	62	19	18	19	33
*** COX3_TCOFFEE_TRIMALA_2AA_UB ***	38	71	38	60	62	0	71	38	60	62	0	71	38	60	62	0	38	60	62	71	38	60	62	0	81	71	38	60	62	0	86	38	60	62	0	60	60	60	52	60	71	38	60	62	0	60	60	60	86
*** COX3_TCOFFEE_TRIMALG_CDN_UB ***	45	0	45	49	38	71	0	45	49	38	71	0	45	50	38	71	45	50	38	0	45	49	38	71	65	0	45	49	38	71	37	45	49	38	71	49	49	49	73	50	0	45	49	38	71	49	50	49	37
*** COX3_TCOFFEE_TRIMALG_DEG_UB ***	0	45	0	66	61	38	45	0	66	61	38	45	0	66	61	38	0	66	61	45	0	66	61	38	79	45	0	66	61	38	77	0	66	61	38	66	66	66	73	66	45	0	66	61	38	66	66	66	77
*** COX3_TCOFFEE_TRIMALG_DNA_UB ***	66	50	66	1	18	60	50	66	1	18	60	50	66	0	18	60	66	0	18	50	66	1	18	60	62	50	66	1	18	60	44	66	1	18	60	1	1	1	42	0	50	66	1	18	60	1	0	1	44
*** COX3_TCOFFEE_TRIMALG_RYt_UB ***	61	38	61	19	0	62	38	61	19	0	62	38	61	18	0	62	61	18	0	38	61	19	0	62	56	38	61	19	0	62	33	61	19	0	62	19	19	19	57	18	38	61	19	0	62	19	18	19	33
*** COX3_TCOFFEE_TRIMALG_2AA_UB ***	38	71	38	60	62	0	71	38	60	62	0	71	38	60	62	0	38	60	62	71	38	60	62	0	81	71	38	60	62	0	86	38	60	62	0	60	60	60	52	60	71	38	60	62	0	60	60	60	86
*** COX3_TCOFFEE_TRIMALP_DEG_UB ***	84	73	84	87	76	96	73	84	87	76	96	73	84	87	76	96	84	87	76	73	84	87	76	96	83	73	84	87	76	96	83	84	87	76	96	87	87	87	94	87	73	84	87	76	96	87	87	87	83
*** COX3_TCOFFEE_TRIMALP_RYt_UB ***	72	60	72	63	60	67	60	72	63	60	67	60	72	62	60	67	72	62	60	60	72	63	60	67	39	60	72	63	60	67	74	72	63	60	67	63	63	63	58	62	60	72	63	60	67	63	62	63	74
*** COX3_TCOFFEE_TRIMALS_DEG_UB ***	98	82	98	96	87	103	82	98	96	87	103	82	98	96	87	103	98	96	87	82	98	96	87	103	70	82	98	96	87	103	89	98	96	87	103	96	96	96	77	96	82	98	96	87	103	96	96	96	89
*** COX3_TCOFFEE_TRIMALS_DNA_UB ***	66	38	66	21	6	62	38	66	21	6	62	38	66	20	6	62	66	20	6	38	66	21	6	62	54	38	66	21	6	62	33	66	21	6	62	21	21	21	57	20	38	66	21	6	62	21	20	21	33
*** COX3_TCOFFEE_TRIMALS_RYt_UB ***	109	97	109	91	89	100	97	109	91	89	100	97	109	90	89	100	109	90	89	97	109	91	89	100	90	97	109	91	89	100	101	109	91	89	100	91	91	91	93	90	97	109	91	89	100	91	90	91	101
*** COX3_TCOFFEE_TRIMAL_CDN_UB ***	45	0	45	49	38	71	0	45	49	38	71	0	45	50	38	71	45	50	38	0	45	49	38	71	65	0	45	49	38	71	37	45	49	38	71	49	49	49	73	50	0	45	49	38	71	49	50	49	37
*** COX3_TCOFFEE_TRIMAL_DEG_UB ***	0	45	0	66	61	38	45	0	66	61	38	45	0	66	61	38	0	66	61	45	0	66	61	38	79	45	0	66	61	38	77	0	66	61	38	66	66	66	73	66	45	0	66	61	38	66	66	66	77
*** COX3_TCOFFEE_TRIMAL_DNA_UB ***	66	49	66	0	19	60	49	66	0	19	60	49	66	1	19	60	66	1	19	49	66	0	19	60	61	49	66	0	19	60	43	66	0	19	60	0	0	0	42	1	49	66	0	19	60	0	1	0	43
*** COX3_TCOFFEE_TRIMAL_RYt_UB ***	61	38	61	19	0	62	38	61	19	0	62	38	61	18	0	62	61	18	0	38	61	19	0	62	56	38	61	19	0	62	33	61	19	0	62	19	19	19	57	18	38	61	19	0	62	19	18	19	33
*** COX3_TCOFFEE_TRIMAL_2AA_UB ***	38	71	38	60	62	0	71	38	60	62	0	71	38	60	62	0	38	60	62	71	38	60	62	0	81	71	38	60	62	0	86	38	60	62	0	60	60	60	52	60	71	38	60	62	0	60	60	60	86
[truncated: 630 more columns]

## Sheet: CYTB_CONSENSUS_PHYLOGENY_BRIEF_
MatchingPair and Consel support for CYTB	*** CYTB_ALL_MERGEALIGN_DEG_UB ***	*** CYTB_ALL_TRIMALC_DEG_UB ***	*** CYTB_ALL_TRIMALC_DNA_UB ***	*** CYTB_ALL_TRIMALC_RYt_UB ***	*** CYTB_ALL_WEAVEALIGN_DEG_UB ***	*** CYTB_ALL_WEAVEALIGN_DNA_UB ***	*** CYTB_ALL_WEAVEALIGN_RYt_UB ***	*** # CYTB_CLUSTALO_GBLOCKSC_CDN_UB # ***	*** # CYTB_CLUSTALO_GBLOCKSC_2AA_UB # ***	*** CYTB_CLUSTALO_GBLOCKS_CDN_UB ***	*** CYTB_CLUSTALO_NOISY_DNA_UB ***	*** # CYTB_CLUSTALO_PSARALIGN_CDN_UB # ***	*** CYTB_CLUSTALO_PSARALIGN_DEG_UB ***	*** CYTB_CLUSTALO_PSARALIGN_DNA_UB ***	*** CYTB_CLUSTALO_PSARALIGN_RYt_UB ***	*** # CYTB_CLUSTALO_PSARALIGN_2AA_UB # ***	*** # CYTB_CLUSTALO_TCSFMf_CDN_UB # ***	*** CYTB_CLUSTALO_TCSFMf_DEG_UB ***	*** CYTB_CLUSTALO_TCSFMf_RYt_UB ***	*** # CYTB_CLUSTALO_TCSFMf_2AA_UB # ***	*** CYTB_CLUSTALO_TCSFMw_DEG_UB ***	*** CYTB_CLUSTALO_TCSFMw_DNA_UB ***	*** CYTB_CLUSTALO_TCSFMw_RYt_UB ***	*** CYTB_CLUSTALO_TCSf_CDN_UB ***	*** CYTB_CLUSTALO_TCSf_DEG_UB ***	*** CYTB_CLUSTALO_TCSf_RYt_UB ***	*** # CYTB_CLUSTALO_TCSf_2AA_UB # ***	*** CYTB_CLUSTALO_TCSw_DEG_UB ***	*** CYTB_CLUSTALO_TCSw_DNA_UB ***	*** CYTB_CLUSTALO_TCSw_RYt_UB ***	*** CYTB_CLUSTALO_TRIMALA_CDN_UB ***	*** CYTB_CLUSTALO_TRIMALA_DNA_UB ***	*** CYTB_CLUSTALO_TRIMALA_RYt_UB ***	*** CYTB_CLUSTALO_TRIMALA_2AA_UB ***	*** CYTB_CLUSTALO_TRIMALG_CDN_UB ***	*** CYTB_CLUSTALO_TRIMALG_DEG_UB ***	*** CYTB_CLUSTALO_TRIMALG_RYt_UB ***	*** CYTB_CLUSTALO_TRIMALG_2AA_UB ***	*** CYTB_CLUSTALO_TRIMALP_DEG_UB ***	*** CYTB_CLUSTALO_TRIMALP_DNA_UB ***	*** CYTB_CLUSTALO_TRIMALS_DNA_UB ***	*** # CYTB_CLUSTALO_TRIMAL_CDN_UB # ***	*** CYTB_CLUSTALO_TRIMAL_DEG_UB ***	*** CYTB_CLUSTALO_TRIMAL_RYt_UB ***	*** # CYTB_CLUSTALO_TRIMAL_2AA_UB # ***	*** # CYTB_CLUSTALW_GBLOCKSC_DNA_UB # ***	*** # CYTB_CLUSTALW_GBLOCKSC_RYt_UB # ***	*** CYTB_CLUSTALW_GBLOCKS_CDN_UB ***	*** # CYTB_CLUSTALW_GBLOCKS_DNA_UB # ***
# CYTB_CLUSTALO_GBLOCKSC_CDN_UB #	77	77	62	58	77	62	58	-	-	-	-	-	-	-	-	-	-	-	-	-	-	-	-	-	-	-	-	-	-	-	-	-	-	-	-	-	-	-	-	-	-	-	-	-	-	-	-	-	-
# CYTB_CLUSTALO_GBLOCKSC_2AA_UB #	112	112	116	93	112	116	93	89	-	-	-	-	-	-	-	-	-	-	-	-	-	-	-	-	-	-	-	-	-	-	-	-	-	-	-	-	-	-	-	-	-	-	-	-	-	-	-	-	-
*** CYTB_CLUSTALO_GBLOCKS_CDN_UB ***	77	77	62	58	77	62	58	0	89	-	-	-	-	-	-	-	-	-	-	-	-	-	-	-	-	-	-	-	-	-	-	-	-	-	-	-	-	-	-	-	-	-	-	-	-	-	-	-	-
*** CYTB_CLUSTALO_GBLOCKS_2AA_UB ***	112	112	116	93	112	116	93	89	0	89	-	-	-	-	-	-	-	-	-	-	-	-	-	-	-	-	-	-	-	-	-	-	-	-	-	-	-	-	-	-	-	-	-	-	-	-	-	-	-
# CYTB_CLUSTALO_PSARALIGN_CDN_UB #	33	33	57	57	33	57	57	80	113	80	74	-	-	-	-	-	-	-	-	-	-	-	-	-	-	-	-	-	-	-	-	-	-	-	-	-	-	-	-	-	-	-	-	-	-	-	-	-	-
# CYTB_CLUSTALO_PSARALIGN_2AA_UB #	64	64	68	102	64	68	102	109	109	109	55	80	64	68	102	-	-	-	-	-	-	-	-	-	-	-	-	-	-	-	-	-	-	-	-	-	-	-	-	-	-	-	-	-	-	-	-	-	-
*** # CYTB_CLUSTALO_TCSFMf_CDN_UB # ***	33	33	57	57	33	57	57	80	113	80	74	0	32	57	56	80	-	-	-	-	-	-	-	-	-	-	-	-	-	-	-	-	-	-	-	-	-	-	-	-	-	-	-	-	-	-	-	-	-
*** # CYTB_CLUSTALO_TCSFMf_2AA_UB # ***	64	64	68	102	64	68	102	109	109	109	55	80	64	68	102	0	80	64	102	-	-	-	-	-	-	-	-	-	-	-	-	-	-	-	-	-	-	-	-	-	-	-	-	-	-	-	-	-	-
*** # CYTB_CLUSTALO_TCSf_2AA_UB # ***	64	64	68	102	64	68	102	109	109	109	55	80	64	68	102	0	80	64	102	0	68	68	68	30	64	102	-	-	-	-	-	-	-	-	-	-	-	-	-	-	-	-	-	-	-	-	-	-	-
*** CYTB_CLUSTALO_TRIMALA_CDN_UB ***	33	33	57	57	33	57	57	80	113	80	74	0	32	57	56	80	0	32	56	80	57	57	57	73	32	56	80	57	57	57	-	-	-	-	-	-	-	-	-	-	-	-	-	-	-	-	-	-	-
*** CYTB_CLUSTALO_TRIMALG_CDN_UB ***	33	33	57	57	33	57	57	80	113	80	74	0	32	57	56	80	0	32	56	80	57	57	57	73	32	56	80	57	57	57	0	57	56	89	-	-	-	-	-	-	-	-	-	-	-	-	-	-	-
*** # CYTB_CLUSTALO_TRIMAL_CDN_UB # ***	33	33	57	57	33	57	57	80	113	80	74	0	32	57	56	80	0	32	56	80	57	57	57	73	32	56	80	57	57	57	0	57	56	89	0	32	56	89	62	57	49	-	-	-	-	-	-	-	-
*** # CYTB_CLUSTALO_TRIMAL_2AA_UB # ***	64	64	68	102	64	68	102	109	109	109	55	80	64	68	102	0	80	64	102	0	68	68	68	30	64	102	0	68	68	68	80	68	102	58	80	64	102	58	71	68	62	80	64	102	-	-	-	-	-
# CYTB_CLUSTALW_GBLOCKSC_DNA_UB #	75	75	61	56	75	61	56	3	91	3	86	78	74	61	55	109	78	74	55	109	61	61	61	105	74	55	109	61	61	61	78	61	55	111	78	74	55	111	51	61	62	78	74	55	109	-	-	-	-
# CYTB_CLUSTALW_GBLOCKSC_RYt_UB #	68	68	90	23	68	90	23	35	91	35	113	77	67	90	22	110	77	67	22	110	90	90	90	109	67	22	110	90	90	90	77	90	22	119	77	67	22	119	81	90	92	77	67	22	110	34	-	-	-
*** CYTB_CLUSTALW_GBLOCKS_CDN_UB ***	77	77	62	58	77	62	58	0	89	0	86	80	76	62	57	109	80	76	57	109	62	62	62	105	76	57	109	62	62	62	80	62	57	109	80	76	57	109	53	62	64	80	76	57	109	3	35	-	-
*** # CYTB_CLUSTALW_GBLOCKS_DNA_UB # ***	75	75	61	56	75	61	56	3	91	3	86	78	74	61	55	109	78	74	55	109	61	61	61	105	74	55	109	61	61	61	78	61	55	111	78	74	55	111	51	61	62	78	74	55	109	0	34	3	-
*** # CYTB_CLUSTALW_TCSFMw_DNA_UB # ***	70	70	0	82	70	0	82	62	116	62	35	57	69	0	83	68	57	69	83	68	0	0	0	56	69	83	68	0	0	0	57	0	83	73	57	69	83	73	12	0	8	57	69	83	68	61	90	62	61
*** # CYTB_CLUSTALW_TCSFMw_RYt_UB # ***	70	70	0	82	70	0	82	62	116	62	35	57	69	0	83	68	57	69	83	68	0	0	0	56	69	83	68	0	0	0	57	0	83	73	57	69	83	73	12	0	8	57	69	83	68	61	90	62	61
*** CYTB_CLUSTALW_TCSf_DNA_UB ***	70	70	0	82	70	0	82	62	116	62	35	57	69	0	83	68	57	69	83	68	0	0	0	56	69	83	68	0	0	0	57	0	83	73	57	69	83	73	12	0	8	57	69	83	68	61	90	62	61
*** CYTB_CLUSTALW_TCSw_DEG_UB ***	70	70	0	82	70	0	82	62	116	62	35	57	69	0	83	68	57	69	83	68	0	0	0	56	69	83	68	0	0	0	57	0	83	73	57	69	83	73	12	0	8	57	69	83	68	61	90	62	61
*** CYTB_CLUSTALW_TCSw_DNA_UB ***	70	70	0	82	70	0	82	62	116	62	35	57	69	0	83	68	57	69	83	68	0	0	0	56	69	83	68	0	0	0	57	0	83	73	57	69	83	73	12	0	8	57	69	83	68	61	90	62	61
*** # CYTB_CLUSTALW_TCSw_RYt_UB # ***	70	70	0	82	70	0	82	62	116	62	35	57	69	0	83	68	57	69	83	68	0	0	0	56	69	83	68	0	0	0	57	0	83	73	57	69	83	73	12	0	8	57	69	83	68	61	90	62	61
*** CYTB_CLUSTALW_TRIMALA_DNA_UB ***	70	70	0	82	70	0	82	62	116	62	35	57	69	0	83	68	57	69	83	68	0	0	0	56	69	83	68	0	0	0	57	0	83	73	57	69	83	73	12	0	8	57	69	83	68	61	90	62	61
*** CYTB_CLUSTALW_TRIMALG_DNA_UB ***	70	70	0	82	70	0	82	62	116	62	35	57	69	0	83	68	57	69	83	68	0	0	0	56	69	83	68	0	0	0	57	0	83	73	57	69	83	73	12	0	8	57	69	83	68	61	90	62	61
*** CYTB_CLUSTALW_TRIMALP_DNA_UB ***	70	70	0	82	70	0	82	62	116	62	35	57	69	0	83	68	57	69	83	68	0	0	0	56	69	83	68	0	0	0	57	0	83	73	57	69	83	73	12	0	8	57	69	83	68	61	90	62	61
*** CYTB_CLUSTALW_TRIMAL_DNA_UB ***	70	70	0	82	70	0	82	62	116	62	35	57	69	0	83	68	57	69	83	68	0	0	0	56	69	83	68	0	0	0	57	0	83	73	57	69	83	73	12	0	8	57	69	83	68	61	90	62	61
*** CYTB_DIALIGN-TXD_GBLOCKSC_DNA_UB ***	75	75	61	56	75	61	56	3	91	3	86	78	74	61	55	109	78	74	55	109	61	61	61	105	74	55	109	61	61	61	78	61	55	111	78	74	55	111	51	61	62	78	74	55	109	0	34	3	0
*** CYTB_DIALIGN-TXD_GBLOCKS_CDN_UB ***	77	77	62	58	77	62	58	0	89	0	86	80	76	62	57	109	80	76	57	109	62	62	62	105	76	57	109	62	62	62	80	62	57	109	80	76	57	109	53	62	64	80	76	57	109	3	35	0	3
*** CYTB_DIALIGN-TXD_GBLOCKS_DNA_UB ***	75	75	61	56	75	61	56	3	91	3	86	78	74	61	55	109	78	74	55	109	61	61	61	105	74	55	109	61	61	61	78	61	55	111	78	74	55	111	51	61	62	78	74	55	109	0	34	3	0
*** CYTB_DIALIGN-TXD_PSARALIGN_DNA_UB ***	70	70	0	82	70	0	82	62	116	62	35	57	69	0	83	68	57	69	83	68	0	0	0	56	69	83	68	0	0	0	57	0	83	73	57	69	83	73	12	0	8	57	69	83	68	61	90	62	61
*** CYTB_DIALIGN-TXD_TCSFMf_DNA_UB ***	70	70	0	82	70	0	82	62	116	62	35	57	69	0	83	68	57	69	83	68	0	0	0	56	69	83	68	0	0	0	57	0	83	73	57	69	83	73	12	0	8	57	69	83	68	61	90	62	61
*** CYTB_DIALIGN-TXD_TCSFMw_DEG_UB ***	70	70	0	82	70	0	82	62	116	62	35	57	69	0	83	68	57	69	83	68	0	0	0	56	69	83	68	0	0	0	57	0	83	73	57	69	83	73	12	0	8	57	69	83	68	61	90	62	61
*** CYTB_DIALIGN-TXD_TCSFMw_DNA_UB ***	70	70	0	82	70	0	82	62	116	62	35	57	69	0	83	68	57	69	83	68	0	0	0	56	69	83	68	0	0	0	57	0	83	73	57	69	83	73	12	0	8	57	69	83	68	61	90	62	61
*** CYTB_DIALIGN-TXD_TCSFMw_RYt_UB ***	70	70	0	82	70	0	82	62	116	62	35	57	69	0	83	68	57	69	83	68	0	0	0	56	69	83	68	0	0	0	57	0	83	73	57	69	83	73	12	0	8	57	69	83	68	61	90	62	61
*** CYTB_DIALIGN-TXD_TCSf_DNA_UB ***	70	70	0	82	70	0	82	62	116	62	35	57	69	0	83	68	57	69	83	68	0	0	0	56	69	83	68	0	0	0	57	0	83	73	57	69	83	73	12	0	8	57	69	83	68	61	90	62	61
*** CYTB_DIALIGN-TXD_TCSw_DEG_UB ***	70	70	0	82	70	0	82	62	116	62	35	57	69	0	83	68	57	69	83	68	0	0	0	56	69	83	68	0	0	0	57	0	83	73	57	69	83	73	12	0	8	57	69	83	68	61	90	62	61
*** CYTB_DIALIGN-TXD_TCSw_DNA_UB ***	70	70	0	82	70	0	82	62	116	62	35	57	69	0	83	68	57	69	83	68	0	0	0	56	69	83	68	0	0	0	57	0	83	73	57	69	83	73	12	0	8	57	69	83	68	61	90	62	61
*** CYTB_DIALIGN-TXD_TCSw_RYt_UB ***	70	70	0	82	70	0	82	62	116	62	35	57	69	0	83	68	57	69	83	68	0	0	0	56	69	83	68	0	0	0	57	0	83	73	57	69	83	73	12	0	8	57	69	83	68	61	90	62	61
*** CYTB_DIALIGN-TXD_TRIMALA_DNA_UB ***	70	70	0	82	70	0	82	62	116	62	35	57	69	0	83	68	57	69	83	68	0	0	0	56	69	83	68	0	0	0	57	0	83	73	57	69	83	73	12	0	8	57	69	83	68	61	90	62	61
*** CYTB_DIALIGN-TXD_TRIMALG_DNA_UB ***	70	70	0	82	70	0	82	62	116	62	35	57	69	0	83	68	57	69	83	68	0	0	0	56	69	83	68	0	0	0	57	0	83	73	57	69	83	73	12	0	8	57	69	83	68	61	90	62	61
*** CYTB_DIALIGN-TXD_TRIMALP_DNA_UB ***	70	70	0	82	70	0	82	62	116	62	35	57	69	0	83	68	57	69	83	68	0	0	0	56	69	83	68	0	0	0	57	0	83	73	57	69	83	73	12	0	8	57	69	83	68	61	90	62	61
*** CYTB_DIALIGN-TXD_TRIMAL_DNA_UB ***	70	70	0	82	70	0	82	62	116	62	35	57	69	0	83	68	57	69	83	68	0	0	0	56	69	83	68	0	0	0	57	0	83	73	57	69	83	73	12	0	8	57	69	83	68	61	90	62	61
*** CYTB_DIALIGN-TXT_GBLOCKSC_CDN_UB ***	77	77	62	58	77	62	58	0	89	0	86	80	76	62	57	109	80	76	57	109	62	62	62	105	76	57	109	62	62	62	80	62	57	109	80	76	57	109	53	62	64	80	76	57	109	3	35	0	3
*** CYTB_DIALIGN-TXT_GBLOCKS_CDN_UB ***	77	77	62	58	77	62	58	0	89	0	86	80	76	62	57	109	80	76	57	109	62	62	62	105	76	57	109	62	62	62	80	62	57	109	80	76	57	109	53	62	64	80	76	57	109	3	35	0	3
*** CYTB_DIALIGN-TXT_GBLOCKS_2AA_UB ***	112	112	116	93	112	116	93	89	0	89	121	113	112	116	93	109	113	112	93	109	116	116	116	126	112	93	109	116	116	116	113	116	93	109	113	112	93	109	113	116	116	113	112	93	109	91	91	89	91
*** CYTB_DIALIGN-TXT_PSARALIGN_CDN_UB ***	33	33	57	57	33	57	57	80	113	80	74	0	32	57	56	80	0	32	56	80	57	57	57	73	32	56	80	57	57	57	0	57	56	89	0	32	56	89	62	57	49	0	32	56	80	78	77	80	78
*** CYTB_DIALIGN-TXT_PSARALIGN_2AA_UB ***	64	64	68	102	64	68	102	109	109	109	55	80	64	68	102	0	80	64	102	0	68	68	68	30	64	102	0	68	68	68	80	68	102	58	80	64	102	58	71	68	62	80	64	102	0	109	110	109	109
*** CYTB_DIALIGN-TXT_TCSFMf_CDN_UB ***	33	33	57	57	33	57	57	80	113	80	74	0	32	57	56	80	0	32	56	80	57	57	57	73	32	56	80	57	57	57	0	57	56	89	0	32	56	89	62	57	49	0	32	56	80	78	77	80	78
*** CYTB_DIALIGN-TXT_TCSFMf_2AA_UB ***	64	64	68	102	64	68	102	109	109	109	55	80	64	68	102	0	80	64	102	0	68	68	68	30	64	102	0	68	68	68	80	68	102	58	80	64	102	58	71	68	62	80	64	102	0	109	110	109	109
*** CYTB_DIALIGN-TXT_TCSFMw_DEG_UB ***	70	70	0	82	70	0	82	62	116	62	35	57	69	0	83	68	57	69	83	68	0	0	0	56	69	83	68	0	0	0	57	0	83	73	57	69	83	73	12	0	8	57	69	83	68	61	90	62	61
*** CYTB_DIALIGN-TXT_TCSFMw_DNA_UB ***	70	70	0	82	70	0	82	62	116	62	35	57	69	0	83	68	57	69	83	68	0	0	0	56	69	83	68	0	0	0	57	0	83	73	57	69	83	73	12	0	8	57	69	83	68	61	90	62	61
*** CYTB_DIALIGN-TXT_TCSFMw_RYt_UB ***	70	70	0	82	70	0	82	62	116	62	35	57	69	0	83	68	57	69	83	68	0	0	0	56	69	83	68	0	0	0	57	0	83	73	57	69	83	73	12	0	8	57	69	83	68	61	90	62	61
*** CYTB_DIALIGN-TXT_TCSf_2AA_UB ***	64	64	68	102	64	68	102	109	109	109	55	80	64	68	102	0	80	64	102	0	68	68	68	30	64	102	0	68	68	68	80	68	102	58	80	64	102	58	71	68	62	80	64	102	0	109	110	109	109
*** CYTB_DIALIGN-TXT_TCSw_DEG_UB ***	70	70	0	82	70	0	82	62	116	62	35	57	69	0	83	68	57	69	83	68	0	0	0	56	69	83	68	0	0	0	57	0	83	73	57	69	83	73	12	0	8	57	69	83	68	61	90	62	61
*** CYTB_DIALIGN-TXT_TCSw_DNA_UB ***	70	70	0	82	70	0	82	62	116	62	35	57	69	0	83	68	57	69	83	68	0	0	0	56	69	83	68	0	0	0	57	0	83	73	57	69	83	73	12	0	8	57	69	83	68	61	90	62	61
*** CYTB_DIALIGN-TXT_TCSw_RYt_UB ***	70	70	0	82	70	0	82	62	116	62	35	57	69	0	83	68	57	69	83	68	0	0	0	56	69	83	68	0	0	0	57	0	83	73	57	69	83	73	12	0	8	57	69	83	68	61	90	62	61
*** CYTB_DIALIGN-TXT_TRIMALG_CDN_UB ***	33	33	57	57	33	57	57	80	113	80	74	0	32	57	56	80	0	32	56	80	57	57	57	73	32	56	80	57	57	57	0	57	56	89	0	32	56	89	62	57	49	0	32	56	80	78	77	80	78
*** CYTB_DIALIGN-TXT_TRIMALP_DNA_UB ***	70	70	0	82	70	0	82	62	116	62	35	57	69	0	83	68	57	69	83	68	0	0	0	56	69	83	68	0	0	0	57	0	83	73	57	69	83	73	12	0	8	57	69	83	68	61	90	62	61
*** CYTB_DIALIGN-TXT_TRIMAL_CDN_UB ***	33	33	57	57	33	57	57	80	113	80	74	0	32	57	56	80	0	32	56	80	57	57	57	73	32	56	80	57	57	57	0	57	56	89	0	32	56	89	62	57	49	0	32	56	80	78	77	80	78
*** CYTB_DIALIGN-TXT_TRIMAL_2AA_UB ***	64	64	68	102	64	68	102	109	109	109	55	80	64	68	102	0	80	64	102	0	68	68	68	30	64	102	0	68	68	68	80	68	102	58	80	64	102	58	71	68	62	80	64	102	0	109	110	109	109
# CYTB_FSA_GBLOCKSC_DEG_UB #	74	74	95	60	74	95	60	76	68	76	101	89	74	95	60	86	89	74	60	86	95	95	95	103	74	60	86	95	95	95	89	95	60	112	89	74	60	112	93	95	95	89	74	60	86	76	60	76	76
*** CYTB_FSA_GBLOCKSC_DNA_UB ***	75	75	61	56	75	61	56	3	91	3	86	78	74	61	55	109	78	74	55	109	61	61	61	105	74	55	109	61	61	61	78	61	55	111	78	74	55	111	51	61	62	78	74	55	109	0	34	3	0
*** CYTB_FSA_GBLOCKSC_RYt_UB ***	68	68	90	23	68	90	23	35	91	35	113	77	67	90	22	110	77	67	22	110	90	90	90	109	67	22	110	90	90	90	77	90	22	119	77	67	22	119	81	90	92	77	67	22	110	34	0	35	34
*** CYTB_FSA_GBLOCKS_DNA_UB ***	75	75	61	56	75	61	56	3	91	3	86	78	74	61	55	109	78	74	55	109	61	61	61	105	74	55	109	61	61	61	78	61	55	111	78	74	55	111	51	61	62	78	74	55	109	0	34	3	0
*** CYTB_FSA_PSARALIGN_DNA_UB ***	70	70	0	82	70	0	82	62	116	62	35	57	69	0	83	68	57	69	83	68	0	0	0	56	69	83	68	0	0	0	57	0	83	73	57	69	83	73	12	0	8	57	69	83	68	61	90	62	61
*** # CYTB_FSA_PSARALIGN_RYt_UB # ***	54	54	83	1	54	83	1	57	93	57	96	56	53	83	0	102	56	53	0	102	83	83	83	96	53	0	102	83	83	83	56	83	0	111	56	53	0	111	88	83	75	56	53	0	102	55	22	57	55
*** CYTB_FSA_TCSFMf_DNA_UB ***	70	70	0	82	70	0	82	62	116	62	35	57	69	0	83	68	57	69	83	68	0	0	0	56	69	83	68	0	0	0	57	0	83	73	57	69	83	73	12	0	8	57	69	83	68	61	90	62	61
*** CYTB_FSA_TCSFMf_RYt_UB ***	54	54	83	1	54	83	1	57	93	57	96	56	53	83	0	102	56	53	0	102	83	83	83	96	53	0	102	83	83	83	56	83	0	111	56	53	0	111	88	83	75	56	53	0	102	55	22	57	55
*** CYTB_FSA_TCSFMw_DEG_UB ***	70	70	0	82	70	0	82	62	116	62	35	57	69	0	83	68	57	69	83	68	0	0	0	56	69	83	68	0	0	0	57	0	83	73	57	69	83	73	12	0	8	57	69	83	68	61	90	62	61
*** CYTB_FSA_TCSFMw_DNA_UB ***	70	70	0	82	70	0	82	62	116	62	35	57	69	0	83	68	57	69	83	68	0	0	0	56	69	83	68	0	0	0	57	0	83	73	57	69	83	73	12	0	8	57	69	83	68	61	90	62	61
*** CYTB_FSA_TCSFMw_RYt_UB ***	70	70	0	82	70	0	82	62	116	62	35	57	69	0	83	68	57	69	83	68	0	0	0	56	69	83	68	0	0	0	57	0	83	73	57	69	83	73	12	0	8	57	69	83	68	61	90	62	61
*** CYTB_FSA_TCSf_DNA_UB ***	70	70	0	82	70	0	82	62	116	62	35	57	69	0	83	68	57	69	83	68	0	0	0	56	69	83	68	0	0	0	57	0	83	73	57	69	83	73	12	0	8	57	69	83	68	61	90	62	61
*** # CYTB_FSA_TCSf_RYt_UB # ***	54	54	83	1	54	83	1	57	93	57	96	56	53	83	0	102	56	53	0	102	83	83	83	96	53	0	102	83	83	83	56	83	0	111	56	53	0	111	88	83	75	56	53	0	102	55	22	57	55
*** CYTB_FSA_TCSw_DEG_UB ***	70	70	0	82	70	0	82	62	116	62	35	57	69	0	83	68	57	69	83	68	0	0	0	56	69	83	68	0	0	0	57	0	83	73	57	69	83	73	12	0	8	57	69	83	68	61	90	62	61
*** CYTB_FSA_TCSw_DNA_UB ***	70	70	0	82	70	0	82	62	116	62	35	57	69	0	83	68	57	69	83	68	0	0	0	56	69	83	68	0	0	0	57	0	83	73	57	69	83	73	12	0	8	57	69	83	68	61	90	62	61
*** CYTB_FSA_TCSw_RYt_UB ***	70	70	0	82	70	0	82	62	116	62	35	57	69	0	83	68	57	69	83	68	0	0	0	56	69	83	68	0	0	0	57	0	83	73	57	69	83	73	12	0	8	57	69	83	68	61	90	62	61
*** CYTB_FSA_TRIMALA_DNA_UB ***	70	70	0	82	70	0	82	62	116	62	35	57	69	0	83	68	57	69	83	68	0	0	0	56	69	83	68	0	0	0	57	0	83	73	57	69	83	73	12	0	8	57	69	83	68	61	90	62	61
*** CYTB_FSA_TRIMALG_DNA_UB ***	70	70	0	82	70	0	82	62	116	62	35	57	69	0	83	68	57	69	83	68	0	0	0	56	69	83	68	0	0	0	57	0	83	73	57	69	83	73	12	0	8	57	69	83	68	61	90	62	61
*** CYTB_FSA_TRIMALP_DNA_UB ***	70	70	0	82	70	0	82	62	116	62	35	57	69	0	83	68	57	69	83	68	0	0	0	56	69	83	68	0	0	0	57	0	83	73	57	69	83	73	12	0	8	57	69	83	68	61	90	62	61
*** CYTB_FSA_TRIMAL_DNA_UB ***	70	70	0	82	70	0	82	62	116	62	35	57	69	0	83	68	57	69	83	68	0	0	0	56	69	83	68	0	0	0	57	0	83	73	57	69	83	73	12	0	8	57	69	83	68	61	90	62	61
*** # CYTB_FSA_TRIMAL_RYt_UB # ***	54	54	83	1	54	83	1	57	93	57	96	56	53	83	0	102	56	53	0	102	83	83	83	96	53	0	102	83	83	83	56	83	0	111	56	53	0	111	88	83	75	56	53	0	102	55	22	57	55
*** CYTB_GRAMALIGN_GBLOCKSC_RYt_UB ***	68	68	90	23	68	90	23	35	91	35	113	77	67	90	22	110	77	67	22	110	90	90	90	109	67	22	110	90	90	90	77	90	22	119	77	67	22	119	81	90	92	77	67	22	110	34	0	35	34
*** CYTB_GRAMALIGN_GBLOCKS_CDN_UB ***	77	77	62	58	77	62	58	0	89	0	86	80	76	62	57	109	80	76	57	109	62	62	62	105	76	57	109	62	62	62	80	62	57	109	80	76	57	109	53	62	64	80	76	57	109	3	35	0	3
*** CYTB_GRAMALIGN_GBLOCKS_DNA_UB ***	75	75	61	56	75	61	56	3	91	3	86	78	74	61	55	109	78	74	55	109	61	61	61	105	74	55	109	61	61	61	78	61	55	111	78	74	55	111	51	61	62	78	74	55	109	0	34	3	0
*** # CYTB_GRAMALIGN_NOISY_DEG_UB # ***	35	35	44	54	35	44	54	54	102	54	58	38	34	44	54	93	38	34	54	93	44	44	44	80	34	54	93	44	44	44	38	44	54	94	38	34	54	94	49	44	37	38	34	54	93	52	70	54	52
*** CYTB_GRAMALIGN_PSARALIGN_DNA_UB ***	70	70	0	82	70	0	82	62	116	62	35	57	69	0	83	68	57	69	83	68	0	0	0	56	69	83	68	0	0	0	57	0	83	73	57	69	83	73	12	0	8	57	69	83	68	61	90	62	61
*** CYTB_GRAMALIGN_TCSFMf_DNA_UB ***	70	70	0	82	70	0	82	62	116	62	35	57	69	0	83	68	57	69	83	68	0	0	0	56	69	83	68	0	0	0	57	0	83	73	57	69	83	73	12	0	8	57	69	83	68	61	90	62	61
*** CYTB_GRAMALIGN_TCSFMw_DEG_UB ***	70	70	0	82	70	0	82	62	116	62	35	57	69	0	83	68	57	69	83	68	0	0	0	56	69	83	68	0	0	0	57	0	83	73	57	69	83	73	12	0	8	57	69	83	68	61	90	62	61
*** CYTB_GRAMALIGN_TCSFMw_DNA_UB ***	70	70	0	82	70	0	82	62	116	62	35	57	69	0	83	68	57	69	83	68	0	0	0	56	69	83	68	0	0	0	57	0	83	73	57	69	83	73	12	0	8	57	69	83	68	61	90	62	61
*** CYTB_GRAMALIGN_TCSFMw_RYt_UB ***	70	70	0	82	70	0	82	62	116	62	35	57	69	0	83	68	57	69	83	68	0	0	0	56	69	83	68	0	0	0	57	0	83	73	57	69	83	73	12	0	8	57	69	83	68	61	90	62	61
*** CYTB_GRAMALIGN_TCSf_DNA_UB ***	70	70	0	82	70	0	82	62	116	62	35	57	69	0	83	68	57	69	83	68	0	0	0	56	69	83	68	0	0	0	57	0	83	73	57	69	83	73	12	0	8	57	69	83	68	61	90	62	61
*** # CYTB_GRAMALIGN_TCSw_DEG_UB # ***	70	70	0	82	70	0	82	62	116	62	35	57	69	0	83	68	57	69	83	68	0	0	0	56	69	83	68	0	0	0	57	0	83	73	57	69	83	73	12	0	8	57	69	83	68	61	90	62	61
*** # CYTB_GRAMALIGN_TCSw_DNA_UB # ***	70	70	0	82	70	0	82	62	116	62	35	57	69	0	83	68	57	69	83	68	0	0	0	56	69	83	68	0	0	0	57	0	83	73	57	69	83	73	12	0	8	57	69	83	68	61	90	62	61
*** CYTB_GRAMALIGN_TCSw_RYt_UB ***	70	70	0	82	70	0	82	62	116	62	35	57	69	0	83	68	57	69	83	68	0	0	0	56	69	83	68	0	0	0	57	0	83	73	57	69	83	73	12	0	8	57	69	83	68	61	90	62	61
*** CYTB_GRAMALIGN_TRIMALA_DNA_UB ***	70	70	0	82	70	0	82	62	116	62	35	57	69	0	83	68	57	69	83	68	0	0	0	56	69	83	68	0	0	0	57	0	83	73	57	69	83	73	12	0	8	57	69	83	68	61	90	62	61
*** # CYTB_GRAMALIGN_TRIMALG_CDN_UB # ***	67	67	56	97	67	56	97	105	126	105	43	73	67	56	96	30	73	67	96	30	56	56	56	0	67	96	30	56	56	56	73	56	96	44	73	67	96	44	61	56	48	73	67	96	30	105	109	105	105
*** CYTB_GRAMALIGN_TRIMALG_DNA_UB ***	70	70	0	82	70	0	82	62	116	62	35	57	69	0	83	68	57	69	83	68	0	0	0	56	69	83	68	0	0	0	57	0	83	73	57	69	83	73	12	0	8	57	69	83	68	61	90	62	61
*** CYTB_GRAMALIGN_TRIMALP_DNA_UB ***	70	70	0	82	70	0	82	62	116	62	35	57	69	0	83	68	57	69	83	68	0	0	0	56	69	83	68	0	0	0	57	0	83	73	57	69	83	73	12	0	8	57	69	83	68	61	90	62	61
*** # CYTB_GRAMALIGN_TRIMALP_RYt_UB # ***	74	74	12	87	74	12	87	53	113	53	40	62	73	12	88	71	62	73	88	71	12	12	12	61	73	88	71	12	12	12	62	12	88	77	62	73	88	77	0	12	13	62	73	88	71	51	81	53	51
*** # CYTB_GRAMALIGN_TRIMALS_DEG_UB # ***	76	76	25	85	76	25	85	74	114	74	15	63	75	25	86	49	63	75	86	49	25	25	25	34	75	86	49	25	25	25	63	25	86	56	63	75	86	56	30	25	17	63	75	86	49	74	103	74	74
*** # CYTB_GRAMALIGN_TRIMALS_DNA_UB # ***	63	63	8	74	63	8	74	64	116	64	27	49	62	8	75	62	49	62	75	62	8	8	8	48	62	75	62	8	8	8	49	8	75	66	49	62	75	66	13	8	0	49	62	75	62	62	92	64	62
*** CYTB_GRAMALIGN_TRIMAL_DNA_UB ***	70	70	0	82	70	0	82	62	116	62	35	57	69	0	83	68	57	69	83	68	0	0	0	56	69	83	68	0	0	0	57	0	83	73	57	69	83	73	12	0	8	57	69	83	68	61	90	62	61
*** CYTB_KALIGN_GBLOCKSC_RYt_UB ***	68	68	90	23	68	90	23	35	91	35	113	77	67	90	22	110	77	67	22	110	90	90	90	109	67	22	110	90	90	90	77	90	22	119	77	67	22	119	81	90	92	77	67	22	110	34	0	35	34
*** CYTB_KALIGN_PSARALIGN_DNA_UB ***	70	70	0	82	70	0	82	62	116	62	35	57	69	0	83	68	57	69	83	68	0	0	0	56	69	83	68	0	0	0	57	0	83	73	57	69	83	73	12	0	8	57	69	83	68	61	90	62	61
*** CYTB_KALIGN_TCSFMf_DNA_UB ***	70	70	0	82	70	0	82	62	116	62	35	57	69	0	83	68	57	69	83	68	0	0	0	56	69	83	68	0	0	0	57	0	83	73	57	69	83	73	12	0	8	57	69	83	68	61	90	62	61
*** CYTB_KALIGN_TCSFMw_DEG_UB ***	70	70	0	82	70	0	82	62	116	62	35	57	69	0	83	68	57	69	83	68	0	0	0	56	69	83	68	0	0	0	57	0	83	73	57	69	83	73	12	0	8	57	69	83	68	61	90	62	61
*** CYTB_KALIGN_TCSFMw_DNA_UB ***	70	70	0	82	70	0	82	62	116	62	35	57	69	0	83	68	57	69	83	68	0	0	0	56	69	83	68	0	0	0	57	0	83	73	57	69	83	73	12	0	8	57	69	83	68	61	90	62	61
*** CYTB_KALIGN_TCSFMw_RYt_UB ***	70	70	0	82	70	0	82	62	116	62	35	57	69	0	83	68	57	69	83	68	0	0	0	56	69	83	68	0	0	0	57	0	83	73	57	69	83	73	12	0	8	57	69	83	68	61	90	62	61
*** CYTB_KALIGN_TCSf_DNA_UB ***	70	70	0	82	70	0	82	62	116	62	35	57	69	0	83	68	57	69	83	68	0	0	0	56	69	83	68	0	0	0	57	0	83	73	57	69	83	73	12	0	8	57	69	83	68	61	90	62	61
*** CYTB_KALIGN_TCSw_DEG_UB ***	70	70	0	82	70	0	82	62	116	62	35	57	69	0	83	68	57	69	83	68	0	0	0	56	69	83	68	0	0	0	57	0	83	73	57	69	83	73	12	0	8	57	69	83	68	61	90	62	61
*** CYTB_KALIGN_TCSw_DNA_UB ***	70	70	0	82	70	0	82	62	116	62	35	57	69	0	83	68	57	69	83	68	0	0	0	56	69	83	68	0	0	0	57	0	83	73	57	69	83	73	12	0	8	57	69	83	68	61	90	62	61
*** CYTB_KALIGN_TCSw_RYt_UB ***	70	70	0	82	70	0	82	62	116	62	35	57	69	0	83	68	57	69	83	68	0	0	0	56	69	83	68	0	0	0	57	0	83	73	57	69	83	73	12	0	8	57	69	83	68	61	90	62	61
*** # CYTB_KALIGN_TRIMALA_CDN_UB # ***	67	67	56	97	67	56	97	105	126	105	43	73	67	56	96	30	73	67	96	30	56	56	56	0	67	96	30	56	56	56	73	56	96	44	73	67	96	44	61	56	48	73	67	96	30	105	109	105	105
*** # CYTB_KALIGN_TRIMALA_DNA_UB # ***	70	70	0	82	70	0	82	62	116	62	35	57	69	0	83	68	57	69	83	68	0	0	0	56	69	83	68	0	0	0	57	0	83	73	57	69	83	73	12	0	8	57	69	83	68	61	90	62	61
*** # CYTB_KALIGN_TRIMALA_RYt_UB # ***	54	54	82	0	54	82	0	58	93	58	95	57	53	82	1	102	57	53	1	102	82	82	82	97	53	1	102	82	82	82	57	82	1	111	57	53	1	111	87	82	74	57	53	1	102	56	23	58	56
*** # CYTB_KALIGN_TRIMALG_DNA_UB # ***	70	70	0	82	70	0	82	62	116	62	35	57	69	0	83	68	57	69	83	68	0	0	0	56	69	83	68	0	0	0	57	0	83	73	57	69	83	73	12	0	8	57	69	83	68	61	90	62	61
*** # CYTB_KALIGN_TRIMALG_RYt_UB # ***	54	54	82	0	54	82	0	58	93	58	95	57	53	82	1	102	57	53	1	102	82	82	82	97	53	1	102	82	82	82	57	82	1	111	57	53	1	111	87	82	74	57	53	1	102	56	23	58	56
*** CYTB_KALIGN_TRIMALP_DNA_UB ***	70	70	0	82	70	0	82	62	116	62	35	57	69	0	83	68	57	69	83	68	0	0	0	56	69	83	68	0	0	0	57	0	83	73	57	69	83	73	12	0	8	57	69	83	68	61	90	62	61
*** CYTB_KALIGN_TRIMALS_DNA_UB ***	63	63	8	74	63	8	74	64	116	64	27	49	62	8	75	62	49	62	75	62	8	8	8	48	62	75	62	8	8	8	49	8	75	66	49	62	75	66	13	8	0	49	62	75	62	62	92	64	62
*** CYTB_KALIGN_TRIMAL_DNA_UB ***	70	70	0	82	70	0	82	62	116	62	35	57	69	0	83	68	57	69	83	68	0	0	0	56	69	83	68	0	0	0	57	0	83	73	57	69	83	73	12	0	8	57	69	83	68	61	90	62	61
*** CYTB_KALIGN_TRIMAL_RYt_UB ***	54	54	82	0	54	82	0	58	93	58	95	57	53	82	1	102	57	53	1	102	82	82	82	97	53	1	102	82	82	82	57	82	1	111	57	53	1	111	87	82	74	57	53	1	102	56	23	58	56
*** CYTB_MAFFTEI_GBLOCKS_CDN_UB ***	77	77	62	58	77	62	58	0	89	0	86	80	76	62	57	109	80	76	57	109	62	62	62	105	76	57	109	62	62	62	80	62	57	109	80	76	57	109	53	62	64	80	76	57	109	3	35	0	3
*** CYTB_MAFFTEI_GBLOCKS_DNA_UB ***	75	75	61	56	75	61	56	3	91	3	86	78	74	61	55	109	78	74	55	109	61	61	61	105	74	55	109	61	61	61	78	61	55	111	78	74	55	111	51	61	62	78	74	55	109	0	34	3	0
*** CYTB_MAFFTEI_NOISY_DEG_UB ***	35	35	44	54	35	44	54	54	102	54	58	38	34	44	54	93	38	34	54	93	44	44	44	80	34	54	93	44	44	44	38	44	54	94	38	34	54	94	49	44	37	38	34	54	93	52	70	54	52
*** CYTB_MAFFTEI_PSARALIGN_DNA_UB ***	70	70	0	82	70	0	82	62	116	62	35	57	69	0	83	68	57	69	83	68	0	0	0	56	69	83	68	0	0	0	57	0	83	73	57	69	83	73	12	0	8	57	69	83	68	61	90	62	61
*** CYTB_MAFFTEI_PSARALIGN_RYt_UB ***	70	70	0	82	70	0	82	62	116	62	35	57	69	0	83	68	57	69	83	68	0	0	0	56	69	83	68	0	0	0	57	0	83	73	57	69	83	73	12	0	8	57	69	83	68	61	90	62	61
*** CYTB_MAFFTEI_TCSFMf_DNA_UB ***	70	70	0	82	70	0	82	62	116	62	35	57	69	0	83	68	57	69	83	68	0	0	0	56	69	83	68	0	0	0	57	0	83	73	57	69	83	73	12	0	8	57	69	83	68	61	90	62	61
*** CYTB_MAFFTEI_TCSFMf_RYt_UB ***	70	70	0	82	70	0	82	62	116	62	35	57	69	0	83	68	57	69	83	68	0	0	0	56	69	83	68	0	0	0	57	0	83	73	57	69	83	73	12	0	8	57	69	83	68	61	90	62	61
*** # CYTB_MAFFTEI_TCSFMw_DEG_UB # ***	70	70	0	82	70	0	82	62	116	62	35	57	69	0	83	68	57	69	83	68	0	0	0	56	69	83	68	0	0	0	57	0	83	73	57	69	83	73	12	0	8	57	69	83	68	61	90	62	61
*** CYTB_MAFFTEI_TCSFMw_DNA_UB ***	70	70	0	82	70	0	82	62	116	62	35	57	69	0	83	68	57	69	83	68	0	0	0	56	69	83	68	0	0	0	57	0	83	73	57	69	83	73	12	0	8	57	69	83	68	61	90	62	61
*** CYTB_MAFFTEI_TCSFMw_RYt_UB ***	70	70	0	82	70	0	82	62	116	62	35	57	69	0	83	68	57	69	83	68	0	0	0	56	69	83	68	0	0	0	57	0	83	73	57	69	83	73	12	0	8	57	69	83	68	61	90	62	61
*** CYTB_MAFFTEI_TCSf_DNA_UB ***	70	70	0	82	70	0	82	62	116	62	35	57	69	0	83	68	57	69	83	68	0	0	0	56	69	83	68	0	0	0	57	0	83	73	57	69	83	73	12	0	8	57	69	83	68	61	90	62	61
*** CYTB_MAFFTEI_TCSf_RYt_UB ***	70	70	0	82	70	0	82	62	116	62	35	57	69	0	83	68	57	69	83	68	0	0	0	56	69	83	68	0	0	0	57	0	83	73	57	69	83	73	12	0	8	57	69	83	68	61	90	62	61
*** CYTB_MAFFTEI_TCSw_DEG_UB ***	70	70	0	82	70	0	82	62	116	62	35	57	69	0	83	68	57	69	83	68	0	0	0	56	69	83	68	0	0	0	57	0	83	73	57	69	83	73	12	0	8	57	69	83	68	61	90	62	61
*** CYTB_MAFFTEI_TCSw_DNA_UB ***	70	70	0	82	70	0	82	62	116	62	35	57	69	0	83	68	57	69	83	68	0	0	0	56	69	83	68	0	0	0	57	0	83	73	57	69	83	73	12	0	8	57	69	83	68	61	90	62	61
*** CYTB_MAFFTEI_TCSw_RYt_UB ***	70	70	0	82	70	0	82	62	116	62	35	57	69	0	83	68	57	69	83	68	0	0	0	56	69	83	68	0	0	0	57	0	83	73	57	69	83	73	12	0	8	57	69	83	68	61	90	62	61
*** CYTB_MAFFTEI_TRIMALA_CDN_UB ***	67	67	56	97	67	56	97	105	126	105	43	73	67	56	96	30	73	67	96	30	56	56	56	0	67	96	30	56	56	56	73	56	96	44	73	67	96	44	61	56	48	73	67	96	30	105	109	105	105
*** CYTB_MAFFTEI_TRIMALA_DNA_UB ***	70	70	0	82	70	0	82	62	116	62	35	57	69	0	83	68	57	69	83	68	0	0	0	56	69	83	68	0	0	0	57	0	83	73	57	69	83	73	12	0	8	57	69	83	68	61	90	62	61
*** CYTB_MAFFTEI_TRIMALA_RYt_UB ***	70	70	0	82	70	0	82	62	116	62	35	57	69	0	83	68	57	69	83	68	0	0	0	56	69	83	68	0	0	0	57	0	83	73	57	69	83	73	12	0	8	57	69	83	68	61	90	62	61
*** CYTB_MAFFTEI_TRIMALG_DNA_UB ***	70	70	0	82	70	0	82	62	116	62	35	57	69	0	83	68	57	69	83	68	0	0	0	56	69	83	68	0	0	0	57	0	83	73	57	69	83	73	12	0	8	57	69	83	68	61	90	62	61
*** CYTB_MAFFTEI_TRIMALG_RYt_UB ***	70	70	0	82	70	0	82	62	116	62	35	57	69	0	83	68	57	69	83	68	0	0	0	56	69	83	68	0	0	0	57	0	83	73	57	69	83	73	12	0	8	57	69	83	68	61	90	62	61
*** # CYTB_MAFFTEI_TRIMALP_DEG_UB # ***	74	74	12	87	74	12	87	53	113	53	40	62	73	12	88	71	62	73	88	71	12	12	12	61	73	88	71	12	12	12	62	12	88	77	62	73	88	77	0	12	13	62	73	88	71	51	81	53	51
*** CYTB_MAFFTEI_TRIMALP_DNA_UB ***	70	70	0	82	70	0	82	62	116	62	35	57	69	0	83	68	57	69	83	68	0	0	0	56	69	83	68	0	0	0	57	0	83	73	57	69	83	73	12	0	8	57	69	83	68	61	90	62	61
*** CYTB_MAFFTEI_TRIMALP_RYt_UB ***	70	70	0	82	70	0	82	62	116	62	35	57	69	0	83	68	57	69	83	68	0	0	0	56	69	83	68	0	0	0	57	0	83	73	57	69	83	73	12	0	8	57	69	83	68	61	90	62	61
*** CYTB_MAFFTEI_TRIMALS_DEG_UB ***	76	76	25	85	76	25	85	74	114	74	15	63	75	25	86	49	63	75	86	49	25	25	25	34	75	86	49	25	25	25	63	25	86	56	63	75	86	56	30	25	17	63	75	86	49	74	103	74	74
*** CYTB_MAFFTEI_TRIMALS_DNA_UB ***	63	63	8	74	63	8	74	64	116	64	27	49	62	8	75	62	49	62	75	62	8	8	8	48	62	75	62	8	8	8	49	8	75	66	49	62	75	66	13	8	0	49	62	75	62	62	92	64	62
*** CYTB_MAFFTEI_TRIMALS_RYt_UB ***	63	63	8	74	63	8	74	64	116	64	27	49	62	8	75	62	49	62	75	62	8	8	8	48	62	75	62	8	8	8	49	8	75	66	49	62	75	66	13	8	0	49	62	75	62	62	92	64	62
*** CYTB_MAFFTEI_TRIMAL_DNA_UB ***	70	70	0	82	70	0	82	62	116	62	35	57	69	0	83	68	57	69	83	68	0	0	0	56	69	83	68	0	0	0	57	0	83	73	57	69	83	73	12	0	8	57	69	83	68	61	90	62	61
*** CYTB_MAFFTEI_TRIMAL_RYt_UB ***	70	70	0	82	70	0	82	62	116	62	35	57	69	0	83	68	57	69	83	68	0	0	0	56	69	83	68	0	0	0	57	0	83	73	57	69	83	73	12	0	8	57	69	83	68	61	90	62	61
*** CYTB_MAFFTF2_GBLOCKSC_DNA_UB ***	75	75	61	56	75	61	56	3	91	3	86	78	74	61	55	109	78	74	55	109	61	61	61	105	74	55	109	61	61	61	78	61	55	111	78	74	55	111	51	61	62	78	74	55	109	0	34	3	0
*** CYTB_MAFFTF2_GBLOCKSC_RYt_UB ***	75	75	61	56	75	61	56	3	91	3	86	78	74	61	55	109	78	74	55	109	61	61	61	105	74	55	109	61	61	61	78	61	55	111	78	74	55	111	51	61	62	78	74	55	109	0	34	3	0
*** CYTB_MAFFTF2_GBLOCKS_CDN_UB ***	77	77	62	58	77	62	58	0	89	0	86	80	76	62	57	109	80	76	57	109	62	62	62	105	76	57	109	62	62	62	80	62	57	109	80	76	57	109	53	62	64	80	76	57	109	3	35	0	3
*** CYTB_MAFFTF2_GBLOCKS_RYt_UB ***	75	75	61	56	75	61	56	3	91	3	86	78	74	61	55	109	78	74	55	109	61	61	61	105	74	55	109	61	61	61	78	61	55	111	78	74	55	111	51	61	62	78	74	55	109	0	34	3	0
*** # CYTB_MAFFTF2_GBLOCKS_2AA_UB # ***	111	111	115	92	111	115	92	86	3	86	120	112	111	115	92	107	112	111	92	107	115	115	115	125	111	92	107	115	115	115	112	115	92	108	112	111	92	108	112	115	115	112	111	92	107	88	88	86	88
*** CYTB_MAFFTF2_NOISY_DEG_UB ***	35	35	44	54	35	44	54	54	102	54	58	38	34	44	54	93	38	34	54	93	44	44	44	80	34	54	93	44	44	44	38	44	54	94	38	34	54	94	49	44	37	38	34	54	93	52	70	54	52
*** # CYTB_MAFFTF2_NOISY_DNA_UB # ***	86	86	35	95	86	35	95	86	121	86	0	74	85	35	96	55	74	85	96	55	35	35	35	43	85	96	55	35	35	35	74	35	96	55	74	85	96	55	40	35	27	74	85	96	55	86	113	86	86
*** CYTB_MAFFTF2_PSARALIGN_DNA_UB ***	70	70	0	82	70	0	82	62	116	62	35	57	69	0	83	68	57	69	83	68	0	0	0	56	69	83	68	0	0	0	57	0	83	73	57	69	83	73	12	0	8	57	69	83	68	61	90	62	61
*** CYTB_MAFFTF2_PSARALIGN_RYt_UB ***	70	70	0	82	70	0	82	62	116	62	35	57	69	0	83	68	57	69	83	68	0	0	0	56	69	83	68	0	0	0	57	0	83	73	57	69	83	73	12	0	8	57	69	83	68	61	90	62	61
*** CYTB_MAFFTF2_TCSFMf_DNA_UB ***	70	70	0	82	70	0	82	62	116	62	35	57	69	0	83	68	57	69	83	68	0	0	0	56	69	83	68	0	0	0	57	0	83	73	57	69	83	73	12	0	8	57	69	83	68	61	90	62	61
*** CYTB_MAFFTF2_TCSFMf_RYt_UB ***	70	70	0	82	70	0	82	62	116	62	35	57	69	0	83	68	57	69	83	68	0	0	0	56	69	83	68	0	0	0	57	0	83	73	57	69	83	73	12	0	8	57	69	83	68	61	90	62	61
*** CYTB_MAFFTF2_TCSFMw_DEG_UB ***	70	70	0	82	70	0	82	62	116	62	35	57	69	0	83	68	57	69	83	68	0	0	0	56	69	83	68	0	0	0	57	0	83	73	57	69	83	73	12	0	8	57	69	83	68	61	90	62	61
*** CYTB_MAFFTF2_TCSFMw_DNA_UB ***	70	70	0	82	70	0	82	62	116	62	35	57	69	0	83	68	57	69	83	68	0	0	0	56	69	83	68	0	0	0	57	0	83	73	57	69	83	73	12	0	8	57	69	83	68	61	90	62	61
*** CYTB_MAFFTF2_TCSFMw_RYt_UB ***	70	70	0	82	70	0	82	62	116	62	35	57	69	0	83	68	57	69	83	68	0	0	0	56	69	83	68	0	0	0	57	0	83	73	57	69	83	73	12	0	8	57	69	83	68	61	90	62	61
*** CYTB_MAFFTF2_TCSf_DNA_UB ***	70	70	0	82	70	0	82	62	116	62	35	57	69	0	83	68	57	69	83	68	0	0	0	56	69	83	68	0	0	0	57	0	83	73	57	69	83	73	12	0	8	57	69	83	68	61	90	62	61
*** CYTB_MAFFTF2_TCSf_RYt_UB ***	70	70	0	82	70	0	82	62	116	62	35	57	69	0	83	68	57	69	83	68	0	0	0	56	69	83	68	0	0	0	57	0	83	73	57	69	83	73	12	0	8	57	69	83	68	61	90	62	61
*** CYTB_MAFFTF2_TCSw_DEG_UB ***	70	70	0	82	70	0	82	62	116	62	35	57	69	0	83	68	57	69	83	68	0	0	0	56	69	83	68	0	0	0	57	0	83	73	57	69	83	73	12	0	8	57	69	83	68	61	90	62	61
*** CYTB_MAFFTF2_TCSw_DNA_UB ***	70	70	0	82	70	0	82	62	116	62	35	57	69	0	83	68	57	69	83	68	0	0	0	56	69	83	68	0	0	0	57	0	83	73	57	69	83	73	12	0	8	57	69	83	68	61	90	62	61
*** CYTB_MAFFTF2_TCSw_RYt_UB ***	70	70	0	82	70	0	82	62	116	62	35	57	69	0	83	68	57	69	83	68	0	0	0	56	69	83	68	0	0	0	57	0	83	73	57	69	83	73	12	0	8	57	69	83	68	61	90	62	61
*** CYTB_MAFFTF2_TRIMALA_DNA_UB ***	70	70	0	82	70	0	82	62	116	62	35	57	69	0	83	68	57	69	83	68	0	0	0	56	69	83	68	0	0	0	57	0	83	73	57	69	83	73	12	0	8	57	69	83	68	61	90	62	61
*** CYTB_MAFFTF2_TRIMALA_RYt_UB ***	70	70	0	82	70	0	82	62	116	62	35	57	69	0	83	68	57	69	83	68	0	0	0	56	69	83	68	0	0	0	57	0	83	73	57	69	83	73	12	0	8	57	69	83	68	61	90	62	61
*** CYTB_MAFFTF2_TRIMALG_DNA_UB ***	70	70	0	82	70	0	82	62	116	62	35	57	69	0	83	68	57	69	83	68	0	0	0	56	69	83	68	0	0	0	57	0	83	73	57	69	83	73	12	0	8	57	69	83	68	61	90	62	61
*** CYTB_MAFFTF2_TRIMALG_RYt_UB ***	70	70	0	82	70	0	82	62	116	62	35	57	69	0	83	68	57	69	83	68	0	0	0	56	69	83	68	0	0	0	57	0	83	73	57	69	83	73	12	0	8	57	69	83	68	61	90	62	61
*** CYTB_MAFFTF2_TRIMALP_DEG_UB ***	74	74	12	87	74	12	87	53	113	53	40	62	73	12	88	71	62	73	88	71	12	12	12	61	73	88	71	12	12	12	62	12	88	77	62	73	88	77	0	12	13	62	73	88	71	51	81	53	51
*** # CYTB_MAFFTF2_TRIMALP_DNA_UB # ***	70	70	0	82	70	0	82	62	116	62	35	57	69	0	83	68	57	69	83	68	0	0	0	56	69	83	68	0	0	0	57	0	83	73	57	69	83	73	12	0	8	57	69	83	68	61	90	62	61
*** CYTB_MAFFTF2_TRIMALP_RYt_UB ***	70	70	0	82	70	0	82	62	116	62	35	57	69	0	83	68	57	69	83	68	0	0	0	56	69	83	68	0	0	0	57	0	83	73	57	69	83	73	12	0	8	57	69	83	68	61	90	62	61
*** CYTB_MAFFTF2_TRIMALS_DEG_UB ***	76	76	25	85	76	25	85	74	114	74	15	63	75	25	86	49	63	75	86	49	25	25	25	34	75	86	49	25	25	25	63	25	86	56	63	75	86	56	30	25	17	63	75	86	49	74	103	74	74
*** CYTB_MAFFTF2_TRIMALS_DNA_UB ***	63	63	8	74	63	8	74	64	116	64	27	49	62	8	75	62	49	62	75	62	8	8	8	48	62	75	62	8	8	8	49	8	75	66	49	62	75	66	13	8	0	49	62	75	62	62	92	64	62
*** CYTB_MAFFTF2_TRIMALS_RYt_UB ***	63	63	8	74	63	8	74	64	116	64	27	49	62	8	75	62	49	62	75	62	8	8	8	48	62	75	62	8	8	8	49	8	75	66	49	62	75	66	13	8	0	49	62	75	62	62	92	64	62
*** CYTB_MAFFTF2_TRIMAL_DNA_UB ***	70	70	0	82	70	0	82	62	116	62	35	57	69	0	83	68	57	69	83	68	0	0	0	56	69	83	68	0	0	0	57	0	83	73	57	69	83	73	12	0	8	57	69	83	68	61	90	62	61
*** CYTB_MAFFTF2_TRIMAL_RYt_UB ***	70	70	0	82	70	0	82	62	116	62	35	57	69	0	83	68	57	69	83	68	0	0	0	56	69	83	68	0	0	0	57	0	83	73	57	69	83	73	12	0	8	57	69	83	68	61	90	62	61
*** CYTB_MUSCLE_GBLOCKSC_DNA_UB ***	75	75	61	56	75	61	56	3	91	3	86	78	74	61	55	109	78	74	55	109	61	61	61	105	74	55	109	61	61	61	78	61	55	111	78	74	55	111	51	61	62	78	74	55	109	0	34	3	0
*** CYTB_MUSCLE_GBLOCKSC_RYt_UB ***	68	68	90	23	68	90	23	35	91	35	113	77	67	90	22	110	77	67	22	110	90	90	90	109	67	22	110	90	90	90	77	90	22	119	77	67	22	119	81	90	92	77	67	22	110	34	0	35	34
*** CYTB_MUSCLE_GBLOCKS_CDN_UB ***	77	77	62	58	77	62	58	0	89	0	86	80	76	62	57	109	80	76	57	109	62	62	62	105	76	57	109	62	62	62	80	62	57	109	80	76	57	109	53	62	64	80	76	57	109	3	35	0	3
*** CYTB_MUSCLE_GBLOCKS_DNA_UB ***	75	75	61	56	75	61	56	3	91	3	86	78	74	61	55	109	78	74	55	109	61	61	61	105	74	55	109	61	61	61	78	61	55	111	78	74	55	111	51	61	62	78	74	55	109	0	34	3	0
*** # CYTB_MUSCLE_NOISY_DNA_UB # ***	86	86	35	95	86	35	95	86	121	86	0	74	85	35	96	55	74	85	96	55	35	35	35	43	85	96	55	35	35	35	74	35	96	55	74	85	96	55	40	35	27	74	85	96	55	86	113	86	86
*** CYTB_MUSCLE_PSARALIGN_DNA_UB ***	70	70	0	82	70	0	82	62	116	62	35	57	69	0	83	68	57	69	83	68	0	0	0	56	69	83	68	0	0	0	57	0	83	73	57	69	83	73	12	0	8	57	69	83	68	61	90	62	61
*** CYTB_MUSCLE_PSARALIGN_RYt_UB ***	54	54	82	0	54	82	0	58	93	58	95	57	53	82	1	102	57	53	1	102	82	82	82	97	53	1	102	82	82	82	57	82	1	111	57	53	1	111	87	82	74	57	53	1	102	56	23	58	56
*** CYTB_MUSCLE_TCSFMf_DNA_UB ***	70	70	0	82	70	0	82	62	116	62	35	57	69	0	83	68	57	69	83	68	0	0	0	56	69	83	68	0	0	0	57	0	83	73	57	69	83	73	12	0	8	57	69	83	68	61	90	62	61
*** CYTB_MUSCLE_TCSFMf_RYt_UB ***	54	54	82	0	54	82	0	58	93	58	95	57	53	82	1	102	57	53	1	102	82	82	82	97	53	1	102	82	82	82	57	82	1	111	57	53	1	111	87	82	74	57	53	1	102	56	23	58	56
*** CYTB_MUSCLE_TCSFMw_DEG_UB ***	70	70	0	82	70	0	82	62	116	62	35	57	69	0	83	68	57	69	83	68	0	0	0	56	69	83	68	0	0	0	57	0	83	73	57	69	83	73	12	0	8	57	69	83	68	61	90	62	61
*** CYTB_MUSCLE_TCSFMw_DNA_UB ***	70	70	0	82	70	0	82	62	116	62	35	57	69	0	83	68	57	69	83	68	0	0	0	56	69	83	68	0	0	0	57	0	83	73	57	69	83	73	12	0	8	57	69	83	68	61	90	62	61
*** CYTB_MUSCLE_TCSFMw_RYt_UB ***	70	70	0	82	70	0	82	62	116	62	35	57	69	0	83	68	57	69	83	68	0	0	0	56	69	83	68	0	0	0	57	0	83	73	57	69	83	73	12	0	8	57	69	83	68	61	90	62	61
*** CYTB_MUSCLE_TCSf_DNA_UB ***	70	70	0	82	70	0	82	62	116	62	35	57	69	0	83	68	57	69	83	68	0	0	0	56	69	83	68	0	0	0	57	0	83	73	57	69	83	73	12	0	8	57	69	83	68	61	90	62	61
*** CYTB_MUSCLE_TCSf_RYt_UB ***	54	54	82	0	54	82	0	58	93	58	95	57	53	82	1	102	57	53	1	102	82	82	82	97	53	1	102	82	82	82	57	82	1	111	57	53	1	111	87	82	74	57	53	1	102	56	23	58	56
*** CYTB_MUSCLE_TCSw_DEG_UB ***	70	70	0	82	70	0	82	62	116	62	35	57	69	0	83	68	57	69	83	68	0	0	0	56	69	83	68	0	0	0	57	0	83	73	57	69	83	73	12	0	8	57	69	83	68	61	90	62	61
*** CYTB_MUSCLE_TCSw_DNA_UB ***	70	70	0	82	70	0	82	62	116	62	35	57	69	0	83	68	57	69	83	68	0	0	0	56	69	83	68	0	0	0	57	0	83	73	57	69	83	73	12	0	8	57	69	83	68	61	90	62	61
*** CYTB_MUSCLE_TCSw_RYt_UB ***	70	70	0	82	70	0	82	62	116	62	35	57	69	0	83	68	57	69	83	68	0	0	0	56	69	83	68	0	0	0	57	0	83	73	57	69	83	73	12	0	8	57	69	83	68	61	90	62	61
*** CYTB_MUSCLE_TRIMALA_DNA_UB ***	70	70	0	82	70	0	82	62	116	62	35	57	69	0	83	68	57	69	83	68	0	0	0	56	69	83	68	0	0	0	57	0	83	73	57	69	83	73	12	0	8	57	69	83	68	61	90	62	61
*** CYTB_MUSCLE_TRIMALA_RYt_UB ***	54	54	82	0	54	82	0	58	93	58	95	57	53	82	1	102	57	53	1	102	82	82	82	97	53	1	102	82	82	82	57	82	1	111	57	53	1	111	87	82	74	57	53	1	102	56	23	58	56
*** CYTB_MUSCLE_TRIMALG_CDN_UB ***	67	67	56	97	67	56	97	105	126	105	43	73	67	56	96	30	73	67	96	30	56	56	56	0	67	96	30	56	56	56	73	56	96	44	73	67	96	44	61	56	48	73	67	96	30	105	109	105	105
*** CYTB_MUSCLE_TRIMALG_DNA_UB ***	70	70	0	82	70	0	82	62	116	62	35	57	69	0	83	68	57	69	83	68	0	0	0	56	69	83	68	0	0	0	57	0	83	73	57	69	83	73	12	0	8	57	69	83	68	61	90	62	61
[truncated: 157 more rows]
[truncated: 350 more columns]

## Sheet: ND1_CONSENSUS_PHYLOGENY_BRIEF_
MatchingPair and Consel support for ND1	*** ND1_ALL_TRIMALC_CDN_UB ***	*** ND1_ALL_TRIMALC_DEG_UB ***	*** ND1_ALL_TRIMALC_DNA_UB ***	*** ND1_ALL_TRIMALC_RYt_UB ***	*** ND1_ALL_WEAVEALIGN_CDN_UB ***	*** ND1_ALL_WEAVEALIGN_DNA_UB ***	*** ND1_ALL_WEAVEALIGN_RYt_UB ***	*** ND1_CLUSTALO_GBLOCKSC_CDN_UB ***	*** ND1_CLUSTALO_GBLOCKSC_RYt_UB ***	*** ND1_CLUSTALO_GBLOCKSC_2AA_UB ***	*** ND1_CLUSTALO_GBLOCKS_RYt_UB ***	*** ND1_CLUSTALO_MAXALIGN_CDN_UB ***	*** ND1_CLUSTALO_MAXALIGN_DNA_UB ***	*** ND1_CLUSTALO_MAXALIGN_RYt_UB ***	*** ND1_CLUSTALO_NOISY_DNA_UB ***	*** ND1_CLUSTALO_PSARALIGN_CDN_UB ***	*** ND1_CLUSTALO_PSARALIGN_DNA_UB ***	*** ND1_CLUSTALO_PSARALIGN_RYt_UB ***	*** ND1_CLUSTALO_TCSFMf_CDN_UB ***	*** ND1_CLUSTALO_TCSFMf_DNA_UB ***	*** ND1_CLUSTALO_TCSFMf_RYt_UB ***	*** ND1_CLUSTALO_TCSFMw_DEG_UB ***	*** ND1_CLUSTALO_TCSFMw_DNA_UB ***	*** ND1_CLUSTALO_TCSFMw_RYt_UB ***	*** ND1_CLUSTALO_TCSOGw_DEG_UB ***	*** ND1_CLUSTALO_TCSOGw_DNA_UB ***	*** ND1_CLUSTALO_TCSOGw_RYt_UB ***	*** ND1_CLUSTALO_TCSf_CDN_UB ***	*** ND1_CLUSTALO_TCSf_DNA_UB ***	*** ND1_CLUSTALO_TCSf_RYt_UB ***	*** # ND1_CLUSTALO_TCSw_DEG_UB # ***	*** ND1_CLUSTALO_TCSw_DNA_UB ***	*** ND1_CLUSTALO_TCSw_RYt_UB ***	*** ND1_CLUSTALO_TRIMALA_CDN_UB ***	*** ND1_CLUSTALO_TRIMALA_DNA_UB ***	*** ND1_CLUSTALO_TRIMALA_RYt_UB ***	*** ND1_CLUSTALO_TRIMALG_CDN_UB ***	*** ND1_CLUSTALO_TRIMALG_DNA_UB ***	*** ND1_CLUSTALO_TRIMALG_RYt_UB ***	*** ND1_CLUSTALO_TRIMALP_DEG_UB ***	*** ND1_CLUSTALO_TRIMALP_DNA_UB ***	*** ND1_CLUSTALO_TRIMALP_RYt_UB ***	*** ND1_CLUSTALO_TRIMALS_DNA_UB ***	*** ND1_CLUSTALO_TRIMAL_CDN_UB ***	*** ND1_CLUSTALO_TRIMAL_DNA_UB ***	*** ND1_CLUSTALO_TRIMAL_RYt_UB ***	*** ND1_CLUSTALW_GBLOCKSC_CDN_UB ***	*** ND1_CLUSTALW_GBLOCKSC_DNA_UB ***	*** ND1_CLUSTALW_GBLOCKSC_RYt_UB ***
[truncated: 499 more rows]
[truncated: 425 more columns]

[truncated: 5 more sheets: ND2_CONSENSUS_PHYLOGENY_BRIEF_, ND3_CONSENSUS_PHYLOGENY_BRIEF_, ND4_CONSENSUS_PHYLOGENY_BRIEF_R, ND4L_CONSENSUS_PHYLOGENY_BRIEF_, ND5_CONSENSUS_PHYLOGENY_BRIEF_]
