# Supplementary material for: LMAP_S: Lightweight Multigene Alignment and Phylogeny eStimation
Source: BMC Bioinformatics. 2019 Dec 30;20:739. doi: 10.1186/s12859-019-3292-5 (PMC6937843; doi:10.1186/s12859-019-3292-5)
Supplement: Supplementary file 5 — Additional file 5: Resulting CSV reports compiled from LMAP_S execution of the included example dataset. (Table S1): Stage 3 (AOD) outlier detection report. (Table S2): Stage 4 (ARC) TrimAl “compareset” report. (Table S3): Stage 6 (PCC) CONSEL report. (Table S4): Stage 6 (PCC) TreeCmp MP reports. (Table S5): Stage 6 (PCC) TreeCmp R-F_C reports. (Table S6): Stage 6 (PCC) consensus reports. (Table S7): Stage 6 (PCC) consensus brief reports. (Table S8): Stage 6 (PCC) consensus histogram reports. [file 12859_2019_3292_MOESM5_ESM.zip › Additional file 5/Table S8.xlsx]

## Sheet: ATP6_CONSENSUS_PHYLOGENY_HISTG_
Consensus Strategies	Total Topological Support
*** # ATP6_FSA_TCSw_DEG_UB # ***	238
*** # ATP6_KALIGN_TCSFMw_DEG_UB # ***	238
*** # ATP6_KALIGN_TCSFMw_DNA_UB # ***	238
*** # ATP6_KALIGN_TCSFMw_RYt_UB # ***	238
*** # ATP6_KALIGN_TRIMALP_RYt_UB # ***	238
*** # ATP6_MAFFTF2_MAXALIGN_DNA_UB # ***	238
*** # ATP6_MAFFTF2_PSARALIGN_DNA_UB # ***	238
*** # ATP6_MAFFTF2_TCSFMf_DNA_UB # ***	238
*** # ATP6_MAFFTF2_TCSf_DNA_UB # ***	238
*** # ATP6_MAFFTF2_TRIMAL_DNA_UB # ***	238
*** # ATP6_MUSCLE_TCSw_DNA_UB # ***	238
*** # ATP6_MUSCLE_TCSw_RYt_UB # ***	238
*** # ATP6_PRANKCDF_GBLOCKSC_DNA_UB # ***	238
*** # ATP6_PRANKCDF_GBLOCKS_DNA_UB # ***	238
*** # ATP6_PRANKCDF_TRIMALA_DNA_UB # ***	238
*** # ATP6_PRANKCDF_TRIMALG_DNA_UB # ***	238
*** ATP6_ALL_TRIMALC_DNA_UB ***	174
*** ATP6_ALL_WEAVEALIGN_DNA_UB ***	174
*** # ATP6_KALIGN_TCSFMf_2AA_UB # ***	99
*** # ATP6_MAFFTEI_TCSFMf_2AA_UB # ***	99
*** # ATP6_TCOFFEETC_MAXALIGN_2AA_UB # ***	94
*** # ATP6_CLUSTALW_GBLOCKS_RYt_UB # ***	93
*** # ATP6_KALIGN_MAXALIGN_RYt_UB # ***	93
*** # ATP6_KALIGN_PSARALIGN_RYt_UB # ***	93
*** # ATP6_KALIGN_TCSFMf_RYt_UB # ***	93
*** # ATP6_KALIGN_TCSf_RYt_UB # ***	93
*** # ATP6_KALIGN_TRIMAL_RYt_UB # ***	93
*** # ATP6_PRANKCDF_TRIMALA_RYt_UB # ***	93
*** # ATP6_PRANKCDF_TRIMALG_RYt_UB # ***	93
*** # ATP6_TCOFFEETC_PSARALIGN_2AA_UB # ***	93
*** # ATP6_KALIGN_MAXALIGN_CDN_UB # ***	91
*** # ATP6_KALIGN_PSARALIGN_CDN_UB # ***	91
*** # ATP6_KALIGN_TCSFMf_CDN_UB # ***	91
*** # ATP6_KALIGN_TCSf_CDN_UB # ***	91
*** # ATP6_KALIGN_TRIMAL_CDN_UB # ***	91
*** # ATP6_MAFFTEI_TCSFMf_CDN_UB # ***	91
*** # ATP6_MAFFTEI_TCSf_CDN_UB # ***	91
*** # ATP6_MAFFTEI_TRIMAL_CDN_UB # ***	91
*** # ATP6_TCOFFEETC_TCSf_2AA_UB # ***	91
*** # ATP6_TCOFFEETC_TRIMAL_2AA_UB # ***	90
*** # ATP6_TCOFFEE_MAXALIGN_2AA_UB # ***	89
*** # ATP6_TCOFFEE_PSARALIGN_2AA_UB # ***	88
*** # ATP6_TCOFFEE_TCSf_2AA_UB # ***	86
*** ATP6_ALL_TRIMALC_RYt_UB ***	86
*** ATP6_ALL_WEAVEALIGN_RYt_UB ***	86
*** # ATP6_TCOFFEE_TRIMAL_2AA_UB # ***	85
*** # ATP6_MAFFTF2_MAXALIGN_DEG_UB # ***	67
*** # ATP6_MAFFTF2_PSARALIGN_DEG_UB # ***	67
*** # ATP6_MAFFTF2_TCSFMf_DEG_UB # ***	67
*** # ATP6_MAFFTF2_TCSf_DEG_UB # ***	67
*** # ATP6_MAFFTF2_TRIMALP_DNA_UB # ***	67
*** # ATP6_MAFFTF2_TRIMAL_DEG_UB # ***	67
*** # ATP6_PRANKF_TRIMALS_DNA_UB # ***	67
*** # ATP6_PRANKF_TRIMALS_RYt_UB # ***	67
*** ATP6_ALL_TRIMALC_CDN_UB ***	57
*** ATP6_ALL_WEAVEALIGN_CDN_UB ***	57
*** ATP6_ALL_TRIMALC_2AA_UB ***	55
*** ATP6_ALL_WEAVEALIGN_2AA_UB ***	55
*** ATP6_ALL_MERGEALIGN_DEG_UB ***	41
*** ATP6_ALL_TRIMALC_DEG_UB ***	41
*** ATP6_ALL_WEAVEALIGN_DEG_UB ***	41
*** # ATP6_PRANKCDF_GBLOCKSC_CDN_UB # ***	30
*** # ATP6_PRANKCDF_GBLOCKS_CDN_UB # ***	30
*** # ATP6_PRANKCDF_TRIMALA_CDN_UB # ***	30
*** # ATP6_PRANKCDF_TRIMALG_CDN_UB # ***	30
*** # ATP6_PRANKCDF_GBLOCKSC_2AA_UB # ***	25
*** # ATP6_TCOFFEE_GBLOCKS_2AA_UB # ***	20
*** # ATP6_MAFFTF2_TCSOGw_DNA_UB # ***	17
*** # ATP6_CLUSTALO_TCSOGw_DEG_UB # ***	13
*** # ATP6_CLUSTALW_NOISY_DNA_UB # ***	13
*** # ATP6_PRANKCDF_GBLOCKSC_DEG_UB # ***	12
*** # ATP6_CLUSTALO_TCSOGw_RYt_UB # ***	11
*** # ATP6_KALIGN_TRIMALP_DEG_UB # ***	10
*** # ATP6_MAFFTEI_TRIMALP_DEG_UB # ***	10
*** # ATP6_PRANKCDF_TRIMALA_DEG_UB # ***	9
*** # ATP6_PRANKCDF_TRIMALG_DEG_UB # ***	9
*** # ATP6_PRANKF_TRIMALS_DEG_UB # ***	7
*** # ATP6_PRANKCDF_GBLOCKSC_RYt_UB # ***	6
*** # ATP6_TCOFFEE_GBLOCKS_DEG_UB # ***	6
# ATP6_CLUSTALO_TCSOGf_DEG_UB #	0
# ATP6_CLUSTALO_TCSOGf_DNA_UB #	0
# ATP6_CLUSTALW_NOISY_RYt_UB #	0
# ATP6_CLUSTALW_TCSOGf_DEG_UB #	0
# ATP6_GRAMALIGN_NOISY_DEG_UB #	0
# ATP6_GRAMALIGN_TCSOGf_DNA_UB #	0
# ATP6_KALIGN_TCSOGf_DEG_UB #	0
# ATP6_KALIGN_TCSOGf_DNA_UB #	0
# ATP6_MAFFTEI_TCSOGf_DNA_UB #	0
# ATP6_MAFFTEI_TCSOGf_RYt_UB #	0
# ATP6_MAFFTF2_TCSOGf_DEG_UB #	0
# ATP6_MAFFTF2_TCSOGf_DNA_UB #	0
# ATP6_MAFFTF2_TCSOGf_RYt_UB #	0
# ATP6_MUSCLE_TCSOGf_DEG_UB #	0
# ATP6_OPAL_TCSOGf_DEG_UB #	0
# ATP6_PROBCONS_TCSOGf_DNA_UB #	0
# ATP6_TCOFFEETC_TCSOGf_DNA_UB #	0

## Sheet: ATP8_CONSENSUS_PHYLOGENY_HISTG_
Consensus Strategies	Total Topological Support
*** # ATP8_MAFFTF2_TRIMALS_DNA_UB # ***	14
*** # ATP8_FSA_TCSw_DNA_UB # ***	13
*** # ATP8_PRANKCDF_PSARALIGN_DNA_UB # ***	11
*** # ATP8_PRANKCDF_TCSFMf_DNA_UB # ***	11
*** # ATP8_PRANKCDF_TRIMAL_DNA_UB # ***	11
*** # ATP8_MAFFTEI_GBLOCKSC_CDN_UB # ***	9
*** # ATP8_MUSCLE_TRIMALA_CDN_UB # ***	9
*** # ATP8_PRANKCDF_TRIMALA_DNA_UB # ***	9
*** # ATP8_TCOFFEETC_GBLOCKSC_RYt_UB # ***	7
*** # ATP8_CLUSTALW_MAXALIGN_RYt_UB # ***	6
*** # ATP8_CLUSTALW_TCSFMf_RYt_UB # ***	6
*** # ATP8_CLUSTALW_TRIMAL_RYt_UB # ***	6
*** # ATP8_MUSCLE_TRIMALA_DEG_UB # ***	6
*** # ATP8_MUSCLE_TRIMALG_DEG_UB # ***	6
*** # ATP8_CLUSTALW_MAXALIGN_DNA_UB # ***	4
*** # ATP8_CLUSTALW_TRIMAL_DNA_UB # ***	4
*** # ATP8_KALIGN_PSARALIGN_CDN_UB # ***	3
*** # ATP8_KALIGN_TCSFMf_CDN_UB # ***	3
*** # ATP8_KALIGN_TRIMAL_CDN_UB # ***	3
*** # ATP8_MAFFTEI_GBLOCKSC_DNA_UB # ***	3
*** # ATP8_PRANKCDF_MAXALIGN_DEG_UB # ***	3
*** # ATP8_PRANKCDF_PSARALIGN_DEG_UB # ***	3
*** # ATP8_PRANKCDF_PSARALIGN_RYt_UB # ***	3
*** # ATP8_PRANKCDF_TCSFMf_DEG_UB # ***	3
*** # ATP8_PRANKCDF_TRIMAL_DEG_UB # ***	3
*** # ATP8_FSA_TCSw_RYt_UB # ***	2
*** # ATP8_MUSCLE_TRIMALA_2AA_UB # ***	2
*** # ATP8_MUSCLE_TRIMALG_2AA_UB # ***	2
*** # ATP8_PRANKCDF_TRIMALA_RYt_UB # ***	2
*** # ATP8_PRANKCDF_TRIMALG_DNA_UB # ***	2
*** # ATP8_PRANKCDF_TRIMALG_RYt_UB # ***	2
*** # ATP8_PRANKCDF_TRIMALS_RYt_UB # ***	2
*** # ATP8_TCOFFEE_GBLOCKS_DNA_UB # ***	2
*** # ATP8_CLUSTALW_TCSOGw_DEG_UB # ***	1
*** # ATP8_FSA_TCSw_DEG_UB # ***	1
*** # ATP8_KALIGN_TCSFMw_RYt_UB # ***	1
*** # ATP8_KALIGN_TRIMAL_2AA_UB # ***	1
*** # ATP8_TCOFFEETC_NOISY_DEG_UB # ***	1
*** # ATP8_TCOFFEETC_TCSFMw_DEG_UB # ***	1
*** # ATP8_TCOFFEE_TRIMALP_DEG_UB # ***	1
# ATP8_CLUSTALO_NOISY_RYt_UB #	0
# ATP8_CLUSTALW_TCSOGw_DNA_UB #	0
# ATP8_CLUSTALW_TCSOGw_RYt_UB #	0
# ATP8_CLUSTALW_TRIMALS_DEG_UB #	0
# ATP8_KALIGN_GBLOCKSC_2AA_UB #	0
# ATP8_KALIGN_TCSFMf_2AA_UB #	0
# ATP8_KALIGN_TCSf_2AA_UB #	0
# ATP8_KALIGN_TCSf_CDN_UB #	0
# ATP8_KALIGN_TRIMALP_DNA_UB #	0
# ATP8_KALIGN_TRIMALP_RYt_UB #	0
# ATP8_MUSCLE_TRIMALG_CDN_UB #	0
# ATP8_TCOFFEETC_GBLOCKSC_DEG_UB #	0
# ATP8_TCOFFEETC_GBLOCKS_RYt_UB #	0
# ATP8_TCOFFEETC_TCSFMw_DNA_UB #	0
# ATP8_TCOFFEE_GBLOCKS_DEG_UB #	0
# ATP8_TCOFFEE_NOISY_DNA_UB #	0

## Sheet: COX1_CONSENSUS_PHYLOGENY_HISTG_
Consensus Strategies	Total Topological Support
*** # COX1_CLUSTALW_TCSw_DNA_UB # ***	413
*** # COX1_FSA_TRIMALS_DNA_UB # ***	413
*** # COX1_KALIGN_TRIMALA_DNA_UB # ***	413
*** # COX1_KALIGN_TRIMALG_DNA_UB # ***	413
*** # COX1_MAFFTEI_GBLOCKS_DNA_UB # ***	413
*** # COX1_MAFFTF2_TCSFMw_DEG_UB # ***	413
*** # COX1_MUSCLE_GBLOCKSC_DEG_UB # ***	413
*** # COX1_MUSCLE_GBLOCKSC_DNA_UB # ***	413
*** # COX1_MUSCLE_GBLOCKSC_RYt_UB # ***	413
*** # COX1_MUSCLE_MAXALIGN_DEG_UB # ***	413
*** # COX1_MUSCLE_MAXALIGN_RYt_UB # ***	413
*** # COX1_MUSCLE_PSARALIGN_DEG_UB # ***	413
*** # COX1_MUSCLE_PSARALIGN_RYt_UB # ***	413
*** # COX1_MUSCLE_TCSFMf_DEG_UB # ***	413
*** # COX1_MUSCLE_TCSFMf_RYt_UB # ***	413
*** # COX1_MUSCLE_TCSf_DEG_UB # ***	413
*** # COX1_MUSCLE_TCSf_RYt_UB # ***	413
*** # COX1_MUSCLE_TCSw_DEG_UB # ***	413
*** # COX1_MUSCLE_TRIMAL_DEG_UB # ***	413
*** # COX1_MUSCLE_TRIMAL_RYt_UB # ***	413
*** # COX1_PRANKF_TRIMALP_DNA_UB # ***	413
*** # COX1_PROBCONS_MAXALIGN_DNA_UB # ***	413
*** # COX1_PROBCONS_PSARALIGN_DNA_UB # ***	413
*** # COX1_PROBCONS_TCSFMf_DNA_UB # ***	412
*** # COX1_PROBCONS_TCSf_DNA_UB # ***	404
*** # COX1_PROBCONS_TRIMAL_DNA_UB # ***	392
*** COX1_ALL_MERGEALIGN_DEG_UB ***	384
*** COX1_ALL_TRIMALC_DNA_UB ***	384
*** COX1_ALL_WEAVEALIGN_DEG_UB ***	384
*** COX1_ALL_WEAVEALIGN_DNA_UB ***	384
*** COX1_ALL_WEAVEALIGN_RYt_UB ***	384
*** # COX1_TCOFFEETC_TCSFMw_DNA_UB # ***	374
*** # COX1_TCOFFEETC_TCSFMw_RYt_UB # ***	373
*** # COX1_TCOFFEETC_TCSw_RYt_UB # ***	365
*** # COX1_PRANKCDF_TRIMALS_RYt_UB # ***	62
*** # COX1_PROBCONS_TRIMALA_CDN_UB # ***	25
*** # COX1_PROBCONS_TRIMALG_CDN_UB # ***	24
*** # COX1_KALIGN_TRIMALA_RYt_UB # ***	22
*** # COX1_KALIGN_TRIMALG_RYt_UB # ***	22
*** # COX1_KALIGN_TRIMALA_DEG_UB # ***	19
*** # COX1_KALIGN_TRIMALG_DEG_UB # ***	19
*** # COX1_GRAMALIGN_TCSOGw_DEG_UB # ***	15
*** # COX1_FSA_TRIMALA_2AA_UB # ***	13
*** # COX1_FSA_TRIMALG_2AA_UB # ***	13
*** # COX1_GRAMALIGN_TCSOGw_RYt_UB # ***	9
*** # COX1_PRANKF_TRIMALP_RYt_UB # ***	5
*** # COX1_PROBCONS_TCSOGw_DNA_UB # ***	5
*** # COX1_MUSCLE_NOISY_DEG_UB # ***	4
*** # COX1_MUSCLE_NOISY_RYt_UB # ***	4
*** # COX1_MAFFTEI_GBLOCKS_DEG_UB # ***	2
*** # COX1_PRANKF_TRIMALP_DEG_UB # ***	2
*** # COX1_PRANKF_TRIMALS_DEG_UB # ***	2
*** # COX1_MAFFTF2_NOISY_DNA_UB # ***	1

## Sheet: COX2_CONSENSUS_PHYLOGENY_HISTG_
Consensus Strategies	Total Topological Support
*** # COX2_PRANKCDF_MAXALIGN_DNA_UB # ***	80
*** # COX2_FSA_TCSf_2AA_UB # ***	79
*** # COX2_PRANKCDF_PSARALIGN_DNA_UB # ***	79
*** # COX2_PRANKCDF_TCSf_DNA_UB # ***	78
*** # COX2_PRANKCDF_TCSw_DNA_UB # ***	77
*** # COX2_PRANKCDF_TRIMALA_DNA_UB # ***	76
*** # COX2_PRANKCDF_TRIMALG_DNA_UB # ***	75
*** # COX2_PRANKCDF_TRIMAL_DNA_UB # ***	74
*** # COX2_OPAL_TCSFMf_DNA_UB # ***	67
*** # COX2_OPAL_TCSFMw_DNA_UB # ***	66
*** # COX2_PRANKCDF_PSARALIGN_2AA_UB # ***	66
*** # COX2_PRANKCDF_TRIMALA_2AA_UB # ***	64
*** # COX2_PRANKCDF_TRIMALG_2AA_UB # ***	63
*** # COX2_TCOFFEETC_MAXALIGN_2AA_UB # ***	56
*** # COX2_KALIGN_MAXALIGN_RYt_UB # ***	54
*** # COX2_TCOFFEETC_TRIMAL_2AA_UB # ***	52
*** # COX2_PROBCONS_GBLOCKSC_DNA_UB # ***	49
*** # COX2_TCOFFEE_TCSFMf_2AA_UB # ***	49
*** COX2_ALL_TRIMALC_2AA_UB ***	47
*** COX2_ALL_WEAVEALIGN_2AA_UB ***	47
*** # COX2_FSA_TCSFMf_CDN_UB # ***	42
*** # COX2_PRANKCDF_PSARALIGN_RYt_UB # ***	41
*** # COX2_PRANKCDF_MAXALIGN_CDN_UB # ***	36
*** # COX2_PRANKCDF_PSARALIGN_CDN_UB # ***	36
*** # COX2_OPAL_MAXALIGN_DEG_UB # ***	35
*** # COX2_PRANKCDF_TCSf_CDN_UB # ***	35
*** # COX2_PRANKCDF_TRIMALA_DEG_UB # ***	35
*** # COX2_PRANKCDF_TRIMALA_CDN_UB # ***	34
*** # COX2_PRANKCDF_TRIMALG_DEG_UB # ***	34
*** # COX2_OPAL_TCSf_DEG_UB # ***	33
*** # COX2_PRANKCDF_TRIMALG_CDN_UB # ***	33
*** # COX2_PROBCONS_TCSFMf_RYt_UB # ***	33
*** # COX2_PRANKCDF_TRIMAL_CDN_UB # ***	32
*** # COX2_PROBCONS_TCSf_RYt_UB # ***	32
*** # COX2_PRANKCDF_PSARALIGN_DEG_UB # ***	31
*** # COX2_PROBCONS_TRIMAL_RYt_UB # ***	29
*** # COX2_PROBCONS_MAXALIGN_DEG_UB # ***	27
*** # COX2_PROBCONS_TCSFMf_DEG_UB # ***	25
*** # COX2_PROBCONS_TCSf_DEG_UB # ***	24
*** # COX2_PROBCONS_TRIMAL_DEG_UB # ***	23
*** # COX2_PRANKCDF_TRIMALP_DEG_UB # ***	21
*** # COX2_PRANKCDF_TRIMALS_DEG_UB # ***	20
*** COX2_ALL_TRIMALC_DNA_UB ***	20
*** COX2_ALL_WEAVEALIGN_DNA_UB ***	20
*** # COX2_FSA_GBLOCKSC_2AA_UB # ***	15
*** # COX2_PRANKCDF_TRIMALP_DNA_UB # ***	13
*** # COX2_PRANKCDF_GBLOCKS_DEG_UB # ***	12
*** # COX2_PRANKCDF_TRIMALP_RYt_UB # ***	12
*** # COX2_PRANKCDF_TRIMALS_DNA_UB # ***	12
*** # COX2_CLUSTALO_NOISY_DNA_UB # ***	11
*** # COX2_CLUSTALW_NOISY_DNA_UB # ***	11
*** # COX2_PRANKCDF_TCSw_DEG_UB # ***	10
*** # COX2_PRANKCDF_TRIMALA_RYt_UB # ***	10
*** # COX2_PRANKCDF_TRIMALG_RYt_UB # ***	9
*** # COX2_FSA_GBLOCKSC_CDN_UB # ***	8
*** # COX2_KALIGN_TCSOGw_DEG_UB # ***	7
*** # COX2_MUSCLE_GBLOCKSC_CDN_UB # ***	7
*** # COX2_PRANKCDF_TRIMALS_RYt_UB # ***	7
*** # COX2_PROBCONS_TCSFMw_DEG_UB # ***	7
*** # COX2_PROBCONS_TCSFMw_RYt_UB # ***	7
*** # COX2_OPAL_TCSOGw_DNA_UB # ***	6
*** # COX2_OPAL_TCSOGw_RYt_UB # ***	6
*** # COX2_PRANKCDF_GBLOCKS_RYt_UB # ***	5
*** COX2_ALL_TRIMALC_CDN_UB ***	5
*** COX2_ALL_WEAVEALIGN_CDN_UB ***	5
*** # COX2_MAFFTEI_NOISY_DEG_UB # ***	4
*** # COX2_MUSCLE_GBLOCKSC_RYt_UB # ***	3
*** COX2_ALL_MERGEALIGN_DEG_UB ***	3
*** COX2_ALL_TRIMALC_DEG_UB ***	3
*** COX2_ALL_WEAVEALIGN_DEG_UB ***	3
*** # COX2_PRANKCDF_TCSw_RYt_UB # ***	1
# COX2_CLUSTALO_TCSOGf_DEG_UB #	0
# COX2_CLUSTALO_TCSOGf_DNA_UB #	0
# COX2_CLUSTALO_TCSOGf_RYt_UB #	0
# COX2_CLUSTALW_TCSOGf_DEG_UB #	0
# COX2_CLUSTALW_TCSOGf_DNA_UB #	0
# COX2_CLUSTALW_TCSOGf_RYt_UB #	0
# COX2_FSA_TCSOGf_DEG_UB #	0
# COX2_FSA_TCSOGf_DNA_UB #	0
# COX2_FSA_TCSOGf_RYt_UB #	0
# COX2_GRAMALIGN_TCSOGf_DEG_UB #	0
# COX2_GRAMALIGN_TCSOGf_DNA_UB #	0
# COX2_GRAMALIGN_TCSOGf_RYt_UB #	0
# COX2_KALIGN_TCSOGf_DEG_UB #	0
# COX2_KALIGN_TCSOGf_DNA_UB #	0
# COX2_KALIGN_TCSOGf_RYt_UB #	0
# COX2_MAFFTEI_TCSOGf_DEG_UB #	0
# COX2_MAFFTEI_TCSOGf_DNA_UB #	0
# COX2_MAFFTEI_TCSOGf_RYt_UB #	0
# COX2_OPAL_TCSOGf_DEG_UB #	0
# COX2_OPAL_TCSOGf_DNA_UB #	0
# COX2_OPAL_TCSOGf_RYt_UB #	0
# COX2_PROBCONS_GBLOCKSC_DEG_UB #	0
# COX2_PROBCONS_TCSOGf_DEG_UB #	0
# COX2_PROBCONS_TCSOGf_DNA_UB #	0
# COX2_PROBCONS_TCSOGf_RYt_UB #	0
# COX2_TCOFFEETC_TCSOGf_DEG_UB #	0
# COX2_TCOFFEETC_TCSOGf_DNA_UB #	0
# COX2_TCOFFEETC_TCSOGf_RYt_UB #	0
# COX2_TCOFFEE_TCSOGf_DEG_UB #	0
# COX2_TCOFFEE_TCSOGf_DNA_UB #	0
# COX2_TCOFFEE_TCSOGf_RYt_UB #	0
*** # COX2_PRANKCDF_GBLOCKS_DNA_UB # ***	0

## Sheet: COX3_CONSENSUS_PHYLOGENY_HISTG_
Consensus Strategies	Total Topological Support
*** # COX3_CLUSTALO_TCSFMw_DEG_UB # ***	199
*** # COX3_CLUSTALO_TCSFMw_RYt_UB # ***	199
*** # COX3_CLUSTALW_TCSFMw_DEG_UB # ***	199
*** # COX3_MAFFTF2_TCSFMw_DNA_UB # ***	199
*** # COX3_MUSCLE_TCSFMw_DEG_UB # ***	199
*** # COX3_OPAL_TCSFMf_DNA_UB # ***	199
*** COX3_ALL_TRIMALC_DNA_UB ***	195
*** COX3_ALL_WEAVEALIGN_DNA_UB ***	195
*** # COX3_PRANKCDF_MAXALIGN_DNA_UB # ***	192
*** # COX3_PRANKCDF_PSARALIGN_DNA_UB # ***	191
*** # COX3_PRANKCDF_TCSf_DNA_UB # ***	190
*** # COX3_PRANKCDF_TCSw_DEG_UB # ***	189
*** # COX3_PRANKCDF_TCSw_RYt_UB # ***	188
*** # COX3_PRANKCDF_TRIMALA_DNA_UB # ***	187
*** # COX3_PRANKCDF_TRIMALG_DNA_UB # ***	186
*** # COX3_PRANKCDF_TRIMAL_DNA_UB # ***	185
*** # COX3_PRANKCDF_GBLOCKSC_DEG_UB # ***	139
*** # COX3_PRANKCDF_GBLOCKS_DEG_UB # ***	138
*** # COX3_PRANKCDF_MAXALIGN_DEG_UB # ***	137
*** # COX3_PRANKCDF_PSARALIGN_DEG_UB # ***	136
*** # COX3_PRANKCDF_TCSf_DEG_UB # ***	135
*** # COX3_PRANKCDF_TRIMALA_DEG_UB # ***	134
*** # COX3_PRANKCDF_TRIMALG_DEG_UB # ***	133
*** # COX3_PRANKCDF_TRIMAL_DEG_UB # ***	132
*** # COX3_GRAMALIGN_MAXALIGN_2AA_UB # ***	128
*** # COX3_PRANKF_TCSFMf_DEG_UB # ***	127
*** # COX3_GRAMALIGN_TCSFMf_RYt_UB # ***	126
*** # COX3_PRANKCDF_GBLOCKSC_2AA_UB # ***	124
*** # COX3_PRANKCDF_GBLOCKSC_RYt_UB # ***	122
*** # COX3_PRANKCDF_PSARALIGN_2AA_UB # ***	122
*** # COX3_PRANKCDF_GBLOCKS_RYt_UB # ***	121
*** # COX3_PRANKCDF_TCSf_2AA_UB # ***	121
*** # COX3_PRANKCDF_MAXALIGN_RYt_UB # ***	120
*** # COX3_PRANKCDF_TRIMALA_2AA_UB # ***	120
*** # COX3_PRANKCDF_PSARALIGN_RYt_UB # ***	119
*** # COX3_PRANKCDF_TRIMALG_2AA_UB # ***	119
*** # COX3_PRANKCDF_TCSf_RYt_UB # ***	118
*** # COX3_PRANKCDF_TRIMAL_2AA_UB # ***	118
*** # COX3_PRANKCDF_TRIMALA_RYt_UB # ***	117
*** # COX3_PRANKCDF_TRIMALG_RYt_UB # ***	116
*** # COX3_PRANKCDF_TRIMAL_RYt_UB # ***	115
*** # COX3_TCOFFEETC_TCSFMf_2AA_UB # ***	98
*** # COX3_KALIGN_TCSFMf_CDN_UB # ***	97
*** COX3_ALL_TRIMALC_2AA_UB ***	86
*** COX3_ALL_WEAVEALIGN_2AA_UB ***	86
*** COX3_ALL_TRIMALC_RYt_UB ***	76
*** COX3_ALL_WEAVEALIGN_RYt_UB ***	76
*** # COX3_CLUSTALO_TCSOGw_DNA_UB # ***	70
*** # COX3_PRANKCDF_GBLOCKSC_DNA_UB # ***	68
*** # COX3_PRANKCDF_GBLOCKS_DNA_UB # ***	67
*** # COX3_PRANKCDF_TCSw_DNA_UB # ***	66
*** COX3_ALL_TRIMALC_CDN_UB ***	51
*** COX3_ALL_WEAVEALIGN_CDN_UB ***	51
*** COX3_ALL_MERGEALIGN_DEG_UB ***	43
*** COX3_ALL_TRIMALC_DEG_UB ***	43
*** COX3_ALL_WEAVEALIGN_DEG_UB ***	43
*** # COX3_PRANKCDF_GBLOCKSC_CDN_UB # ***	28
*** # COX3_PRANKCDF_MAXALIGN_CDN_UB # ***	27
*** # COX3_PRANKCDF_PSARALIGN_CDN_UB # ***	26
*** # COX3_PRANKCDF_TCSf_CDN_UB # ***	25
*** # COX3_PRANKCDF_TRIMALA_CDN_UB # ***	24
*** # COX3_PRANKCDF_TRIMALG_CDN_UB # ***	23
*** # COX3_PRANKCDF_TRIMAL_CDN_UB # ***	22
*** # COX3_FSA_TRIMALS_DNA_UB # ***	16
*** # COX3_MAFFTEI_TRIMALS_DEG_UB # ***	14
*** # COX3_MAFFTF2_NOISY_DNA_UB # ***	13
*** # COX3_MUSCLE_TRIMALP_RYt_UB # ***	12
*** # COX3_TCOFFEETC_NOISY_DNA_UB # ***	12
*** # COX3_PRANKF_TRIMALS_RYt_UB # ***	11
*** # COX3_TCOFFEETC_TCSOGw_DEG_UB # ***	11
*** # COX3_TCOFFEETC_TRIMALP_DEG_UB # ***	11
*** # COX3_MUSCLE_TRIMALP_DNA_UB # ***	2
# COX3_PRANKCDF_NOISY_DEG_UB #	0
# COX3_PRANKCDF_NOISY_RYt_UB #	0

## Sheet: CYTB_CONSENSUS_PHYLOGENY_HISTG_
Consensus Strategies	Total Topological Support
*** # CYTB_CLUSTALW_TCSFMw_DNA_UB # ***	191
*** # CYTB_CLUSTALW_TCSFMw_RYt_UB # ***	191
*** # CYTB_CLUSTALW_TCSw_RYt_UB # ***	191
*** # CYTB_GRAMALIGN_TCSw_DEG_UB # ***	191
*** # CYTB_GRAMALIGN_TCSw_DNA_UB # ***	191
*** # CYTB_KALIGN_TRIMALA_DNA_UB # ***	191
*** # CYTB_KALIGN_TRIMALG_DNA_UB # ***	191
*** # CYTB_MAFFTEI_TCSFMw_DEG_UB # ***	191
*** # CYTB_MAFFTF2_TRIMALP_DNA_UB # ***	191
*** # CYTB_PRANKF_PSARALIGN_DNA_UB # ***	187
*** # CYTB_PRANKF_TCSFMf_DNA_UB # ***	186
*** # CYTB_PRANKF_TCSf_DNA_UB # ***	182
*** CYTB_ALL_TRIMALC_DNA_UB ***	178
*** CYTB_ALL_WEAVEALIGN_DNA_UB ***	178
*** # CYTB_PRANKF_TRIMAL_DNA_UB # ***	175
*** # CYTB_KALIGN_TRIMALA_RYt_UB # ***	49
*** # CYTB_KALIGN_TRIMALG_RYt_UB # ***	49
*** # CYTB_PRANKF_TCSFMf_RYt_UB # ***	45
*** # CYTB_OPAL_TRIMALG_DEG_UB # ***	31
*** # CYTB_PRANKF_TRIMALA_DEG_UB # ***	29
*** CYTB_ALL_TRIMALC_RYt_UB ***	29
*** CYTB_ALL_WEAVEALIGN_RYt_UB ***	29
*** # CYTB_PRANKF_PSARALIGN_DEG_UB # ***	26
*** # CYTB_PRANKF_TCSFMf_DEG_UB # ***	25
*** # CYTB_PRANKF_TCSf_DEG_UB # ***	24
*** # CYTB_FSA_PSARALIGN_RYt_UB # ***	23
*** # CYTB_FSA_TCSf_RYt_UB # ***	23
*** # CYTB_FSA_TRIMAL_RYt_UB # ***	23
*** # CYTB_PRANKF_TRIMAL_DEG_UB # ***	23
*** # CYTB_PRANKF_TRIMALA_2AA_UB # ***	21
*** # CYTB_PRANKF_TRIMALG_2AA_UB # ***	20
*** # CYTB_PRANKF_TCSOGw_DNA_UB # ***	17
*** # CYTB_CLUSTALW_GBLOCKSC_DNA_UB # ***	16
*** # CYTB_CLUSTALW_GBLOCKS_DNA_UB # ***	16
*** # CYTB_GRAMALIGN_TRIMALS_DNA_UB # ***	15
*** # CYTB_CLUSTALO_GBLOCKSC_CDN_UB # ***	13
*** # CYTB_PRANKF_GBLOCKS_CDN_UB # ***	13
*** # CYTB_GRAMALIGN_TRIMALG_CDN_UB # ***	12
*** # CYTB_KALIGN_TRIMALA_CDN_UB # ***	12
*** # CYTB_GRAMALIGN_TRIMALP_RYt_UB # ***	11
*** # CYTB_MAFFTEI_TRIMALP_DEG_UB # ***	11
*** # CYTB_CLUSTALO_PSARALIGN_CDN_UB # ***	10
*** # CYTB_CLUSTALO_TCSFMf_CDN_UB # ***	10
*** # CYTB_CLUSTALO_TRIMAL_CDN_UB # ***	10
*** # CYTB_MAFFTF2_NOISY_DNA_UB # ***	8
*** # CYTB_MUSCLE_NOISY_DNA_UB # ***	8
*** # CYTB_PRANKF_TCSOGw_DEG_UB # ***	8
*** # CYTB_CLUSTALO_PSARALIGN_2AA_UB # ***	7
*** # CYTB_CLUSTALO_TCSFMf_2AA_UB # ***	7
*** # CYTB_CLUSTALO_TCSf_2AA_UB # ***	7
*** # CYTB_CLUSTALO_TRIMAL_2AA_UB # ***	7
*** # CYTB_GRAMALIGN_NOISY_DEG_UB # ***	6
*** # CYTB_GRAMALIGN_TRIMALS_DEG_UB # ***	6
*** # CYTB_CLUSTALW_GBLOCKSC_RYt_UB # ***	5
*** # CYTB_PRANKF_TRIMALS_RYt_UB # ***	4
*** # CYTB_PROBCONS_GBLOCKS_RYt_UB # ***	4
*** CYTB_ALL_MERGEALIGN_DEG_UB ***	4
*** CYTB_ALL_TRIMALC_DEG_UB ***	4
*** CYTB_ALL_WEAVEALIGN_DEG_UB ***	4
*** # CYTB_CLUSTALO_GBLOCKSC_2AA_UB # ***	2
*** # CYTB_MAFFTF2_GBLOCKS_2AA_UB # ***	2
*** # CYTB_FSA_GBLOCKSC_DEG_UB # ***	1
*** # CYTB_PRANKF_TCSOGw_RYt_UB # ***	1
# CYTB_PRANKF_GBLOCKS_DEG_UB #	0
# CYTB_TCOFFEE_NOISY_RYt_UB #	0

## Sheet: ND1_CONSENSUS_PHYLOGENY_HISTG_
Consensus Strategies	Total Topological Support
*** # ND1_CLUSTALO_TCSw_DEG_UB # ***	166
*** # ND1_KALIGN_TCSFMw_DEG_UB # ***	166
*** # ND1_KALIGN_TRIMALA_DNA_UB # ***	166
*** # ND1_KALIGN_TRIMALG_DNA_UB # ***	166
*** # ND1_OPAL_TRIMALS_DNA_UB # ***	166
*** # ND1_PRANKF_GBLOCKS_RYt_UB # ***	166
*** # ND1_TCOFFEETC_GBLOCKSC_DNA_UB # ***	166
*** # ND1_TCOFFEETC_GBLOCKS_DNA_UB # ***	166
*** # ND1_TCOFFEETC_TRIMALG_RYt_UB # ***	166
*** # ND1_TCOFFEE_TRIMALA_RYt_UB # ***	166
*** # ND1_TCOFFEE_TRIMALP_RYt_UB # ***	166
*** ND1_ALL_WEAVEALIGN_DNA_UB ***	165
*** # ND1_CLUSTALW_MAXALIGN_RYt_UB # ***	119
*** # ND1_CLUSTALW_PSARALIGN_RYt_UB # ***	119
*** # ND1_CLUSTALW_TCSFMf_RYt_UB # ***	119
*** # ND1_CLUSTALW_TCSf_RYt_UB # ***	119
*** # ND1_CLUSTALW_TRIMAL_RYt_UB # ***	119
*** # ND1_KALIGN_TRIMALS_RYt_UB # ***	119
*** # ND1_MUSCLE_GBLOCKSC_RYt_UB # ***	119
*** ND1_ALL_TRIMALC_RYt_UB ***	105
*** ND1_ALL_WEAVEALIGN_RYt_UB ***	105
*** # ND1_CLUSTALW_MAXALIGN_DNA_UB # ***	96
*** # ND1_CLUSTALW_PSARALIGN_DNA_UB # ***	96
*** # ND1_CLUSTALW_TCSFMf_DNA_UB # ***	96
*** # ND1_CLUSTALW_TCSf_DNA_UB # ***	96
*** # ND1_CLUSTALW_TRIMAL_DNA_UB # ***	96
*** # ND1_MUSCLE_TCSOGw_DNA_UB # ***	96
*** ND1_ALL_TRIMALC_DNA_UB ***	88
*** # ND1_FSA_MAXALIGN_CDN_UB # ***	69
*** # ND1_FSA_PSARALIGN_CDN_UB # ***	69
*** # ND1_FSA_TCSFMf_CDN_UB # ***	69
*** # ND1_FSA_TCSf_CDN_UB # ***	69
*** # ND1_FSA_TRIMAL_CDN_UB # ***	69
*** # ND1_OPAL_TCSw_DNA_UB # ***	60
*** # ND1_OPAL_TCSw_RYt_UB # ***	60
*** # ND1_TCOFFEETC_TCSFMw_DNA_UB # ***	60
*** # ND1_TCOFFEETC_TCSFMw_RYt_UB # ***	60
*** # ND1_TCOFFEE_TCSFMw_RYt_UB # ***	60
*** ND1_ALL_TRIMALC_CDN_UB ***	46
*** ND1_ALL_WEAVEALIGN_CDN_UB ***	46
*** # ND1_FSA_GBLOCKSC_CDN_UB # ***	18
*** # ND1_GRAMALIGN_TRIMALA_CDN_UB # ***	18
*** # ND1_GRAMALIGN_TRIMALG_CDN_UB # ***	18
*** # ND1_KALIGN_TRIMALS_DEG_UB # ***	17
*** # ND1_PRANKF_GBLOCKS_DEG_UB # ***	17
*** # ND1_TCOFFEETC_TRIMALA_DEG_UB # ***	17
*** # ND1_TCOFFEE_TRIMALG_DEG_UB # ***	17
*** # ND1_FSA_MAXALIGN_2AA_UB # ***	14
*** # ND1_FSA_PSARALIGN_2AA_UB # ***	14
*** # ND1_FSA_TCSFMf_2AA_UB # ***	14
*** # ND1_FSA_TCSf_2AA_UB # ***	14
*** # ND1_FSA_TRIMAL_2AA_UB # ***	14
*** # ND1_OPAL_TRIMALP_DNA_UB # ***	14
*** # ND1_PROBCONS_NOISY_DNA_UB # ***	13
*** # ND1_PROBCONS_NOISY_RYt_UB # ***	13
*** # ND1_FSA_GBLOCKSC_2AA_UB # ***	8
*** # ND1_OPAL_GBLOCKSC_DEG_UB # ***	5
*** # ND1_TCOFFEETC_TRIMALP_DEG_UB # ***	5
*** # ND1_CLUSTALW_TCSFMf_DEG_UB # ***	3
*** # ND1_CLUSTALW_TCSOGw_RYt_UB # ***	3
*** # ND1_CLUSTALW_TCSf_DEG_UB # ***	3
*** # ND1_CLUSTALW_TRIMAL_DEG_UB # ***	3
*** # ND1_GRAMALIGN_TRIMALA_2AA_UB # ***	3
*** # ND1_GRAMALIGN_TRIMALG_2AA_UB # ***	3
*** ND1_ALL_TRIMALC_DEG_UB ***	3
*** # ND1_OPAL_TCSOGw_DEG_UB # ***	2
*** # ND1_CLUSTALW_MAXALIGN_DEG_UB # ***	1
*** # ND1_CLUSTALW_PSARALIGN_DEG_UB # ***	1
# ND1_PROBCONS_NOISY_DEG_UB #	0

## Sheet: ND2_CONSENSUS_PHYLOGENY_HISTG_
Consensus Strategies	Total Topological Support
*** # ND2_CLUSTALW_GBLOCKSC_DNA_UB # ***	287
*** # ND2_CLUSTALW_GBLOCKS_DNA_UB # ***	287
*** # ND2_MAFFTEI_MAXALIGN_DNA_UB # ***	287
*** # ND2_MAFFTEI_PSARALIGN_DNA_UB # ***	287
*** # ND2_MAFFTEI_TRIMAL_DNA_UB # ***	287
*** # ND2_MAFFTF2_MAXALIGN_DNA_UB # ***	287
*** # ND2_MAFFTF2_PSARALIGN_DNA_UB # ***	287
*** # ND2_MAFFTF2_TCSf_DNA_UB # ***	287
*** # ND2_MAFFTF2_TRIMAL_DNA_UB # ***	287
*** # ND2_MUSCLE_GBLOCKS_DNA_UB # ***	287
*** # ND2_MUSCLE_TCSw_DNA_UB # ***	287
*** # ND2_OPAL_MAXALIGN_RYt_UB # ***	287
*** # ND2_OPAL_PSARALIGN_RYt_UB # ***	287
*** # ND2_OPAL_TCSFMf_DNA_UB # ***	287
*** # ND2_OPAL_TCSFMf_RYt_UB # ***	287
*** # ND2_OPAL_TCSf_RYt_UB # ***	287
*** # ND2_OPAL_TCSw_DEG_UB # ***	287
*** # ND2_OPAL_TCSw_RYt_UB # ***	287
*** # ND2_OPAL_TRIMAL_RYt_UB # ***	287
*** # ND2_TCOFFEETC_TCSFMw_DEG_UB # ***	275
*** # ND2_TCOFFEETC_TCSFMw_DNA_UB # ***	274
*** # ND2_TCOFFEETC_TCSFMw_RYt_UB # ***	273
*** ND2_ALL_TRIMALC_DNA_UB ***	263
*** ND2_ALL_TRIMALC_RYt_UB ***	263
*** ND2_ALL_WEAVEALIGN_DNA_UB ***	263
*** ND2_ALL_WEAVEALIGN_RYt_UB ***	263
*** # ND2_TCOFFEE_TCSFMw_DEG_UB # ***	260
*** # ND2_TCOFFEE_TCSFMw_DNA_UB # ***	259
*** # ND2_MAFFTEI_TCSOGw_DNA_UB # ***	67
*** # ND2_GRAMALIGN_TCSOGw_RYt_UB # ***	40
*** # ND2_MAFFTF2_TCSOGw_DEG_UB # ***	40
*** # ND2_OPAL_MAXALIGN_DEG_UB # ***	40
*** # ND2_OPAL_PSARALIGN_DEG_UB # ***	40
*** # ND2_OPAL_TCSFMf_DEG_UB # ***	40
*** # ND2_OPAL_TCSf_DEG_UB # ***	40
*** # ND2_OPAL_TRIMAL_DEG_UB # ***	40
*** # ND2_TCOFFEE_TRIMALS_RYt_UB # ***	37
*** # ND2_MUSCLE_GBLOCKSC_DEG_UB # ***	29
*** ND2_ALL_MERGEALIGN_DEG_UB ***	24
*** ND2_ALL_TRIMALC_DEG_UB ***	24
*** ND2_ALL_WEAVEALIGN_DEG_UB ***	24
*** # ND2_MAFFTF2_TRIMALS_DNA_UB # ***	17
*** # ND2_PRANKF_TRIMALA_CDN_UB # ***	16
*** # ND2_PRANKF_TRIMALG_CDN_UB # ***	16
*** # ND2_PROBCONS_TRIMALP_DNA_UB # ***	16
*** # ND2_FSA_NOISY_DNA_UB # ***	9
*** # ND2_PROBALIGN_TRIMALA_DNA_UB # ***	8
*** # ND2_PROBALIGN_TRIMALG_DNA_UB # ***	8
*** # ND2_CLUSTALW_GBLOCKS_DEG_UB # ***	1
*** # ND2_CLUSTALW_GBLOCKS_RYt_UB # ***	1
*** # ND2_CLUSTALW_TRIMALS_DEG_UB # ***	1
*** # ND2_PRANKF_TRIMALA_2AA_UB # ***	1
*** # ND2_PRANKF_TRIMALA_DEG_UB # ***	1
*** # ND2_PRANKF_TRIMALG_2AA_UB # ***	1
*** # ND2_PRANKF_TRIMALG_DEG_UB # ***	1
*** # ND2_PROBALIGN_TRIMALA_RYt_UB # ***	1
*** # ND2_PROBALIGN_TRIMALG_RYt_UB # ***	1
# ND2_OPAL_GBLOCKSC_RYt_UB #	0
# ND2_PROBCONS_TRIMALP_DEG_UB #	0

## Sheet: ND3_CONSENSUS_PHYLOGENY_HISTG_
Consensus Strategies	Total Topological Support
*** # ND3_FSA_TCSFMf_CDN_UB # ***	244
*** # ND3_FSA_TCSf_CDN_UB # ***	244
*** # ND3_KALIGN_MAXALIGN_CDN_UB # ***	244
*** # ND3_KALIGN_MAXALIGN_DNA_UB # ***	244
*** # ND3_KALIGN_PSARALIGN_CDN_UB # ***	244
*** # ND3_KALIGN_PSARALIGN_DNA_UB # ***	244
*** # ND3_KALIGN_TCSFMf_DNA_UB # ***	244
*** # ND3_KALIGN_TCSFMw_DEG_UB # ***	244
*** # ND3_KALIGN_TCSFMw_DNA_UB # ***	244
*** # ND3_KALIGN_TCSFMw_RYt_UB # ***	244
*** # ND3_KALIGN_TCSOGw_DNA_UB # ***	244
*** # ND3_KALIGN_TCSOGw_RYt_UB # ***	244
*** # ND3_KALIGN_TCSf_DNA_UB # ***	244
*** # ND3_KALIGN_TCSw_DEG_UB # ***	244
*** # ND3_KALIGN_TCSw_DNA_UB # ***	244
*** # ND3_KALIGN_TCSw_RYt_UB # ***	244
*** # ND3_KALIGN_TRIMAL_CDN_UB # ***	244
*** # ND3_KALIGN_TRIMAL_DNA_UB # ***	244
*** # ND3_PRANKF_GBLOCKSC_DNA_UB # ***	244
*** # ND3_PRANKF_TRIMALA_RYt_UB # ***	244
*** # ND3_PRANKF_TRIMALG_RYt_UB # ***	244
*** ND3_ALL_TRIMALC_CDN_UB ***	223
*** ND3_ALL_TRIMALC_DNA_UB ***	223
*** ND3_ALL_TRIMALC_RYt_UB ***	223
*** ND3_ALL_WEAVEALIGN_CDN_UB ***	223
*** ND3_ALL_WEAVEALIGN_DNA_UB ***	223
*** ND3_ALL_WEAVEALIGN_RYt_UB ***	223
*** # ND3_CLUSTALW_TCSOGw_DEG_UB # ***	57
*** # ND3_PRANKF_TRIMALA_DNA_UB # ***	57
*** # ND3_PRANKF_TRIMALG_DNA_UB # ***	57
*** # ND3_MAFFTF2_GBLOCKSC_2AA_UB # ***	43
*** # ND3_FSA_GBLOCKSC_CDN_UB # ***	30
*** # ND3_OPAL_GBLOCKS_DNA_UB # ***	30
*** # ND3_KALIGN_MAXALIGN_RYt_UB # ***	24
*** # ND3_KALIGN_PSARALIGN_RYt_UB # ***	24
*** # ND3_KALIGN_TCSFMf_RYt_UB # ***	24
*** # ND3_KALIGN_TCSf_RYt_UB # ***	24
*** # ND3_KALIGN_TRIMAL_RYt_UB # ***	24
*** # ND3_FSA_TRIMALP_DNA_UB # ***	22
*** # ND3_FSA_TRIMALP_RYt_UB # ***	22
*** # ND3_FSA_TRIMALS_DNA_UB # ***	22
*** ND3_ALL_TRIMALC_2AA_UB ***	18
*** ND3_ALL_WEAVEALIGN_2AA_UB ***	18
*** # ND3_KALIGN_MAXALIGN_DEG_UB # ***	15
*** # ND3_KALIGN_PSARALIGN_DEG_UB # ***	15
*** # ND3_KALIGN_TCSFMf_DEG_UB # ***	15
*** # ND3_KALIGN_TCSf_DEG_UB # ***	15
*** # ND3_KALIGN_TRIMAL_DEG_UB # ***	15
*** # ND3_KALIGN_NOISY_DNA_UB # ***	11
*** # ND3_MAFFTF2_GBLOCKS_DEG_UB # ***	11
*** # ND3_MUSCLE_GBLOCKSC_DEG_UB # ***	11
*** # ND3_KALIGN_TRIMALS_RYt_UB # ***	10
*** # ND3_TCOFFEETC_TRIMALA_DEG_UB # ***	8
*** # ND3_FSA_GBLOCKSC_RYt_UB # ***	5
*** # ND3_OPAL_GBLOCKS_RYt_UB # ***	5
*** # ND3_TCOFFEE_TRIMALG_DEG_UB # ***	5
*** ND3_ALL_MERGEALIGN_DEG_UB ***	5
*** # ND3_FSA_TRIMALP_DEG_UB # ***	4
*** # ND3_CLUSTALO_PSARALIGN_2AA_UB # ***	2
*** # ND3_CLUSTALO_TCSf_2AA_UB # ***	2
*** # ND3_CLUSTALO_TRIMAL_2AA_UB # ***	2
*** # ND3_MAFFTEI_NOISY_RYt_UB # ***	2
*** # ND3_MUSCLE_NOISY_DEG_UB # ***	2
*** # ND3_CLUSTALO_MAXALIGN_2AA_UB # ***	1
*** # ND3_CLUSTALO_TCSFMf_2AA_UB # ***	1
# ND3_KALIGN_TRIMALS_DEG_UB #	0

## Sheet: ND4_CONSENSUS_PHYLOGENY_HISTG_
Consensus Strategies	Total Topological Support
*** # ND4_CLUSTALW_GBLOCKS_DNA_UB # ***	348
*** # ND4_CLUSTALW_GBLOCKS_RYt_UB # ***	348
*** # ND4_CLUSTALW_MAXALIGN_DNA_UB # ***	348
*** # ND4_CLUSTALW_MAXALIGN_RYt_UB # ***	348
*** # ND4_CLUSTALW_PSARALIGN_DNA_UB # ***	348
*** # ND4_CLUSTALW_PSARALIGN_RYt_UB # ***	348
*** # ND4_CLUSTALW_TCSFMf_DNA_UB # ***	348
*** # ND4_CLUSTALW_TCSFMf_RYt_UB # ***	348
*** # ND4_CLUSTALW_TCSFMw_DEG_UB # ***	348
*** # ND4_CLUSTALW_TCSFMw_RYt_UB # ***	348
*** # ND4_CLUSTALW_TCSOGw_DNA_UB # ***	348
*** # ND4_CLUSTALW_TCSOGw_RYt_UB # ***	348
*** # ND4_CLUSTALW_TCSf_DNA_UB # ***	348
*** # ND4_CLUSTALW_TCSf_RYt_UB # ***	348
*** # ND4_CLUSTALW_TRIMAL_DNA_UB # ***	348
*** # ND4_CLUSTALW_TRIMAL_RYt_UB # ***	348
*** # ND4_MAFFTEI_MAXALIGN_DNA_UB # ***	348
*** # ND4_MAFFTEI_TCSFMf_DNA_UB # ***	348
*** # ND4_MAFFTEI_TCSFMw_DEG_UB # ***	348
*** # ND4_MAFFTEI_TCSf_DNA_UB # ***	348
*** # ND4_MAFFTEI_TRIMALP_DNA_UB # ***	348
*** # ND4_MAFFTEI_TRIMAL_DNA_UB # ***	348
*** # ND4_MAFFTF2_PSARALIGN_DNA_UB # ***	348
*** # ND4_MAFFTF2_TCSFMf_DNA_UB # ***	348
*** # ND4_MAFFTF2_TCSFMw_DNA_UB # ***	348
*** # ND4_MAFFTF2_TCSOGw_DNA_UB # ***	348
*** # ND4_MAFFTF2_TCSf_DNA_UB # ***	348
*** # ND4_MAFFTF2_TRIMALP_DNA_UB # ***	348
*** # ND4_MAFFTF2_TRIMALS_DNA_UB # ***	348
*** # ND4_MAFFTF2_TRIMAL_DNA_UB # ***	348
*** # ND4_PRANKCDF_TRIMALA_DNA_UB # ***	348
*** # ND4_PRANKCDF_TRIMALA_RYt_UB # ***	348
*** # ND4_PRANKCDF_TRIMALG_DNA_UB # ***	348
*** # ND4_PRANKCDF_TRIMALG_RYt_UB # ***	348
*** ND4_ALL_TRIMALC_DNA_UB ***	320
*** ND4_ALL_TRIMALC_RYt_UB ***	320
*** ND4_ALL_WEAVEALIGN_DNA_UB ***	320
*** ND4_ALL_WEAVEALIGN_RYt_UB ***	320
*** # ND4_CLUSTALW_TCSFMf_DEG_UB # ***	113
*** # ND4_CLUSTALW_TRIMAL_DEG_UB # ***	113
*** # ND4_KALIGN_TCSf_CDN_UB # ***	113
*** # ND4_MAFFTEI_GBLOCKS_DEG_UB # ***	113
*** # ND4_MAFFTEI_MAXALIGN_DEG_UB # ***	113
*** # ND4_MAFFTEI_PSARALIGN_DEG_UB # ***	113
*** # ND4_MAFFTEI_TCSFMf_DEG_UB # ***	113
*** # ND4_MAFFTF2_MAXALIGN_DEG_UB # ***	113
*** # ND4_MAFFTF2_TCSf_DEG_UB # ***	113
*** ND4_ALL_MERGEALIGN_DEG_UB ***	89
*** ND4_ALL_TRIMALC_CDN_UB ***	89
*** ND4_ALL_TRIMALC_DEG_UB ***	89
*** ND4_ALL_WEAVEALIGN_CDN_UB ***	89
*** ND4_ALL_WEAVEALIGN_DEG_UB ***	89
*** # ND4_PRANKF_TCSw_DEG_UB # ***	35
*** # ND4_PRANKF_TCSw_DNA_UB # ***	35
*** # ND4_PRANKF_TCSw_RYt_UB # ***	35
*** # ND4_TCOFFEETC_GBLOCKSC_DNA_UB # ***	32
*** # ND4_TCOFFEETC_GBLOCKSC_CDN_UB # ***	20
*** # ND4_FSA_GBLOCKSC_2AA_UB # ***	14
*** # ND4_KALIGN_MAXALIGN_2AA_UB # ***	14
*** # ND4_KALIGN_PSARALIGN_2AA_UB # ***	14
*** # ND4_KALIGN_TCSFMf_2AA_UB # ***	14
*** # ND4_KALIGN_TCSf_2AA_UB # ***	14
*** # ND4_KALIGN_TRIMAL_2AA_UB # ***	14
*** # ND4_PRANKCDF_TRIMALA_CDN_UB # ***	13
*** # ND4_PRANKCDF_TRIMALG_CDN_UB # ***	13
*** # ND4_KALIGN_GBLOCKSC_DEG_UB # ***	12
*** # ND4_KALIGN_MAXALIGN_CDN_UB # ***	11
*** # ND4_KALIGN_PSARALIGN_CDN_UB # ***	11
*** # ND4_KALIGN_TCSFMf_CDN_UB # ***	11
*** # ND4_KALIGN_TRIMAL_CDN_UB # ***	11
*** # ND4_CLUSTALW_TRIMALP_DEG_UB # ***	10
*** # ND4_CLUSTALW_TRIMALS_DEG_UB # ***	9
*** # ND4_MAFFTF2_TRIMALS_DEG_UB # ***	9
*** # ND4_CLUSTALW_TRIMALP_RYt_UB # ***	7
*** # ND4_CLUSTALW_TRIMALS_RYt_UB # ***	7
*** # ND4_PRANKCDF_TRIMALA_DEG_UB # ***	6
*** # ND4_PRANKCDF_TRIMALG_DEG_UB # ***	6
*** # ND4_PRANKCDF_TRIMALA_2AA_UB # ***	5
*** # ND4_PRANKCDF_TRIMALG_2AA_UB # ***	5
*** # ND4_KALIGN_GBLOCKSC_RYt_UB # ***	2
*** # ND4_PRANKF_NOISY_RYt_UB # ***	1
# ND4_MUSCLE_NOISY_DEG_UB #	0
# ND4_PRANKF_NOISY_DNA_UB #	0

[truncated: 2 more sheets: ND4L_CONSENSUS_PHYLOGENY_HISTG_, ND5_CONSENSUS_PHYLOGENY_HISTG_]
