# Supplementary material for: LMAP_S: Lightweight Multigene Alignment and Phylogeny eStimation
Source: BMC Bioinformatics. 2019 Dec 30;20:739. doi: 10.1186/s12859-019-3292-5 (PMC6937843; doi:10.1186/s12859-019-3292-5)
Supplement: Supplementary file 6 — Additional file 6. LMAP_S case study analyses of the Cephalopoda mitochondrial genes. (File 1): Description of experiments, results and discussion. (File 2): LMAP_S and TreeCmp command-lines with additional benchmarking. (File 3): Tables with LMAP_S consensus histogram reports from CephaResults. (File 4): Tables with LMAP_S consensus histogram reports from CephaResultsARC. (File 5): Figures showing side-by-side consensus strategies charts comparisons. (File 6): Tables with results of the topological comparisons. (File 7): Final and original LMAP_S results (PTs and Reports). (File 8): Bash scripts used to generate the TreeCmp input files. [file 12859_2019_3292_MOESM6_ESM.zip]

Archive with 8 entries (8 files):
- Additional file 6/File 1.docx
- Additional file 6/File 2.txt
- Additional file 6/File 3.xlsx
- Additional file 6/File 4.xlsx
- Additional file 6/File 5.pptx
- Additional file 6/File 6.xlsx
- Additional file 6/File 7.zip
- Additional file 6/File 8.zip
