# Supplementary material for: LMAP_S: Lightweight Multigene Alignment and Phylogeny eStimation
Source: BMC Bioinformatics. 2019 Dec 30;20:739. doi: 10.1186/s12859-019-3292-5 (PMC6937843; doi:10.1186/s12859-019-3292-5)
Supplement: Supplementary file 6 — Additional file 6. LMAP_S case study analyses of the Cephalopoda mitochondrial genes. (File 1): Description of experiments, results and discussion. (File 2): LMAP_S and TreeCmp command-lines with additional benchmarking. (File 3): Tables with LMAP_S consensus histogram reports from CephaResults. (File 4): Tables with LMAP_S consensus histogram reports from CephaResultsARC. (File 5): Figures showing side-by-side consensus strategies charts comparisons. (File 6): Tables with results of the topological comparisons. (File 7): Final and original LMAP_S results (PTs and Reports). (File 8): Bash scripts used to generate the TreeCmp input files. [file 12859_2019_3292_MOESM6_ESM.zip › Additional file 6/File 2.txt]

===================================== CephaResults

(I.1) LMAP_S Command-line for execution without refinement stage.

$ lmap-s.pl -i 4 -A CephaMtDataset -d CephaMtDatasetResults -j CephaResults -n 32 -a all -t cuit,duit,tuit,ruit,nuit -s -l


This command-line took nearly 383min (between 6-6,5 hours) to terminate and estimated 416 MSAs and 1636 PTs.
Measured with UNIX time utility.

(I.2) TreeCmp optimal consensus strategies comparison.

$ sh All_cat16.sh

$ java -jar -Xmx600m TreeCmp.jar -m -d rc mp -i TREECMP_16PT_INPUT.nwk -o TREECMP_16PT_INPUT.nwk_Results.csv

===================================== CephaResultsARC

(II.1) LMAP_S Command-line for execution with refinement stage.

$ lmap-s.pl -i 4 -A CephaMtDataset -d CephaMtDatasetResults -j CephaResultsARC -n 32 -a all -c all -t cuit,duit,tuit,ruit,nuit -s -l


This command-line took nearly 1546min (between 25,5-26hours) to terminate and estimated 416 MSAs, 6558 refined MSAs and 21562 PTs.
Measured with UNIX time utility.

(II.2) TreeCmp optimal consensus strategies comparison.

$ sh All_cat134.sh

$ java -jar -Xmx600m TreeCmp.jar -m -d rc mp -i TREECMP_134PT_INPUT.nwk -o TREECMP_134PT_INPUT.nwk_Results.csv
