# Supplementary material for: LMAP_S: Lightweight Multigene Alignment and Phylogeny eStimation
Source: BMC Bioinformatics. 2019 Dec 30;20:739. doi: 10.1186/s12859-019-3292-5 (PMC6937843; doi:10.1186/s12859-019-3292-5)
Supplement: Supplementary file 6 — Additional file 6. LMAP_S case study analyses of the Cephalopoda mitochondrial genes. (File 1): Description of experiments, results and discussion. (File 2): LMAP_S and TreeCmp command-lines with additional benchmarking. (File 3): Tables with LMAP_S consensus histogram reports from CephaResults. (File 4): Tables with LMAP_S consensus histogram reports from CephaResultsARC. (File 5): Figures showing side-by-side consensus strategies charts comparisons. (File 6): Tables with results of the topological comparisons. (File 7): Final and original LMAP_S results (PTs and Reports). (File 8): Bash scripts used to generate the TreeCmp input files. [file 12859_2019_3292_MOESM6_ESM.zip › Additional file 6/File 3.xlsx]

## Sheet: OptimalConsensusStrategies
Optimal Consensus Strategies (All Genes)	TTS
*** # ATP6_FSANP_2AA_UB # ***	10
*** # ATP6_MAFFTGI_CDN_UB # ***	10
*** # ATP8_MAFFTGI_DNA_UB # ***	18
*** # COX1_PRANK_DNA_UB # ***	7
*** # COX2_FSANP_DNA_UB # ***	37
*** # COX3_MAFFTF1_DNA_UB # ***	34
*** # CYTB_KALIGN_DNA_UB # ***	37
*** # ND1_MAFFTEI_DEG_UB # ***	42
*** # ND2_MAFFTA_DNA_UB # ***	21
*** # ND3_OPAL_DNA_UB # ***	6
*** # ND4_MAFFTLI_DEG_UB # ***	16
*** # ND4L_CLUSTALW_DNA_UB # ***	31
*** # ND5_GRAMALIGN_RYt_UB # ***	30
*** # ND5_MACSE_DNA_UB # ***	30
*** # ND6_GRAMALIGN_RYt_UB # ***	23

## Sheet: ATP6_CONSENSUS_PHYLOGENY_HISTG_
Consensus Strategies	Total Topological Support
*** # ATP6_FSANP_2AA_UB # ***	10
*** # ATP6_MAFFTGI_CDN_UB # ***	10
*** # ATP6_FSANP_DEG_UB # ***	6
*** # ATP6_FSANP_RYt_UB # ***	4
*** # ATP6_GRAMALIGN_DNA_UB # ***	4

## Sheet: ATP8_CONSENSUS_PHYLOGENY_HISTG_
Consensus Strategies	Total Topological Support
*** # ATP8_MAFFTGI_DNA_UB # ***	18
*** # ATP8_CLUSTALO_2AA_UB # ***	14
*** # ATP8_GRAMALIGN_DEG_UB # ***	14
*** # ATP8_CLUSTALO_CDN_UB # ***	12
*** # ATP8_CLUSTALO_RYt_UB # ***	5

## Sheet: COX1_CONSENSUS_PHYLOGENY_HISTG_
Consensus Strategies	Total Topological Support
*** # COX1_PRANK_DNA_UB # ***	7
*** # COX1_TCOFFEETC_RYt_UB # ***	6
*** # COX1_PRANKCDO_2AA_UB # ***	2
*** # COX1_PRANKCD_CDN_UB # ***	1

## Sheet: COX2_CONSENSUS_PHYLOGENY_HISTG_
Consensus Strategies	Total Topological Support
*** # COX2_FSANP_DNA_UB # ***	37
*** # COX2_TCOFFEEPL_CDN_UB # ***	33
*** # COX2_TCOFFEEPL_2AA_UB # ***	32
*** # COX2_TCOFFEE_2AA_UB # ***	28
*** # COX2_PROBCONS_DEG_UB # ***	8
*** # COX2_TCOFFEE_RYt_UB # ***	5

## Sheet: COX3_CONSENSUS_PHYLOGENY_HISTG_
Consensus Strategies	Total Topological Support
*** # COX3_MAFFTF1_DNA_UB # ***	34
*** # COX3_GRAMALIGN_DEG_UB # ***	26
*** # COX3_MAFFTLI_CDN_UB # ***	26
*** # COX3_PROBCONS_2AA_UB # ***	17
*** # COX3_PRANKF_RYt_UB # ***	16

## Sheet: CYTB_CONSENSUS_PHYLOGENY_HISTG_
Consensus Strategies	Total Topological Support
*** # CYTB_KALIGN_DNA_UB # ***	37
*** # CYTB_FSANP_2AA_UB # ***	23
*** # CYTB_MACSE_2AA_UB # ***	23
*** # CYTB_CLUSTALO_CDN_UB # ***	14
*** # CYTB_KALIGN_RYt_UB # ***	11

## Sheet: ND1_CONSENSUS_PHYLOGENY_HISTG_
Consensus Strategies	Total Topological Support
*** # ND1_MAFFTEI_DEG_UB # ***	42
*** # ND1_OPAL_DNA_UB # ***	39
*** # ND1_OPAL_RYt_UB # ***	38
*** # ND1_PRANKCDO_CDN_UB # ***	3
*** # ND1_PRANKCD_2AA_UB # ***	0

## Sheet: ND2_CONSENSUS_PHYLOGENY_HISTG_
Consensus Strategies	Total Topological Support
*** # ND2_MAFFTA_DNA_UB # ***	21
*** # ND2_MAFFTGI_CDN_UB # ***	9
*** # ND2_MACSE_RYt_UB # ***	7
*** # ND2_MAFFTGI_2AA_UB # ***	4
*** # ND2_MACSE_DEG_UB # ***	1

## Sheet: ND3_CONSENSUS_PHYLOGENY_HISTG_
Consensus Strategies	Total Topological Support
*** # ND3_OPAL_DNA_UB # ***	6
*** # ND3_PROBCONS_2AA_UB # ***	5
*** # ND3_CLUSTALW_RYt_UB # ***	3
*** # ND3_MACSE_DEG_UB # ***	2
# ND3_MAFFTGI_CDN_UB #	0

[truncated: 4 more sheets: ND4_CONSENSUS_PHYLOGENY_HISTG_, ND4L_CONSENSUS_PHYLOGENY_HISTG_, ND5_CONSENSUS_PHYLOGENY_HISTG_, ND6_CONSENSUS_PHYLOGENY_HISTG_]
