# Supplementary material for: LMAP_S: Lightweight Multigene Alignment and Phylogeny eStimation
Source: BMC Bioinformatics. 2019 Dec 30;20:739. doi: 10.1186/s12859-019-3292-5 (PMC6937843; doi:10.1186/s12859-019-3292-5)
Supplement: Supplementary file 6 — Additional file 6. LMAP_S case study analyses of the Cephalopoda mitochondrial genes. (File 1): Description of experiments, results and discussion. (File 2): LMAP_S and TreeCmp command-lines with additional benchmarking. (File 3): Tables with LMAP_S consensus histogram reports from CephaResults. (File 4): Tables with LMAP_S consensus histogram reports from CephaResultsARC. (File 5): Figures showing side-by-side consensus strategies charts comparisons. (File 6): Tables with results of the topological comparisons. (File 7): Final and original LMAP_S results (PTs and Reports). (File 8): Bash scripts used to generate the TreeCmp input files. [file 12859_2019_3292_MOESM6_ESM.zip › Additional file 6/File 4.xlsx]

## Sheet: OptimalConsensusStrategies
Optimal Consensus Strategies (All Genes)	TTS
*** # ATP6_FSA_PSARALIGN_DNA_UB # ***	161
*** # ATP6_MAFFTA_TCSFMw_DNA_UB # ***	161
*** # ATP8_FSANP_GBLOCKSC_DNA_UB # ***	161
*** # ATP8_MAFFTGI_MAXALIGN_DNA_UB # ***	161
*** # ATP8_MAFFTGI_TCSf_DNA_UB # ***	161
*** # ATP8_MAFFTGI_TRIMAL_DNA_UB # ***	161
*** # ATP8_MAFFT_GBLOCKS_DNA_UB # ***	161
*** # COX1_KALIGN_GBLOCKSC_DNA_UB # ***	401
*** # COX1_KALIGN_GBLOCKS_DNA_UB # ***	401
*** # COX1_KALIGN_TCSFMw_DNA_UB # ***	401
*** # COX1_KALIGN_TCSFMw_RYt_UB # ***	401
*** # COX1_KALIGN_TCSw_DNA_UB # ***	401
*** # COX1_KALIGN_TCSw_RYt_UB # ***	401
*** # COX1_MAFFTA_PSARALIGN_DNA_UB # ***	401
*** # COX1_MAFFTA_TRIMAL_DNA_UB # ***	401
*** # COX1_MAFFTEI_MAXALIGN_DNA_UB # ***	401
*** # COX1_MAFFTEI_PSARALIGN_DNA_UB # ***	401
*** # COX1_MAFFTEI_TCSf_DNA_UB # ***	401
*** # COX1_MAFFTFI_MAXALIGN_DNA_UB # ***	401
*** # COX1_MAFFTFI_TCSFMf_DNA_UB # ***	401
*** # COX1_MAFFTFI_TRIMALA_DNA_UB # ***	401
*** # COX1_MAFFTGI_MAXALIGN_DNA_UB # ***	401
*** # COX1_MAFFTGI_TCSFMf_DNA_UB # ***	401
*** # COX1_MAFFTGI_TRIMALA_DNA_UB # ***	401
*** # COX1_MAFFTLI_MAXALIGN_DNA_UB # ***	401
*** # COX1_MAFFTLI_TCSFMf_DNA_UB # ***	401
*** # COX1_OPAL_TCSFMw_DEG_UB # ***	401
*** # COX1_PRANKF_TCSFMf_DNA_UB # ***	401
*** # COX1_PRANKF_TRIMALG_DNA_UB # ***	401
*** # COX1_PRANKO_GBLOCKSC_DNA_UB # ***	401
*** # COX1_PRANK_GBLOCKSC_DNA_UB # ***	401
*** # COX1_PRANK_GBLOCKS_DNA_UB # ***	401
*** # COX1_PROBCONS_GBLOCKSC_DNA_UB # ***	401
*** # COX1_TCOFFEEPL_GBLOCKSC_DNA_UB # ***	401
*** # COX2_CLUSTALO_TCSFMw_RYt_UB # ***	476
*** # COX2_CLUSTALO_TCSw_DNA_UB # ***	476
*** # COX2_CLUSTALO_TCSw_RYt_UB # ***	476
*** # COX2_CLUSTALW_TCSFMw_RYt_UB # ***	476
*** # COX2_CLUSTALW_TCSw_RYt_UB # ***	476
*** # COX2_MAFFTA_TCSFMw_DNA_UB # ***	476
*** # COX2_MAFFTEI_TCSFMw_DEG_UB # ***	476
*** # COX2_MAFFTF1_TCSFMw_DEG_UB # ***	476
*** # COX2_MAFFTF1_TCSw_DEG_UB # ***	476
*** # COX2_MAFFTF2_TCSFMw_DNA_UB # ***	476
*** # COX2_MAFFTFI_TRIMALP_DEG_UB # ***	476
*** # COX2_MAFFT_TCSw_DNA_UB # ***	476
*** # COX2_PRANKCDF_GBLOCKSC_DNA_UB # ***	476
*** # COX2_PRANKCDO_GBLOCKSC_DNA_UB # ***	476
*** # COX3_CLUSTALW_MAXALIGN_DNA_UB # ***	462
*** # COX3_CLUSTALW_TCSFMf_DNA_UB # ***	462
*** # COX3_CLUSTALW_TCSf_DNA_UB # ***	462
*** # COX3_CLUSTALW_TRIMAL_DNA_UB # ***	462
*** # COX3_FSANP_TCSFMw_RYt_UB # ***	462
*** # COX3_FSA_TCSw_RYt_UB # ***	462
*** # COX3_GRAMALIGN_GBLOCKSC_DNA_UB # ***	462
*** # COX3_MACSE_GBLOCKS_DNA_UB # ***	462
*** # COX3_MAFFTA_MAXALIGN_DNA_UB # ***	462
*** # COX3_MAFFTF1_TCSw_DNA_UB # ***	462
*** # COX3_MAFFTFI_GBLOCKS_DNA_UB # ***	462
*** # COX3_MAFFTFI_TCSFMf_DNA_UB # ***	462
*** # COX3_MAFFTLI_TCSFMf_DNA_UB # ***	462
*** # COX3_OPAL_TCSw_RYt_UB # ***	462
*** # COX3_PRANKO_TRIMALA_DNA_UB # ***	462
*** # CYTB_CLUSTALW_PSARALIGN_DNA_UB # ***	496
*** # CYTB_KALIGN_MAXALIGN_DNA_UB # ***	496
*** # CYTB_KALIGN_TCSFMf_DNA_UB # ***	496
*** # CYTB_KALIGN_TCSf_DNA_UB # ***	496
*** # CYTB_KALIGN_TRIMAL_DNA_UB # ***	496
*** # CYTB_MAFFTGI_GBLOCKS_DNA_UB # ***	496
*** # CYTB_MAFFTGI_TRIMALA_DNA_UB # ***	496
*** # CYTB_MAFFTGI_TRIMALG_DNA_UB # ***	496
*** # CYTB_MAFFT_GBLOCKSC_DNA_UB # ***	496
*** # CYTB_MAFFT_TCSFMw_DNA_UB # ***	496
*** # CYTB_MUSCLE_TCSOGw_DEG_UB # ***	496
*** # CYTB_OPAL_TCSFMw_RYt_UB # ***	496
*** # CYTB_OPAL_TCSw_RYt_UB # ***	496
*** # ND1_FSANP_TRIMALA_DNA_UB # ***	536
*** # ND1_FSANP_TRIMALG_DNA_UB # ***	536
*** # ND1_MAFFTEI_TCSFMf_DEG_UB # ***	536
*** # ND1_MAFFTF2_GBLOCKSC_DNA_UB # ***	536
*** # ND1_OPAL_MAXALIGN_DNA_UB # ***	536
*** # ND1_OPAL_MAXALIGN_RYt_UB # ***	536
*** # ND1_OPAL_TCSFMf_DNA_UB # ***	536
*** # ND1_OPAL_TCSFMf_RYt_UB # ***	536
*** # ND1_OPAL_TCSOGw_DNA_UB # ***	536
*** # ND1_OPAL_TCSf_DNA_UB # ***	536
*** # ND1_OPAL_TCSf_RYt_UB # ***	536
*** # ND1_OPAL_TRIMAL_DNA_UB # ***	536
*** # ND1_OPAL_TRIMAL_RYt_UB # ***	536
*** # ND2_MAFFTA_TCSOGw_DNA_UB # ***	249
*** # ND2_MAFFTA_TCSf_DNA_UB # ***	249
*** # ND3_CLUSTALO_GBLOCKSC_DEG_UB # ***	123
*** # ND3_FSANP_MAXALIGN_DEG_UB # ***	123
*** # ND3_FSANP_TCSFMf_DEG_UB # ***	123
*** # ND3_FSANP_TRIMAL_DEG_UB # ***	123
*** # ND4_CLUSTALO_MAXALIGN_RYt_UB # ***	172
*** # ND4_CLUSTALO_TCSFMf_RYt_UB # ***	172
*** # ND4_CLUSTALO_TCSOGw_RYt_UB # ***	172
*** # ND4_MAFFTA_MAXALIGN_DNA_UB # ***	172
*** # ND4L_CLUSTALW_PSARALIGN_DNA_UB # ***	263
*** # ND4L_CLUSTALW_TCSFMf_DNA_UB # ***	263
*** # ND4L_CLUSTALW_TCSf_DNA_UB # ***	263
*** # ND4L_CLUSTALW_TRIMAL_DNA_UB # ***	263
*** # ND4L_TCOFFEEPL_TCSFMw_DNA_UB # ***	263
*** # ND4L_TCOFFEEPL_TCSFMw_RYt_UB # ***	263
*** # ND4L_TCOFFEE_TCSFMw_DEG_UB # ***	263
*** # ND5_CLUSTALW_GBLOCKSC_RYt_UB # ***	351
*** # ND5_FSA_TRIMALA_DNA_UB # ***	351
*** # ND5_FSA_TRIMALA_RYt_UB # ***	351
*** # ND5_FSA_TRIMALG_DNA_UB # ***	351
*** # ND5_FSA_TRIMALG_RYt_UB # ***	351
*** # ND5_GRAMALIGN_MAXALIGN_RYt_UB # ***	351
*** # ND5_GRAMALIGN_PSARALIGN_RYt_UB # ***	351
*** # ND5_GRAMALIGN_TCSFMf_RYt_UB # ***	351
*** # ND5_GRAMALIGN_TCSf_RYt_UB # ***	351
*** # ND5_GRAMALIGN_TRIMAL_RYt_UB # ***	351
*** # ND5_MACSE_GBLOCKS_RYt_UB # ***	351
*** # ND5_MACSE_MAXALIGN_DNA_UB # ***	351
*** # ND5_MACSE_PSARALIGN_DNA_UB # ***	351
*** # ND5_MACSE_TCSFMf_DNA_UB # ***	351
*** # ND5_MACSE_TCSf_DNA_UB # ***	351
*** # ND5_MACSE_TRIMAL_DNA_UB # ***	351
*** # ND5_MAFFTGI_GBLOCKS_DNA_UB # ***	351
*** # ND6_GRAMALIGN_MAXALIGN_DNA_UB # ***	252
*** # ND6_GRAMALIGN_TCSFMw_DNA_UB # ***	252
*** # ND6_MAFFTA_GBLOCKS_DNA_UB # ***	252
*** # ND6_MAFFTA_TCSw_DNA_UB # ***	252
*** # ND6_MAFFTGI_TCSFMf_DNA_UB # ***	252
*** # ND6_OPAL_GBLOCKSC_RYt_UB # ***	252
*** # ND6_OPAL_GBLOCKS_RYt_UB # ***	252
*** # ND6_OPAL_PSARALIGN_RYt_UB # ***	252
*** # ND6_OPAL_TCSFMf_RYt_UB # ***	252
*** # ND6_OPAL_TCSFMw_RYt_UB # ***	252

## Sheet: ATP6_CONSENSUS_PHYLOGENY_HISTG_
Consensus Strategies	Total Topological Support
*** # ATP6_FSA_PSARALIGN_DNA_UB # ***	161
*** # ATP6_MAFFTA_TCSFMw_DNA_UB # ***	161
*** ATP6_ALL_TRIMALC_DNA_UB ***	138
*** ATP6_ALL_WEAVEALIGN_DNA_UB ***	138
*** # ATP6_FSA_TRIMALG_CDN_UB # ***	89
*** # ATP6_MAFFTA_MAXALIGN_CDN_UB # ***	89
*** # ATP6_MAFFTA_TCSFMf_CDN_UB # ***	89
*** # ATP6_MAFFTEI_TCSf_CDN_UB # ***	89
*** # ATP6_MAFFTEI_TRIMAL_CDN_UB # ***	89
*** # ATP6_CLUSTALO_PSARALIGN_DEG_UB # ***	71
*** # ATP6_FSANP_TCSOGw_RYt_UB # ***	71
*** # ATP6_FSANP_TRIMAL_DEG_UB # ***	71
*** # ATP6_FSA_TCSw_RYt_UB # ***	71
*** # ATP6_MAFFTGI_TRIMALA_DEG_UB # ***	71
*** # ATP6_MAFFTLI_TCSw_DEG_UB # ***	71
*** # ATP6_MAFFTLI_TCSw_DNA_UB # ***	71
*** # ATP6_MAFFTLI_TRIMALG_DEG_UB # ***	71
*** ATP6_ALL_MERGEALIGN_DEG_UB ***	68
*** # ATP6_FSANP_TCSFMf_2AA_UB # ***	58
*** # ATP6_GRAMALIGN_PSARALIGN_2AA_UB # ***	58
*** # ATP6_GRAMALIGN_TRIMAL_2AA_UB # ***	58
*** # ATP6_MAFFTEI_MAXALIGN_2AA_UB # ***	58
*** # ATP6_MAFFTGI_TCSf_2AA_UB # ***	58
*** # ATP6_MACSE_TRIMALA_DNA_UB # ***	54
*** # ATP6_MAFFTLI_GBLOCKS_DNA_UB # ***	54
*** # ATP6_PRANKCDO_GBLOCKSC_DNA_UB # ***	54
*** # ATP6_MACSE_GBLOCKS_2AA_UB # ***	47
*** # ATP6_MAFFTA_GBLOCKSC_2AA_UB # ***	47
*** # ATP6_MAFFTA_TRIMALA_2AA_UB # ***	47
*** ATP6_ALL_TRIMALC_CDN_UB ***	46
*** # ATP6_GRAMALIGN_TCSOGw_DNA_UB # ***	38
*** # ATP6_MAFFTEI_TCSFMf_DNA_UB # ***	38
*** # ATP6_MAFFTGI_MAXALIGN_DNA_UB # ***	38
*** # ATP6_MAFFTGI_TRIMAL_DNA_UB # ***	38
*** # ATP6_MAFFTLI_TCSf_DNA_UB # ***	38
*** ATP6_ALL_TRIMALC_2AA_UB ***	38
*** # ATP6_MAFFTEI_GBLOCKSC_CDN_UB # ***	34
*** # ATP6_FSANP_TRIMALG_RYt_UB # ***	30
*** # ATP6_FSA_TRIMALA_RYt_UB # ***	30
*** # ATP6_PRANKCDO_GBLOCKSC_RYt_UB # ***	30
*** # ATP6_FSA_TCSFMf_DEG_UB # ***	26
*** # ATP6_FSA_TCSf_DEG_UB # ***	26
*** # ATP6_FSA_PSARALIGN_RYt_UB # ***	22
*** # ATP6_FSA_TCSFMf_RYt_UB # ***	22
*** # ATP6_FSA_TCSf_RYt_UB # ***	22
*** # ATP6_FSA_TRIMAL_RYt_UB # ***	22
*** # ATP6_MACSE_NOISY_RYt_UB # ***	12
*** # ATP6_FSANP_TRIMALS_RYt_UB # ***	9
*** # ATP6_MACSE_TRIMALP_RYt_UB # ***	9
*** # ATP6_FSA_MAXALIGN_RYt_UB # ***	8
*** # ATP6_MACSE_TCSFMw_RYt_UB # ***	7
*** # ATP6_MAFFTA_GBLOCKS_DEG_UB # ***	4
*** # ATP6_MAFFTLI_NOISY_DNA_UB # ***	4
*** # ATP6_OPAL_TRIMALP_DNA_UB # ***	4
*** ATP6_ALL_TRIMALC_RYt_UB ***	4
*** # ATP6_MACSE_TRIMALP_DEG_UB # ***	2
*** # ATP6_MAFFTLI_NOISY_DEG_UB # ***	1
*** # ATP6_PRANKCDO_GBLOCKSC_DEG_UB # ***	1
# ATP6_GRAMALIGN_GBLOCKS_RYt_UB #	0
# ATP6_MAFFTEI_TCSFMw_DEG_UB #	0
# ATP6_PRANKO_TRIMALS_DNA_UB #	0

## Sheet: ATP8_CONSENSUS_PHYLOGENY_HISTG_
Consensus Strategies	Total Topological Support
*** # ATP8_FSANP_GBLOCKSC_DNA_UB # ***	161
*** # ATP8_MAFFTGI_MAXALIGN_DNA_UB # ***	161
*** # ATP8_MAFFTGI_TCSf_DNA_UB # ***	161
*** # ATP8_MAFFTGI_TRIMAL_DNA_UB # ***	161
*** # ATP8_MAFFT_GBLOCKS_DNA_UB # ***	161
*** ATP8_ALL_TRIMALC_DNA_UB ***	153
*** ATP8_ALL_TRIMALC_RYt_UB ***	153
*** # ATP8_MACSE_GBLOCKS_DEG_UB # ***	136
*** # ATP8_MAFFTF1_TRIMAL_DEG_UB # ***	136
*** # ATP8_MAFFTF2_TCSFMf_DEG_UB # ***	136
*** # ATP8_MAFFTFI_PSARALIGN_DEG_UB # ***	136
*** # ATP8_MAFFTGI_MAXALIGN_DEG_UB # ***	136
*** # ATP8_MAFFTLI_TCSf_DEG_UB # ***	136
*** # ATP8_OPAL_GBLOCKSC_DEG_UB # ***	136
*** # ATP8_CLUSTALO_GBLOCKSC_2AA_UB # ***	130
*** # ATP8_FSANP_TCSFMf_2AA_UB # ***	130
*** # ATP8_MACSE_GBLOCKS_2AA_UB # ***	130
*** # ATP8_MACSE_PSARALIGN_2AA_UB # ***	130
*** # ATP8_MACSE_TCSf_2AA_UB # ***	130
*** # ATP8_MAFFTA_MAXALIGN_2AA_UB # ***	130
*** # ATP8_MAFFTA_TRIMAL_2AA_UB # ***	130
*** ATP8_ALL_TRIMALC_2AA_UB ***	129
*** ATP8_ALL_WEAVEALIGN_2AA_UB ***	129
*** # ATP8_KALIGN_GBLOCKS_CDN_UB # ***	113
*** # ATP8_MAFFTEI_PSARALIGN_CDN_UB # ***	113
*** # ATP8_MAFFTFI_GBLOCKSC_CDN_UB # ***	113
*** # ATP8_MAFFTFI_TRIMAL_CDN_UB # ***	113
*** # ATP8_MAFFTGI_TCSf_CDN_UB # ***	113
*** # ATP8_OPAL_MAXALIGN_CDN_UB # ***	113
*** # ATP8_OPAL_TCSFMf_CDN_UB # ***	113
*** ATP8_ALL_MERGEALIGN_DEG_UB ***	87
*** ATP8_ALL_TRIMALC_DEG_UB ***	87
*** ATP8_ALL_TRIMALC_CDN_UB ***	86
*** ATP8_ALL_WEAVEALIGN_CDN_UB ***	86
*** # ATP8_GRAMALIGN_GBLOCKSC_RYt_UB # ***	50
*** # ATP8_GRAMALIGN_MAXALIGN_RYt_UB # ***	50
*** # ATP8_GRAMALIGN_PSARALIGN_RYt_UB # ***	50
*** # ATP8_KALIGN_TRIMAL_RYt_UB # ***	50
*** # ATP8_MACSE_GBLOCKS_RYt_UB # ***	50
*** # ATP8_MACSE_TCSFMf_RYt_UB # ***	50
*** # ATP8_OPAL_TCSf_RYt_UB # ***	50
*** # ATP8_CLUSTALO_TCSFMw_RYt_UB # ***	44
*** # ATP8_KALIGN_TCSFMw_DEG_UB # ***	44
*** # ATP8_MAFFTF1_TCSFMw_DNA_UB # ***	44
*** ATP8_ALL_WEAVEALIGN_RYt_UB ***	33
*** # ATP8_MAFFTFI_TCSFMf_DNA_UB # ***	29
*** # ATP8_MAFFTLI_PSARALIGN_DNA_UB # ***	18
*** # ATP8_MAFFTF1_TCSw_DNA_UB # ***	10
*** # ATP8_OPAL_TCSw_DNA_UB # ***	10
*** # ATP8_CLUSTALO_TCSw_RYt_UB # ***	8
*** # ATP8_KALIGN_TCSw_DEG_UB # ***	8
*** ATP8_ALL_WEAVEALIGN_DNA_UB ***	8
*** # ATP8_CLUSTALO_TRIMALS_DEG_UB # ***	7
*** # ATP8_MAFFTA_TCSOGw_DNA_UB # ***	7
*** # ATP8_TCOFFEETC_NOISY_DEG_UB # ***	4
*** # ATP8_TCOFFEETC_NOISY_DNA_UB # ***	4
*** # ATP8_KALIGN_TCSOGw_RYt_UB # ***	3
*** # ATP8_TCOFFEE_NOISY_RYt_UB # ***	2
# ATP8_GRAMALIGN_TRIMALS_RYt_UB #	0
# ATP8_OPAL_TCSOGw_DEG_UB #	0
# ATP8_OPAL_TRIMALS_DNA_UB #	0
# ATP8_PRANKCDO_TRIMALP_DEG_UB #	0
# ATP8_PRANKCDO_TRIMALP_RYt_UB #	0
# ATP8_PRANK_TRIMALP_DNA_UB #	0

## Sheet: COX1_CONSENSUS_PHYLOGENY_HISTG_
Consensus Strategies	Total Topological Support
*** # COX1_KALIGN_GBLOCKSC_DNA_UB # ***	401
*** # COX1_KALIGN_GBLOCKS_DNA_UB # ***	401
*** # COX1_KALIGN_TCSFMw_DNA_UB # ***	401
*** # COX1_KALIGN_TCSFMw_RYt_UB # ***	401
*** # COX1_KALIGN_TCSw_DNA_UB # ***	401
*** # COX1_KALIGN_TCSw_RYt_UB # ***	401
*** # COX1_MAFFTA_PSARALIGN_DNA_UB # ***	401
*** # COX1_MAFFTA_TRIMAL_DNA_UB # ***	401
*** # COX1_MAFFTEI_MAXALIGN_DNA_UB # ***	401
*** # COX1_MAFFTEI_PSARALIGN_DNA_UB # ***	401
*** # COX1_MAFFTEI_TCSf_DNA_UB # ***	401
*** # COX1_MAFFTFI_MAXALIGN_DNA_UB # ***	401
*** # COX1_MAFFTFI_TCSFMf_DNA_UB # ***	401
*** # COX1_MAFFTFI_TRIMALA_DNA_UB # ***	401
*** # COX1_MAFFTGI_MAXALIGN_DNA_UB # ***	401
*** # COX1_MAFFTGI_TCSFMf_DNA_UB # ***	401
*** # COX1_MAFFTGI_TRIMALA_DNA_UB # ***	401
*** # COX1_MAFFTLI_MAXALIGN_DNA_UB # ***	401
*** # COX1_MAFFTLI_TCSFMf_DNA_UB # ***	401
*** # COX1_OPAL_TCSFMw_DEG_UB # ***	401
*** # COX1_PRANKF_TCSFMf_DNA_UB # ***	401
*** # COX1_PRANKF_TRIMALG_DNA_UB # ***	401
*** # COX1_PRANKO_GBLOCKSC_DNA_UB # ***	401
*** # COX1_PRANK_GBLOCKSC_DNA_UB # ***	401
*** # COX1_PRANK_GBLOCKS_DNA_UB # ***	401
*** # COX1_PROBCONS_GBLOCKSC_DNA_UB # ***	401
*** # COX1_TCOFFEEPL_GBLOCKSC_DNA_UB # ***	401
*** # COX1_TCOFFEETC_GBLOCKSC_DNA_UB # ***	400
*** # COX1_TCOFFEE_GBLOCKSC_DNA_UB # ***	386
*** COX1_ALL_TRIMALC_DNA_UB ***	339
*** # COX1_GRAMALIGN_MAXALIGN_RYt_UB # ***	96
*** # COX1_PROBCONS_MAXALIGN_RYt_UB # ***	96
*** # COX1_PROBCONS_TRIMAL_RYt_UB # ***	96
*** # COX1_TCOFFEETC_PSARALIGN_RYt_UB # ***	93
*** # COX1_FSA_GBLOCKS_DEG_UB # ***	75
*** # COX1_GRAMALIGN_TRIMALA_DEG_UB # ***	75
*** # COX1_GRAMALIGN_TRIMALG_DEG_UB # ***	75
*** # COX1_KALIGN_TRIMALS_DNA_UB # ***	71
*** # COX1_MAFFTF2_TRIMALP_DEG_UB # ***	71
*** # COX1_MAFFTGI_TRIMALP_DNA_UB # ***	71
*** # COX1_MAFFT_TCSOGw_DEG_UB # ***	69
*** # COX1_MUSCLE_TCSOGw_RYt_UB # ***	69
*** COX1_ALL_TRIMALC_RYt_UB ***	65
*** # COX1_GRAMALIGN_GBLOCKS_RYt_UB # ***	38
*** # COX1_GRAMALIGN_TRIMALA_RYt_UB # ***	38
*** # COX1_PRANKCDF_TCSFMf_2AA_UB # ***	29
*** # COX1_PRANKCDF_TRIMALA_2AA_UB # ***	29
*** # COX1_PRANKCDO_TRIMALG_2AA_UB # ***	29
*** # COX1_PRANKCDO_TRIMAL_2AA_UB # ***	29
*** # COX1_PRANKCD_GBLOCKSC_2AA_UB # ***	29
*** # COX1_PRANKCD_MAXALIGN_2AA_UB # ***	29
*** # COX1_PRANKCD_PSARALIGN_2AA_UB # ***	29
*** # COX1_PRANKCD_TCSf_2AA_UB # ***	29
*** # COX1_FSA_NOISY_DNA_UB # ***	24
*** # COX1_KALIGN_NOISY_DNA_UB # ***	24
*** # COX1_MAFFTA_NOISY_DNA_UB # ***	24
*** # COX1_MAFFTEI_NOISY_DNA_UB # ***	24
*** # COX1_OPAL_NOISY_DNA_UB # ***	24
*** # COX1_PRANKF_NOISY_DNA_UB # ***	24
*** # COX1_KALIGN_TCSw_DEG_UB # ***	15
*** # COX1_MAFFT_TCSOGw_DNA_UB # ***	10
*** # COX1_TCOFFEE_TRIMALS_RYt_UB # ***	10
*** # COX1_PRANKCDO_MAXALIGN_CDN_UB # ***	8
*** # COX1_PRANKCDO_TCSFMf_CDN_UB # ***	8
*** # COX1_FSA_TRIMALG_RYt_UB # ***	7
*** # COX1_PRANKCDF_TCSf_CDN_UB # ***	7
*** # COX1_PRANKCDF_TRIMALG_CDN_UB # ***	7
*** # COX1_PRANKCDO_GBLOCKSC_CDN_UB # ***	7
*** # COX1_PRANKCDO_TRIMAL_CDN_UB # ***	7
*** # COX1_PRANKCD_TRIMALA_CDN_UB # ***	7
*** # COX1_TCOFFEEPL_TRIMALS_DEG_UB # ***	6
*** # COX1_PRANKCDF_PSARALIGN_CDN_UB # ***	2
*** # COX1_PRANKF_TRIMALP_RYt_UB # ***	1

## Sheet: COX2_CONSENSUS_PHYLOGENY_HISTG_
Consensus Strategies	Total Topological Support
*** # COX2_CLUSTALO_TCSFMw_RYt_UB # ***	476
*** # COX2_CLUSTALO_TCSw_DNA_UB # ***	476
*** # COX2_CLUSTALO_TCSw_RYt_UB # ***	476
*** # COX2_CLUSTALW_TCSFMw_RYt_UB # ***	476
*** # COX2_CLUSTALW_TCSw_RYt_UB # ***	476
*** # COX2_MAFFTA_TCSFMw_DNA_UB # ***	476
*** # COX2_MAFFTEI_TCSFMw_DEG_UB # ***	476
*** # COX2_MAFFTF1_TCSFMw_DEG_UB # ***	476
*** # COX2_MAFFTF1_TCSw_DEG_UB # ***	476
*** # COX2_MAFFTF2_TCSFMw_DNA_UB # ***	476
*** # COX2_MAFFTFI_TRIMALP_DEG_UB # ***	476
*** # COX2_MAFFT_TCSw_DNA_UB # ***	476
*** # COX2_PRANKCDF_GBLOCKSC_DNA_UB # ***	476
*** # COX2_PRANKCDO_GBLOCKSC_DNA_UB # ***	476
*** COX2_ALL_TRIMALC_DNA_UB ***	470
*** COX2_ALL_WEAVEALIGN_DNA_UB ***	470
*** # COX2_PRANKCDO_TRIMALA_DNA_UB # ***	469
*** # COX2_PRANKCDO_TRIMALG_DNA_UB # ***	468
*** # COX2_PROBCONS_PSARALIGN_DNA_UB # ***	398
*** # COX2_PROBCONS_TCSf_DNA_UB # ***	393
*** # COX2_TCOFFEEPL_MAXALIGN_DNA_UB # ***	382
*** # COX2_TCOFFEEPL_TCSFMf_DNA_UB # ***	380
*** # COX2_PRANKCDO_GBLOCKSC_2AA_UB # ***	372
*** # COX2_PRANKCDO_GBLOCKS_2AA_UB # ***	372
*** # COX2_PRANKCDO_TRIMALA_2AA_UB # ***	368
*** # COX2_TCOFFEEPL_TRIMAL_DNA_UB # ***	368
*** # COX2_PRANKCDO_TRIMALG_2AA_UB # ***	366
*** # COX2_PRANKCD_TRIMALA_CDN_UB # ***	353
*** # COX2_PRANKCD_TRIMALG_CDN_UB # ***	351
*** # COX2_PROBCONS_TCSf_CDN_UB # ***	340
*** # COX2_PROBCONS_TRIMAL_CDN_UB # ***	334
*** # COX2_TCOFFEEPL_MAXALIGN_CDN_UB # ***	331
*** # COX2_TCOFFEEPL_PSARALIGN_CDN_UB # ***	329
*** # COX2_TCOFFEEPL_PSARALIGN_2AA_UB # ***	328
*** # COX2_TCOFFEEPL_TCSFMf_2AA_UB # ***	326
*** # COX2_TCOFFEETC_MAXALIGN_2AA_UB # ***	319
*** # COX2_TCOFFEETC_PSARALIGN_2AA_UB # ***	317
*** # COX2_TCOFFEETC_TCSFMf_2AA_UB # ***	315
*** # COX2_TCOFFEETC_TRIMAL_2AA_UB # ***	311
*** # COX2_TCOFFEE_MAXALIGN_2AA_UB # ***	308
*** # COX2_TCOFFEE_TCSFMf_CDN_UB # ***	305
*** # COX2_TCOFFEE_TCSf_2AA_UB # ***	302
*** # COX2_TCOFFEE_TRIMAL_2AA_UB # ***	300
*** # COX2_CLUSTALW_TRIMALS_RYt_UB # ***	128
*** # COX2_GRAMALIGN_TRIMALP_DNA_UB # ***	128
*** # COX2_MAFFTGI_TRIMALS_DEG_UB # ***	128
*** # COX2_MAFFTGI_TRIMALS_DNA_UB # ***	128
*** # COX2_CLUSTALW_GBLOCKS_DEG_UB # ***	119
*** COX2_ALL_MERGEALIGN_DEG_UB ***	108
*** COX2_ALL_TRIMALC_DEG_UB ***	108
*** COX2_ALL_WEAVEALIGN_DEG_UB ***	108
*** # COX2_MAFFTEI_GBLOCKS_DNA_UB # ***	99
*** # COX2_FSA_GBLOCKSC_DEG_UB # ***	97
*** # COX2_KALIGN_TCSFMf_DEG_UB # ***	97
*** # COX2_KALIGN_TRIMAL_DEG_UB # ***	97
*** # COX2_MUSCLE_TRIMALA_DEG_UB # ***	97
*** # COX2_PROBCONS_MAXALIGN_DEG_UB # ***	81
*** # COX2_PROBCONS_PSARALIGN_DEG_UB # ***	80
*** COX2_ALL_TRIMALC_2AA_UB ***	80
*** COX2_ALL_TRIMALC_CDN_UB ***	80
*** COX2_ALL_WEAVEALIGN_2AA_UB ***	80
*** COX2_ALL_WEAVEALIGN_CDN_UB ***	80
*** # COX2_PROBCONS_TCSf_DEG_UB # ***	78
*** # COX2_PROBCONS_TRIMAL_DEG_UB # ***	75
*** # COX2_TCOFFEEPL_MAXALIGN_RYt_UB # ***	74
*** # COX2_PRANKCD_GBLOCKSC_RYt_UB # ***	72
*** # COX2_TCOFFEEPL_TCSf_RYt_UB # ***	71
*** # COX2_TCOFFEEPL_TRIMAL_RYt_UB # ***	68
*** # COX2_TCOFFEETC_TCSFMf_RYt_UB # ***	66
*** # COX2_KALIGN_TCSOGw_DEG_UB # ***	57
*** # COX2_TCOFFEE_PSARALIGN_RYt_UB # ***	57
*** # COX2_PRANKCDF_GBLOCKSC_CDN_UB # ***	48
*** # COX2_PRANKCDF_GBLOCKS_CDN_UB # ***	48
*** # COX2_TCOFFEEPL_TCSOGw_RYt_UB # ***	48
*** # COX2_MAFFTA_NOISY_DEG_UB # ***	45
*** # COX2_MAFFTF1_NOISY_DNA_UB # ***	45
*** COX2_ALL_TRIMALC_RYt_UB ***	19
*** COX2_ALL_WEAVEALIGN_RYt_UB ***	19
*** # COX2_CLUSTALO_NOISY_RYt_UB # ***	17
*** # COX2_CLUSTALW_NOISY_RYt_UB # ***	17
*** # COX2_PRANKCD_TRIMALG_DEG_UB # ***	16
*** # COX2_TCOFFEE_TCSOGw_DNA_UB # ***	16
*** # COX2_PRANKCD_TRIMALA_RYt_UB # ***	6
*** # COX2_PRANKCDO_TRIMALG_RYt_UB # ***	5

## Sheet: COX3_CONSENSUS_PHYLOGENY_HISTG_
Consensus Strategies	Total Topological Support
*** # COX3_CLUSTALW_MAXALIGN_DNA_UB # ***	462
*** # COX3_CLUSTALW_TCSFMf_DNA_UB # ***	462
*** # COX3_CLUSTALW_TCSf_DNA_UB # ***	462
*** # COX3_CLUSTALW_TRIMAL_DNA_UB # ***	462
*** # COX3_FSANP_TCSFMw_RYt_UB # ***	462
*** # COX3_FSA_TCSw_RYt_UB # ***	462
*** # COX3_GRAMALIGN_GBLOCKSC_DNA_UB # ***	462
*** # COX3_MACSE_GBLOCKS_DNA_UB # ***	462
*** # COX3_MAFFTA_MAXALIGN_DNA_UB # ***	462
*** # COX3_MAFFTF1_TCSw_DNA_UB # ***	462
*** # COX3_MAFFTFI_GBLOCKS_DNA_UB # ***	462
*** # COX3_MAFFTFI_TCSFMf_DNA_UB # ***	462
*** # COX3_MAFFTLI_TCSFMf_DNA_UB # ***	462
*** # COX3_OPAL_TCSw_RYt_UB # ***	462
*** # COX3_PRANKO_TRIMALA_DNA_UB # ***	462
*** # COX3_PRANK_MAXALIGN_DNA_UB # ***	458
*** COX3_ALL_TRIMALC_DNA_UB ***	445
*** COX3_ALL_WEAVEALIGN_DNA_UB ***	445
*** # COX3_PROBCONS_PSARALIGN_DNA_UB # ***	441
*** # COX3_PROBCONS_TCSf_DNA_UB # ***	437
*** # COX3_PROBCONS_TRIMALG_DNA_UB # ***	432
*** # COX3_TCOFFEEPL_MAXALIGN_DNA_UB # ***	428
*** # COX3_TCOFFEETC_GBLOCKS_DNA_UB # ***	414
*** # COX3_TCOFFEETC_TCSw_DEG_UB # ***	406
*** # COX3_FSANP_MAXALIGN_DEG_UB # ***	244
*** # COX3_FSANP_TRIMALG_DEG_UB # ***	244
*** # COX3_FSA_TCSf_DEG_UB # ***	244
*** # COX3_KALIGN_TRIMAL_DEG_UB # ***	244
*** # COX3_MAFFTA_GBLOCKS_DEG_UB # ***	244
*** # COX3_MAFFTA_TRIMALA_DEG_UB # ***	244
*** # COX3_MAFFTF1_TCSf_DEG_UB # ***	244
*** # COX3_MAFFTLI_PSARALIGN_DEG_UB # ***	244
*** # COX3_PRANKO_GBLOCKSC_DEG_UB # ***	244
*** # COX3_TCOFFEEPL_TCSFMf_DEG_UB # ***	220
*** # COX3_MACSE_GBLOCKSC_CDN_UB # ***	217
*** # COX3_MACSE_TRIMALG_CDN_UB # ***	217
*** # COX3_MAFFTA_TCSFMf_CDN_UB # ***	217
*** # COX3_MAFFTA_TRIMALA_CDN_UB # ***	217
*** # COX3_MAFFTGI_MAXALIGN_CDN_UB # ***	217
*** # COX3_MUSCLE_PSARALIGN_CDN_UB # ***	217
*** # COX3_OPAL_TRIMAL_CDN_UB # ***	217
*** # COX3_FSA_TRIMALG_RYt_UB # ***	205
*** # COX3_MACSE_MAXALIGN_RYt_UB # ***	205
*** # COX3_MACSE_TCSFMf_RYt_UB # ***	205
*** # COX3_MUSCLE_GBLOCKSC_RYt_UB # ***	205
*** # COX3_MUSCLE_GBLOCKS_RYt_UB # ***	205
*** # COX3_MUSCLE_TRIMAL_RYt_UB # ***	205
*** # COX3_PRANKF_PSARALIGN_RYt_UB # ***	205
*** COX3_ALL_TRIMALC_DEG_UB ***	196
*** COX3_ALL_WEAVEALIGN_DEG_UB ***	196
*** # COX3_GRAMALIGN_GBLOCKSC_2AA_UB # ***	181
*** # COX3_MACSE_TRIMALA_2AA_UB # ***	181
*** # COX3_MAFFTF1_MAXALIGN_2AA_UB # ***	181
*** # COX3_MAFFTF1_TCSFMf_2AA_UB # ***	181
*** # COX3_MAFFTFI_MAXALIGN_2AA_UB # ***	181
*** # COX3_MAFFTFI_TCSf_2AA_UB # ***	181
*** # COX3_PRANKF_TRIMALG_2AA_UB # ***	181
*** # COX3_PRANKO_GBLOCKSC_2AA_UB # ***	181
*** # COX3_PRANK_TRIMALG_2AA_UB # ***	174
*** # COX3_PROBCONS_PSARALIGN_2AA_UB # ***	171
*** # COX3_TCOFFEEPL_TRIMALA_2AA_UB # ***	161
*** # COX3_TCOFFEE_TCSf_RYt_UB # ***	161
*** # COX3_TCOFFEETC_TRIMAL_2AA_UB # ***	153
*** # COX3_TCOFFEE_MAXALIGN_2AA_UB # ***	151
*** COX3_ALL_TRIMALC_CDN_UB ***	144
*** COX3_ALL_WEAVEALIGN_CDN_UB ***	144
*** COX3_ALL_TRIMALC_RYt_UB ***	143
*** COX3_ALL_WEAVEALIGN_RYt_UB ***	143
*** COX3_ALL_TRIMALC_2AA_UB ***	135
*** COX3_ALL_WEAVEALIGN_2AA_UB ***	135
*** # COX3_CLUSTALO_TCSOGw_RYt_UB # ***	75
*** # COX3_MAFFTGI_TCSFMw_DNA_UB # ***	75
*** # COX3_MAFFTGI_TRIMALS_DNA_UB # ***	58
*** # COX3_PRANK_TRIMALP_DNA_UB # ***	57
*** # COX3_MAFFTF1_TCSOGw_DNA_UB # ***	34
*** # COX3_CLUSTALO_NOISY_DNA_UB # ***	26
*** # COX3_PROBCONS_TRIMALS_DEG_UB # ***	24
*** # COX3_TCOFFEEPL_TCSOGw_DEG_UB # ***	24
*** # COX3_TCOFFEE_TRIMALP_DEG_UB # ***	21
*** # COX3_PRANKO_TRIMALP_RYt_UB # ***	18
*** # COX3_MAFFTF1_NOISY_DEG_UB # ***	15
*** # COX3_TCOFFEEPL_TRIMALS_RYt_UB # ***	15
*** # COX3_MAFFTEI_NOISY_RYt_UB # ***	3

## Sheet: CYTB_CONSENSUS_PHYLOGENY_HISTG_
Consensus Strategies	Total Topological Support
*** # CYTB_CLUSTALW_PSARALIGN_DNA_UB # ***	496
*** # CYTB_KALIGN_MAXALIGN_DNA_UB # ***	496
*** # CYTB_KALIGN_TCSFMf_DNA_UB # ***	496
*** # CYTB_KALIGN_TCSf_DNA_UB # ***	496
*** # CYTB_KALIGN_TRIMAL_DNA_UB # ***	496
*** # CYTB_MAFFTGI_GBLOCKS_DNA_UB # ***	496
*** # CYTB_MAFFTGI_TRIMALA_DNA_UB # ***	496
*** # CYTB_MAFFTGI_TRIMALG_DNA_UB # ***	496
*** # CYTB_MAFFT_GBLOCKSC_DNA_UB # ***	496
*** # CYTB_MAFFT_TCSFMw_DNA_UB # ***	496
*** # CYTB_MUSCLE_TCSOGw_DEG_UB # ***	496
*** # CYTB_OPAL_TCSFMw_RYt_UB # ***	496
*** # CYTB_OPAL_TCSw_RYt_UB # ***	496
*** CYTB_ALL_TRIMALC_DNA_UB ***	476
*** CYTB_ALL_TRIMALC_RYt_UB ***	476
*** CYTB_ALL_WEAVEALIGN_DNA_UB ***	476
*** # CYTB_CLUSTALW_PSARALIGN_DEG_UB # ***	215
*** # CYTB_KALIGN_MAXALIGN_DEG_UB # ***	215
*** # CYTB_KALIGN_TCSf_DEG_UB # ***	215
*** # CYTB_OPAL_GBLOCKSC_DEG_UB # ***	215
*** CYTB_ALL_MERGEALIGN_DEG_UB ***	201
*** CYTB_ALL_TRIMALC_DEG_UB ***	201
*** CYTB_ALL_WEAVEALIGN_DEG_UB ***	201
*** # CYTB_FSANP_GBLOCKS_2AA_UB # ***	172
*** # CYTB_FSANP_MAXALIGN_2AA_UB # ***	172
*** # CYTB_FSANP_TCSf_2AA_UB # ***	172
*** # CYTB_FSANP_TRIMAL_2AA_UB # ***	172
*** # CYTB_MACSE_TCSFMf_2AA_UB # ***	172
*** # CYTB_MACSE_TCSf_2AA_UB # ***	172
*** # CYTB_MACSE_TRIMAL_2AA_UB # ***	172
*** # CYTB_MAFFTF1_TRIMALA_2AA_UB # ***	172
*** # CYTB_MAFFTF2_GBLOCKSC_2AA_UB # ***	172
*** # CYTB_MAFFTF2_TRIMALA_2AA_UB # ***	172
*** # CYTB_MAFFTF2_TRIMALG_2AA_UB # ***	172
*** # CYTB_MAFFTGI_GBLOCKS_DEG_UB # ***	172
*** # CYTB_MAFFT_TRIMALA_2AA_UB # ***	172
*** # CYTB_MAFFT_TRIMALG_2AA_UB # ***	172
*** # CYTB_OPAL_TRIMALA_2AA_UB # ***	172
*** # CYTB_PRANKCD_PSARALIGN_2AA_UB # ***	172
*** CYTB_ALL_TRIMALC_2AA_UB ***	138
*** CYTB_ALL_WEAVEALIGN_2AA_UB ***	138
*** # CYTB_GRAMALIGN_GBLOCKSC_RYt_UB # ***	135
*** # CYTB_KALIGN_MAXALIGN_RYt_UB # ***	135
*** # CYTB_KALIGN_TCSFMf_RYt_UB # ***	135
*** # CYTB_KALIGN_TCSf_RYt_UB # ***	135
*** # CYTB_KALIGN_TRIMAL_RYt_UB # ***	135
*** # CYTB_MAFFTF1_TCSw_DEG_UB # ***	135
*** # CYTB_MAFFT_TCSFMw_DEG_UB # ***	135
*** # CYTB_KALIGN_MAXALIGN_CDN_UB # ***	99
*** # CYTB_KALIGN_TRIMAL_CDN_UB # ***	99
*** # CYTB_MAFFTF1_TCSf_CDN_UB # ***	99
*** # CYTB_MAFFTGI_TRIMALA_CDN_UB # ***	99
*** # CYTB_MAFFTGI_TRIMALG_CDN_UB # ***	99
*** # CYTB_MAFFTLI_TCSFMf_CDN_UB # ***	99
*** CYTB_ALL_WEAVEALIGN_RYt_UB ***	89
*** CYTB_ALL_TRIMALC_CDN_UB ***	66
*** CYTB_ALL_WEAVEALIGN_CDN_UB ***	66
*** # CYTB_OPAL_TRIMALS_DNA_UB # ***	42
*** # CYTB_CLUSTALW_PSARALIGN_RYt_UB # ***	33
*** # CYTB_CLUSTALO_GBLOCKS_CDN_UB # ***	32
*** # CYTB_MAFFTFI_GBLOCKSC_CDN_UB # ***	32
*** # CYTB_PRANKCD_PSARALIGN_CDN_UB # ***	32
*** # CYTB_MAFFTF2_TRIMALS_DEG_UB # ***	26
*** # CYTB_MAFFTF1_TRIMALP_DNA_UB # ***	22
*** # CYTB_MAFFTF2_TRIMALP_DEG_UB # ***	18
*** # CYTB_OPAL_TRIMALA_RYt_UB # ***	18
*** # CYTB_OPAL_TRIMALG_RYt_UB # ***	18
*** # CYTB_OPAL_GBLOCKS_RYt_UB # ***	15
*** # CYTB_GRAMALIGN_TRIMALP_RYt_UB # ***	14
*** # CYTB_PROBCONS_NOISY_DNA_UB # ***	9
*** # CYTB_GRAMALIGN_TRIMALS_RYt_UB # ***	7
*** # CYTB_MUSCLE_TCSOGw_RYt_UB # ***	5
*** # CYTB_CLUSTALO_NOISY_DEG_UB # ***	3
*** # CYTB_MAFFTGI_TRIMALA_DEG_UB # ***	1
*** # CYTB_MAFFTGI_TRIMALG_DEG_UB # ***	1
# CYTB_CLUSTALO_NOISY_RYt_UB #	0

## Sheet: ND1_CONSENSUS_PHYLOGENY_HISTG_
Consensus Strategies	Total Topological Support
*** # ND1_FSANP_TRIMALA_DNA_UB # ***	536
*** # ND1_FSANP_TRIMALG_DNA_UB # ***	536
*** # ND1_MAFFTEI_TCSFMf_DEG_UB # ***	536
*** # ND1_MAFFTF2_GBLOCKSC_DNA_UB # ***	536
*** # ND1_OPAL_MAXALIGN_DNA_UB # ***	536
*** # ND1_OPAL_MAXALIGN_RYt_UB # ***	536
*** # ND1_OPAL_TCSFMf_DNA_UB # ***	536
*** # ND1_OPAL_TCSFMf_RYt_UB # ***	536
*** # ND1_OPAL_TCSOGw_DNA_UB # ***	536
*** # ND1_OPAL_TCSf_DNA_UB # ***	536
*** # ND1_OPAL_TCSf_RYt_UB # ***	536
*** # ND1_OPAL_TRIMAL_DNA_UB # ***	536
*** # ND1_OPAL_TRIMAL_RYt_UB # ***	536
*** # ND1_PRANKCD_TCSw_RYt_UB # ***	529
*** # ND1_PROBCONS_GBLOCKSC_RYt_UB # ***	522
*** # ND1_TCOFFEEPL_TCSFMw_DNA_UB # ***	491
*** # ND1_TCOFFEEPL_TCSFMw_RYt_UB # ***	490
*** # ND1_TCOFFEETC_TCSFMw_DNA_UB # ***	476
*** # ND1_TCOFFEETC_TCSFMw_RYt_UB # ***	475
*** # ND1_TCOFFEE_PSARALIGN_DNA_UB # ***	463
*** # ND1_TCOFFEE_TCSFMw_DEG_UB # ***	461
*** # ND1_TCOFFEE_TCSFMw_DNA_UB # ***	460
*** # ND1_TCOFFEE_TCSFMw_RYt_UB # ***	459
*** ND1_ALL_TRIMALC_DNA_UB ***	433
*** ND1_ALL_TRIMALC_RYt_UB ***	433
*** ND1_ALL_WEAVEALIGN_DNA_UB ***	433
*** ND1_ALL_WEAVEALIGN_RYt_UB ***	433
*** # ND1_FSANP_TRIMALA_RYt_UB # ***	85
*** # ND1_FSANP_TRIMALG_RYt_UB # ***	85
*** # ND1_PRANKCDO_TCSw_DEG_UB # ***	60
*** # ND1_FSANP_TRIMALA_DEG_UB # ***	51
*** # ND1_FSANP_TRIMALG_DEG_UB # ***	51
*** ND1_ALL_MERGEALIGN_DEG_UB ***	48
*** # ND1_MAFFT_GBLOCKSC_DEG_UB # ***	39
*** # ND1_PRANKO_TCSw_DNA_UB # ***	39
*** # ND1_OPAL_PSARALIGN_CDN_UB # ***	37
*** # ND1_TCOFFEEPL_GBLOCKS_DEG_UB # ***	36
*** # ND1_TCOFFEETC_GBLOCKS_DEG_UB # ***	35
*** # ND1_OPAL_PSARALIGN_2AA_UB # ***	34
*** # ND1_TCOFFEE_GBLOCKS_DEG_UB # ***	34
*** # ND1_TCOFFEEPL_PSARALIGN_RYt_UB # ***	32
*** # ND1_MAFFTEI_MAXALIGN_DEG_UB # ***	31
*** # ND1_MAFFTEI_TRIMAL_DEG_UB # ***	31
*** # ND1_OPAL_TCSf_DEG_UB # ***	31
*** # ND1_FSANP_TRIMALA_CDN_UB # ***	30
*** # ND1_PRANKCDO_TCSFMf_CDN_UB # ***	30
*** # ND1_PRANKCDO_TCSf_CDN_UB # ***	29
*** # ND1_MAFFTF1_TRIMALP_DNA_UB # ***	21
*** # ND1_PRANKCD_TRIMAL_CDN_UB # ***	20
*** # ND1_CLUSTALO_TRIMALS_DEG_UB # ***	18
*** # ND1_CLUSTALO_TRIMALS_RYt_UB # ***	18
*** # ND1_KALIGN_TRIMALP_RYt_UB # ***	18
*** # ND1_MAFFTA_TRIMALP_DEG_UB # ***	18
*** ND1_ALL_TRIMALC_DEG_UB ***	18
*** ND1_ALL_WEAVEALIGN_DEG_UB ***	18
*** # ND1_PRANKCDO_TCSf_2AA_UB # ***	10
*** # ND1_PRANKF_TRIMALS_DNA_UB # ***	10
*** # ND1_MAFFTGI_TCSOGw_DEG_UB # ***	9
*** # ND1_FSANP_TRIMALA_2AA_UB # ***	8
*** # ND1_FSANP_TRIMALG_2AA_UB # ***	8
*** # ND1_OPAL_TCSOGw_RYt_UB # ***	7
*** # ND1_PRANKCDO_TRIMAL_2AA_UB # ***	7
*** # ND1_PRANKCDO_GBLOCKSC_CDN_UB # ***	5
*** # ND1_PRANKCD_TCSFMf_2AA_UB # ***	5
*** # ND1_MAFFTGI_NOISY_DNA_UB # ***	4
*** # ND1_TCOFFEETC_GBLOCKS_RYt_UB # ***	3
*** # ND1_TCOFFEE_GBLOCKS_DNA_UB # ***	3
*** # ND1_TCOFFEE_PSARALIGN_DEG_UB # ***	3
*** # ND1_FSANP_TRIMALG_CDN_UB # ***	2
*** # ND1_PRANKCDO_GBLOCKSC_2AA_UB # ***	2
*** # ND1_MAFFTLI_NOISY_DEG_UB # ***	1
*** # ND1_MAFFTLI_NOISY_RYt_UB # ***	1

## Sheet: ND2_CONSENSUS_PHYLOGENY_HISTG_
Consensus Strategies	Total Topological Support
*** # ND2_MAFFTA_TCSOGw_DNA_UB # ***	249
*** # ND2_MAFFTA_TCSf_DNA_UB # ***	249
*** # ND2_MAFFTLI_PSARALIGN_DNA_UB # ***	218
*** # ND2_MAFFTLI_TCSFMf_DNA_UB # ***	216
*** ND2_ALL_TRIMALC_DNA_UB ***	149
*** # ND2_TCOFFEETC_TRIMALP_DNA_UB # ***	141
*** # ND2_TCOFFEEPL_TCSFMw_DEG_UB # ***	66
*** # ND2_MAFFTGI_TRIMALA_DNA_UB # ***	57
*** # ND2_MAFFTA_TCSf_CDN_UB # ***	56
*** # ND2_MAFFTGI_TCSFMf_CDN_UB # ***	55
*** # ND2_MAFFTGI_TRIMALG_DNA_UB # ***	55
*** # ND2_MAFFTGI_TRIMALA_CDN_UB # ***	54
*** # ND2_MAFFTGI_TRIMAL_CDN_UB # ***	53
*** # ND2_MAFFTLI_PSARALIGN_CDN_UB # ***	52
*** # ND2_MAFFTLI_TRIMAL_DNA_UB # ***	48
*** ND2_ALL_WEAVEALIGN_DNA_UB ***	45
*** ND2_ALL_WEAVEALIGN_RYt_UB ***	45
*** # ND2_MACSE_TCSFMf_RYt_UB # ***	39
*** # ND2_MACSE_TRIMAL_RYt_UB # ***	39
*** # ND2_TCOFFEEPL_TCSw_DEG_UB # ***	39
*** # ND2_TCOFFEEPL_TCSw_DNA_UB # ***	38
*** # ND2_TCOFFEEPL_TCSw_RYt_UB # ***	37
*** # ND2_TCOFFEETC_TCSFMw_DNA_UB # ***	31
*** # ND2_TCOFFEE_TRIMALP_RYt_UB # ***	30
*** # ND2_MAFFTEI_PSARALIGN_2AA_UB # ***	27
*** # ND2_MAFFTGI_TCSFMf_2AA_UB # ***	26
*** # ND2_MACSE_TCSFMf_DEG_UB # ***	25
*** # ND2_MAFFTGI_TCSf_2AA_UB # ***	25
*** # ND2_MAFFTGI_TRIMALA_2AA_UB # ***	24
*** # ND2_MAFFTGI_TRIMALG_2AA_UB # ***	23
*** # ND2_MAFFTGI_TRIMAL_2AA_UB # ***	22
*** # ND2_TCOFFEEPL_TCSFMw_RYt_UB # ***	18
*** # ND2_TCOFFEE_GBLOCKS_DNA_UB # ***	17
*** # ND2_MAFFTF1_NOISY_DEG_UB # ***	9
*** # ND2_MAFFTF1_NOISY_DNA_UB # ***	9
*** # ND2_MAFFTF1_NOISY_RYt_UB # ***	9
*** # ND2_MAFFTA_TRIMALG_DEG_UB # ***	6
*** # ND2_MAFFTLI_TRIMALA_DEG_UB # ***	6
*** # ND2_FSA_TRIMALS_RYt_UB # ***	4
*** # ND2_MAFFTLI_GBLOCKSC_CDN_UB # ***	4
*** # ND2_CLUSTALW_GBLOCKSC_DNA_UB # ***	3
*** # ND2_MAFFTF2_GBLOCKS_DEG_UB # ***	3
*** # ND2_TCOFFEEPL_TRIMALP_DEG_UB # ***	2
*** # ND2_FSANP_GBLOCKS_RYt_UB # ***	1
*** # ND2_MAFFTGI_TRIMALG_CDN_UB # ***	1
# ND2_CLUSTALO_GBLOCKSC_DEG_UB #	0
# ND2_CLUSTALO_GBLOCKSC_RYt_UB #	0
# ND2_FSA_TRIMALS_DEG_UB #	0
# ND2_FSA_TRIMALS_DNA_UB #	0
# ND2_MACSE_TCSOGw_RYt_UB #	0
# ND2_MAFFTGI_GBLOCKSC_2AA_UB #	0
# ND2_MAFFTGI_TCSOGw_DEG_UB #	0
*** # ND2_TCOFFEE_TRIMALP_DEG_UB # ***	0

## Sheet: ND3_CONSENSUS_PHYLOGENY_HISTG_
Consensus Strategies	Total Topological Support
*** # ND3_CLUSTALO_GBLOCKSC_DEG_UB # ***	123
*** # ND3_FSANP_MAXALIGN_DEG_UB # ***	123
*** # ND3_FSANP_TCSFMf_DEG_UB # ***	123
*** # ND3_FSANP_TRIMAL_DEG_UB # ***	123
*** ND3_ALL_MERGEALIGN_DEG_UB ***	122
*** ND3_ALL_WEAVEALIGN_DEG_UB ***	122
*** # ND3_PROBCONS_MAXALIGN_CDN_UB # ***	100
*** # ND3_PROBCONS_PSARALIGN_CDN_UB # ***	100
*** # ND3_PROBCONS_TCSFMf_CDN_UB # ***	100
*** # ND3_PROBCONS_TRIMAL_CDN_UB # ***	100
*** # ND3_CLUSTALW_GBLOCKS_DNA_UB # ***	98
*** # ND3_MAFFTGI_TCSf_DNA_UB # ***	98
*** # ND3_OPAL_TCSFMf_DNA_UB # ***	98
*** # ND3_PROBCONS_PSARALIGN_DNA_UB # ***	98
*** # ND3_PROBCONS_TRIMAL_DNA_UB # ***	98
*** # ND3_CLUSTALO_TCSFMw_DEG_UB # ***	96
*** # ND3_GRAMALIGN_TCSFMw_RYt_UB # ***	96
*** # ND3_GRAMALIGN_TCSOGw_DNA_UB # ***	96
*** # ND3_MAFFTFI_TCSFMw_DNA_UB # ***	96
*** # ND3_OPAL_MAXALIGN_DNA_UB # ***	96
*** ND3_ALL_WEAVEALIGN_DNA_UB ***	95
*** # ND3_FSA_TRIMALA_2AA_UB # ***	81
*** # ND3_MAFFTGI_MAXALIGN_2AA_UB # ***	81
*** # ND3_OPAL_PSARALIGN_2AA_UB # ***	81
*** # ND3_OPAL_TCSFMf_2AA_UB # ***	81
*** # ND3_OPAL_TRIMAL_2AA_UB # ***	81
*** # ND3_PROBCONS_TCSf_2AA_UB # ***	81
*** ND3_ALL_WEAVEALIGN_2AA_UB ***	52
*** # ND3_CLUSTALW_TRIMAL_RYt_UB # ***	46
*** # ND3_FSANP_TCSFMf_RYt_UB # ***	46
*** # ND3_FSANP_TCSf_RYt_UB # ***	46
*** # ND3_MACSE_GBLOCKSC_RYt_UB # ***	46
*** # ND3_MACSE_GBLOCKS_RYt_UB # ***	46
*** # ND3_PRANKCD_TRIMALA_CDN_UB # ***	43
*** # ND3_PRANKCD_TRIMALG_CDN_UB # ***	43
*** # ND3_CLUSTALO_GBLOCKSC_2AA_UB # ***	34
*** # ND3_PRANKCD_TRIMALG_2AA_UB # ***	34
*** # ND3_FSANP_MAXALIGN_RYt_UB # ***	33
*** # ND3_CLUSTALO_TCSw_DEG_UB # ***	27
*** # ND3_MAFFTFI_TRIMALS_DNA_UB # ***	25
*** # ND3_MAFFTLI_TRIMALP_DNA_UB # ***	25
*** # ND3_MACSE_PSARALIGN_RYt_UB # ***	23
*** # ND3_CLUSTALW_TCSw_DNA_UB # ***	22
*** # ND3_CLUSTALW_TCSw_RYt_UB # ***	13
*** # ND3_MAFFTEI_TRIMALS_DEG_UB # ***	13
*** ND3_ALL_WEAVEALIGN_CDN_UB ***	13
*** # ND3_PROBCONS_TCSOGw_DEG_UB # ***	12
*** # ND3_MAFFTEI_GBLOCKSC_CDN_UB # ***	8
*** # ND3_MAFFTGI_TCSf_CDN_UB # ***	8
*** # ND3_CLUSTALW_TRIMALS_RYt_UB # ***	7
*** # ND3_PRANKCD_TRIMALA_DEG_UB # ***	7
*** # ND3_PRANKCD_TRIMALG_DEG_UB # ***	7
*** # ND3_CLUSTALW_TRIMALP_DEG_UB # ***	6
*** # ND3_CLUSTALW_PSARALIGN_DEG_UB # ***	5
# ND3_GRAMALIGN_TCSOGw_RYt_UB #	0
# ND3_PRANKCD_TRIMALA_DNA_UB #	0
# ND3_PRANKCD_TRIMALG_DNA_UB #	0
# ND3_PRANKF_NOISY_DEG_UB #	0
# ND3_PRANKF_NOISY_DNA_UB #	0
# ND3_PRANKF_NOISY_RYt_UB #	0
# ND3_PRANKF_TRIMALA_RYt_UB #	0
# ND3_PRANKF_TRIMALG_RYt_UB #	0

[truncated: 4 more sheets: ND4_CONSENSUS_PHYLOGENY_HISTG_, ND4L_CONSENSUS_PHYLOGENY_HISTG_, ND5_CONSENSUS_PHYLOGENY_HISTG_, ND6_CONSENSUS_PHYLOGENY_HISTG_]
