# Supplementary material for: LMAP_S: Lightweight Multigene Alignment and Phylogeny eStimation
Source: BMC Bioinformatics. 2019 Dec 30;20:739. doi: 10.1186/s12859-019-3292-5 (PMC6937843; doi:10.1186/s12859-019-3292-5)
Supplement: Supplementary file 6 — Additional file 6. LMAP_S case study analyses of the Cephalopoda mitochondrial genes. (File 1): Description of experiments, results and discussion. (File 2): LMAP_S and TreeCmp command-lines with additional benchmarking. (File 3): Tables with LMAP_S consensus histogram reports from CephaResults. (File 4): Tables with LMAP_S consensus histogram reports from CephaResultsARC. (File 5): Figures showing side-by-side consensus strategies charts comparisons. (File 6): Tables with results of the topological comparisons. (File 7): Final and original LMAP_S results (PTs and Reports). (File 8): Bash scripts used to generate the TreeCmp input files. [file 12859_2019_3292_MOESM6_ESM.zip › Additional file 6/File 6.xlsx]

## Sheet: CephaResults_Comparison
TREECMP_16PT_INPUT.nwk_Results (Tree1 = 1 => ML Tree from Study)
No	Tree1	Tree2	R-F_Cluster	MatchingPair	Correspondng Optimal Consensis Strategy	MatchingPair
1	1	2	10.0000	96.0000	*** # ATP6_FSANP_2AA_UB # ***	96		AVERAGE:
2	1	3	8.0000	87.0000	*** # ATP6_MAFFTGI_CDN_UB # ***	87		94.6666
3	1	4	11.0000	99.0000	*** # ATP8_MAFFTGI_DNA_UB # ***	99
4	1	5	10.0000	86.0000	*** # COX1_PRANK_DNA_UB # ***	86
5	1	6	9.0000	97.0000	*** # COX2_FSANP_DNA_UB # ***	97
6	1	7	8.0000	96.0000	*** # COX3_MAFFTF1_DNA_UB # ***	96
7	1	8	10.0000	99.0000	*** # CYTB_KALIGN_DNA_UB # ***	99
8	1	9	11.0000	91.0000	*** # ND1_MAFFTEI_DEG_UB # ***	91
9	1	10	10.0000	97.0000	*** # ND2_MAFFTA_DNA_UB # ***	97
10	1	11	10.0000	92.0000	*** # ND3_OPAL_DNA_UB # ***	92
11	1	12	9.0000	99.0000	*** # ND4_MAFFTLI_DEG_UB # ***	99
12	1	13	10.0000	85.0000	*** # ND4L_CLUSTALW_DNA_UB # ***	85
13	1	14	9.0000	98.0000	*** # ND5_GRAMALIGN_RYt_UB # ***	98
14	1	15	9.0000	98.0000	*** # ND5_MACSE_DNA_UB # ***	98
15	1	16	10.0000	100.0000	*** # ND6_GRAMALIGN_RYt_UB # ***	100
16	2	3	9.0000	53.0000		53		AVERAGE:
17	2	4	8.0000	45.0000		45		48.5428
18	2	5	11.0000	48.0000		48
19	2	6	8.0000	64.0000		64
20	2	7	7.0000	39.0000		39
21	2	8	7.0000	43.0000		43
22	2	9	9.0000	42.0000		42
23	2	10	8.0000	51.0000		51
24	2	11	8.0000	78.0000		78
25	2	12	8.0000	62.0000		62
26	2	13	9.0000	79.0000		79
27	2	14	7.0000	40.0000		40
28	2	15	7.0000	40.0000		40
29	2	16	8.0000	43.0000		43
30	3	4	10.0000	51.0000		51
31	3	5	7.0000	39.0000		39
32	3	6	5.0000	40.0000		40
33	3	7	6.0000	27.0000		27
34	3	8	5.0000	31.0000		31
35	3	9	10.0000	42.0000		42
36	3	10	9.0000	38.0000		38
37	3	11	8.0000	62.0000		62
38	3	12	7.0000	61.0000		61
39	3	13	6.0000	65.0000		65
40	3	14	7.0000	41.0000		41
41	3	15	7.0000	41.0000		41
42	3	16	7.0000	45.0000		45
43	4	5	11.0000	50.0000		50
44	4	6	8.0000	54.0000		54
45	4	7	8.0000	43.0000		43
46	4	8	9.0000	38.0000		38
47	4	9	8.0000	50.0000		50
48	4	10	9.0000	43.0000		43
49	4	11	9.0000	63.0000		63
50	4	12	5.0000	39.0000		39
51	4	13	9.0000	76.0000		76
52	4	14	7.0000	31.0000		31
53	4	15	7.0000	31.0000		31
54	4	16	7.0000	28.0000		28
55	5	6	8.0000	71.0000		71
56	5	7	5.0000	28.0000		28
57	5	8	8.0000	44.0000		44
58	5	9	11.0000	57.0000		57
59	5	10	10.0000	61.0000		61
60	5	11	11.0000	79.0000		79
61	5	12	8.0000	64.0000		64
62	5	13	7.0000	53.0000		53
63	5	14	8.0000	48.0000		48
64	5	15	8.0000	48.0000		48
65	5	16	9.0000	48.0000		48
66	6	7	5.0000	47.0000		47
67	6	8	5.0000	45.0000		45
68	6	9	8.0000	50.0000		50
69	6	10	8.0000	40.0000		40
70	6	11	6.0000	50.0000		50
71	6	12	4.0000	24.0000		24
72	6	13	7.0000	74.0000		74
73	6	14	5.0000	48.0000		48
74	6	15	5.0000	48.0000		48
75	6	16	4.0000	39.0000		39
76	7	8	6.0000	33.0000		33
77	7	9	8.0000	53.0000		53
78	7	10	8.0000	44.0000		44
79	7	11	8.0000	63.0000		63
80	7	12	5.0000	48.0000		48
81	7	13	6.0000	66.0000		66
82	7	14	5.0000	26.0000		26
83	7	15	5.0000	26.0000		26
84	7	16	6.0000	32.0000		32
85	8	9	9.0000	45.0000		45
86	8	10	8.0000	42.0000		42
87	8	11	7.0000	62.0000		62
88	8	12	6.0000	39.0000		39
89	8	13	8.0000	70.0000		70
90	8	14	6.0000	30.0000		30
91	8	15	6.0000	30.0000		30
92	8	16	5.0000	18.0000		18
93	9	10	10.0000	40.0000		40
94	9	11	10.0000	68.0000		68
95	9	12	7.0000	59.0000		59
96	9	13	9.0000	69.0000		69
97	9	14	8.0000	52.0000		52
98	9	15	8.0000	52.0000		52
99	9	16	9.0000	45.0000		45
100	10	11	8.0000	53.0000		53
101	10	12	7.0000	52.0000		52
102	10	13	10.0000	70.0000		70
103	10	14	8.0000	38.0000		38
104	10	15	8.0000	38.0000		38
105	10	16	9.0000	33.0000		33
106	11	12	8.0000	67.0000		67
107	11	13	10.0000	73.0000		73
108	11	14	7.0000	56.0000		56
109	11	15	7.0000	56.0000		56
110	11	16	6.0000	57.0000		57
111	12	13	8.0000	72.0000		72
112	12	14	6.0000	51.0000		51
113	12	15	6.0000	51.0000		51
114	12	16	5.0000	29.0000		29
115	13	14	6.0000	68.0000		68
116	13	15	6.0000	68.0000		68
117	13	16	9.0000	73.0000		73
118	14	15	0.0000	0.0000		0
119	14	16	6.0000	29.0000		29
120	15	16	6.0000	29.0000		29

## Sheet: CephaResultsARC_Comparison
TREECMP_134PT_INPUT.nwk_Results (Tree1 = 1 => ML Tree from Study)
No	Tree1	Tree2	R-F_Cluster	MatchingPair	Correspondng Optimal Consensis Strategy	MatchingPair
1	1	2	9.0000	93.0000	*** # ATP6_FSA_PSARALIGN_DNA_UB # ***	93		AVERAGE:
2	1	3	9.0000	93.0000	*** # ATP6_MAFFTA_TCSFMw_DNA_UB # ***	93		94.0676
3	1	4	14.0000	100.0000	*** # ATP8_FSANP_GBLOCKSC_DNA_UB # ***	100
4	1	5	14.0000	100.0000	*** # ATP8_MAFFTGI_MAXALIGN_DNA_UB # ***	100
5	1	6	14.0000	100.0000	*** # ATP8_MAFFTGI_TCSf_DNA_UB # ***	100
6	1	7	14.0000	100.0000	*** # ATP8_MAFFTGI_TRIMAL_DNA_UB # ***	100
7	1	8	14.0000	100.0000	*** # ATP8_MAFFT_GBLOCKS_DNA_UB # ***	100
8	1	9	10.0000	86.0000	*** # COX1_KALIGN_GBLOCKSC_DNA_UB # ***	86
9	1	10	10.0000	86.0000	*** # COX1_KALIGN_GBLOCKS_DNA_UB # ***	86
10	1	11	10.0000	86.0000	*** # COX1_KALIGN_TCSFMw_DNA_UB # ***	86
11	1	12	10.0000	86.0000	*** # COX1_KALIGN_TCSFMw_RYt_UB # ***	86
12	1	13	10.0000	86.0000	*** # COX1_KALIGN_TCSw_DNA_UB # ***	86
13	1	14	10.0000	86.0000	*** # COX1_KALIGN_TCSw_RYt_UB # ***	86
14	1	15	10.0000	86.0000	*** # COX1_MAFFTA_PSARALIGN_DNA_UB # ***	86
15	1	16	10.0000	86.0000	*** # COX1_MAFFTA_TRIMAL_DNA_UB # ***	86
16	1	17	10.0000	86.0000	*** # COX1_MAFFTEI_MAXALIGN_DNA_UB # ***	86
17	1	18	10.0000	86.0000	*** # COX1_MAFFTEI_PSARALIGN_DNA_UB # ***	86
18	1	19	10.0000	86.0000	*** # COX1_MAFFTEI_TCSf_DNA_UB # ***	86
19	1	20	10.0000	86.0000	*** # COX1_MAFFTFI_MAXALIGN_DNA_UB # ***	86
20	1	21	10.0000	86.0000	*** # COX1_MAFFTFI_TCSFMf_DNA_UB # ***	86
21	1	22	10.0000	86.0000	*** # COX1_MAFFTFI_TRIMALA_DNA_UB # ***	86
22	1	23	10.0000	86.0000	*** # COX1_MAFFTGI_MAXALIGN_DNA_UB # ***	86
23	1	24	10.0000	86.0000	*** # COX1_MAFFTGI_TCSFMf_DNA_UB # ***	86
24	1	25	10.0000	86.0000	*** # COX1_MAFFTGI_TRIMALA_DNA_UB # ***	86
25	1	26	10.0000	86.0000	*** # COX1_MAFFTLI_MAXALIGN_DNA_UB # ***	86
26	1	27	10.0000	86.0000	*** # COX1_MAFFTLI_TCSFMf_DNA_UB # ***	86
27	1	28	10.0000	86.0000	*** # COX1_OPAL_TCSFMw_DEG_UB # ***	86
28	1	29	10.0000	86.0000	*** # COX1_PRANKF_TCSFMf_DNA_UB # ***	86
29	1	30	10.0000	86.0000	*** # COX1_PRANKF_TRIMALG_DNA_UB # ***	86
30	1	31	10.0000	86.0000	*** # COX1_PRANKO_GBLOCKSC_DNA_UB # ***	86
31	1	32	10.0000	86.0000	*** # COX1_PRANK_GBLOCKSC_DNA_UB # ***	86
32	1	33	10.0000	86.0000	*** # COX1_PRANK_GBLOCKS_DNA_UB # ***	86
33	1	34	10.0000	86.0000	*** # COX1_PROBCONS_GBLOCKSC_DNA_UB # ***	86
34	1	35	10.0000	86.0000	*** # COX1_TCOFFEEPL_GBLOCKSC_DNA_UB # ***	86
35	1	36	9.0000	97.0000	*** # COX2_CLUSTALO_TCSFMw_RYt_UB # ***	97
36	1	37	9.0000	97.0000	*** # COX2_CLUSTALO_TCSw_DNA_UB # ***	97
37	1	38	9.0000	97.0000	*** # COX2_CLUSTALO_TCSw_RYt_UB # ***	97
38	1	39	9.0000	97.0000	*** # COX2_CLUSTALW_TCSFMw_RYt_UB # ***	97
39	1	40	9.0000	97.0000	*** # COX2_CLUSTALW_TCSw_RYt_UB # ***	97
40	1	41	9.0000	97.0000	*** # COX2_MAFFTA_TCSFMw_DNA_UB # ***	97
41	1	42	9.0000	97.0000	*** # COX2_MAFFTEI_TCSFMw_DEG_UB # ***	97
42	1	43	9.0000	97.0000	*** # COX2_MAFFTF1_TCSFMw_DEG_UB # ***	97
43	1	44	9.0000	97.0000	*** # COX2_MAFFTF1_TCSw_DEG_UB # ***	97
44	1	45	9.0000	97.0000	*** # COX2_MAFFTF2_TCSFMw_DNA_UB # ***	97
45	1	46	9.0000	97.0000	*** # COX2_MAFFTFI_TRIMALP_DEG_UB # ***	97
46	1	47	9.0000	97.0000	*** # COX2_MAFFT_TCSw_DNA_UB # ***	97
47	1	48	9.0000	97.0000	*** # COX2_PRANKCDF_GBLOCKSC_DNA_UB # ***	97
48	1	49	9.0000	97.0000	*** # COX2_PRANKCDO_GBLOCKSC_DNA_UB # ***	97
49	1	50	8.0000	96.0000	*** # COX3_CLUSTALW_MAXALIGN_DNA_UB # ***	96
50	1	51	8.0000	96.0000	*** # COX3_CLUSTALW_TCSFMf_DNA_UB # ***	96
51	1	52	8.0000	96.0000	*** # COX3_CLUSTALW_TCSf_DNA_UB # ***	96
52	1	53	8.0000	96.0000	*** # COX3_CLUSTALW_TRIMAL_DNA_UB # ***	96
53	1	54	8.0000	96.0000	*** # COX3_FSANP_TCSFMw_RYt_UB # ***	96
54	1	55	8.0000	96.0000	*** # COX3_FSA_TCSw_RYt_UB # ***	96
55	1	56	8.0000	96.0000	*** # COX3_GRAMALIGN_GBLOCKSC_DNA_UB # ***	96
56	1	57	8.0000	96.0000	*** # COX3_MACSE_GBLOCKS_DNA_UB # ***	96
57	1	58	8.0000	96.0000	*** # COX3_MAFFTA_MAXALIGN_DNA_UB # ***	96
58	1	59	8.0000	96.0000	*** # COX3_MAFFTF1_TCSw_DNA_UB # ***	96
59	1	60	8.0000	96.0000	*** # COX3_MAFFTFI_GBLOCKS_DNA_UB # ***	96
60	1	61	8.0000	96.0000	*** # COX3_MAFFTFI_TCSFMf_DNA_UB # ***	96
61	1	62	8.0000	96.0000	*** # COX3_MAFFTLI_TCSFMf_DNA_UB # ***	96
62	1	63	8.0000	96.0000	*** # COX3_OPAL_TCSw_RYt_UB # ***	96
63	1	64	8.0000	96.0000	*** # COX3_PRANKO_TRIMALA_DNA_UB # ***	96
64	1	65	10.0000	99.0000	*** # CYTB_CLUSTALW_PSARALIGN_DNA_UB # ***	99
65	1	66	10.0000	99.0000	*** # CYTB_KALIGN_MAXALIGN_DNA_UB # ***	99
66	1	67	10.0000	99.0000	*** # CYTB_KALIGN_TCSFMf_DNA_UB # ***	99
67	1	68	10.0000	99.0000	*** # CYTB_KALIGN_TCSf_DNA_UB # ***	99
68	1	69	10.0000	99.0000	*** # CYTB_KALIGN_TRIMAL_DNA_UB # ***	99
69	1	70	10.0000	99.0000	*** # CYTB_MAFFTGI_GBLOCKS_DNA_UB # ***	99
70	1	71	10.0000	99.0000	*** # CYTB_MAFFTGI_TRIMALA_DNA_UB # ***	99
71	1	72	10.0000	99.0000	*** # CYTB_MAFFTGI_TRIMALG_DNA_UB # ***	99
72	1	73	10.0000	99.0000	*** # CYTB_MAFFT_GBLOCKSC_DNA_UB # ***	99
73	1	74	10.0000	99.0000	*** # CYTB_MAFFT_TCSFMw_DNA_UB # ***	99
74	1	75	10.0000	99.0000	*** # CYTB_MUSCLE_TCSOGw_DEG_UB # ***	99
75	1	76	10.0000	99.0000	*** # CYTB_OPAL_TCSFMw_RYt_UB # ***	99
76	1	77	10.0000	99.0000	*** # CYTB_OPAL_TCSw_RYt_UB # ***	99
77	1	78	11.0000	91.0000	*** # ND1_FSANP_TRIMALA_DNA_UB # ***	91
78	1	79	11.0000	91.0000	*** # ND1_FSANP_TRIMALG_DNA_UB # ***	91
79	1	80	11.0000	91.0000	*** # ND1_MAFFTEI_TCSFMf_DEG_UB # ***	91
80	1	81	11.0000	91.0000	*** # ND1_MAFFTF2_GBLOCKSC_DNA_UB # ***	91
81	1	82	11.0000	91.0000	*** # ND1_OPAL_MAXALIGN_DNA_UB # ***	91
82	1	83	11.0000	91.0000	*** # ND1_OPAL_MAXALIGN_RYt_UB # ***	91
83	1	84	11.0000	91.0000	*** # ND1_OPAL_TCSFMf_DNA_UB # ***	91
84	1	85	11.0000	91.0000	*** # ND1_OPAL_TCSFMf_RYt_UB # ***	91
85	1	86	11.0000	91.0000	*** # ND1_OPAL_TCSOGw_DNA_UB # ***	91
86	1	87	11.0000	91.0000	*** # ND1_OPAL_TCSf_DNA_UB # ***	91
87	1	88	11.0000	91.0000	*** # ND1_OPAL_TCSf_RYt_UB # ***	91
88	1	89	11.0000	91.0000	*** # ND1_OPAL_TRIMAL_DNA_UB # ***	91
89	1	90	11.0000	91.0000	*** # ND1_OPAL_TRIMAL_RYt_UB # ***	91
90	1	91	10.0000	97.0000	*** # ND2_MAFFTA_TCSOGw_DNA_UB # ***	97
91	1	92	10.0000	97.0000	*** # ND2_MAFFTA_TCSf_DNA_UB # ***	97
92	1	93	11.0000	97.0000	*** # ND3_CLUSTALO_GBLOCKSC_DEG_UB # ***	97
93	1	94	11.0000	97.0000	*** # ND3_FSANP_MAXALIGN_DEG_UB # ***	97
94	1	95	11.0000	97.0000	*** # ND3_FSANP_TCSFMf_DEG_UB # ***	97
95	1	96	11.0000	97.0000	*** # ND3_FSANP_TRIMAL_DEG_UB # ***	97
96	1	97	9.0000	98.0000	*** # ND4_CLUSTALO_MAXALIGN_RYt_UB # ***	98
97	1	98	9.0000	98.0000	*** # ND4_CLUSTALO_TCSFMf_RYt_UB # ***	98
98	1	99	9.0000	98.0000	*** # ND4_CLUSTALO_TCSOGw_RYt_UB # ***	98
99	1	100	9.0000	98.0000	*** # ND4_MAFFTA_MAXALIGN_DNA_UB # ***	98
100	1	101	10.0000	85.0000	*** # ND4L_CLUSTALW_PSARALIGN_DNA_UB # ***	85
101	1	102	10.0000	85.0000	*** # ND4L_CLUSTALW_TCSFMf_DNA_UB # ***	85
102	1	103	10.0000	85.0000	*** # ND4L_CLUSTALW_TCSf_DNA_UB # ***	85
103	1	104	10.0000	85.0000	*** # ND4L_CLUSTALW_TRIMAL_DNA_UB # ***	85
104	1	105	10.0000	85.0000	*** # ND4L_TCOFFEEPL_TCSFMw_DNA_UB # ***	85
105	1	106	10.0000	85.0000	*** # ND4L_TCOFFEEPL_TCSFMw_RYt_UB # ***	85
106	1	107	10.0000	85.0000	*** # ND4L_TCOFFEE_TCSFMw_DEG_UB # ***	85
107	1	108	9.0000	98.0000	*** # ND5_CLUSTALW_GBLOCKSC_RYt_UB # ***	98
108	1	109	9.0000	98.0000	*** # ND5_FSA_TRIMALA_DNA_UB # ***	98
109	1	110	9.0000	98.0000	*** # ND5_FSA_TRIMALA_RYt_UB # ***	98
110	1	111	9.0000	98.0000	*** # ND5_FSA_TRIMALG_DNA_UB # ***	98
111	1	112	9.0000	98.0000	*** # ND5_FSA_TRIMALG_RYt_UB # ***	98
112	1	113	9.0000	98.0000	*** # ND5_GRAMALIGN_MAXALIGN_RYt_UB # ***	98
113	1	114	9.0000	98.0000	*** # ND5_GRAMALIGN_PSARALIGN_RYt_UB # ***	98
114	1	115	9.0000	98.0000	*** # ND5_GRAMALIGN_TCSFMf_RYt_UB # ***	98
115	1	116	9.0000	98.0000	*** # ND5_GRAMALIGN_TCSf_RYt_UB # ***	98
116	1	117	9.0000	98.0000	*** # ND5_GRAMALIGN_TRIMAL_RYt_UB # ***	98
117	1	118	9.0000	98.0000	*** # ND5_MACSE_GBLOCKS_RYt_UB # ***	98
118	1	119	9.0000	98.0000	*** # ND5_MACSE_MAXALIGN_DNA_UB # ***	98
119	1	120	9.0000	98.0000	*** # ND5_MACSE_PSARALIGN_DNA_UB # ***	98
120	1	121	9.0000	98.0000	*** # ND5_MACSE_TCSFMf_DNA_UB # ***	98
121	1	122	9.0000	98.0000	*** # ND5_MACSE_TCSf_DNA_UB # ***	98
122	1	123	9.0000	98.0000	*** # ND5_MACSE_TRIMAL_DNA_UB # ***	98
123	1	124	9.0000	98.0000	*** # ND5_MAFFTGI_GBLOCKS_DNA_UB # ***	98
124	1	125	10.0000	100.0000	*** # ND6_GRAMALIGN_MAXALIGN_DNA_UB # ***	100
125	1	126	10.0000	100.0000	*** # ND6_GRAMALIGN_TCSFMw_DNA_UB # ***	100
126	1	127	10.0000	100.0000	*** # ND6_MAFFTA_GBLOCKS_DNA_UB # ***	100
127	1	128	10.0000	100.0000	*** # ND6_MAFFTA_TCSw_DNA_UB # ***	100
128	1	129	10.0000	100.0000	*** # ND6_MAFFTGI_TCSFMf_DNA_UB # ***	100
129	1	130	10.0000	100.0000	*** # ND6_OPAL_GBLOCKSC_RYt_UB # ***	100
130	1	131	10.0000	100.0000	*** # ND6_OPAL_GBLOCKS_RYt_UB # ***	100
131	1	132	10.0000	100.0000	*** # ND6_OPAL_PSARALIGN_RYt_UB # ***	100
132	1	133	10.0000	100.0000	*** # ND6_OPAL_TCSFMf_RYt_UB # ***	100
133	1	134	10.0000	100.0000	*** # ND6_OPAL_TCSFMw_RYt_UB # ***	100
134	2	3	0.0000	0.0000	APT6 = ATP6	0		AVERAGE:
135	2	4	9.0000	67.0000		67		45.7743
136	2	5	9.0000	67.0000		67
137	2	6	9.0000	67.0000		67
138	2	7	9.0000	67.0000		67
139	2	8	9.0000	67.0000		67
140	2	9	8.0000	75.0000		75
141	2	10	8.0000	75.0000		75
142	2	11	8.0000	75.0000		75
143	2	12	8.0000	75.0000		75
144	2	13	8.0000	75.0000		75
145	2	14	8.0000	75.0000		75
146	2	15	8.0000	75.0000		75
147	2	16	8.0000	75.0000		75
148	2	17	8.0000	75.0000		75
149	2	18	8.0000	75.0000		75
150	2	19	8.0000	75.0000		75
151	2	20	8.0000	75.0000		75
152	2	21	8.0000	75.0000		75
153	2	22	8.0000	75.0000		75
154	2	23	8.0000	75.0000		75
155	2	24	8.0000	75.0000		75
156	2	25	8.0000	75.0000		75
157	2	26	8.0000	75.0000		75
158	2	27	8.0000	75.0000		75
159	2	28	8.0000	75.0000		75
160	2	29	8.0000	75.0000		75
161	2	30	8.0000	75.0000		75
162	2	31	8.0000	75.0000		75
163	2	32	8.0000	75.0000		75
164	2	33	8.0000	75.0000		75
165	2	34	8.0000	75.0000		75
166	2	35	8.0000	75.0000		75
167	2	36	6.0000	55.0000		55
168	2	37	6.0000	55.0000		55
169	2	38	6.0000	55.0000		55
170	2	39	6.0000	55.0000		55
171	2	40	6.0000	55.0000		55
172	2	41	6.0000	55.0000		55
173	2	42	6.0000	55.0000		55
174	2	43	6.0000	55.0000		55
175	2	44	6.0000	55.0000		55
176	2	45	6.0000	55.0000		55
177	2	46	6.0000	55.0000		55
178	2	47	6.0000	55.0000		55
179	2	48	6.0000	55.0000		55
180	2	49	6.0000	55.0000		55
181	2	50	6.0000	64.0000		64
182	2	51	6.0000	64.0000		64
183	2	52	6.0000	64.0000		64
184	2	53	6.0000	64.0000		64
185	2	54	6.0000	64.0000		64
186	2	55	6.0000	64.0000		64
187	2	56	6.0000	64.0000		64
188	2	57	6.0000	64.0000		64
189	2	58	6.0000	64.0000		64
190	2	59	6.0000	64.0000		64
191	2	60	6.0000	64.0000		64
192	2	61	6.0000	64.0000		64
193	2	62	6.0000	64.0000		64
194	2	63	6.0000	64.0000		64
195	2	64	6.0000	64.0000		64
196	2	65	7.0000	42.0000		42
197	2	66	7.0000	42.0000		42
198	2	67	7.0000	42.0000		42
199	2	68	7.0000	42.0000		42
200	2	69	7.0000	42.0000		42
201	2	70	7.0000	42.0000		42
202	2	71	7.0000	42.0000		42
203	2	72	7.0000	42.0000		42
204	2	73	7.0000	42.0000		42
205	2	74	7.0000	42.0000		42
206	2	75	7.0000	42.0000		42
207	2	76	7.0000	42.0000		42
208	2	77	7.0000	42.0000		42
209	2	78	8.0000	68.0000		68
210	2	79	8.0000	68.0000		68
211	2	80	8.0000	68.0000		68
212	2	81	8.0000	68.0000		68
213	2	82	8.0000	68.0000		68
214	2	83	8.0000	68.0000		68
215	2	84	8.0000	68.0000		68
216	2	85	8.0000	68.0000		68
217	2	86	8.0000	68.0000		68
218	2	87	8.0000	68.0000		68
219	2	88	8.0000	68.0000		68
220	2	89	8.0000	68.0000		68
221	2	90	8.0000	68.0000		68
222	2	91	7.0000	64.0000		64
223	2	92	7.0000	64.0000		64
224	2	93	8.0000	61.0000		61
225	2	94	8.0000	61.0000		61
226	2	95	8.0000	61.0000		61
227	2	96	8.0000	61.0000		61
228	2	97	5.0000	55.0000		55
229	2	98	5.0000	55.0000		55
230	2	99	5.0000	55.0000		55
231	2	100	5.0000	55.0000		55
232	2	101	7.0000	76.0000		76
233	2	102	7.0000	76.0000		76
234	2	103	7.0000	76.0000		76
235	2	104	7.0000	76.0000		76
236	2	105	7.0000	76.0000		76
237	2	106	7.0000	76.0000		76
238	2	107	7.0000	76.0000		76
239	2	108	6.0000	67.0000		67
240	2	109	6.0000	67.0000		67
241	2	110	6.0000	67.0000		67
242	2	111	6.0000	67.0000		67
243	2	112	6.0000	67.0000		67
244	2	113	6.0000	67.0000		67
245	2	114	6.0000	67.0000		67
246	2	115	6.0000	67.0000		67
247	2	116	6.0000	67.0000		67
248	2	117	6.0000	67.0000		67
249	2	118	6.0000	67.0000		67
250	2	119	6.0000	67.0000		67
251	2	120	6.0000	67.0000		67
252	2	121	6.0000	67.0000		67
253	2	122	6.0000	67.0000		67
254	2	123	6.0000	67.0000		67
255	2	124	6.0000	67.0000		67
256	2	125	7.0000	53.0000		53
257	2	126	7.0000	53.0000		53
258	2	127	7.0000	53.0000		53
259	2	128	7.0000	53.0000		53
260	2	129	7.0000	53.0000		53
261	2	130	7.0000	53.0000		53
262	2	131	7.0000	53.0000		53
263	2	132	7.0000	53.0000		53
264	2	133	7.0000	53.0000		53
265	2	134	7.0000	53.0000		53
266	3	4	9.0000	67.0000		67
267	3	5	9.0000	67.0000		67
268	3	6	9.0000	67.0000		67
269	3	7	9.0000	67.0000		67
270	3	8	9.0000	67.0000		67
271	3	9	8.0000	75.0000		75
272	3	10	8.0000	75.0000		75
273	3	11	8.0000	75.0000		75
274	3	12	8.0000	75.0000		75
275	3	13	8.0000	75.0000		75
276	3	14	8.0000	75.0000		75
277	3	15	8.0000	75.0000		75
278	3	16	8.0000	75.0000		75
279	3	17	8.0000	75.0000		75
280	3	18	8.0000	75.0000		75
281	3	19	8.0000	75.0000		75
282	3	20	8.0000	75.0000		75
283	3	21	8.0000	75.0000		75
284	3	22	8.0000	75.0000		75
285	3	23	8.0000	75.0000		75
286	3	24	8.0000	75.0000		75
287	3	25	8.0000	75.0000		75
288	3	26	8.0000	75.0000		75
289	3	27	8.0000	75.0000		75
290	3	28	8.0000	75.0000		75
291	3	29	8.0000	75.0000		75
292	3	30	8.0000	75.0000		75
293	3	31	8.0000	75.0000		75
294	3	32	8.0000	75.0000		75
295	3	33	8.0000	75.0000		75
296	3	34	8.0000	75.0000		75
297	3	35	8.0000	75.0000		75
298	3	36	6.0000	55.0000		55
299	3	37	6.0000	55.0000		55
300	3	38	6.0000	55.0000		55
301	3	39	6.0000	55.0000		55
302	3	40	6.0000	55.0000		55
303	3	41	6.0000	55.0000		55
304	3	42	6.0000	55.0000		55
305	3	43	6.0000	55.0000		55
306	3	44	6.0000	55.0000		55
307	3	45	6.0000	55.0000		55
308	3	46	6.0000	55.0000		55
309	3	47	6.0000	55.0000		55
310	3	48	6.0000	55.0000		55
311	3	49	6.0000	55.0000		55
312	3	50	6.0000	64.0000		64
313	3	51	6.0000	64.0000		64
314	3	52	6.0000	64.0000		64
315	3	53	6.0000	64.0000		64
316	3	54	6.0000	64.0000		64
317	3	55	6.0000	64.0000		64
318	3	56	6.0000	64.0000		64
319	3	57	6.0000	64.0000		64
320	3	58	6.0000	64.0000		64
321	3	59	6.0000	64.0000		64
322	3	60	6.0000	64.0000		64
323	3	61	6.0000	64.0000		64
324	3	62	6.0000	64.0000		64
325	3	63	6.0000	64.0000		64
326	3	64	6.0000	64.0000		64
327	3	65	7.0000	42.0000		42
328	3	66	7.0000	42.0000		42
329	3	67	7.0000	42.0000		42
330	3	68	7.0000	42.0000		42
331	3	69	7.0000	42.0000		42
332	3	70	7.0000	42.0000		42
333	3	71	7.0000	42.0000		42
334	3	72	7.0000	42.0000		42
335	3	73	7.0000	42.0000		42
336	3	74	7.0000	42.0000		42
337	3	75	7.0000	42.0000		42
338	3	76	7.0000	42.0000		42
339	3	77	7.0000	42.0000		42
340	3	78	8.0000	68.0000		68
341	3	79	8.0000	68.0000		68
342	3	80	8.0000	68.0000		68
343	3	81	8.0000	68.0000		68
344	3	82	8.0000	68.0000		68
345	3	83	8.0000	68.0000		68
346	3	84	8.0000	68.0000		68
347	3	85	8.0000	68.0000		68
348	3	86	8.0000	68.0000		68
349	3	87	8.0000	68.0000		68
350	3	88	8.0000	68.0000		68
351	3	89	8.0000	68.0000		68
352	3	90	8.0000	68.0000		68
353	3	91	7.0000	64.0000		64
354	3	92	7.0000	64.0000		64
355	3	93	8.0000	61.0000		61
356	3	94	8.0000	61.0000		61
357	3	95	8.0000	61.0000		61
358	3	96	8.0000	61.0000		61
359	3	97	5.0000	55.0000		55
360	3	98	5.0000	55.0000		55
361	3	99	5.0000	55.0000		55
362	3	100	5.0000	55.0000		55
363	3	101	7.0000	76.0000		76
364	3	102	7.0000	76.0000		76
365	3	103	7.0000	76.0000		76
366	3	104	7.0000	76.0000		76
367	3	105	7.0000	76.0000		76
368	3	106	7.0000	76.0000		76
369	3	107	7.0000	76.0000		76
370	3	108	6.0000	67.0000		67
371	3	109	6.0000	67.0000		67
372	3	110	6.0000	67.0000		67
373	3	111	6.0000	67.0000		67
374	3	112	6.0000	67.0000		67
375	3	113	6.0000	67.0000		67
376	3	114	6.0000	67.0000		67
377	3	115	6.0000	67.0000		67
378	3	116	6.0000	67.0000		67
379	3	117	6.0000	67.0000		67
380	3	118	6.0000	67.0000		67
381	3	119	6.0000	67.0000		67
382	3	120	6.0000	67.0000		67
383	3	121	6.0000	67.0000		67
384	3	122	6.0000	67.0000		67
385	3	123	6.0000	67.0000		67
386	3	124	6.0000	67.0000		67
387	3	125	7.0000	53.0000		53
388	3	126	7.0000	53.0000		53
389	3	127	7.0000	53.0000		53
390	3	128	7.0000	53.0000		53
391	3	129	7.0000	53.0000		53
392	3	130	7.0000	53.0000		53
393	3	131	7.0000	53.0000		53
394	3	132	7.0000	53.0000		53
395	3	133	7.0000	53.0000		53
396	3	134	7.0000	53.0000		53
397	4	5	0.0000	0.0000	ATP8 = ATP8	0
398	4	6	0.0000	0.0000	ATP8 = ATP8	0
399	4	7	0.0000	0.0000	ATP8 = ATP8	0
400	4	8	0.0000	0.0000	ATP8 = ATP8	0
401	4	9	12.0000	76.0000		76
402	4	10	12.0000	76.0000		76
403	4	11	12.0000	76.0000		76
404	4	12	12.0000	76.0000		76
405	4	13	12.0000	76.0000		76
406	4	14	12.0000	76.0000		76
407	4	15	12.0000	76.0000		76
408	4	16	12.0000	76.0000		76
409	4	17	12.0000	76.0000		76
410	4	18	12.0000	76.0000		76
411	4	19	12.0000	76.0000		76
412	4	20	12.0000	76.0000		76
413	4	21	12.0000	76.0000		76
414	4	22	12.0000	76.0000		76
415	4	23	12.0000	76.0000		76
416	4	24	12.0000	76.0000		76
417	4	25	12.0000	76.0000		76
418	4	26	12.0000	76.0000		76
419	4	27	12.0000	76.0000		76
420	4	28	12.0000	76.0000		76
421	4	29	12.0000	76.0000		76
422	4	30	12.0000	76.0000		76
423	4	31	12.0000	76.0000		76
424	4	32	12.0000	76.0000		76
425	4	33	12.0000	76.0000		76
426	4	34	12.0000	76.0000		76
427	4	35	12.0000	76.0000		76
428	4	36	11.0000	86.0000		86
429	4	37	11.0000	86.0000		86
430	4	38	11.0000	86.0000		86
431	4	39	11.0000	86.0000		86
432	4	40	11.0000	86.0000		86
433	4	41	11.0000	86.0000		86
434	4	42	11.0000	86.0000		86
435	4	43	11.0000	86.0000		86
436	4	44	11.0000	86.0000		86
437	4	45	11.0000	86.0000		86
438	4	46	11.0000	86.0000		86
439	4	47	11.0000	86.0000		86
440	4	48	11.0000	86.0000		86
441	4	49	11.0000	86.0000		86
442	4	50	11.0000	76.0000		76
443	4	51	11.0000	76.0000		76
444	4	52	11.0000	76.0000		76
445	4	53	11.0000	76.0000		76
446	4	54	11.0000	76.0000		76
447	4	55	11.0000	76.0000		76
448	4	56	11.0000	76.0000		76
449	4	57	11.0000	76.0000		76
450	4	58	11.0000	76.0000		76
451	4	59	11.0000	76.0000		76
452	4	60	11.0000	76.0000		76
453	4	61	11.0000	76.0000		76
454	4	62	11.0000	76.0000		76
455	4	63	11.0000	76.0000		76
456	4	64	11.0000	76.0000		76
457	4	65	12.0000	70.0000		70
458	4	66	12.0000	70.0000		70
459	4	67	12.0000	70.0000		70
460	4	68	12.0000	70.0000		70
461	4	69	12.0000	70.0000		70
462	4	70	12.0000	70.0000		70
463	4	71	12.0000	70.0000		70
464	4	72	12.0000	70.0000		70
465	4	73	12.0000	70.0000		70
466	4	74	12.0000	70.0000		70
467	4	75	12.0000	70.0000		70
468	4	76	12.0000	70.0000		70
469	4	77	12.0000	70.0000		70
470	4	78	10.0000	70.0000		70
471	4	79	10.0000	70.0000		70
472	4	80	10.0000	70.0000		70
473	4	81	10.0000	70.0000		70
474	4	82	10.0000	70.0000		70
475	4	83	10.0000	70.0000		70
476	4	84	10.0000	70.0000		70
477	4	85	10.0000	70.0000		70
478	4	86	10.0000	70.0000		70
479	4	87	10.0000	70.0000		70
480	4	88	10.0000	70.0000		70
481	4	89	10.0000	70.0000		70
482	4	90	10.0000	70.0000		70
483	4	91	11.0000	73.0000		73
484	4	92	11.0000	73.0000		73
485	4	93	11.0000	56.0000		56
486	4	94	11.0000	56.0000		56
487	4	95	11.0000	56.0000		56
488	4	96	11.0000	56.0000		56
489	4	97	10.0000	83.0000		83
490	4	98	10.0000	83.0000		83
491	4	99	10.0000	83.0000		83
492	4	100	10.0000	83.0000		83
493	4	101	12.0000	70.0000		70
494	4	102	12.0000	70.0000		70
495	4	103	12.0000	70.0000		70
496	4	104	12.0000	70.0000		70
497	4	105	12.0000	70.0000		70
498	4	106	12.0000	70.0000		70
499	4	107	12.0000	70.0000		70
500	4	108	11.0000	75.0000		75
501	4	109	11.0000	75.0000		75
502	4	110	11.0000	75.0000		75
503	4	111	11.0000	75.0000		75
504	4	112	11.0000	75.0000		75
505	4	113	11.0000	75.0000		75
506	4	114	11.0000	75.0000		75
507	4	115	11.0000	75.0000		75
508	4	116	11.0000	75.0000		75
509	4	117	11.0000	75.0000		75
510	4	118	11.0000	75.0000		75
511	4	119	11.0000	75.0000		75
512	4	120	11.0000	75.0000		75
513	4	121	11.0000	75.0000		75
514	4	122	11.0000	75.0000		75
515	4	123	11.0000	75.0000		75
516	4	124	11.0000	75.0000		75
517	4	125	11.0000	71.0000		71
518	4	126	11.0000	71.0000		71
519	4	127	11.0000	71.0000		71
520	4	128	11.0000	71.0000		71
521	4	129	11.0000	71.0000		71
522	4	130	11.0000	71.0000		71
523	4	131	11.0000	71.0000		71
524	4	132	11.0000	71.0000		71
525	4	133	11.0000	71.0000		71
526	4	134	11.0000	71.0000		71
527	5	6	0.0000	0.0000	ATP8 = ATP8	0
528	5	7	0.0000	0.0000	ATP8 = ATP8	0
529	5	8	0.0000	0.0000	ATP8 = ATP8	0
530	5	9	12.0000	76.0000		76
531	5	10	12.0000	76.0000		76
532	5	11	12.0000	76.0000		76
533	5	12	12.0000	76.0000		76
534	5	13	12.0000	76.0000		76
535	5	14	12.0000	76.0000		76
536	5	15	12.0000	76.0000		76
537	5	16	12.0000	76.0000		76
538	5	17	12.0000	76.0000		76
539	5	18	12.0000	76.0000		76
540	5	19	12.0000	76.0000		76
541	5	20	12.0000	76.0000		76
542	5	21	12.0000	76.0000		76
543	5	22	12.0000	76.0000		76
544	5	23	12.0000	76.0000		76
545	5	24	12.0000	76.0000		76
546	5	25	12.0000	76.0000		76
547	5	26	12.0000	76.0000		76
548	5	27	12.0000	76.0000		76
549	5	28	12.0000	76.0000		76
550	5	29	12.0000	76.0000		76
551	5	30	12.0000	76.0000		76
552	5	31	12.0000	76.0000		76
553	5	32	12.0000	76.0000		76
554	5	33	12.0000	76.0000		76
555	5	34	12.0000	76.0000		76
556	5	35	12.0000	76.0000		76
557	5	36	11.0000	86.0000		86
558	5	37	11.0000	86.0000		86
559	5	38	11.0000	86.0000		86
560	5	39	11.0000	86.0000		86
561	5	40	11.0000	86.0000		86
562	5	41	11.0000	86.0000		86
563	5	42	11.0000	86.0000		86
564	5	43	11.0000	86.0000		86
565	5	44	11.0000	86.0000		86
566	5	45	11.0000	86.0000		86
567	5	46	11.0000	86.0000		86
568	5	47	11.0000	86.0000		86
569	5	48	11.0000	86.0000		86
570	5	49	11.0000	86.0000		86
571	5	50	11.0000	76.0000		76
572	5	51	11.0000	76.0000		76
573	5	52	11.0000	76.0000		76
574	5	53	11.0000	76.0000		76
575	5	54	11.0000	76.0000		76
576	5	55	11.0000	76.0000		76
577	5	56	11.0000	76.0000		76
578	5	57	11.0000	76.0000		76
579	5	58	11.0000	76.0000		76
580	5	59	11.0000	76.0000		76
581	5	60	11.0000	76.0000		76
582	5	61	11.0000	76.0000		76
583	5	62	11.0000	76.0000		76
584	5	63	11.0000	76.0000		76
585	5	64	11.0000	76.0000		76
586	5	65	12.0000	70.0000		70
587	5	66	12.0000	70.0000		70
588	5	67	12.0000	70.0000		70
589	5	68	12.0000	70.0000		70
590	5	69	12.0000	70.0000		70
591	5	70	12.0000	70.0000		70
592	5	71	12.0000	70.0000		70
593	5	72	12.0000	70.0000		70
594	5	73	12.0000	70.0000		70
595	5	74	12.0000	70.0000		70
596	5	75	12.0000	70.0000		70
597	5	76	12.0000	70.0000		70
598	5	77	12.0000	70.0000		70
599	5	78	10.0000	70.0000		70
600	5	79	10.0000	70.0000		70
601	5	80	10.0000	70.0000		70
602	5	81	10.0000	70.0000		70
603	5	82	10.0000	70.0000		70
604	5	83	10.0000	70.0000		70
605	5	84	10.0000	70.0000		70
606	5	85	10.0000	70.0000		70
607	5	86	10.0000	70.0000		70
608	5	87	10.0000	70.0000		70
609	5	88	10.0000	70.0000		70
610	5	89	10.0000	70.0000		70
611	5	90	10.0000	70.0000		70
612	5	91	11.0000	73.0000		73
613	5	92	11.0000	73.0000		73
614	5	93	11.0000	56.0000		56
615	5	94	11.0000	56.0000		56
616	5	95	11.0000	56.0000		56
617	5	96	11.0000	56.0000		56
618	5	97	10.0000	83.0000		83
619	5	98	10.0000	83.0000		83
620	5	99	10.0000	83.0000		83
621	5	100	10.0000	83.0000		83
622	5	101	12.0000	70.0000		70
623	5	102	12.0000	70.0000		70
624	5	103	12.0000	70.0000		70
625	5	104	12.0000	70.0000		70
626	5	105	12.0000	70.0000		70
627	5	106	12.0000	70.0000		70
628	5	107	12.0000	70.0000		70
629	5	108	11.0000	75.0000		75
630	5	109	11.0000	75.0000		75
631	5	110	11.0000	75.0000		75
632	5	111	11.0000	75.0000		75
633	5	112	11.0000	75.0000		75
634	5	113	11.0000	75.0000		75
635	5	114	11.0000	75.0000		75
636	5	115	11.0000	75.0000		75
637	5	116	11.0000	75.0000		75
638	5	117	11.0000	75.0000		75
639	5	118	11.0000	75.0000		75
640	5	119	11.0000	75.0000		75
641	5	120	11.0000	75.0000		75
642	5	121	11.0000	75.0000		75
643	5	122	11.0000	75.0000		75
644	5	123	11.0000	75.0000		75
645	5	124	11.0000	75.0000		75
646	5	125	11.0000	71.0000		71
647	5	126	11.0000	71.0000		71
648	5	127	11.0000	71.0000		71
649	5	128	11.0000	71.0000		71
650	5	129	11.0000	71.0000		71
651	5	130	11.0000	71.0000		71
652	5	131	11.0000	71.0000		71
653	5	132	11.0000	71.0000		71
654	5	133	11.0000	71.0000		71
655	5	134	11.0000	71.0000		71
656	6	7	0.0000	0.0000	ATP8 = ATP8	0
657	6	8	0.0000	0.0000	ATP8 = ATP8	0
658	6	9	12.0000	76.0000		76
659	6	10	12.0000	76.0000		76
660	6	11	12.0000	76.0000		76
661	6	12	12.0000	76.0000		76
662	6	13	12.0000	76.0000		76
663	6	14	12.0000	76.0000		76
664	6	15	12.0000	76.0000		76
665	6	16	12.0000	76.0000		76
666	6	17	12.0000	76.0000		76
667	6	18	12.0000	76.0000		76
668	6	19	12.0000	76.0000		76
669	6	20	12.0000	76.0000		76
670	6	21	12.0000	76.0000		76
671	6	22	12.0000	76.0000		76
672	6	23	12.0000	76.0000		76
673	6	24	12.0000	76.0000		76
674	6	25	12.0000	76.0000		76
675	6	26	12.0000	76.0000		76
676	6	27	12.0000	76.0000		76
677	6	28	12.0000	76.0000		76
678	6	29	12.0000	76.0000		76
679	6	30	12.0000	76.0000		76
680	6	31	12.0000	76.0000		76
681	6	32	12.0000	76.0000		76
682	6	33	12.0000	76.0000		76
683	6	34	12.0000	76.0000		76
684	6	35	12.0000	76.0000		76
685	6	36	11.0000	86.0000		86
686	6	37	11.0000	86.0000		86
687	6	38	11.0000	86.0000		86
688	6	39	11.0000	86.0000		86
689	6	40	11.0000	86.0000		86
690	6	41	11.0000	86.0000		86
691	6	42	11.0000	86.0000		86
692	6	43	11.0000	86.0000		86
693	6	44	11.0000	86.0000		86
694	6	45	11.0000	86.0000		86
695	6	46	11.0000	86.0000		86
696	6	47	11.0000	86.0000		86
697	6	48	11.0000	86.0000		86
698	6	49	11.0000	86.0000		86
699	6	50	11.0000	76.0000		76
700	6	51	11.0000	76.0000		76
701	6	52	11.0000	76.0000		76
702	6	53	11.0000	76.0000		76
703	6	54	11.0000	76.0000		76
704	6	55	11.0000	76.0000		76
705	6	56	11.0000	76.0000		76
706	6	57	11.0000	76.0000		76
707	6	58	11.0000	76.0000		76
708	6	59	11.0000	76.0000		76
709	6	60	11.0000	76.0000		76
710	6	61	11.0000	76.0000		76
711	6	62	11.0000	76.0000		76
712	6	63	11.0000	76.0000		76
713	6	64	11.0000	76.0000		76
714	6	65	12.0000	70.0000		70
715	6	66	12.0000	70.0000		70
716	6	67	12.0000	70.0000		70
717	6	68	12.0000	70.0000		70
718	6	69	12.0000	70.0000		70
719	6	70	12.0000	70.0000		70
720	6	71	12.0000	70.0000		70
721	6	72	12.0000	70.0000		70
722	6	73	12.0000	70.0000		70
723	6	74	12.0000	70.0000		70
724	6	75	12.0000	70.0000		70
725	6	76	12.0000	70.0000		70
726	6	77	12.0000	70.0000		70
727	6	78	10.0000	70.0000		70
728	6	79	10.0000	70.0000		70
729	6	80	10.0000	70.0000		70
730	6	81	10.0000	70.0000		70
731	6	82	10.0000	70.0000		70
732	6	83	10.0000	70.0000		70
733	6	84	10.0000	70.0000		70
734	6	85	10.0000	70.0000		70
735	6	86	10.0000	70.0000		70
736	6	87	10.0000	70.0000		70
737	6	88	10.0000	70.0000		70
738	6	89	10.0000	70.0000		70
739	6	90	10.0000	70.0000		70
740	6	91	11.0000	73.0000		73
741	6	92	11.0000	73.0000		73
742	6	93	11.0000	56.0000		56
743	6	94	11.0000	56.0000		56
744	6	95	11.0000	56.0000		56
745	6	96	11.0000	56.0000		56
746	6	97	10.0000	83.0000		83
747	6	98	10.0000	83.0000		83
748	6	99	10.0000	83.0000		83
749	6	100	10.0000	83.0000		83
750	6	101	12.0000	70.0000		70
751	6	102	12.0000	70.0000		70
752	6	103	12.0000	70.0000		70
753	6	104	12.0000	70.0000		70
754	6	105	12.0000	70.0000		70
755	6	106	12.0000	70.0000		70
756	6	107	12.0000	70.0000		70
757	6	108	11.0000	75.0000		75
758	6	109	11.0000	75.0000		75
759	6	110	11.0000	75.0000		75
760	6	111	11.0000	75.0000		75
761	6	112	11.0000	75.0000		75
762	6	113	11.0000	75.0000		75
763	6	114	11.0000	75.0000		75
764	6	115	11.0000	75.0000		75
765	6	116	11.0000	75.0000		75
766	6	117	11.0000	75.0000		75
767	6	118	11.0000	75.0000		75
768	6	119	11.0000	75.0000		75
769	6	120	11.0000	75.0000		75
770	6	121	11.0000	75.0000		75
771	6	122	11.0000	75.0000		75
772	6	123	11.0000	75.0000		75
773	6	124	11.0000	75.0000		75
774	6	125	11.0000	71.0000		71
775	6	126	11.0000	71.0000		71
776	6	127	11.0000	71.0000		71
777	6	128	11.0000	71.0000		71
778	6	129	11.0000	71.0000		71
779	6	130	11.0000	71.0000		71
780	6	131	11.0000	71.0000		71
781	6	132	11.0000	71.0000		71
782	6	133	11.0000	71.0000		71
783	6	134	11.0000	71.0000		71
784	7	8	0.0000	0.0000	ATP8 = ATP8	0
785	7	9	12.0000	76.0000		76
786	7	10	12.0000	76.0000		76
787	7	11	12.0000	76.0000		76
788	7	12	12.0000	76.0000		76
789	7	13	12.0000	76.0000		76
790	7	14	12.0000	76.0000		76
791	7	15	12.0000	76.0000		76
792	7	16	12.0000	76.0000		76
793	7	17	12.0000	76.0000		76
794	7	18	12.0000	76.0000		76
795	7	19	12.0000	76.0000		76
796	7	20	12.0000	76.0000		76
797	7	21	12.0000	76.0000		76
798	7	22	12.0000	76.0000		76
799	7	23	12.0000	76.0000		76
800	7	24	12.0000	76.0000		76
801	7	25	12.0000	76.0000		76
802	7	26	12.0000	76.0000		76
803	7	27	12.0000	76.0000		76
804	7	28	12.0000	76.0000		76
805	7	29	12.0000	76.0000		76
806	7	30	12.0000	76.0000		76
807	7	31	12.0000	76.0000		76
808	7	32	12.0000	76.0000		76
809	7	33	12.0000	76.0000		76
810	7	34	12.0000	76.0000		76
811	7	35	12.0000	76.0000		76
812	7	36	11.0000	86.0000		86
813	7	37	11.0000	86.0000		86
814	7	38	11.0000	86.0000		86
815	7	39	11.0000	86.0000		86
816	7	40	11.0000	86.0000		86
817	7	41	11.0000	86.0000		86
818	7	42	11.0000	86.0000		86
819	7	43	11.0000	86.0000		86
820	7	44	11.0000	86.0000		86
821	7	45	11.0000	86.0000		86
822	7	46	11.0000	86.0000		86
823	7	47	11.0000	86.0000		86
824	7	48	11.0000	86.0000		86
825	7	49	11.0000	86.0000		86
826	7	50	11.0000	76.0000		76
827	7	51	11.0000	76.0000		76
828	7	52	11.0000	76.0000		76
829	7	53	11.0000	76.0000		76
830	7	54	11.0000	76.0000		76
831	7	55	11.0000	76.0000		76
832	7	56	11.0000	76.0000		76
833	7	57	11.0000	76.0000		76
834	7	58	11.0000	76.0000		76
835	7	59	11.0000	76.0000		76
836	7	60	11.0000	76.0000		76
837	7	61	11.0000	76.0000		76
838	7	62	11.0000	76.0000		76
839	7	63	11.0000	76.0000		76
840	7	64	11.0000	76.0000		76
841	7	65	12.0000	70.0000		70
842	7	66	12.0000	70.0000		70
843	7	67	12.0000	70.0000		70
844	7	68	12.0000	70.0000		70
845	7	69	12.0000	70.0000		70
846	7	70	12.0000	70.0000		70
847	7	71	12.0000	70.0000		70
848	7	72	12.0000	70.0000		70
849	7	73	12.0000	70.0000		70
850	7	74	12.0000	70.0000		70
851	7	75	12.0000	70.0000		70
852	7	76	12.0000	70.0000		70
853	7	77	12.0000	70.0000		70
854	7	78	10.0000	70.0000		70
855	7	79	10.0000	70.0000		70
856	7	80	10.0000	70.0000		70
857	7	81	10.0000	70.0000		70
858	7	82	10.0000	70.0000		70
859	7	83	10.0000	70.0000		70
860	7	84	10.0000	70.0000		70
861	7	85	10.0000	70.0000		70
862	7	86	10.0000	70.0000		70
863	7	87	10.0000	70.0000		70
864	7	88	10.0000	70.0000		70
865	7	89	10.0000	70.0000		70
866	7	90	10.0000	70.0000		70
867	7	91	11.0000	73.0000		73
868	7	92	11.0000	73.0000		73
869	7	93	11.0000	56.0000		56
870	7	94	11.0000	56.0000		56
871	7	95	11.0000	56.0000		56
872	7	96	11.0000	56.0000		56
873	7	97	10.0000	83.0000		83
874	7	98	10.0000	83.0000		83
875	7	99	10.0000	83.0000		83
876	7	100	10.0000	83.0000		83
877	7	101	12.0000	70.0000		70
878	7	102	12.0000	70.0000		70
879	7	103	12.0000	70.0000		70
880	7	104	12.0000	70.0000		70
881	7	105	12.0000	70.0000		70
882	7	106	12.0000	70.0000		70
883	7	107	12.0000	70.0000		70
884	7	108	11.0000	75.0000		75
885	7	109	11.0000	75.0000		75
886	7	110	11.0000	75.0000		75
887	7	111	11.0000	75.0000		75
888	7	112	11.0000	75.0000		75
889	7	113	11.0000	75.0000		75
890	7	114	11.0000	75.0000		75
891	7	115	11.0000	75.0000		75
892	7	116	11.0000	75.0000		75
893	7	117	11.0000	75.0000		75
894	7	118	11.0000	75.0000		75
895	7	119	11.0000	75.0000		75
896	7	120	11.0000	75.0000		75
897	7	121	11.0000	75.0000		75
898	7	122	11.0000	75.0000		75
899	7	123	11.0000	75.0000		75
900	7	124	11.0000	75.0000		75
901	7	125	11.0000	71.0000		71
902	7	126	11.0000	71.0000		71
903	7	127	11.0000	71.0000		71
904	7	128	11.0000	71.0000		71
905	7	129	11.0000	71.0000		71
906	7	130	11.0000	71.0000		71
907	7	131	11.0000	71.0000		71
908	7	132	11.0000	71.0000		71
909	7	133	11.0000	71.0000		71
910	7	134	11.0000	71.0000		71
911	8	9	12.0000	76.0000		76
912	8	10	12.0000	76.0000		76
913	8	11	12.0000	76.0000		76
914	8	12	12.0000	76.0000		76
915	8	13	12.0000	76.0000		76
916	8	14	12.0000	76.0000		76
917	8	15	12.0000	76.0000		76
918	8	16	12.0000	76.0000		76
919	8	17	12.0000	76.0000		76
920	8	18	12.0000	76.0000		76
921	8	19	12.0000	76.0000		76
922	8	20	12.0000	76.0000		76
923	8	21	12.0000	76.0000		76
924	8	22	12.0000	76.0000		76
925	8	23	12.0000	76.0000		76
926	8	24	12.0000	76.0000		76
927	8	25	12.0000	76.0000		76
928	8	26	12.0000	76.0000		76
929	8	27	12.0000	76.0000		76
930	8	28	12.0000	76.0000		76
931	8	29	12.0000	76.0000		76
932	8	30	12.0000	76.0000		76
933	8	31	12.0000	76.0000		76
934	8	32	12.0000	76.0000		76
935	8	33	12.0000	76.0000		76
936	8	34	12.0000	76.0000		76
937	8	35	12.0000	76.0000		76
938	8	36	11.0000	86.0000		86
939	8	37	11.0000	86.0000		86
940	8	38	11.0000	86.0000		86
941	8	39	11.0000	86.0000		86
942	8	40	11.0000	86.0000		86
943	8	41	11.0000	86.0000		86
944	8	42	11.0000	86.0000		86
945	8	43	11.0000	86.0000		86
946	8	44	11.0000	86.0000		86
947	8	45	11.0000	86.0000		86
948	8	46	11.0000	86.0000		86
949	8	47	11.0000	86.0000		86
950	8	48	11.0000	86.0000		86
951	8	49	11.0000	86.0000		86
952	8	50	11.0000	76.0000		76
953	8	51	11.0000	76.0000		76
954	8	52	11.0000	76.0000		76
955	8	53	11.0000	76.0000		76
956	8	54	11.0000	76.0000		76
957	8	55	11.0000	76.0000		76
958	8	56	11.0000	76.0000		76
959	8	57	11.0000	76.0000		76
960	8	58	11.0000	76.0000		76
961	8	59	11.0000	76.0000		76
962	8	60	11.0000	76.0000		76
963	8	61	11.0000	76.0000		76
964	8	62	11.0000	76.0000		76
965	8	63	11.0000	76.0000		76
966	8	64	11.0000	76.0000		76
967	8	65	12.0000	70.0000		70
968	8	66	12.0000	70.0000		70
969	8	67	12.0000	70.0000		70
970	8	68	12.0000	70.0000		70
971	8	69	12.0000	70.0000		70
972	8	70	12.0000	70.0000		70
973	8	71	12.0000	70.0000		70
974	8	72	12.0000	70.0000		70
975	8	73	12.0000	70.0000		70
976	8	74	12.0000	70.0000		70
977	8	75	12.0000	70.0000		70
978	8	76	12.0000	70.0000		70
979	8	77	12.0000	70.0000		70
980	8	78	10.0000	70.0000		70
981	8	79	10.0000	70.0000		70
982	8	80	10.0000	70.0000		70
983	8	81	10.0000	70.0000		70
984	8	82	10.0000	70.0000		70
985	8	83	10.0000	70.0000		70
986	8	84	10.0000	70.0000		70
987	8	85	10.0000	70.0000		70
988	8	86	10.0000	70.0000		70
989	8	87	10.0000	70.0000		70
990	8	88	10.0000	70.0000		70
991	8	89	10.0000	70.0000		70
992	8	90	10.0000	70.0000		70
993	8	91	11.0000	73.0000		73
994	8	92	11.0000	73.0000		73
995	8	93	11.0000	56.0000		56
996	8	94	11.0000	56.0000		56
997	8	95	11.0000	56.0000		56
998	8	96	11.0000	56.0000		56
999	8	97	10.0000	83.0000		83
1000	8	98	10.0000	83.0000		83
1001	8	99	10.0000	83.0000		83
1002	8	100	10.0000	83.0000		83
1003	8	101	12.0000	70.0000		70
1004	8	102	12.0000	70.0000		70
1005	8	103	12.0000	70.0000		70
1006	8	104	12.0000	70.0000		70
1007	8	105	12.0000	70.0000		70
1008	8	106	12.0000	70.0000		70
1009	8	107	12.0000	70.0000		70
1010	8	108	11.0000	75.0000		75
1011	8	109	11.0000	75.0000		75
1012	8	110	11.0000	75.0000		75
1013	8	111	11.0000	75.0000		75
1014	8	112	11.0000	75.0000		75
1015	8	113	11.0000	75.0000		75
1016	8	114	11.0000	75.0000		75
1017	8	115	11.0000	75.0000		75
1018	8	116	11.0000	75.0000		75
1019	8	117	11.0000	75.0000		75
1020	8	118	11.0000	75.0000		75
1021	8	119	11.0000	75.0000		75
1022	8	120	11.0000	75.0000		75
1023	8	121	11.0000	75.0000		75
1024	8	122	11.0000	75.0000		75
1025	8	123	11.0000	75.0000		75
1026	8	124	11.0000	75.0000		75
1027	8	125	11.0000	71.0000		71
1028	8	126	11.0000	71.0000		71
1029	8	127	11.0000	71.0000		71
1030	8	128	11.0000	71.0000		71
1031	8	129	11.0000	71.0000		71
1032	8	130	11.0000	71.0000		71
1033	8	131	11.0000	71.0000		71
1034	8	132	11.0000	71.0000		71
1035	8	133	11.0000	71.0000		71
1036	8	134	11.0000	71.0000		71
1037	9	10	0.0000	0.0000	COX1 = COX1	0
1038	9	11	0.0000	0.0000	COX1 = COX1	0
1039	9	12	0.0000	0.0000	COX1 = COX1	0
1040	9	13	0.0000	0.0000	COX1 = COX1	0
1041	9	14	0.0000	0.0000	COX1 = COX1	0
1042	9	15	0.0000	0.0000	COX1 = COX1	0
1043	9	16	0.0000	0.0000	COX1 = COX1	0
1044	9	17	0.0000	0.0000	COX1 = COX1	0
1045	9	18	0.0000	0.0000	COX1 = COX1	0
1046	9	19	0.0000	0.0000	COX1 = COX1	0
1047	9	20	0.0000	0.0000	COX1 = COX1	0
1048	9	21	0.0000	0.0000	COX1 = COX1	0
1049	9	22	0.0000	0.0000	COX1 = COX1	0
1050	9	23	0.0000	0.0000	COX1 = COX1	0
1051	9	24	0.0000	0.0000	COX1 = COX1	0
1052	9	25	0.0000	0.0000	COX1 = COX1	0
1053	9	26	0.0000	0.0000	COX1 = COX1	0
1054	9	27	0.0000	0.0000	COX1 = COX1	0
1055	9	28	0.0000	0.0000	COX1 = COX1	0
1056	9	29	0.0000	0.0000	COX1 = COX1	0
1057	9	30	0.0000	0.0000	COX1 = COX1	0
1058	9	31	0.0000	0.0000	COX1 = COX1	0
1059	9	32	0.0000	0.0000	COX1 = COX1	0
1060	9	33	0.0000	0.0000	COX1 = COX1	0
1061	9	34	0.0000	0.0000	COX1 = COX1	0
1062	9	35	0.0000	0.0000	COX1 = COX1	0
1063	9	36	8.0000	71.0000		71
1064	9	37	8.0000	71.0000		71
1065	9	38	8.0000	71.0000		71
1066	9	39	8.0000	71.0000		71
1067	9	40	8.0000	71.0000		71
1068	9	41	8.0000	71.0000		71
1069	9	42	8.0000	71.0000		71
1070	9	43	8.0000	71.0000		71
1071	9	44	8.0000	71.0000		71
1072	9	45	8.0000	71.0000		71
1073	9	46	8.0000	71.0000		71
1074	9	47	8.0000	71.0000		71
1075	9	48	8.0000	71.0000		71
1076	9	49	8.0000	71.0000		71
1077	9	50	5.0000	28.0000		28
1078	9	51	5.0000	28.0000		28
1079	9	52	5.0000	28.0000		28
1080	9	53	5.0000	28.0000		28
1081	9	54	5.0000	28.0000		28
1082	9	55	5.0000	28.0000		28
1083	9	56	5.0000	28.0000		28
1084	9	57	5.0000	28.0000		28
1085	9	58	5.0000	28.0000		28
1086	9	59	5.0000	28.0000		28
1087	9	60	5.0000	28.0000		28
1088	9	61	5.0000	28.0000		28
1089	9	62	5.0000	28.0000		28
1090	9	63	5.0000	28.0000		28
1091	9	64	5.0000	28.0000		28
1092	9	65	8.0000	44.0000		44
1093	9	66	8.0000	44.0000		44
1094	9	67	8.0000	44.0000		44
1095	9	68	8.0000	44.0000		44
1096	9	69	8.0000	44.0000		44
1097	9	70	8.0000	44.0000		44
1098	9	71	8.0000	44.0000		44
1099	9	72	8.0000	44.0000		44
1100	9	73	8.0000	44.0000		44
1101	9	74	8.0000	44.0000		44
1102	9	75	8.0000	44.0000		44
1103	9	76	8.0000	44.0000		44
1104	9	77	8.0000	44.0000		44
1105	9	78	11.0000	57.0000		57
1106	9	79	11.0000	57.0000		57
1107	9	80	11.0000	57.0000		57
1108	9	81	11.0000	57.0000		57
1109	9	82	11.0000	57.0000		57
1110	9	83	11.0000	57.0000		57
1111	9	84	11.0000	57.0000		57
1112	9	85	11.0000	57.0000		57
1113	9	86	11.0000	57.0000		57
1114	9	87	11.0000	57.0000		57
1115	9	88	11.0000	57.0000		57
1116	9	89	11.0000	57.0000		57
1117	9	90	11.0000	57.0000		57
1118	9	91	10.0000	61.0000		61
1119	9	92	10.0000	61.0000		61
1120	9	93	11.0000	82.0000		82
1121	9	94	11.0000	82.0000		82
1122	9	95	11.0000	82.0000		82
1123	9	96	11.0000	82.0000		82
1124	9	97	8.0000	67.0000		67
1125	9	98	8.0000	67.0000		67
1126	9	99	8.0000	67.0000		67
1127	9	100	8.0000	67.0000		67
1128	9	101	7.0000	53.0000		53
1129	9	102	7.0000	53.0000		53
1130	9	103	7.0000	53.0000		53
1131	9	104	7.0000	53.0000		53
1132	9	105	7.0000	53.0000		53
1133	9	106	7.0000	53.0000		53
1134	9	107	7.0000	53.0000		53
1135	9	108	8.0000	48.0000		48
1136	9	109	8.0000	48.0000		48
1137	9	110	8.0000	48.0000		48
1138	9	111	8.0000	48.0000		48
1139	9	112	8.0000	48.0000		48
1140	9	113	8.0000	48.0000		48
1141	9	114	8.0000	48.0000		48
1142	9	115	8.0000	48.0000		48
1143	9	116	8.0000	48.0000		48
1144	9	117	8.0000	48.0000		48
1145	9	118	8.0000	48.0000		48
1146	9	119	8.0000	48.0000		48
1147	9	120	8.0000	48.0000		48
1148	9	121	8.0000	48.0000		48
1149	9	122	8.0000	48.0000		48
1150	9	123	8.0000	48.0000		48
1151	9	124	8.0000	48.0000		48
1152	9	125	9.0000	48.0000		48
1153	9	126	9.0000	48.0000		48
1154	9	127	9.0000	48.0000		48
1155	9	128	9.0000	48.0000		48
1156	9	129	9.0000	48.0000		48
1157	9	130	9.0000	48.0000		48
1158	9	131	9.0000	48.0000		48
1159	9	132	9.0000	48.0000		48
1160	9	133	9.0000	48.0000		48
1161	9	134	9.0000	48.0000		48
1162	10	11	0.0000	0.0000	COX1 = COX1	0
1163	10	12	0.0000	0.0000	COX1 = COX1	0
1164	10	13	0.0000	0.0000	COX1 = COX1	0
1165	10	14	0.0000	0.0000	COX1 = COX1	0
1166	10	15	0.0000	0.0000	COX1 = COX1	0
1167	10	16	0.0000	0.0000	COX1 = COX1	0
1168	10	17	0.0000	0.0000	COX1 = COX1	0
1169	10	18	0.0000	0.0000	COX1 = COX1	0
1170	10	19	0.0000	0.0000	COX1 = COX1	0
1171	10	20	0.0000	0.0000	COX1 = COX1	0
1172	10	21	0.0000	0.0000	COX1 = COX1	0
1173	10	22	0.0000	0.0000	COX1 = COX1	0
1174	10	23	0.0000	0.0000	COX1 = COX1	0
1175	10	24	0.0000	0.0000	COX1 = COX1	0
1176	10	25	0.0000	0.0000	COX1 = COX1	0
1177	10	26	0.0000	0.0000	COX1 = COX1	0
1178	10	27	0.0000	0.0000	COX1 = COX1	0
1179	10	28	0.0000	0.0000	COX1 = COX1	0
1180	10	29	0.0000	0.0000	COX1 = COX1	0
1181	10	30	0.0000	0.0000	COX1 = COX1	0
1182	10	31	0.0000	0.0000	COX1 = COX1	0
1183	10	32	0.0000	0.0000	COX1 = COX1	0
1184	10	33	0.0000	0.0000	COX1 = COX1	0
1185	10	34	0.0000	0.0000	COX1 = COX1	0
1186	10	35	0.0000	0.0000	COX1 = COX1	0
1187	10	36	8.0000	71.0000		71
1188	10	37	8.0000	71.0000		71
1189	10	38	8.0000	71.0000		71
1190	10	39	8.0000	71.0000		71
1191	10	40	8.0000	71.0000		71
1192	10	41	8.0000	71.0000		71
1193	10	42	8.0000	71.0000		71
1194	10	43	8.0000	71.0000		71
1195	10	44	8.0000	71.0000		71
1196	10	45	8.0000	71.0000		71
1197	10	46	8.0000	71.0000		71
1198	10	47	8.0000	71.0000		71
1199	10	48	8.0000	71.0000		71
1200	10	49	8.0000	71.0000		71
1201	10	50	5.0000	28.0000		28
1202	10	51	5.0000	28.0000		28
1203	10	52	5.0000	28.0000		28
1204	10	53	5.0000	28.0000		28
1205	10	54	5.0000	28.0000		28
1206	10	55	5.0000	28.0000		28
1207	10	56	5.0000	28.0000		28
1208	10	57	5.0000	28.0000		28
1209	10	58	5.0000	28.0000		28
1210	10	59	5.0000	28.0000		28
1211	10	60	5.0000	28.0000		28
1212	10	61	5.0000	28.0000		28
1213	10	62	5.0000	28.0000		28
1214	10	63	5.0000	28.0000		28
1215	10	64	5.0000	28.0000		28
1216	10	65	8.0000	44.0000		44
1217	10	66	8.0000	44.0000		44
1218	10	67	8.0000	44.0000		44
1219	10	68	8.0000	44.0000		44
1220	10	69	8.0000	44.0000		44
1221	10	70	8.0000	44.0000		44
1222	10	71	8.0000	44.0000		44
1223	10	72	8.0000	44.0000		44
1224	10	73	8.0000	44.0000		44
1225	10	74	8.0000	44.0000		44
1226	10	75	8.0000	44.0000		44
1227	10	76	8.0000	44.0000		44
1228	10	77	8.0000	44.0000		44
1229	10	78	11.0000	57.0000		57
1230	10	79	11.0000	57.0000		57
1231	10	80	11.0000	57.0000		57
1232	10	81	11.0000	57.0000		57
1233	10	82	11.0000	57.0000		57
1234	10	83	11.0000	57.0000		57
1235	10	84	11.0000	57.0000		57
1236	10	85	11.0000	57.0000		57
1237	10	86	11.0000	57.0000		57
1238	10	87	11.0000	57.0000		57
1239	10	88	11.0000	57.0000		57
1240	10	89	11.0000	57.0000		57
1241	10	90	11.0000	57.0000		57
1242	10	91	10.0000	61.0000		61
1243	10	92	10.0000	61.0000		61
1244	10	93	11.0000	82.0000		82
1245	10	94	11.0000	82.0000		82
1246	10	95	11.0000	82.0000		82
1247	10	96	11.0000	82.0000		82
1248	10	97	8.0000	67.0000		67
1249	10	98	8.0000	67.0000		67
1250	10	99	8.0000	67.0000		67
1251	10	100	8.0000	67.0000		67
1252	10	101	7.0000	53.0000		53
1253	10	102	7.0000	53.0000		53
1254	10	103	7.0000	53.0000		53
1255	10	104	7.0000	53.0000		53
1256	10	105	7.0000	53.0000		53
1257	10	106	7.0000	53.0000		53
1258	10	107	7.0000	53.0000		53
1259	10	108	8.0000	48.0000		48
1260	10	109	8.0000	48.0000		48
1261	10	110	8.0000	48.0000		48
1262	10	111	8.0000	48.0000		48
1263	10	112	8.0000	48.0000		48
1264	10	113	8.0000	48.0000		48
1265	10	114	8.0000	48.0000		48
1266	10	115	8.0000	48.0000		48
1267	10	116	8.0000	48.0000		48
1268	10	117	8.0000	48.0000		48
1269	10	118	8.0000	48.0000		48
1270	10	119	8.0000	48.0000		48
1271	10	120	8.0000	48.0000		48
1272	10	121	8.0000	48.0000		48
1273	10	122	8.0000	48.0000		48
1274	10	123	8.0000	48.0000		48
1275	10	124	8.0000	48.0000		48
1276	10	125	9.0000	48.0000		48
1277	10	126	9.0000	48.0000		48
1278	10	127	9.0000	48.0000		48
1279	10	128	9.0000	48.0000		48
1280	10	129	9.0000	48.0000		48
1281	10	130	9.0000	48.0000		48
1282	10	131	9.0000	48.0000		48
1283	10	132	9.0000	48.0000		48
1284	10	133	9.0000	48.0000		48
1285	10	134	9.0000	48.0000		48
1286	11	12	0.0000	0.0000	COX1 = COX1	0
1287	11	13	0.0000	0.0000	COX1 = COX1	0
1288	11	14	0.0000	0.0000	COX1 = COX1	0
1289	11	15	0.0000	0.0000	COX1 = COX1	0
1290	11	16	0.0000	0.0000	COX1 = COX1	0
1291	11	17	0.0000	0.0000	COX1 = COX1	0
1292	11	18	0.0000	0.0000	COX1 = COX1	0
1293	11	19	0.0000	0.0000	COX1 = COX1	0
1294	11	20	0.0000	0.0000	COX1 = COX1	0
1295	11	21	0.0000	0.0000	COX1 = COX1	0
1296	11	22	0.0000	0.0000	COX1 = COX1	0
1297	11	23	0.0000	0.0000	COX1 = COX1	0
1298	11	24	0.0000	0.0000	COX1 = COX1	0
1299	11	25	0.0000	0.0000	COX1 = COX1	0
1300	11	26	0.0000	0.0000	COX1 = COX1	0
1301	11	27	0.0000	0.0000	COX1 = COX1	0
1302	11	28	0.0000	0.0000	COX1 = COX1	0
1303	11	29	0.0000	0.0000	COX1 = COX1	0
1304	11	30	0.0000	0.0000	COX1 = COX1	0
1305	11	31	0.0000	0.0000	COX1 = COX1	0
1306	11	32	0.0000	0.0000	COX1 = COX1	0
1307	11	33	0.0000	0.0000	COX1 = COX1	0
1308	11	34	0.0000	0.0000	COX1 = COX1	0
1309	11	35	0.0000	0.0000	COX1 = COX1	0
1310	11	36	8.0000	71.0000		71
1311	11	37	8.0000	71.0000		71
1312	11	38	8.0000	71.0000		71
1313	11	39	8.0000	71.0000		71
1314	11	40	8.0000	71.0000		71
1315	11	41	8.0000	71.0000		71
1316	11	42	8.0000	71.0000		71
1317	11	43	8.0000	71.0000		71
1318	11	44	8.0000	71.0000		71
1319	11	45	8.0000	71.0000		71
1320	11	46	8.0000	71.0000		71
1321	11	47	8.0000	71.0000		71
1322	11	48	8.0000	71.0000		71
1323	11	49	8.0000	71.0000		71
1324	11	50	5.0000	28.0000		28
1325	11	51	5.0000	28.0000		28
1326	11	52	5.0000	28.0000		28
1327	11	53	5.0000	28.0000		28
1328	11	54	5.0000	28.0000		28
1329	11	55	5.0000	28.0000		28
1330	11	56	5.0000	28.0000		28
1331	11	57	5.0000	28.0000		28
1332	11	58	5.0000	28.0000		28
1333	11	59	5.0000	28.0000		28
1334	11	60	5.0000	28.0000		28
1335	11	61	5.0000	28.0000		28
1336	11	62	5.0000	28.0000		28
1337	11	63	5.0000	28.0000		28
1338	11	64	5.0000	28.0000		28
1339	11	65	8.0000	44.0000		44
1340	11	66	8.0000	44.0000		44
1341	11	67	8.0000	44.0000		44
1342	11	68	8.0000	44.0000		44
1343	11	69	8.0000	44.0000		44
1344	11	70	8.0000	44.0000		44
1345	11	71	8.0000	44.0000		44
1346	11	72	8.0000	44.0000		44
1347	11	73	8.0000	44.0000		44
1348	11	74	8.0000	44.0000		44
1349	11	75	8.0000	44.0000		44
1350	11	76	8.0000	44.0000		44
1351	11	77	8.0000	44.0000		44
1352	11	78	11.0000	57.0000		57
1353	11	79	11.0000	57.0000		57
1354	11	80	11.0000	57.0000		57
1355	11	81	11.0000	57.0000		57
1356	11	82	11.0000	57.0000		57
1357	11	83	11.0000	57.0000		57
1358	11	84	11.0000	57.0000		57
1359	11	85	11.0000	57.0000		57
1360	11	86	11.0000	57.0000		57
1361	11	87	11.0000	57.0000		57
1362	11	88	11.0000	57.0000		57
1363	11	89	11.0000	57.0000		57
1364	11	90	11.0000	57.0000		57
1365	11	91	10.0000	61.0000		61
1366	11	92	10.0000	61.0000		61
1367	11	93	11.0000	82.0000		82
1368	11	94	11.0000	82.0000		82
1369	11	95	11.0000	82.0000		82
1370	11	96	11.0000	82.0000		82
1371	11	97	8.0000	67.0000		67
1372	11	98	8.0000	67.0000		67
1373	11	99	8.0000	67.0000		67
1374	11	100	8.0000	67.0000		67
1375	11	101	7.0000	53.0000		53
1376	11	102	7.0000	53.0000		53
1377	11	103	7.0000	53.0000		53
1378	11	104	7.0000	53.0000		53
1379	11	105	7.0000	53.0000		53
1380	11	106	7.0000	53.0000		53
1381	11	107	7.0000	53.0000		53
1382	11	108	8.0000	48.0000		48
1383	11	109	8.0000	48.0000		48
1384	11	110	8.0000	48.0000		48
1385	11	111	8.0000	48.0000		48
1386	11	112	8.0000	48.0000		48
1387	11	113	8.0000	48.0000		48
1388	11	114	8.0000	48.0000		48
1389	11	115	8.0000	48.0000		48
1390	11	116	8.0000	48.0000		48
1391	11	117	8.0000	48.0000		48
1392	11	118	8.0000	48.0000		48
1393	11	119	8.0000	48.0000		48
1394	11	120	8.0000	48.0000		48
1395	11	121	8.0000	48.0000		48
1396	11	122	8.0000	48.0000		48
1397	11	123	8.0000	48.0000		48
1398	11	124	8.0000	48.0000		48
1399	11	125	9.0000	48.0000		48
1400	11	126	9.0000	48.0000		48
1401	11	127	9.0000	48.0000		48
1402	11	128	9.0000	48.0000		48
1403	11	129	9.0000	48.0000		48
1404	11	130	9.0000	48.0000		48
1405	11	131	9.0000	48.0000		48
1406	11	132	9.0000	48.0000		48
1407	11	133	9.0000	48.0000		48
1408	11	134	9.0000	48.0000		48
1409	12	13	0.0000	0.0000	COX1 = COX1	0
1410	12	14	0.0000	0.0000	COX1 = COX1	0
1411	12	15	0.0000	0.0000	COX1 = COX1	0
1412	12	16	0.0000	0.0000	COX1 = COX1	0
1413	12	17	0.0000	0.0000	COX1 = COX1	0
1414	12	18	0.0000	0.0000	COX1 = COX1	0
1415	12	19	0.0000	0.0000	COX1 = COX1	0
1416	12	20	0.0000	0.0000	COX1 = COX1	0
1417	12	21	0.0000	0.0000	COX1 = COX1	0
1418	12	22	0.0000	0.0000	COX1 = COX1	0
1419	12	23	0.0000	0.0000	COX1 = COX1	0
1420	12	24	0.0000	0.0000	COX1 = COX1	0
1421	12	25	0.0000	0.0000	COX1 = COX1	0
1422	12	26	0.0000	0.0000	COX1 = COX1	0
1423	12	27	0.0000	0.0000	COX1 = COX1	0
1424	12	28	0.0000	0.0000	COX1 = COX1	0
1425	12	29	0.0000	0.0000	COX1 = COX1	0
1426	12	30	0.0000	0.0000	COX1 = COX1	0
1427	12	31	0.0000	0.0000	COX1 = COX1	0
1428	12	32	0.0000	0.0000	COX1 = COX1	0
1429	12	33	0.0000	0.0000	COX1 = COX1	0
1430	12	34	0.0000	0.0000	COX1 = COX1	0
1431	12	35	0.0000	0.0000	COX1 = COX1	0
1432	12	36	8.0000	71.0000		71
1433	12	37	8.0000	71.0000		71
1434	12	38	8.0000	71.0000		71
1435	12	39	8.0000	71.0000		71
1436	12	40	8.0000	71.0000		71
1437	12	41	8.0000	71.0000		71
1438	12	42	8.0000	71.0000		71
1439	12	43	8.0000	71.0000		71
1440	12	44	8.0000	71.0000		71
1441	12	45	8.0000	71.0000		71
1442	12	46	8.0000	71.0000		71
1443	12	47	8.0000	71.0000		71
1444	12	48	8.0000	71.0000		71
1445	12	49	8.0000	71.0000		71
1446	12	50	5.0000	28.0000		28
1447	12	51	5.0000	28.0000		28
1448	12	52	5.0000	28.0000		28
1449	12	53	5.0000	28.0000		28
1450	12	54	5.0000	28.0000		28
1451	12	55	5.0000	28.0000		28
1452	12	56	5.0000	28.0000		28
1453	12	57	5.0000	28.0000		28
1454	12	58	5.0000	28.0000		28
1455	12	59	5.0000	28.0000		28
1456	12	60	5.0000	28.0000		28
1457	12	61	5.0000	28.0000		28
1458	12	62	5.0000	28.0000		28
1459	12	63	5.0000	28.0000		28
1460	12	64	5.0000	28.0000		28
1461	12	65	8.0000	44.0000		44
1462	12	66	8.0000	44.0000		44
1463	12	67	8.0000	44.0000		44
1464	12	68	8.0000	44.0000		44
1465	12	69	8.0000	44.0000		44
1466	12	70	8.0000	44.0000		44
1467	12	71	8.0000	44.0000		44
1468	12	72	8.0000	44.0000		44
1469	12	73	8.0000	44.0000		44
1470	12	74	8.0000	44.0000		44
1471	12	75	8.0000	44.0000		44
1472	12	76	8.0000	44.0000		44
1473	12	77	8.0000	44.0000		44
1474	12	78	11.0000	57.0000		57
1475	12	79	11.0000	57.0000		57
1476	12	80	11.0000	57.0000		57
1477	12	81	11.0000	57.0000		57
1478	12	82	11.0000	57.0000		57
1479	12	83	11.0000	57.0000		57
1480	12	84	11.0000	57.0000		57
1481	12	85	11.0000	57.0000		57
1482	12	86	11.0000	57.0000		57
1483	12	87	11.0000	57.0000		57
1484	12	88	11.0000	57.0000		57
1485	12	89	11.0000	57.0000		57
1486	12	90	11.0000	57.0000		57
1487	12	91	10.0000	61.0000		61
1488	12	92	10.0000	61.0000		61
1489	12	93	11.0000	82.0000		82
1490	12	94	11.0000	82.0000		82
1491	12	95	11.0000	82.0000		82
1492	12	96	11.0000	82.0000		82
1493	12	97	8.0000	67.0000		67
1494	12	98	8.0000	67.0000		67
1495	12	99	8.0000	67.0000		67
1496	12	100	8.0000	67.0000		67
1497	12	101	7.0000	53.0000		53
1498	12	102	7.0000	53.0000		53
1499	12	103	7.0000	53.0000		53
1500	12	104	7.0000	53.0000		53
1501	12	105	7.0000	53.0000		53
1502	12	106	7.0000	53.0000		53
1503	12	107	7.0000	53.0000		53
1504	12	108	8.0000	48.0000		48
1505	12	109	8.0000	48.0000		48
1506	12	110	8.0000	48.0000		48
1507	12	111	8.0000	48.0000		48
1508	12	112	8.0000	48.0000		48
1509	12	113	8.0000	48.0000		48
1510	12	114	8.0000	48.0000		48
1511	12	115	8.0000	48.0000		48
1512	12	116	8.0000	48.0000		48
1513	12	117	8.0000	48.0000		48
1514	12	118	8.0000	48.0000		48
1515	12	119	8.0000	48.0000		48
1516	12	120	8.0000	48.0000		48
1517	12	121	8.0000	48.0000		48
1518	12	122	8.0000	48.0000		48
1519	12	123	8.0000	48.0000		48
1520	12	124	8.0000	48.0000		48
1521	12	125	9.0000	48.0000		48
1522	12	126	9.0000	48.0000		48
1523	12	127	9.0000	48.0000		48
1524	12	128	9.0000	48.0000		48
1525	12	129	9.0000	48.0000		48
1526	12	130	9.0000	48.0000		48
1527	12	131	9.0000	48.0000		48
1528	12	132	9.0000	48.0000		48
1529	12	133	9.0000	48.0000		48
1530	12	134	9.0000	48.0000		48
1531	13	14	0.0000	0.0000	COX1 = COX1	0
1532	13	15	0.0000	0.0000	COX1 = COX1	0
1533	13	16	0.0000	0.0000	COX1 = COX1	0
1534	13	17	0.0000	0.0000	COX1 = COX1	0
1535	13	18	0.0000	0.0000	COX1 = COX1	0
1536	13	19	0.0000	0.0000	COX1 = COX1	0
1537	13	20	0.0000	0.0000	COX1 = COX1	0
1538	13	21	0.0000	0.0000	COX1 = COX1	0
1539	13	22	0.0000	0.0000	COX1 = COX1	0
1540	13	23	0.0000	0.0000	COX1 = COX1	0
1541	13	24	0.0000	0.0000	COX1 = COX1	0
1542	13	25	0.0000	0.0000	COX1 = COX1	0
1543	13	26	0.0000	0.0000	COX1 = COX1	0
1544	13	27	0.0000	0.0000	COX1 = COX1	0
1545	13	28	0.0000	0.0000	COX1 = COX1	0
1546	13	29	0.0000	0.0000	COX1 = COX1	0
1547	13	30	0.0000	0.0000	COX1 = COX1	0
1548	13	31	0.0000	0.0000	COX1 = COX1	0
1549	13	32	0.0000	0.0000	COX1 = COX1	0
1550	13	33	0.0000	0.0000	COX1 = COX1	0
1551	13	34	0.0000	0.0000	COX1 = COX1	0
1552	13	35	0.0000	0.0000	COX1 = COX1	0
1553	13	36	8.0000	71.0000		71
1554	13	37	8.0000	71.0000		71
1555	13	38	8.0000	71.0000		71
1556	13	39	8.0000	71.0000		71
1557	13	40	8.0000	71.0000		71
1558	13	41	8.0000	71.0000		71
1559	13	42	8.0000	71.0000		71
1560	13	43	8.0000	71.0000		71
1561	13	44	8.0000	71.0000		71
1562	13	45	8.0000	71.0000		71
1563	13	46	8.0000	71.0000		71
1564	13	47	8.0000	71.0000		71
1565	13	48	8.0000	71.0000		71
1566	13	49	8.0000	71.0000		71
1567	13	50	5.0000	28.0000		28
1568	13	51	5.0000	28.0000		28
1569	13	52	5.0000	28.0000		28
1570	13	53	5.0000	28.0000		28
1571	13	54	5.0000	28.0000		28
1572	13	55	5.0000	28.0000		28
1573	13	56	5.0000	28.0000		28
1574	13	57	5.0000	28.0000		28
1575	13	58	5.0000	28.0000		28
1576	13	59	5.0000	28.0000		28
1577	13	60	5.0000	28.0000		28
1578	13	61	5.0000	28.0000		28
1579	13	62	5.0000	28.0000		28
1580	13	63	5.0000	28.0000		28
1581	13	64	5.0000	28.0000		28
1582	13	65	8.0000	44.0000		44
1583	13	66	8.0000	44.0000		44
1584	13	67	8.0000	44.0000		44
1585	13	68	8.0000	44.0000		44
1586	13	69	8.0000	44.0000		44
1587	13	70	8.0000	44.0000		44
1588	13	71	8.0000	44.0000		44
1589	13	72	8.0000	44.0000		44
1590	13	73	8.0000	44.0000		44
1591	13	74	8.0000	44.0000		44
1592	13	75	8.0000	44.0000		44
1593	13	76	8.0000	44.0000		44
1594	13	77	8.0000	44.0000		44
1595	13	78	11.0000	57.0000		57
1596	13	79	11.0000	57.0000		57
1597	13	80	11.0000	57.0000		57
1598	13	81	11.0000	57.0000		57
1599	13	82	11.0000	57.0000		57
1600	13	83	11.0000	57.0000		57
1601	13	84	11.0000	57.0000		57
1602	13	85	11.0000	57.0000		57
1603	13	86	11.0000	57.0000		57
1604	13	87	11.0000	57.0000		57
1605	13	88	11.0000	57.0000		57
1606	13	89	11.0000	57.0000		57
1607	13	90	11.0000	57.0000		57
1608	13	91	10.0000	61.0000		61
1609	13	92	10.0000	61.0000		61
1610	13	93	11.0000	82.0000		82
1611	13	94	11.0000	82.0000		82
1612	13	95	11.0000	82.0000		82
1613	13	96	11.0000	82.0000		82
1614	13	97	8.0000	67.0000		67
1615	13	98	8.0000	67.0000		67
1616	13	99	8.0000	67.0000		67
1617	13	100	8.0000	67.0000		67
1618	13	101	7.0000	53.0000		53
1619	13	102	7.0000	53.0000		53
1620	13	103	7.0000	53.0000		53
1621	13	104	7.0000	53.0000		53
1622	13	105	7.0000	53.0000		53
1623	13	106	7.0000	53.0000		53
1624	13	107	7.0000	53.0000		53
1625	13	108	8.0000	48.0000		48
1626	13	109	8.0000	48.0000		48
1627	13	110	8.0000	48.0000		48
1628	13	111	8.0000	48.0000		48
1629	13	112	8.0000	48.0000		48
1630	13	113	8.0000	48.0000		48
1631	13	114	8.0000	48.0000		48
1632	13	115	8.0000	48.0000		48
1633	13	116	8.0000	48.0000		48
1634	13	117	8.0000	48.0000		48
1635	13	118	8.0000	48.0000		48
1636	13	119	8.0000	48.0000		48
1637	13	120	8.0000	48.0000		48
1638	13	121	8.0000	48.0000		48
1639	13	122	8.0000	48.0000		48
1640	13	123	8.0000	48.0000		48
1641	13	124	8.0000	48.0000		48
1642	13	125	9.0000	48.0000		48
1643	13	126	9.0000	48.0000		48
1644	13	127	9.0000	48.0000		48
1645	13	128	9.0000	48.0000		48
1646	13	129	9.0000	48.0000		48
1647	13	130	9.0000	48.0000		48
1648	13	131	9.0000	48.0000		48
1649	13	132	9.0000	48.0000		48
1650	13	133	9.0000	48.0000		48
1651	13	134	9.0000	48.0000		48
1652	14	15	0.0000	0.0000	COX1 = COX1	0
1653	14	16	0.0000	0.0000	COX1 = COX1	0
1654	14	17	0.0000	0.0000	COX1 = COX1	0
1655	14	18	0.0000	0.0000	COX1 = COX1	0
1656	14	19	0.0000	0.0000	COX1 = COX1	0
1657	14	20	0.0000	0.0000	COX1 = COX1	0
1658	14	21	0.0000	0.0000	COX1 = COX1	0
1659	14	22	0.0000	0.0000	COX1 = COX1	0
1660	14	23	0.0000	0.0000	COX1 = COX1	0
1661	14	24	0.0000	0.0000	COX1 = COX1	0
1662	14	25	0.0000	0.0000	COX1 = COX1	0
1663	14	26	0.0000	0.0000	COX1 = COX1	0
1664	14	27	0.0000	0.0000	COX1 = COX1	0
1665	14	28	0.0000	0.0000	COX1 = COX1	0
1666	14	29	0.0000	0.0000	COX1 = COX1	0
1667	14	30	0.0000	0.0000	COX1 = COX1	0
1668	14	31	0.0000	0.0000	COX1 = COX1	0
1669	14	32	0.0000	0.0000	COX1 = COX1	0
1670	14	33	0.0000	0.0000	COX1 = COX1	0
1671	14	34	0.0000	0.0000	COX1 = COX1	0
1672	14	35	0.0000	0.0000	COX1 = COX1	0
1673	14	36	8.0000	71.0000		71
1674	14	37	8.0000	71.0000		71
1675	14	38	8.0000	71.0000		71
1676	14	39	8.0000	71.0000		71
1677	14	40	8.0000	71.0000		71
1678	14	41	8.0000	71.0000		71
1679	14	42	8.0000	71.0000		71
1680	14	43	8.0000	71.0000		71
1681	14	44	8.0000	71.0000		71
1682	14	45	8.0000	71.0000		71
1683	14	46	8.0000	71.0000		71
1684	14	47	8.0000	71.0000		71
1685	14	48	8.0000	71.0000		71
1686	14	49	8.0000	71.0000		71
1687	14	50	5.0000	28.0000		28
1688	14	51	5.0000	28.0000		28
1689	14	52	5.0000	28.0000		28
1690	14	53	5.0000	28.0000		28
1691	14	54	5.0000	28.0000		28
1692	14	55	5.0000	28.0000		28
1693	14	56	5.0000	28.0000		28
1694	14	57	5.0000	28.0000		28
1695	14	58	5.0000	28.0000		28
1696	14	59	5.0000	28.0000		28
1697	14	60	5.0000	28.0000		28
1698	14	61	5.0000	28.0000		28
1699	14	62	5.0000	28.0000		28
1700	14	63	5.0000	28.0000		28
1701	14	64	5.0000	28.0000		28
1702	14	65	8.0000	44.0000		44
1703	14	66	8.0000	44.0000		44
1704	14	67	8.0000	44.0000		44
1705	14	68	8.0000	44.0000		44
1706	14	69	8.0000	44.0000		44
1707	14	70	8.0000	44.0000		44
1708	14	71	8.0000	44.0000		44
1709	14	72	8.0000	44.0000		44
1710	14	73	8.0000	44.0000		44
1711	14	74	8.0000	44.0000		44
1712	14	75	8.0000	44.0000		44
1713	14	76	8.0000	44.0000		44
1714	14	77	8.0000	44.0000		44
1715	14	78	11.0000	57.0000		57
1716	14	79	11.0000	57.0000		57
1717	14	80	11.0000	57.0000		57
1718	14	81	11.0000	57.0000		57
1719	14	82	11.0000	57.0000		57
1720	14	83	11.0000	57.0000		57
1721	14	84	11.0000	57.0000		57
1722	14	85	11.0000	57.0000		57
1723	14	86	11.0000	57.0000		57
1724	14	87	11.0000	57.0000		57
1725	14	88	11.0000	57.0000		57
1726	14	89	11.0000	57.0000		57
1727	14	90	11.0000	57.0000		57
1728	14	91	10.0000	61.0000		61
1729	14	92	10.0000	61.0000		61
1730	14	93	11.0000	82.0000		82
1731	14	94	11.0000	82.0000		82
1732	14	95	11.0000	82.0000		82
1733	14	96	11.0000	82.0000		82
1734	14	97	8.0000	67.0000		67
1735	14	98	8.0000	67.0000		67
1736	14	99	8.0000	67.0000		67
1737	14	100	8.0000	67.0000		67
1738	14	101	7.0000	53.0000		53
1739	14	102	7.0000	53.0000		53
1740	14	103	7.0000	53.0000		53
1741	14	104	7.0000	53.0000		53
1742	14	105	7.0000	53.0000		53
1743	14	106	7.0000	53.0000		53
1744	14	107	7.0000	53.0000		53
1745	14	108	8.0000	48.0000		48
1746	14	109	8.0000	48.0000		48
1747	14	110	8.0000	48.0000		48
1748	14	111	8.0000	48.0000		48
1749	14	112	8.0000	48.0000		48
1750	14	113	8.0000	48.0000		48
1751	14	114	8.0000	48.0000		48
1752	14	115	8.0000	48.0000		48
1753	14	116	8.0000	48.0000		48
1754	14	117	8.0000	48.0000		48
1755	14	118	8.0000	48.0000		48
1756	14	119	8.0000	48.0000		48
1757	14	120	8.0000	48.0000		48
1758	14	121	8.0000	48.0000		48
1759	14	122	8.0000	48.0000		48
1760	14	123	8.0000	48.0000		48
1761	14	124	8.0000	48.0000		48
1762	14	125	9.0000	48.0000		48
1763	14	126	9.0000	48.0000		48
1764	14	127	9.0000	48.0000		48
1765	14	128	9.0000	48.0000		48
1766	14	129	9.0000	48.0000		48
1767	14	130	9.0000	48.0000		48
1768	14	131	9.0000	48.0000		48
1769	14	132	9.0000	48.0000		48
1770	14	133	9.0000	48.0000		48
1771	14	134	9.0000	48.0000		48
1772	15	16	0.0000	0.0000	COX1 = COX1	0
1773	15	17	0.0000	0.0000	COX1 = COX1	0
1774	15	18	0.0000	0.0000	COX1 = COX1	0
1775	15	19	0.0000	0.0000	COX1 = COX1	0
1776	15	20	0.0000	0.0000	COX1 = COX1	0
1777	15	21	0.0000	0.0000	COX1 = COX1	0
1778	15	22	0.0000	0.0000	COX1 = COX1	0
1779	15	23	0.0000	0.0000	COX1 = COX1	0
1780	15	24	0.0000	0.0000	COX1 = COX1	0
1781	15	25	0.0000	0.0000	COX1 = COX1	0
1782	15	26	0.0000	0.0000	COX1 = COX1	0
1783	15	27	0.0000	0.0000	COX1 = COX1	0
1784	15	28	0.0000	0.0000	COX1 = COX1	0
1785	15	29	0.0000	0.0000	COX1 = COX1	0
1786	15	30	0.0000	0.0000	COX1 = COX1	0
1787	15	31	0.0000	0.0000	COX1 = COX1	0
1788	15	32	0.0000	0.0000	COX1 = COX1	0
1789	15	33	0.0000	0.0000	COX1 = COX1	0
1790	15	34	0.0000	0.0000	COX1 = COX1	0
1791	15	35	0.0000	0.0000	COX1 = COX1	0
1792	15	36	8.0000	71.0000		71
1793	15	37	8.0000	71.0000		71
1794	15	38	8.0000	71.0000		71
1795	15	39	8.0000	71.0000		71
1796	15	40	8.0000	71.0000		71
1797	15	41	8.0000	71.0000		71
1798	15	42	8.0000	71.0000		71
1799	15	43	8.0000	71.0000		71
1800	15	44	8.0000	71.0000		71
1801	15	45	8.0000	71.0000		71
1802	15	46	8.0000	71.0000		71
1803	15	47	8.0000	71.0000		71
1804	15	48	8.0000	71.0000		71
1805	15	49	8.0000	71.0000		71
1806	15	50	5.0000	28.0000		28
1807	15	51	5.0000	28.0000		28
1808	15	52	5.0000	28.0000		28
1809	15	53	5.0000	28.0000		28
1810	15	54	5.0000	28.0000		28
1811	15	55	5.0000	28.0000		28
1812	15	56	5.0000	28.0000		28
1813	15	57	5.0000	28.0000		28
1814	15	58	5.0000	28.0000		28
1815	15	59	5.0000	28.0000		28
1816	15	60	5.0000	28.0000		28
1817	15	61	5.0000	28.0000		28
1818	15	62	5.0000	28.0000		28
1819	15	63	5.0000	28.0000		28
1820	15	64	5.0000	28.0000		28
1821	15	65	8.0000	44.0000		44
1822	15	66	8.0000	44.0000		44
1823	15	67	8.0000	44.0000		44
1824	15	68	8.0000	44.0000		44
1825	15	69	8.0000	44.0000		44
1826	15	70	8.0000	44.0000		44
1827	15	71	8.0000	44.0000		44
1828	15	72	8.0000	44.0000		44
1829	15	73	8.0000	44.0000		44
1830	15	74	8.0000	44.0000		44
1831	15	75	8.0000	44.0000		44
1832	15	76	8.0000	44.0000		44
1833	15	77	8.0000	44.0000		44
1834	15	78	11.0000	57.0000		57
1835	15	79	11.0000	57.0000		57
1836	15	80	11.0000	57.0000		57
1837	15	81	11.0000	57.0000		57
1838	15	82	11.0000	57.0000		57
1839	15	83	11.0000	57.0000		57
1840	15	84	11.0000	57.0000		57
1841	15	85	11.0000	57.0000		57
1842	15	86	11.0000	57.0000		57
1843	15	87	11.0000	57.0000		57
1844	15	88	11.0000	57.0000		57
1845	15	89	11.0000	57.0000		57
1846	15	90	11.0000	57.0000		57
1847	15	91	10.0000	61.0000		61
1848	15	92	10.0000	61.0000		61
1849	15	93	11.0000	82.0000		82
1850	15	94	11.0000	82.0000		82
1851	15	95	11.0000	82.0000		82
1852	15	96	11.0000	82.0000		82
1853	15	97	8.0000	67.0000		67
1854	15	98	8.0000	67.0000		67
1855	15	99	8.0000	67.0000		67
1856	15	100	8.0000	67.0000		67
1857	15	101	7.0000	53.0000		53
1858	15	102	7.0000	53.0000		53
1859	15	103	7.0000	53.0000		53
1860	15	104	7.0000	53.0000		53
1861	15	105	7.0000	53.0000		53
1862	15	106	7.0000	53.0000		53
1863	15	107	7.0000	53.0000		53
1864	15	108	8.0000	48.0000		48
1865	15	109	8.0000	48.0000		48
1866	15	110	8.0000	48.0000		48
1867	15	111	8.0000	48.0000		48
1868	15	112	8.0000	48.0000		48
1869	15	113	8.0000	48.0000		48
1870	15	114	8.0000	48.0000		48
1871	15	115	8.0000	48.0000		48
1872	15	116	8.0000	48.0000		48
1873	15	117	8.0000	48.0000		48
1874	15	118	8.0000	48.0000		48
1875	15	119	8.0000	48.0000		48
1876	15	120	8.0000	48.0000		48
1877	15	121	8.0000	48.0000		48
1878	15	122	8.0000	48.0000		48
1879	15	123	8.0000	48.0000		48
1880	15	124	8.0000	48.0000		48
1881	15	125	9.0000	48.0000		48
1882	15	126	9.0000	48.0000		48
1883	15	127	9.0000	48.0000		48
1884	15	128	9.0000	48.0000		48
1885	15	129	9.0000	48.0000		48
1886	15	130	9.0000	48.0000		48
1887	15	131	9.0000	48.0000		48
1888	15	132	9.0000	48.0000		48
1889	15	133	9.0000	48.0000		48
1890	15	134	9.0000	48.0000		48
1891	16	17	0.0000	0.0000	COX1 = COX1	0
1892	16	18	0.0000	0.0000	COX1 = COX1	0
1893	16	19	0.0000	0.0000	COX1 = COX1	0
1894	16	20	0.0000	0.0000	COX1 = COX1	0
1895	16	21	0.0000	0.0000	COX1 = COX1	0
1896	16	22	0.0000	0.0000	COX1 = COX1	0
1897	16	23	0.0000	0.0000	COX1 = COX1	0
1898	16	24	0.0000	0.0000	COX1 = COX1	0
1899	16	25	0.0000	0.0000	COX1 = COX1	0
1900	16	26	0.0000	0.0000	COX1 = COX1	0
1901	16	27	0.0000	0.0000	COX1 = COX1	0
1902	16	28	0.0000	0.0000	COX1 = COX1	0
1903	16	29	0.0000	0.0000	COX1 = COX1	0
1904	16	30	0.0000	0.0000	COX1 = COX1	0
1905	16	31	0.0000	0.0000	COX1 = COX1	0
1906	16	32	0.0000	0.0000	COX1 = COX1	0
1907	16	33	0.0000	0.0000	COX1 = COX1	0
1908	16	34	0.0000	0.0000	COX1 = COX1	0
1909	16	35	0.0000	0.0000	COX1 = COX1	0
1910	16	36	8.0000	71.0000		71
1911	16	37	8.0000	71.0000		71
1912	16	38	8.0000	71.0000		71
1913	16	39	8.0000	71.0000		71
1914	16	40	8.0000	71.0000		71
1915	16	41	8.0000	71.0000		71
1916	16	42	8.0000	71.0000		71
1917	16	43	8.0000	71.0000		71
1918	16	44	8.0000	71.0000		71
1919	16	45	8.0000	71.0000		71
1920	16	46	8.0000	71.0000		71
1921	16	47	8.0000	71.0000		71
1922	16	48	8.0000	71.0000		71
1923	16	49	8.0000	71.0000		71
1924	16	50	5.0000	28.0000		28
1925	16	51	5.0000	28.0000		28
1926	16	52	5.0000	28.0000		28
1927	16	53	5.0000	28.0000		28
1928	16	54	5.0000	28.0000		28
1929	16	55	5.0000	28.0000		28
1930	16	56	5.0000	28.0000		28
1931	16	57	5.0000	28.0000		28
1932	16	58	5.0000	28.0000		28
1933	16	59	5.0000	28.0000		28
1934	16	60	5.0000	28.0000		28
1935	16	61	5.0000	28.0000		28
1936	16	62	5.0000	28.0000		28
1937	16	63	5.0000	28.0000		28
1938	16	64	5.0000	28.0000		28
1939	16	65	8.0000	44.0000		44
1940	16	66	8.0000	44.0000		44
1941	16	67	8.0000	44.0000		44
1942	16	68	8.0000	44.0000		44
1943	16	69	8.0000	44.0000		44
1944	16	70	8.0000	44.0000		44
1945	16	71	8.0000	44.0000		44
1946	16	72	8.0000	44.0000		44
1947	16	73	8.0000	44.0000		44
1948	16	74	8.0000	44.0000		44
1949	16	75	8.0000	44.0000		44
1950	16	76	8.0000	44.0000		44
1951	16	77	8.0000	44.0000		44
1952	16	78	11.0000	57.0000		57
1953	16	79	11.0000	57.0000		57
1954	16	80	11.0000	57.0000		57
1955	16	81	11.0000	57.0000		57
1956	16	82	11.0000	57.0000		57
1957	16	83	11.0000	57.0000		57
1958	16	84	11.0000	57.0000		57
1959	16	85	11.0000	57.0000		57
1960	16	86	11.0000	57.0000		57
1961	16	87	11.0000	57.0000		57
1962	16	88	11.0000	57.0000		57
1963	16	89	11.0000	57.0000		57
1964	16	90	11.0000	57.0000		57
1965	16	91	10.0000	61.0000		61
1966	16	92	10.0000	61.0000		61
1967	16	93	11.0000	82.0000		82
1968	16	94	11.0000	82.0000		82
1969	16	95	11.0000	82.0000		82
1970	16	96	11.0000	82.0000		82
1971	16	97	8.0000	67.0000		67
1972	16	98	8.0000	67.0000		67
1973	16	99	8.0000	67.0000		67
1974	16	100	8.0000	67.0000		67
1975	16	101	7.0000	53.0000		53
1976	16	102	7.0000	53.0000		53
1977	16	103	7.0000	53.0000		53
1978	16	104	7.0000	53.0000		53
1979	16	105	7.0000	53.0000		53
1980	16	106	7.0000	53.0000		53
1981	16	107	7.0000	53.0000		53
1982	16	108	8.0000	48.0000		48
1983	16	109	8.0000	48.0000		48
1984	16	110	8.0000	48.0000		48
1985	16	111	8.0000	48.0000		48
1986	16	112	8.0000	48.0000		48
1987	16	113	8.0000	48.0000		48
1988	16	114	8.0000	48.0000		48
1989	16	115	8.0000	48.0000		48
1990	16	116	8.0000	48.0000		48
1991	16	117	8.0000	48.0000		48
1992	16	118	8.0000	48.0000		48
1993	16	119	8.0000	48.0000		48
1994	16	120	8.0000	48.0000		48
1995	16	121	8.0000	48.0000		48
1996	16	122	8.0000	48.0000		48
1997	16	123	8.0000	48.0000		48
1998	16	124	8.0000	48.0000		48
[truncated: 6,913 more rows]
